# Supplementary material for: Identification of a five-miRNA signature predicting survival in cutaneous melanoma cancer patients
Source: PeerJ. 2019 Oct 22;7:e7831. doi: 10.7717/peerj.7831 (PMC6814066; doi:10.7717/peerj.7831)
Supplement: Supplemental Information 1 — (A) The data in folder A is downloaded from GEO GSE35579 and used to screen for differentially expressed genes in melanoma and nevi. (B) The data in folder B was downloaded from TCGA to obtain miRNA expression profiles and clinical features of melanoma patients. (C) The data in folder C is used to demonstrate the process of determining the relationship between the expression of differentially expressed genes and the clinical features of melanoma patients. (D) The data in folder D shows how to determine the prognostic relationship between five differentially expressed miRNAs and melanoma patients by SPSS software. (E) The data in folder E is downloaded from DAVID, which is used to perform miRNAs target gene GO and KEGG analysis. [file peerj-07-7831-s001.zip]

Archive with 50 entries (43 files):
- A_diff_PandM_vs_N-volGSE35579/
- A_diff_PandM_vs_N-volGSE35579/diff_input_matrix.txt
- A_diff_PandM_vs_N-volGSE35579/diff_input_sample_group.txt
- A_diff_PandM_vs_N-volGSE35579/MandP-vs-naevus.limma.txt
- A_diff_PandM_vs_N-volGSE35579/MandP-vs-nevis.limma.txt
- A_diff_PandM_vs_N-volGSE35579/volMandP-vs-naevus5.pdf
- A_diff_PandM_vs_N-volGSE35579/volMandP-vs-nevis.pdf
- B_TCGA data/
- B_TCGA data/clinical-information-download-fromTCGA.xlsx
- B_TCGA data/clinical-information.xlsx
- B_TCGA data/miR.log2 transformed_TCGAmatrix.xlsx
- B_TCGA data/miR.log2.xlsx
- C_chi-square/
- C_chi-square/chi-square results.spv
- C_chi-square/Chi-square-basic-information.xlsx
- C_chi-square/Processing chi-square .xlsx
- D_survival and Cox-regression/
- D_survival and Cox-regression/data of survival and Cox-regression.xlsx
- D_survival and Cox-regression/survival and cox-regression.spv
- D_survival and Cox-regression/Survival results visualization with Prism 5/
- D_survival and Cox-regression/Survival results visualization with Prism 5/a five-miRNA signature.xlsx
- D_survival and Cox-regression/Survival results visualization with Prism 5/a five_miRNA signature-2.pdf
- D_survival and Cox-regression/Survival results visualization with Prism 5/miR-204-2.pdf
- D_survival and Cox-regression/Survival results visualization with Prism 5/miR-204.xlsx
- D_survival and Cox-regression/Survival results visualization with Prism 5/miR-211.xlsx
- D_survival and Cox-regression/Survival results visualization with Prism 5/miR-25-2.pdf
- D_survival and Cox-regression/Survival results visualization with Prism 5/miR-25.xlsx
- D_survival and Cox-regression/Survival results visualization with Prism 5/miR-510.xlsx
- D_survival and Cox-regression/Survival results visualization with Prism 5/miR-513c.xlsx
- D_survival and Cox-regression/Survival results visualization with Prism 5/miR_211-2.pdf
- D_survival and Cox-regression/Survival results visualization with Prism 5/miR_510-2.pdf
- D_survival and Cox-regression/Survival results visualization with Prism 5/miR_513c-2.pdf
- D_survival and Cox-regression/Survival results visualization with Prism 5/survival analysis.ai
- D_survival and Cox-regression/Survival results visualization with Prism 5/survival analysis.pdf
- D_survival and Cox-regression/Survival results visualization with Prism 5/~$miR-510.xlsx
- D_survival and Cox-regression/Survival results visualization with Prism 5/~$miR-513c.xlsx
- E_GO and KEGG analysis/
- E_GO and KEGG analysis/BP.csv
- E_GO and KEGG analysis/CC.csv
- E_GO and KEGG analysis/GO_and_KEGG FromDAVID_basic_information.xlsx
- E_GO and KEGG analysis/GO_and_KEGG.xlsx
- E_GO and KEGG analysis/KEGG.csv
- E_GO and KEGG analysis/MF.csv
- E_GO and KEGG analysis/Predicted_Target_gene/
- E_GO and KEGG analysis/Predicted_Target_gene/miR-204-5pDI-mRDB-mRmap-Tar.xlsx
- E_GO and KEGG analysis/Predicted_Target_gene/miR-211-5pDI-mRDB-mRmap-Tar.xlsx
- E_GO and KEGG analysis/Predicted_Target_gene/miR-25-3pDI-mRDB-mRmap-Tar.xlsx
- E_GO and KEGG analysis/Predicted_Target_gene/miR-510-5pDI-mRDB-mRmap-Tar.xlsx
- E_GO and KEGG analysis/Predicted_Target_gene/miR-513c-5pDI-mRDB-mRmap-Tar.xlsx
- E_GO and KEGG analysis/Predicted_Target_gene/Total_Target_genes.txt
