# Supplementary material for: Identification of a five-miRNA signature predicting survival in cutaneous melanoma cancer patients
Source: PeerJ. 2019 Oct 22;7:e7831. doi: 10.7717/peerj.7831 (PMC6814066; doi:10.7717/peerj.7831)
Supplement: Supplemental Information 1 — (A) The data in folder A is downloaded from GEO GSE35579 and used to screen for differentially expressed genes in melanoma and nevi. (B) The data in folder B was downloaded from TCGA to obtain miRNA expression profiles and clinical features of melanoma patients. (C) The data in folder C is used to demonstrate the process of determining the relationship between the expression of differentially expressed genes and the clinical features of melanoma patients. (D) The data in folder D shows how to determine the prognostic relationship between five differentially expressed miRNAs and melanoma patients by SPSS software. (E) The data in folder E is downloaded from DAVID, which is used to perform miRNAs target gene GO and KEGG analysis. [file peerj-07-7831-s001.zip › A_diff_PandM_vs_N-volGSE35579/diff_input_matrix.txt]

DATA	GSM871186	GSM871187	GSM871188	GSM871189	GSM871190	GSM871191	GSM871192	GSM871193	GSM871194	GSM871195	GSM871196	GSM871197	GSM871198	GSM871199	GSM871200	GSM871201	GSM871202	GSM871203	GSM871204	GSM871205	GSM871206	GSM871222	GSM871223	GSM871224	GSM871225	GSM871226	GSM871227	GSM871228	GSM871229	GSM871230	GSM871231	GSM871232	GSM871233	GSM871234	GSM871235	GSM871236	GSM871237	GSM871238	GSM871239	GSM871240	GSM871241	GSM871207	GSM871208	GSM871209	GSM871210	GSM871211	GSM871212	GSM871213	GSM871214
hsa-miR-330-5p	314.3075	244.2869	235.3958	298.9511	396.7108	250.2645	400.0624	328.5722	311.3821	504.1266	677.3868	308.6896	339.0364	406.6895	393.2597	276.955	303.4987	1089.072	402.3594	262.4049	286.0793	286.9689	362.6317	442.8483	433.6927	339.8881	369.0948	449.6033	4489.732	305.6046	491.7672	446.6253	262.093	740.8602	321.453	2108.152	304.0006	233.4571	420.3029	293.9983	308.1234	288.3553	311.3821	298.2202	313.1398	289.5651	255.8189	441.5261	300.2712
solexa-3044-295	207.174	3100.34	190.3547	1659.76	328.0271	740.8602	1148.66	221.0462	219.6117	345.39	212.6265	311.8617	258.6001	1431.37	667.6125	327.3977	1541.714	852.2603	235.3958	2126.046	484.1786	1562.728	224.5622	231.9973	2060.965	1096.334	260.6474	240.9035	242.9875	1518.621	1966.614	2432.888	2432.888	1840.593	3618.62	1380.349	1826.406	196.6234	234.4306	1220.317	1550.749	358.9988	1194.359	200.3844	3201.583	223.0818	1518.621	240.4788	886.5724
hsa-miR-330-3p	1186.635	277.3123	1053.684	306.1302	354.9325	289.5651	296.3178	1245.682	294.5886	1009.506	280.0447	448.0894	270.7059	561.5966	1597.933	765.0985	951.6542	433.6927	308.6896	1262.946	520.9749	636.6609	448.0894	339.0364	445.3089	368.2408	288.3553	349.1441	285.6689	278.0405	575.9752	892.0257	317.7044	382.3224	809.3754	220.309	314.8119	237.6303	313.1398	262.4049	252.2955	1148.66	680.9946	867.006	405.4746	268.0254	221.5784	272.6791	1389.216
hsa-miR-518f*,hsa-miR-518d-5p,hsa-miR-520c-5p,hsa-miR-526a	215.97	229.8211	215.2952	211.6783	203.365	202.8936	203.4041	209.5863	201.4018	224.1057	217.9658	210.9467	204.3374	204.8043	202.3911	198.1081	207.7669	203.3152	3759.862	210.527	203.1514	202.1856	210.3148	248.5032	198.9507	198.0893	205.867	2956.428	206.5714	202.1404	196.7665	203.604	269.2419	3087.141	200.3364	218.2623	220.2637	238.0795	224.862	203.2564	208.1646	206.7143	202.0515	220.5439	203.3857	205.3774	1658.617	215.1236	206.6506
hsa-miR-130b*	1507.962	1623.602	1901.177	733.2312	803.9148	2195.632	2234.385	817.403	719.9362	2432.888	342.9793	378.4984	4061.006	4288.266	1111.245	2476.411	2142.114	1670.069	573.4784	2968.362	3983.781	3347.871	713.3743	430.3007	2713.754	729.1626	299.3777	328.0271	346.7495	1096.334	3283.017	4262.381	3100.34	1980.261	2367.927	2060.965	358.9988	479.4781	470.0289	1840.593	317.098	1541.714	2178.904	979.0504	1279.206	765.0985	3810.329	1507.962	3949.498
hsa-miR-130a*	249.4461	257.1866	235.122	5304.064	1541.714	671.6398	247.8489	320.8986	454.8193	329.2582	2713.754	426.7034	261.3048	210.6117	230.5313	224.7133	338.3596	242.0384	376.4084	231.1482	215.127	1476.02	654.501	1089.072	250.5756	630.4723	1117.918	211.2364	226.4863	309.1921	210.6117	210.1787	323.3987	235.122	252.6328	1840.593	276.1986	416.6881	252.6328	275.4225	233.0254	339.8881	286.0793	549.2006	242.7446	9622.209	1155.764	210.6117	310.7431
hsa-miR-526b*	1966.614	191.3115	204.4704	230.7378	204.3321	204.5811	216.6845	204.0118	211.3738	281.217	196.4292	213.5693	225.7234	203.1217	199.7299	208.5075	1117.918	202.8288	198.4079	196.2248	201.0122	201.755	834.0846	199.9128	199.5861	207.174	1476.02	215.7268	204.856	462.8168	196.6234	192.1051	201.1785	1105.001	209.0005	196.0147	1901.177	206.5862	236.2806	211.6714	401.3504	194.1695	206.7395	209.2924	201.6364	196.8211	374.5743	203.2474	218.9005
hsa-miR-625*	872.0096	3779.433	1350.458	500.9612	1081.342	1670.069	753.0434	1002.361	1495.282	322.0462	1980.261	769.0583	1350.458	1451.97	991.5525	942.9846	2388.204	3402.429	1081.342	2076.764	1966.614	1464.158	777.1948	1389.216	1178.476	1331.554	782.9723	1279.206	931.168	803.9148	1442.386	1931.332	2943.433	1253.727	1117.918	1350.458	1053.684	550.8407	1186.635	557.6074	509.5347	1597.933	1361.844	1585.262	912.6931	2693.135	329.8941	1211.906	902.148
hsa-miR-624*	654.501	2524.576	414.0113	399.011	856.7159	1840.593	526.8471	956.996	1636.047	852.2603	1262.946	528.5297	996.2679	931.168	777.1948	3048.728	477.9893	1623.602	826.1807	1270.668	1322.446	2544.342	3074.691	951.6542	719.9362	2213.164	9102.863	9218.159	657.3752	1431.37	748.0168	3100.34	3618.62	1370.663	561.5966	2126.046	642.8639	791.9832	956.996	376.4084	352.956	459.5393	1002.361	729.1626	4489.732	376.4084	290.6161	1623.602	648.4824
hsa-miR-629*	186.4105	415.2442	197.9887	262.7148	212.1362	245.6721	199.2312	203.7137	216.6845	1530.052	195.4947	195.0771	198.4079	283.7128	425.1476	268.0254	230.7378	876.9565	193.9401	541.0076	504.1266	190.3547	193.4544	249.188	530.2963	189.7599	192.4699	203.8576	194.4104	202.3696	454.8193	349.1441	322.7586	326.096	273.0711	192.1051	203.2474	206.2145	209.8702	195.0771	188.4755	526.8471	434.9966	197.6111	2271.207	203.1217	547.4321	217.6242	208.8205
hsa-miR-616*	192.4699	220.8481	219.094	223.2751	208.353	352.956	267.4473	238.4072	2195.632	352.956	336.2182	222.7453	219.2472	218.5203	214.0661	207.7479	222.9077	212.1362	310.7431	220.1739	429.0233	220.5087	253.7064	243.7366	212.1362	207.309	221.2338	266.8095	266.15	220.5087	240.2272	424.0234	476.2637	285.2266	208.8205	290.9874	213.1398	200.55	206.8569	206.8569	215.127	223.4547	214.7317	223.0818	208.353	538.7142	1840.593	212.4807	221.5784
hsa-miR-628-5p	640.1796	11096.26	5648.141	3983.781	4739.434	10667.66	2044.942	4022.146	14220.01	9729.65	1279.206	4559.209	9851.133	9959.109	7067.58	6436.218	8293.828	13198.76	5604.221	14031.14	9851.133	14220.01	5304.064	699.1327	4523.437	11543.31	12299.72	11096.26	619.9791	5192.367	6181.133	6242.051	9729.65	7067.58	6990.312	2943.433	557.6074	493.5216	779.7529	16525.09	1495.282	5997.142	2410.134	9013.317	8532.874	657.3752	493.5216	748.0168	8719.871
solexa-1460-671	211.988	578.5888	1575.481	1170.251	218.1428	723.2852	1155.764	198.7677	206.0204	388.8482	196.8211	189.7599	202.0548	725.993	861.5258	1141.103	200.55	201.6364	199.7299	256.8204	300.9237	1370.663	213.432	201.3284	603.3607	204.9994	3074.691	199.7299	204.5811	522.7294	415.2442	660.2327	748.0168	549.2006	719.9362	203.1217	196.6234	203.7137	195.0771	207.4715	219.6117	204.4704	320.8986	220.6523	196.2248	233.2251	270.407	190.8891	216.3937
hsa-miR-628-3p	3074.691	4961.369	210.317	209.0005	229.4513	1659.76	2790.524	3374.689	4094.177	1141.103	2500.01	267.1281	244.2869	3647.755	1530.052	654.501	1623.602	5389.332	240.4788	3074.691	3255.082	2367.927	215.9057	241.7971	1314.139	2500.01	2739.939	233.9669	1636.047	5304.064	1575.481	2917.828	1081.342	2764.923	1370.663	198.5857	356.4242	200.8607	213.432	211.845	3584.213	4890.798	962.3414	473.2363	3779.433	199.5861	645.7274	619.9791	3074.691
hsa-miR-138-2*	318.9177	266.5008	219.4244	289.1122	313.7486	265.0723	324.0085	339.0364	312.4044	266.8095	517.2511	310.0692	424.0234	268.0254	273.6895	289.5651	290.0907	316.4586	342.1881	259.9878	318.2334	270.407	289.5651	404.3659	272.2869	254.0112	298.2202	344.6194	318.9177	279.1896	253.1405	263.4288	269.18	251.0959	256.5288	216.6845	284.1	239.7285	340.6867	281.5829	267.4473	348.4114	279.5911	313.7486	322.0462	291.9217	229.4513	355.7498	392.1363
hsa-miR-138-1*	442.8483	433.6927	530.2963	3453.744	564.2347	667.6125	328.0271	473.2363	354.0059	189.0592	765.0985	3546.917	520.9749	664.3004	1067.244	337.6285	852.2603	376.4084	2693.135	1194.359	424.0234	260.2771	4262.381	5252	553.8212	541.0076	5604.221	636.6609	2627.972	2917.828	633.0319	1033.177	799.9008	897.3518	2329.375	2476.411	4890.798	4262.381	578.5888	1016.304	5806.735	617.5087	695.7213	422.5495	470.0289	301.8662	308.6896	2500.01	1980.261
solexa-9578-86	1341.831	1060.444	566.9238	1314.139	996.2679	837.5593	684.9918	872.0096	813.3683	321.453	9959.109	719.9362	1322.446	1341.831	1684.173	614.4481	622.7191	991.5525	967.6716	1236.761	908.7403	667.6125	772.2419	1141.103	974.1544	437.4628	733.2312	996.2679	706.0518	553.8212	834.0846	716.7512	530.2963	664.3004	1530.052	489.0325	753.0434	2367.927	1105.001	614.4481	444.0942	654.501	462.8168	645.7274	872.0096	636.6609	603.3607	847.5071	729.1626
hsa-miR-502-3p,hsa-miR-500*	2739.939	3486.169	2671.12	1810.977	5446.37	4489.732	4061.006	3909.875	583.6835	2076.764	252.9021	1550.749	389.9866	5806.735	4961.369	2367.927	5304.064	3048.728	1186.635	4739.434	7956.514	2943.433	243.7366	293.1299	4230.62	3486.169	1966.614	3074.691	2544.342	1550.749	4123.395	3201.583	6557.382	2126.046	7601.661	3424.582	3909.875	225.0989	276.5593	2329.375	4961.369	1623.602	4802.819	4642.275	310.7431	473.2363	1995.663	3486.169	1949.229
hsa-miR-565:9.1	20667.8	19631.3	21027.08	13350.5	3683.62	17434.39	23198.87	23433.4	14876.23	23433.4	6314.602	18134.88	17281.7	14220.01	20667.8	22214.24	20667.8	21027.08	8622.18	16698.9	16360.75	18682.98	20667.8	21799.62	19801.5	25678.34	23433.4	10667.66	21027.08	20328.45	17799.37	19801.5	23642.48	17434.39	20667.8	23642.48	23850.73	19434	17281.7	15055.53	22641.66	15806.9	16889.64	16525.09	16525.09	13198.76	4288.266	10301.44	12446.28
hsa-miR-208a	329.2582	210.6117	230.9293	198.9322	204.9994	198.9322	190.3547	203.4176	214.41	242.5136	2410.134	203.7137	203.2474	202.1978	204.0118	198.9322	1790.04	206.7395	1636.047	205.7681	204.159	931.168	3779.433	218.5203	195.0771	204.5811	208.8205	212.6265	4642.275	209.607	199.0845	197.0871	200.3844	196.8211	198.9322	221.5784	198.7677	817.403	212.6265	210.0179	220.309	207.9261	200.3844	201.1785	197.2548	206.5862	1203.555	1931.332	202.708
hsa-miR-208b	421.5223	324.6349	354.9325	336.2182	513.2002	283.7128	327.3977	400.0624	391.1343	358.0489	636.6609	346.1026	536.6929	304.0006	321.453	334.2686	361.8855	303.4987	412.8089	298.9511	290.6161	312.4044	446.6253	436.3234	284.8807	284.8807	397.8826	444.0942	409.3904	344.6194	276.5593	259.3094	284.4717	260.9354	299.3777	340.6867	365.4388	352.956	490.3585	332.6665	280.4089	290.9874	272.2869	357.2653	351.3873	331.8784	229.2189	368.2408	403.4073
solexa-2526-361	338.3596	420.3029	803.9148	322.7586	471.6046	471.6046	374.5743	358.9988	298.2202	511.0443	902.148	1016.304	453.4273	285.6689	243.1992	271.0181	313.1398	291.4338	2892.364	318.9177	298.2202	282.0804	282.0804	343.7859	252.2955	271.8614	2029.064	315.8576	2060.965	286.5188	304.5947	343.7859	244.5474	280.4089	412.8089	282.0804	348.4114	1495.282	375.486	279.5911	617.5087	327.3977	265.8206	1089.072	335.586	350.6832	534.7488	1295.372	308.6896
hsa-miR-200a	2917.828	227.5543	349.1441	268.7504	214.9098	372.0045	680.9946	220.5087	1916.032	213.7636	231.1482	1303.531	210.1787	450.7415	208.6725	1949.229	323.3987	299.3777	198.1978	509.5347	427.8041	765.0985	591.2209	254.0112	601.1643	1053.684	1262.946	193.9401	213.432	2178.904	383.1935	304.5947	459.5393	433.6927	269.6425	242.5136	564.2347	1262.946	212.9963	2388.204	753.0434	7465.06	6314.602	3074.691	484.1786	3949.498	2093.479	5806.735	2968.362
hsa-miR-200b	16360.75	3618.62	1776.647	511.0443	5044.198	2178.904	4689.419	581.0266	4843.552	380.4875	1194.359	538.7142	979.0504	2044.942	606.7211	524.7829	2178.904	4329.169	834.0846	4411.721	2693.135	10564.07	1074.257	979.0504	4158.821	4559.209	8366.591	1194.359	1575.481	6557.382	4158.821	2713.754	4773.906	3779.433	1111.245	427.8041	4642.275	5446.37	867.006	15611.35	497.2882	22416.74	23433.4	20845.09	20845.09	21394.27	21229.93	25430.35	23642.48
hsa-miR-200c	22641.66	4123.395	6718.398	3347.871	8366.591	5044.198	8366.591	3148.038	4927.504	1840.593	1389.216	979.0504	2713.754	2693.135	3313.826	1530.052	3983.781	4689.419	1002.361	3230.544	651.287	24934.16	10832.34	4998.294	9413.056	17963.08	6849.214	11543.31	7956.514	18507.82	8022.925	6914.571	13068.03	5806.735	3779.433	10419.8	13198.76	12889.18	15423.43	27991.68	6914.571	30596.92	27991.68	26839.59	28511.39	26839.59	30065.95	30596.92	27991.68
hsa-miR-202*	383.1935	227.1227	317.098	242.5136	291.4338	291.9217	244.5474	275.7927	350.0168	238.173	255.1883	264.756	317.098	232.1773	260.2771	267.762	292.5262	445.3089	317.098	255.8189	267.1281	242.0384	279.5911	266.8095	251.9652	208.6725	257.8445	271.0181	267.4473	266.8095	207.309	225.3389	245.3498	215.2672	227.3427	273.0711	309.6161	291.9217	329.8941	249.188	235.6089	283.7128	235.6089	268.292	330.5175	389.9866	515.4628	257.8445	280.4089
hsa-miR-491-5p	1495.282	3424.582	3909.875	4230.62	1046.955	2671.12	3837.163	1074.257	908.7403	209.0005	1762.781	4689.419	1712.516	3020.975	3048.728	3402.429	867.006	3712.455	1089.072	3347.871	2029.064	821.7587	902.148	1148.66	2029.064	465.5195	826.1807	1178.476	919.0602	606.7211	2306.245	1776.647	3837.163	1162.6	2627.972	530.2963	826.1807	559.8397	1279.206	736.5074	498.9925	2014.456	2544.342	677.3868	1341.831	603.3607	777.1948	996.2679	7067.58
hsa-miR-491-3p	761.8236	502.4998	513.2002	418.8381	729.1626	418.8381	553.8212	674.652	547.4321	253.4491	779.7529	545.2352	912.6931	456.2993	699.1327	489.0325	528.5297	547.4321	821.7587	571.0464	564.2347	407.912	651.287	748.0168	414.0113	363.4514	617.5087	902.148	680.9946	432.2861	438.6242	507.9222	897.3518	368.2408	502.4998	456.2993	695.7213	547.4321	897.3518	596.0633	402.3594	559.8397	467.0119	627.8864	809.3754	382.3224	252.2955	723.2852	660.2327
solexa-8000-104	491.7672	231.5522	232.3687	264.756	303.4987	284.1	274.5725	298.2202	372.0045	270.407	299.3777	288.7838	326.8165	261.6488	255.8189	268.292	305.6046	277.6356	343.7859	274.1517	385.2221	276.5593	324.0085	318.2334	236.5781	588.6544	355.7498	307.5165	1081.342	242.2813	248.1326	232.3687	242.0384	216.8631	231.1482	287.8772	256.5288	261.6488	360.7323	303.0154	242.2813	321.453	249.6989	329.8941	326.096	273.6895	467.0119	332.6665	319.7435
solexa-3022-299	664.3004	817.403	498.9925	791.9832	847.5071	534.7488	627.8864	545.2352	657.3752	1111.245	1046.955	1229.049	1046.955	1105.001	1074.257	498.9925	1067.244	667.6125	951.6542	2029.064	996.2679	557.6074	1350.458	1016.304	1420.558	1541.714	1901.177	974.1544	795.5323	799.9008	1178.476	1027.708	555.7122	782.9723	2213.164	660.2327	842.9711	566.9238	1027.708	517.2511	429.0233	791.9832	777.1948	736.5074	942.9846	740.8602	1530.052	974.1544	876.9565
hsa-miR-548a-3p	1262.946	772.2419	723.2852	821.7587	1762.781	654.501	886.5724	967.6716	991.5525	524.7829	8719.871	830.1155	2029.064	1021.803	1322.446	979.0504	919.0602	1002.361	1670.069	1518.621	1220.317	834.0846	3020.975	1949.229	1126.205	477.9893	1016.304	1585.262	1220.317	713.3743	876.9565	979.0504	788.1794	671.6398	1485.271	791.9832	1134.325	2476.411	1790.04	688.0308	1442.386	1155.764	830.1155	897.3518	1361.844	1178.476	740.8602	1575.481	1464.158
hsa-miR-548a-5p	263.7567	206.0204	254.563	232.5696	216.3937	216.3937	221.7441	231.5522	241.1116	201.1785	284.1	235.122	216.5324	209.1517	216.3937	213.1398	227.9217	214.0661	216.0658	212.7934	212.4807	212.1362	229.4513	217.6242	202.708	227.749	221.0462	227.1227	213.8981	210.6117	201.755	202.1978	238.4072	204.856	208.2226	231.3303	225.7234	1314.139	227.9217	217.7903	207.174	217.4509	207.9261	210.9023	224.2104	411.8836	269.18	198.1978	216.6845
hsa-miR-299-5p	322.0462	2093.479	583.6835	269.6425	253.7064	240.4788	322.7586	282.8257	2076.764	842.9711	7294.538	1111.245	3810.329	255.8189	346.7495	729.1626	264.756	625.6721	309.6161	304.5947	1286.85	245.9422	1194.359	407.912	772.2419	513.2002	2093.479	2060.965	342.1881	498.9925	303.4987	360.0379	331.8784	377.5186	399.011	625.6721	581.0266	1464.158	333.4483	259.9878	287.4555	1699.728	1840.593	332.6665	1389.216	2524.576	2739.939	2892.364	1495.282
hsa-miR-299-3p	593.7126	468.4871	543.0853	422.5495	541.0076	313.1398	383.1935	699.1327	446.6253	228.3174	740.8602	471.6046	837.5593	392.1363	464.3226	2126.046	445.3089	601.1643	530.2963	371.0414	366.4501	364.3481	1420.558	497.2882	357.2653	273.0711	748.0168	9102.863	468.4871	487.4559	340.6867	345.39	339.8881	293.5698	454.8193	354.9325	467.0119	391.1343	640.1796	908.7403	369.0948	334.933	337.6285	2671.12	449.6033	265.3814	403.4073	397.8826	386.9211
solexa-2502-366	210.9023	250.8352	202.9675	207.0064	194.1695	217.4509	226.6815	198.5857	226.2898	201.3284	207.174	235.3958	205.5968	210.7713	197.9887	339.0364	211.0715	476.2637	210.317	414.0113	282.8257	208.2226	214.0661	196.4292	227.5543	400.0624	224.9225	204.5811	225.7234	216.8631	273.3925	204.5811	273.0711	318.9177	217.7903	201.4803	221.2338	196.2248	184.8893	201.6364	311.8617	214.5574	215.3872	227.3427	249.4461	224.0327	197.7906	210.317	236.8113
solexa-7764-108	1699.728	1659.76	8022.925	4998.294	5192.367	3074.691	2840.105	931.168	753.0434	4158.821	10955.38	6849.214	3546.917	769.0583	524.7829	1776.647	4927.504	2178.904	568.9626	1541.714	842.9711	1111.245	10955.38	8022.925	233.4571	2693.135	12598.09	5044.198	7699.779	5089.902	795.5323	400.0624	2093.479	942.9846	695.7213	4158.821	5304.064	6990.312	1762.781	3374.689	7294.538	2524.576	325.4254	1186.635	2126.046	8815.884	2348.515	2739.939	1322.446
hsa-miR-590-5p	281.217	204.3321	278.4551	219.8009	268.292	236.0401	236.0401	249.6989	228.3174	249.6989	382.3224	233.4571	290.9874	269.18	205.1694	216.5324	318.9177	212.6265	277.3123	224.2104	253.4491	224.4014	226.9113	296.817	228.1187	234.4306	273.0711	274.5725	271.8614	335.586	203.8576	213.5693	251.0959	211.6714	202.1978	243.985	347.5067	282.8257	281.5829	203.5508	273.0711	636.6609	213.2757	244.5474	247.0682	210.4897	205.8955	314.8119	250.8352
hsa-miR-663b	2627.972	7601.661	14559.39	1949.229	5548.358	9102.863	6242.051	6496.838	10187.26	2863.01	7699.779	7294.538	2060.965	8622.18	8022.925	4773.906	8913.556	9729.65	702.4284	7861.366	11878.88	13198.76	6126.541	17103.34	5743.077	6126.541	4061.006	22641.66	3347.871	13486.77	7699.779	8293.828	7371.257	12760.15	14876.23	11543.31	1464.158	16698.9	14697.15	6718.398	17434.39	892.0257	1495.282	244.8383	2500.01	1476.02	405.4746	247.8489	593.7126
hsa-miR-664*	834.0846	4927.504	1495.282	817.403	716.7512	4022.146	3486.169	3230.544	2790.524	680.9946	633.0319	809.3754	3255.082	4802.819	3983.781	837.5593	809.3754	4961.369	2863.01	4329.169	5548.358	3810.329	486.1239	500.9612	3520.146	2713.754	555.7122	550.8407	947.3763	1751.887	3909.875	3909.875	3909.875	2108.152	3313.826	3048.728	757.1734	1389.216	426.7034	4927.504	1270.668	3402.429	2863.01	3201.583	3618.62	2289.677	2306.245	3230.544	2605.831
hsa-miR-219-2-3p	268.292	226.4863	242.9875	779.7529	254.9332	314.8119	259.9878	245.0877	1762.781	242.7446	311.3821	265.8206	257.8445	239.4765	221.7441	248.6832	249.4461	254.0112	329.8941	245.3498	274.1517	243.4612	2917.828	287.8772	418.8381	212.2864	254.9332	268.7504	278.4551	237.4401	354.9325	228.4807	229.4513	232.1773	225.7234	267.4473	260.6474	251.9652	278.4551	255.8189	211.5113	297.7589	240.7089	276.1986	3177.19	247.5387	856.7159	309.1921	312.4044
hsa-miR-590-3p	276.1986	495.8122	226.9113	1901.177	227.749	1229.049	1451.97	1442.386	231.1482	1314.139	283.2197	2076.764	2790.524	1725.433	275.4225	601.1643	354.9325	513.2002	2713.754	979.0504	1585.262	674.652	919.0602	290.0907	3230.544	779.7529	254.563	248.9435	1790.04	699.1327	1530.052	3148.038	1585.262	2029.064	481.2052	702.4284	671.6398	231.7726	248.6832	1776.647	246.762	757.1734	357.2653	1229.049	1790.04	266.5008	285.6689	286.9689	240.9035
hsa-miR-519b-3p	1211.906	1541.714	1027.708	967.6716	1648.617	1279.206	1105.001	974.1544	1016.304	517.2511	2764.923	902.148	1980.261	2213.164	2126.046	809.3754	2014.456	2142.114	2158.824	1751.887	1400.693	2764.923	1389.216	1980.261	1575.481	636.6609	1361.844	2076.764	1331.554	1021.803	1507.962	1995.663	1575.481	8815.884	2713.754	1117.918	1303.531	842.9711	1826.406	1476.02	1245.682	1451.97	1074.257	1060.444	1286.85	1322.446	526.8471	1597.933	1623.602
hsa-miR-27a*	456.2993	765.0985	314.3075	432.2861	648.4824	368.2408	748.0168	757.1734	601.1643	692.0125	1699.728	515.4628	1009.506	438.6242	709.6271	425.1476	459.5393	821.7587	757.1734	320.3311	856.7159	412.8089	549.2006	821.7587	366.4501	407.912	511.0443	991.5525	723.2852	440.1381	648.4824	1400.693	358.0489	474.7494	314.8119	1331.554	484.1786	1295.372	583.6835	416.6881	371.0414	4123.395	709.6271	3148.038	625.6721	3486.169	331.2432	740.8602	617.5087
hsa-miR-27b*	908.7403	1762.781	520.9749	479.4781	817.403	660.2327	2524.576	769.0583	1995.663	598.4548	1253.727	619.9791	1060.444	654.501	1033.177	1810.977	553.8212	1518.621	886.5724	1155.764	654.501	575.9752	1597.933	856.7159	925.4919	410.6466	598.4548	892.0257	640.1796	1476.02	1236.761	1067.244	568.9626	695.7213	619.9791	421.5223	706.0518	1966.614	962.3414	513.2002	400.0624	3230.544	2271.207	837.5593	3402.429	2076.764	263.0603	791.9832	882.5873
hsa-miR-515-3p	568.9626	409.3904	497.2882	429.0233	925.4919	290.0907	695.7213	566.9238	497.2882	633.0319	2178.904	491.7672	947.3763	396.7108	328.5722	386.033	415.2442	391.1343	897.3518	365.4388	336.8709	424.0234	598.4548	996.2679	313.1398	392.1363	591.2209	809.3754	699.1327	403.4073	263.4288	361.8855	341.5691	1575.481	333.4483	375.486	545.2352	440.1381	809.3754	387.9145	354.9325	431.3115	367.2891	528.5297	497.2882	392.1363	1141.103	830.1155	481.2052
hsa-miR-515-5p	699.1327	212.7934	268.0254	226.4863	229.2189	211.6714	493.5216	215.544	204.3321	237.9288	221.7441	216.5324	500.9612	214.0661	206.7395	210.9023	345.39	207.7479	2584.71	201.3284	205.1694	224.5622	601.1643	234.4306	202.8288	228.1187	232.8045	221.9217	236.5781	250.2645	200.2659	207.174	218.3297	7141.14	201.755	207.309	1389.216	543.0853	761.8236	462.8168	241.7971	209.607	234.2136	206.0204	198.5857	221.5784	201.0122	249.9675	2076.764
hsa-miR-26b*	301.8662	996.2679	217.3008	1060.444	308.1234	487.4559	856.7159	226.9113	1659.76	509.5347	293.1299	211.845	218.9005	706.0518	611.5938	1117.918	1659.76	404.3659	227.1227	974.1544	256.1512	861.5258	228.4807	2739.939	729.1626	318.2334	226.2898	225.3389	242.7446	1245.682	1009.506	1901.177	627.8864	509.5347	788.1794	206.5862	267.762	215.3872	249.6989	211.2364	355.7498	2739.939	991.5525	1684.173	225.9301	1431.37	219.4244	1550.749	295.6237
hsa-miR-1224-5p	196.6234	221.5784	1810.977	228.4807	213.1398	609.0198	219.4244	208.5075	219.4244	287.4555	243.985	206.2145	218.3297	228.7462	213.8981	205.4531	207.174	515.4628	211.5113	304.0006	617.5087	1002.361	231.1482	221.5784	389.9866	803.9148	224.5622	225.7234	205.7681	205.2895	326.096	394.2978	674.652	354.0059	355.7498	231.9973	210.6117	311.3821	8719.871	205.7681	545.2352	212.6265	197.2548	221.5784	227.749	222.5541	379.6989	216.6845	223.4547
hsa-miR-1224-3p	1295.372	1451.97	719.9362	740.8602	1370.663	937.1091	947.3763	1117.918	984.709	684.9918	2252.633	951.6542	1826.406	2158.824	1762.781	1134.325	1155.764	2410.134	1361.844	1279.206	1111.245	967.6716	1451.97	1585.262	1442.386	534.7488	984.709	1495.282	1067.244	748.0168	1370.663	1389.216	861.5258	1046.955	1341.831	2917.828	942.9846	648.4824	1431.37	1931.332	611.5938	1040.077	1040.077	886.5724	1089.072	1027.708	729.1626	1451.97	1295.372
solexa-9029-92	6557.382	6314.602	5044.198	5252	4158.821	4288.266	3584.213	6436.218	5693.608	671.6398	5648.141	5352.524	6914.571	5997.142	6990.312	6181.133	5997.142	7601.661	3486.169	5548.358	4998.294	5352.524	5648.141	4773.906	5997.142	2348.515	4489.732	4773.906	4194.074	4194.074	5997.142	5648.141	5604.221	4773.906	5997.142	3837.163	3749.081	2892.364	5145.231	5252	4523.437	6126.541	5352.524	4123.395	5648.141	5490.531	3983.781	4642.275	6789.36
hsa-miR-518f:9.1	197.2548	237.4401	203.2474	257.5391	248.4019	232.3687	236.2806	232.5696	221.7441	316.4586	217.9866	244.2869	305.6046	223.6601	237.2364	248.9435	273.0711	210.6117	3020.975	233.6897	250.5756	219.4244	236.5781	262.4049	267.4473	225.7234	242.2813	248.1326	251.0959	227.5543	223.2751	218.7232	227.3427	4369.186	212.9963	215.544	230.9293	761.8236	224.4014	268.292	219.4244	268.7504	229.4513	300.9237	259.3094	536.6929	1040.077	267.762	289.1122
hsa-miR-181c*	3486.169	229.8321	295.1436	242.2813	238.173	231.3303	237.2364	243.4612	265.3814	213.5693	319.7435	269.18	265.3814	233.6897	233.9669	250.8352	265.0723	267.4473	277.6356	538.7142	1060.444	277.3123	280.806	294.5886	791.9832	214.9098	268.7504	290.0907	260.6474	393.2597	729.1626	509.5347	695.7213	240.7089	227.9217	1648.617	254.563	308.6896	341.5691	256.8204	254.9332	630.4723	614.4481	235.6089	3283.017	224.7133	261.6488	286.0793	267.1281
hsa-miR-181a*	919.0602	1002.361	699.1327	1636.047	2764.923	1609.704	788.1794	777.1948	3177.19	486.1239	1236.761	709.6271	6849.214	1530.052	1636.047	1380.349	719.9362	1067.244	1040.077	3486.169	1776.647	996.2679	757.1734	1081.342	1684.173	1148.66	842.9711	1245.682	897.3518	640.1796	1585.262	951.6542	1286.85	830.1155	2126.046	581.0266	967.6716	617.5087	1220.317	4411.721	454.8193	3048.728	1623.602	813.3683	1562.728	897.3518	337.6285	1162.6	3313.826
hsa-miR-23a*	619.9791	779.7529	1203.555	365.4388	444.0942	355.7498	381.3839	462.8168	420.3029	349.1441	566.9238	441.5261	530.2963	532.8021	719.9362	379.6989	386.9211	456.2993	440.1381	753.0434	470.0289	573.4784	440.1381	524.7829	627.8864	277.3123	2195.632	468.4871	383.1935	1134.325	545.2352	1966.614	383.1935	497.2882	1033.177	561.5966	407.912	834.0846	493.5216	346.7495	2076.764	674.652	677.3868	401.3504	427.8041	339.0364	224.9225	3283.017	404.3659
hsa-miR-23b*	256.8204	962.3414	222.9077	234.4306	226.2898	233.0254	260.9354	218.9005	254.563	459.5393	271.0181	256.8204	231.5522	386.9211	253.1405	2014.456	239.225	415.2442	259.6248	830.1155	611.5938	1314.139	257.5391	284.8807	484.1786	383.1935	247.8489	262.093	259.3094	240.2272	1126.205	713.3743	817.403	559.8397	329.8941	591.2209	1871.394	515.4628	230.3123	777.1948	586.2336	1916.032	2524.576	245.3498	268.0254	892.0257	286.5188	283.7128	405.4746
hsa-miR-98	6181.133	6789.36	2195.632	5192.367	1980.261	5252	10084.61	11728.49	7141.14	2892.364	233.9669	6053.898	7601.661	9314.154	4411.721	8913.556	3810.329	6718.398	3749.081	10564.07	15806.9	11878.88	4369.186	6181.133	14697.15	9622.209	3148.038	5997.142	2142.114	2790.524	18682.98	17434.39	8366.591	10419.8	9851.133	4449.455	5044.198	6496.838	500.9612	10187.26	8112.542	9498.055	8112.542	8913.556	3347.871	4449.455	4194.074	3618.62	7699.779
hsa-miR-93	12159.95	16197.43	11096.26	15806.9	11543.31	13350.5	10564.07	15055.53	18348.47	20179.29	9013.317	16525.09	17434.39	14559.39	10564.07	18134.88	15055.53	17281.7	14697.15	16525.09	19434	9498.055	11543.31	20179.29	16197.43	15611.35	14031.14	16197.43	16197.43	16525.09	15423.43	17634.87	19631.3	13828.34	15423.43	19434	12299.72	16360.75	7788.141	14559.39	18134.88	13198.76	14697.15	13198.76	9218.159	10955.38	7956.514	9729.65	15806.9
hsa-miR-95	17963.08	17281.7	19977.97	13828.34	14220.01	17634.87	15233.8	21229.93	20845.09	18682.98	19977.97	18507.82	11243.63	12008.82	15055.53	19801.5	12008.82	16698.9	11728.49	13651.58	7141.14	13651.58	14697.15	7465.06	13350.5	11878.88	15611.35	18682.98	8366.591	17434.39	12159.95	10667.66	11543.31	14697.15	14403.14	10187.26	14559.39	8913.556	7067.58	14876.23	14697.15	8366.591	7699.779	9498.055	8022.925	4094.177	1916.032	289.1122	2388.204
hsa-miR-96	223.0818	311.3821	240.2272	220.5087	251.7155	224.0327	226.0965	240.9035	250.5756	219.8009	223.2751	278.4551	274.9528	278.0405	219.094	246.5079	242.0384	229.4513	299.7956	272.6791	229.2189	237.0123	239.7285	285.2266	238.9666	199.7299	280.806	253.7064	255.5356	256.1512	248.9435	233.9669	448.0894	280.0447	224.0327	237.2364	238.173	245.3498	286.0793	241.1116	830.1155	233.2251	429.0233	214.0661	226.4863	208.5075	205.1694	271.0181	220.6523
hsa-miR-31	1220.317	1518.621	1476.02	729.1626	3837.163	2605.831	777.1948	791.9832	1117.918	1046.955	2142.114	2388.204	1370.663	753.0434	1609.704	1067.244	1389.216	3148.038	991.5525	2093.479	1609.704	817.403	886.5724	1002.361	908.7403	4843.552	688.0308	1155.764	861.5258	479.4781	951.6542	947.3763	1776.647	438.6242	1295.372	645.7274	1194.359	1609.704	2693.135	3909.875	425.1476	4739.434	6126.541	611.5938	743.7607	6849.214	651.287	1089.072	996.2679
hsa-miR-32	254.2305	221.2338	199.0845	194.8529	852.2603	340.6867	803.9148	384.0474	382.3224	791.9832	187.532	307.5165	378.4984	238.9666	254.0112	309.1921	354.0059	318.2334	210.4897	220.5087	300.2712	406.6895	240.0217	195.0771	301.3928	414.0113	507.9222	291.9217	636.6609	452.0877	245.6721	281.217	333.4483	234.2136	276.955	305.6046	199.0845	217.9866	197.9887	280.0447	283.2197	293.9983	276.955	270.7059	195.3215	191.3115	257.1866	201.755	219.2472
hsa-miR-17	12299.72	15055.53	9314.154	17434.39	10419.8	17799.37	12159.95	5044.198	21229.93	19434	207.0064	20667.8	19977.97	15806.9	18507.82	22416.74	14220.01	17963.08	21229.93	20179.29	18507.82	9314.154	9959.109	17963.08	20493.57	15806.9	10419.8	11243.63	10667.66	15233.8	13068.03	16525.09	16698.9	10832.34	14220.01	16197.43	5604.221	22998.63	3683.62	12446.28	11878.88	15611.35	14403.14	14876.23	15423.43	11395.15	12008.82	8438.17	18682.98
hsa-miR-16	26215.02	22004.52	20179.29	24462.57	24661.81	22214.24	25130.6	22998.63	24934.16	22998.63	12598.09	25951.73	23433.4	20328.45	19434	22998.63	20179.29	23642.48	25951.73	14697.15	21799.62	16197.43	20845.09	22214.24	22641.66	23642.48	21229.93	20667.8	21394.27	21394.27	21229.93	21027.08	20493.57	19977.97	16360.75	21229.93	22816.31	21799.62	22998.63	21027.08	24462.57	21229.93	19801.5	23198.87	20179.29	21229.93	22214.24	24462.57	18348.47
hsa-miR-21	30596.92	30065.95	27991.68	30065.95	29018.28	31448.81	31448.81	30596.92	31448.81	29583.97	30065.95	30596.92	30596.92	31448.81	30596.92	30596.92	30596.92	31448.81	31448.81	29018.28	29018.28	29583.97	31448.81	30065.95	30065.95	30596.92	30596.92	30065.95	29583.97	29018.28	29583.97	30596.92	30065.95	29018.28	30065.95	29018.28	30065.95	28511.39	29583.97	30596.92	30596.92	29583.97	29583.97	29583.97	30065.95	30596.92	27991.68	27991.68	29018.28
hsa-miR-22	8622.18	10187.26	10419.8	5806.735	4262.381	5932.951	12760.15	10187.26	8438.17	10955.38	2432.888	10187.26	11395.15	7699.779	10955.38	11728.49	6849.214	12159.95	7788.141	5252	6181.133	5806.735	5997.142	3779.433	7699.779	5604.221	5352.524	7465.06	5490.531	5604.221	4927.504	6181.133	5932.951	6789.36	3347.871	1464.158	1322.446	2234.385	11728.49	6242.051	5604.221	7788.141	6639.128	7956.514	5490.531	7699.779	3909.875	7465.06	3810.329
hsa-miR-24	21590.94	20493.57	23433.4	19073.73	18682.98	12159.95	19631.3	21394.27	19434	21799.62	7532.895	21027.08	22641.66	15611.35	22816.31	23433.4	13350.5	19977.97	23433.4	24934.16	19977.97	19276.11	21799.62	24661.81	21027.08	20493.57	20667.8	19073.73	17799.37	19434	19276.11	23850.73	21590.94	16525.09	18682.98	22214.24	22641.66	25678.34	21394.27	17963.08	17281.7	23850.73	22816.31	25130.6	22641.66	20667.8	22641.66	23433.4	24284.62
hsa-miR-25	22416.74	24661.81	21799.62	22004.52	22416.74	22816.31	14697.15	21799.62	25678.34	25951.73	10667.66	19434	11878.88	27171.01	18682.98	23850.73	22004.52	27991.68	20493.57	23433.4	26215.02	21229.93	11096.26	11096.26	20667.8	22004.52	16360.75	12598.09	22416.74	24934.16	23642.48	23642.48	27546.36	22214.24	22998.63	20845.09	15806.9	24284.62	15611.35	22004.52	22004.52	23642.48	22004.52	23850.73	23198.87	18682.98	18134.88	11728.49	18507.82
hsa-miR-9*	1350.458	2584.71	1648.617	3810.329	4194.074	4600.992	3779.433	2432.888	3683.62	4802.819	450.7415	2739.939	3374.689	3100.34	979.0504	4642.275	1027.708	2917.828	3909.875	5044.198	7294.538	536.6929	809.3754	2605.831	2158.824	1776.647	3837.163	2790.524	1451.97	2476.411	1562.728	4123.395	4523.437	2213.164	2917.828	1126.205	2739.939	2410.134	4802.819	872.0096	457.8435	956.996	465.5195	339.0364	341.5691	7956.514	528.5297	2289.677	358.9988
hsa-miR-518e:9.1	633.0319	372.7787	437.4628	416.6881	719.9362	361.8855	603.3607	586.2336	550.8407	450.7415	837.5593	524.7829	1089.072	476.2637	772.2419	457.8435	532.8021	425.1476	1725.433	504.1266	416.6881	426.7034	614.4481	902.148	448.0894	396.7108	651.287	937.1091	736.5074	460.9408	400.0624	421.5223	394.2978	4739.434	559.8397	403.4073	651.287	541.0076	991.5525	430.3007	417.4776	449.6033	352.956	557.6074	545.2352	386.033	259.6248	603.3607	583.6835
solexa-7111-119	327.3977	225.7234	265.3814	238.6575	286.9689	225.9301	247.0682	280.4089	278.4551	236.0401	6496.838	255.8189	606.7211	233.0254	231.3303	243.7366	248.1326	234.4306	287.4555	252.2955	257.8445	263.7567	276.1986	297.7589	213.5693	243.4612	269.18	301.8662	280.0447	240.7089	211.5113	213.7636	225.7234	277.3123	222.9077	252.2955	233.2251	263.7567	445.3089	256.1512	233.6897	235.122	240.0217	240.4788	262.093	240.4788	350.0168	1949.229	255.8189
hsa-miR-220a	361.8855	236.0401	280.806	2158.824	320.8986	248.6832	262.4049	346.7495	304.0006	210.6117	331.8784	5389.332	340.6867	296.3178	290.6161	292.5262	286.5188	352.233	2968.362	232.1773	316.4586	2329.375	296.3178	277.6356	307.5165	255.5356	282.4249	342.1881	313.1398	261.3048	456.2993	411.8836	246.5079	310.0692	441.5261	296.3178	339.0364	318.2334	337.6285	271.8614	254.0112	303.4987	277.6356	2126.046	5352.524	1155.764	723.2852	360.0379	284.4717
hsa-miR-221*	291.9217	369.0948	1089.072	2500.01	9729.65	795.5323	2142.114	246.5079	227.5543	437.4628	249.188	1541.714	236.2806	761.8236	1236.761	684.9918	1507.962	660.2327	230.3123	709.6271	534.7488	213.2757	204.3321	218.3297	591.2209	257.5391	2649.82	232.5696	217.6242	213.2757	667.6125	1074.257	210.4897	545.2352	530.2963	418.8381	209.1517	226.6815	212.1362	228.7462	205.7681	221.5784	674.652	234.6373	233.2251	251.9652	212.9963	217.0115	207.7479
hsa-miR-220b	549.2006	614.4481	852.2603	2562.93	2044.942	748.0168	320.3311	395.4249	1507.962	4094.177	583.6835	919.0602	473.2363	1597.933	2093.479	1211.906	1081.342	947.3763	482.6122	601.1643	328.0271	1194.359	1253.727	481.2052	507.9222	931.168	391.1343	2142.114	352.956	1885.819	1476.02	1245.682	550.8407	908.7403	2476.411	1211.906	1155.764	306.1302	813.3683	534.7488	1170.251	809.3754	1370.663	1530.052	479.4781	3374.689	847.5071	410.6466	350.0168
hsa-miR-220c	343.7859	286.0793	383.1935	286.9689	352.956	320.3311	502.4998	491.7672	376.4084	532.8021	372.0045	335.586	545.2352	288.3553	360.7323	274.9528	313.7486	308.1234	795.5323	336.2182	397.8826	309.6161	358.9988	374.5743	309.6161	335.586	377.5186	436.3234	330.5175	337.6285	377.5186	401.3504	361.8855	279.5911	460.9408	273.3925	370.0118	327.3977	267.4473	293.1299	310.0692	393.2597	481.2052	362.6317	365.4388	325.4254	237.0123	625.6721	442.8483
hsa-miR-222*	598.4548	500.9612	357.2653	320.3311	470.0289	326.096	513.2002	422.5495	515.4628	405.4746	625.6721	500.9612	636.6609	391.1343	404.3659	375.486	1220.317	358.0489	740.8602	441.5261	417.4776	372.0045	497.2882	564.2347	337.6285	290.9874	450.7415	591.2209	471.6046	1067.244	312.4044	386.9211	313.7486	328.5722	406.6895	345.39	541.0076	402.3594	695.7213	386.9211	322.7586	422.5495	336.8709	1170.251	490.3585	351.3873	249.188	583.6835	497.2882
solexa-578-1915	2562.93	6849.214	6849.214	3424.582	341.5691	4927.504	4927.504	3779.433	8532.874	8293.828	206.5862	10301.44	4642.275	4739.434	9622.209	9622.209	5863.426	7699.779	6849.214	7294.538	1451.97	5192.367	3313.826	8112.542	8622.18	6314.602	12008.82	3683.62	5145.231	9498.055	7532.895	6789.36	8192.757	7371.257	9729.65	8815.884	5997.142	4642.275	4689.419	3949.498	11096.26	1046.955	1980.261	799.9008	198.7677	341.5691	186.4105	782.9723	795.5323
hsa-miR-501-3p	2544.342	1134.325	902.148	564.2347	3374.689	1585.262	1751.887	2584.71	1518.621	1186.635	189.0592	192.4699	199.0845	3347.871	2142.114	482.6122	581.0266	1712.516	190.8891	2252.633	4329.169	886.5724	210.7713	2158.824	1699.728	2093.479	216.2132	190.8891	2178.904	1442.386	2108.152	2213.164	2605.831	1117.918	4158.821	761.8236	1659.76	536.6929	196.2248	2271.207	2367.927	716.7512	2367.927	826.1807	2213.164	1400.693	192.1051	217.7903	1262.946
hsa-miR-223*	299.3777	227.3427	218.5203	381.3839	387.9145	830.1155	309.1921	290.9874	1040.077	1659.76	465.5195	269.6425	388.8482	242.2813	258.2455	272.2869	284.8807	243.4612	354.9325	249.9675	273.6895	254.563	314.8119	381.3839	500.9612	264.4396	354.9325	331.2432	354.9325	308.6896	271.4416	437.4628	236.0401	372.7787	286.5188	246.1905	285.2266	287.4555	489.0325	257.8445	277.6356	290.6161	267.1281	311.8617	426.7034	346.1026	248.6832	361.8855	305.6046
hsa-miR-501-5p	199.2312	856.7159	5145.231	1046.955	216.6845	8293.828	1126.205	2627.972	4061.006	1361.844	240.2272	779.7529	425.1476	5548.358	5304.064	1194.359	6914.571	3875.187	200.2659	6242.051	14559.39	1279.206	1141.103	2476.411	753.0434	919.0602	197.0871	381.3839	1980.261	777.1948	1712.516	1322.446	2500.01	974.1544	4369.186	473.2363	1021.803	204.3321	202.9675	803.9148	2060.965	367.2891	3520.146	2544.342	1105.001	1270.668	593.7126	272.2869	1541.714
hsa-miR-525-5p	984.709	357.2653	654.501	520.9749	1105.001	532.8021	557.6074	706.0518	625.6721	354.0059	14697.15	651.287	1027.708	462.8168	733.2312	453.4273	566.9238	452.0877	1245.682	611.5938	497.2882	436.3234	1016.304	1170.251	578.5888	374.5743	912.6931	956.996	1111.245	603.3607	457.8435	456.2993	553.8212	1636.047	575.9752	651.287	1178.476	1074.257	1518.621	437.4628	467.0119	817.403	415.2442	671.6398	791.9832	991.5525	324.0085	2234.385	733.2312
hsa-miR-525-3p	303.4987	260.6474	237.0123	266.8095	420.3029	272.6791	385.2221	306.1302	334.933	318.2334	296.817	305.1966	526.8471	293.9983	263.0603	282.4249	317.098	311.3821	3424.582	366.4501	454.8193	360.7323	351.3873	385.2221	331.8784	300.9237	324.6349	425.1476	337.6285	307.5165	354.0059	311.3821	292.5262	1562.728	379.6989	288.3553	453.4273	326.096	429.0233	341.5691	282.0804	545.2352	394.2978	559.8397	566.9238	393.2597	387.9145	777.1948	645.7274
hsa-miR-574-5p	1111.245	1609.704	1229.049	861.5258	1380.349	1541.714	1295.372	996.2679	765.0985	1303.531	3949.498	772.2419	821.7587	2524.576	2562.93	1751.887	1751.887	1840.593	725.993	2432.888	2455.314	3424.582	1314.139	609.0198	1331.554	1855.419	991.5525	2739.939	1995.663	861.5258	2562.93	3020.975	3347.871	2627.972	1155.764	2367.927	1518.621	1229.049	1134.325	1712.516	2329.375	1303.531	2432.888	2178.904	1609.704	1162.6	788.1794	1485.271	1916.032
hsa-miR-20a*	1751.887	470.0289	1286.85	3402.429	2818.988	1370.663	3453.744	338.3596	4559.209	340.6867	242.2813	2432.888	882.5873	1949.229	431.3115	2500.01	2076.764	809.3754	2605.831	1550.749	702.4284	420.3029	222.9077	2367.927	3374.689	817.403	220.1739	4689.419	1464.158	459.5393	826.1807	1585.262	532.8021	329.2582	591.2209	438.6242	625.6721	1033.177	2671.12	699.1327	207.9261	1380.349	753.0434	1220.317	3048.728	327.3977	2968.362	263.7567	575.9752
hsa-miR-574-3p	11096.26	14220.01	15423.43	7067.58	10084.61	12299.72	11543.31	9729.65	9959.109	6126.541	221.0462	7220.209	3201.583	12760.15	13350.5	5604.221	10419.8	16889.64	2739.939	15423.43	12889.18	9013.317	6242.051	3402.429	4369.186	7788.141	3048.728	14031.14	4411.721	2892.364	14559.39	10955.38	14876.23	12299.72	2693.135	7699.779	2917.828	2108.152	228.7462	6789.36	3230.544	14876.23	14220.01	18348.47	8366.591	7067.58	6053.898	11878.88	12889.18
hsa-miR-20b*	236.8113	230.9293	231.1482	237.4401	250.5756	445.3089	244.8383	244.8383	263.4288	267.4473	352.233	243.985	265.0723	299.3777	239.7285	240.2272	231.7726	243.1992	251.3995	352.956	598.4548	256.5288	314.3075	258.9482	220.5087	515.4628	278.0405	264.4396	287.8772	586.2336	296.3178	251.3995	243.1992	257.1866	326.8165	259.9878	318.9177	271.0181	272.2869	248.6832	366.4501	306.1302	246.762	260.2771	305.1966	250.8352	1016.304	276.1986	354.0059
hsa-miR-216a	221.4132	581.0266	212.9963	813.3683	305.6046	956.996	276.955	1021.803	809.3754	1178.476	293.5698	1518.621	487.4559	487.4559	769.0583	834.0846	242.2813	1203.555	1155.764	468.4871	465.5195	296.817	218.7232	2562.93	1236.761	471.6046	1980.261	244.8383	255.8189	1220.317	803.9148	897.3518	1949.229	947.3763	497.2882	462.8168	2142.114	937.1091	5304.064	237.0123	667.6125	235.6089	566.9238	513.2002	1739.108	380.4875	5192.367	209.607	269.18
hsa-miR-216b	571.0464	588.6544	550.8407	352.233	530.2963	357.2653	393.2597	440.1381	498.9925	208.353	753.0434	418.8381	614.4481	680.9946	852.2603	382.3224	725.993	1134.325	657.3752	757.1734	596.0633	497.2882	645.7274	611.5938	702.4284	318.9177	498.9925	795.5323	513.2002	402.3594	376.4084	753.0434	809.3754	380.4875	377.5186	452.0877	536.6929	420.3029	772.2419	431.3115	357.2653	450.7415	547.4321	489.0325	513.2002	371.0414	809.3754	457.8435	1046.955
hsa-miR-214*	609.0198	1220.317	260.9354	329.2582	462.8168	680.9946	2306.245	314.3075	342.9793	2739.939	301.3928	1966.614	476.2637	1262.946	500.9612	1712.516	383.1935	788.1794	2818.988	436.3234	3020.975	1286.85	396.7108	549.2006	803.9148	346.1026	421.5223	421.5223	434.9966	1380.349	709.6271	813.3683	779.7529	571.0464	493.5216	381.3839	468.4871	372.7787	449.6033	355.7498	316.4586	2142.114	1530.052	487.4559	559.8397	1389.216	298.9511	645.7274	601.1643
solexa-5620-151	2764.923	363.4514	847.5071	212.1362	219.4244	416.6881	1464.158	206.8569	213.1398	1220.317	241.5152	3810.329	217.0115	260.2771	350.6832	216.2132	769.0583	498.9925	222.7453	375.486	337.6285	269.6425	1916.032	4230.62	606.7211	1126.205	6639.128	3618.62	249.6989	2234.385	677.3868	566.9238	502.4998	520.9749	495.8122	2329.375	1810.977	1507.962	242.0384	931.168	2605.831	217.7903	524.7829	1262.946	213.5693	231.3303	213.1398	842.9711	244.8383
hsa-miR-423-3p	8438.17	6053.898	7465.06	8112.542	6789.36	8438.17	4329.169	4411.721	4489.732	7294.538	495.8122	4642.275	1002.361	10955.38	7465.06	7532.895	9729.65	7141.14	471.6046	8815.884	7532.895	3374.689	2060.965	2289.677	8532.874	7861.366	788.1794	2029.064	5548.358	6914.571	12008.82	11543.31	7956.514	9413.056	7141.14	4927.504	7699.779	5352.524	5743.077	6126.541	6557.382	7141.14	10564.07	7141.14	3374.689	3100.34	1550.749	3124.764	4961.369
solexa-8926-93	493.5216	680.9946	1016.304	591.2209	534.7488	636.6609	2562.93	465.5195	448.0894	1562.728	748.0168	407.912	588.6544	588.6544	1009.506	417.4776	2029.064	332.6665	497.2882	1776.647	561.5966	382.3224	543.0853	520.9749	543.0853	381.3839	473.2363	671.6398	481.2052	409.3904	660.2327	598.4548	2029.064	465.5195	1699.728	336.8709	457.8435	339.0364	617.5087	365.4388	601.1643	338.3596	284.1	348.4114	380.4875	370.0118	573.4784	526.8471	495.8122
hsa-miR-423-5p	13198.76	4262.381	18859.84	24934.16	24056.12	19801.5	14220.01	21027.08	19073.73	7371.257	23198.87	13828.34	20179.29	6126.541	5352.524	14697.15	18348.47	5806.735	22416.74	4843.552	5693.608	17963.08	22004.52	22816.31	5145.231	14876.23	25678.34	25951.73	25951.73	23198.87	5145.231	4927.504	6181.133	4642.275	7294.538	21027.08	16889.64	16889.64	24056.12	14031.14	16698.9	7371.257	6496.838	13486.77	17281.7	27546.36	24934.16	22816.31	10564.07
hsa-miR-7-1*	24284.62	9413.056	12760.15	27991.68	28511.39	26839.59	27171.01	14697.15	24661.81	22641.66	29018.28	23850.73	28511.39	5446.37	6496.838	10301.44	25951.73	7532.895	27546.36	4961.369	4489.732	27546.36	28511.39	28511.39	7067.58	27991.68	28511.39	26215.02	27171.01	27991.68	7465.06	3584.213	6436.218	3520.146	18507.82	26839.59	25951.73	20179.29	16698.9	27171.01	21027.08	12760.15	17103.34	20179.29	26500.54	28511.39	28511.39	26839.59	24462.57
hsa-miR-339-5p	680.9946	3148.038	4411.721	1409.609	1826.406	4194.074	3909.875	2649.82	2455.314	6314.602	1725.433	2158.824	3313.826	2476.411	7532.895	908.7403	1609.704	4773.906	3074.691	6496.838	5145.231	1420.558	1790.04	227.1227	3486.169	3520.146	1949.229	2410.134	233.4571	2996.735	4523.437	2739.939	7601.661	2306.245	6557.382	2014.456	1684.173	1916.032	235.6089	1040.077	3177.19	1762.781	2892.364	1002.361	642.8639	1562.728	233.4571	2605.831	1725.433
hsa-miR-7-2*	526.8471	194.6383	268.7504	1684.173	208.2226	199.7299	197.4484	227.1227	191.7118	350.6832	192.4699	199.5861	186.4105	193.6997	201.4803	203.4176	202.1978	198.7677	207.309	187.532	220.1739	202.5656	199.4153	196.8211	268.292	225.0989	370.0118	204.159	197.9887	422.5495	195.4947	195.3215	200.55	191.3115	213.8981	285.2266	204.3321	216.5324	193.1142	224.5622	235.783	210.4897	195.4947	237.6303	221.9217	757.1734	902.148	202.3696	201.1785
hsa-miR-671:9.1	1089.072	407.912	897.3518	229.8321	221.0462	290.9874	522.7294	221.4132	221.2338	236.2806	235.6089	232.3687	2892.364	424.0234	450.7415	308.6896	872.0096	325.4254	226.2898	467.0119	371.0414	221.4132	234.4306	219.094	571.0464	524.7829	674.652	219.9875	203.8576	414.0113	493.5216	625.6721	543.0853	392.1363	513.2002	431.3115	2348.515	208.353	249.9675	817.403	1810.977	247.8489	334.933	232.3687	230.9293	409.3904	200.55	204.9994	286.9689
hsa-miR-339-3p	225.7234	416.6881	389.9866	706.0518	198.5857	486.1239	861.5258	962.3414	782.9723	619.9791	1885.819	295.6237	200.3844	325.4254	534.7488	322.7586	409.3904	541.0076	925.4919	1002.361	1279.206	195.3215	274.1517	200.3844	633.0319	338.3596	200.6973	193.6997	1931.332	931.168	603.3607	383.1935	777.1948	346.7495	633.0319	772.2419	195.7618	557.6074	1270.668	550.8407	381.3839	313.7486	351.3873	779.7529	1126.205	204.7275	187.532	2348.515	227.1227
hsa-let-7i	20493.57	22816.31	20493.57	21027.08	16698.9	22416.74	26215.02	26215.02	22416.74	25130.6	6849.214	23433.4	20845.09	25951.73	22416.74	24661.81	22641.66	24284.62	18507.82	23642.48	24661.81	23642.48	18134.88	21590.94	25678.34	26500.54	22214.24	23642.48	22998.63	21027.08	25678.34	26839.59	25430.35	24934.16	23198.87	20667.8	24934.16	21590.94	18134.88	23850.73	22998.63	24056.12	25430.35	22998.63	22416.74	22416.74	24284.62	24934.16	23850.73
hsa-let-7f	19434	19801.5	15055.53	17799.37	17281.7	16698.9	21590.94	20667.8	22641.66	22004.52	4022.146	20493.57	21799.62	21590.94	17799.37	21590.94	17281.7	22214.24	19801.5	19631.3	22641.66	20328.45	17799.37	22004.52	22998.63	24056.12	19631.3	15611.35	16889.64	17103.34	26215.02	23198.87	17799.37	23642.48	21394.27	19801.5	19631.3	22214.24	22214.24	20667.8	18348.47	23198.87	19977.97	24661.81	19977.97	18859.84	20493.57	21394.27	23433.4
hsa-let-7g	23642.48	25430.35	24284.62	23433.4	23642.48	24661.81	23433.4	25130.6	25430.35	21394.27	8622.18	25430.35	25678.34	27546.36	25951.73	25430.35	24661.81	26839.59	25678.34	25951.73	28511.39	22641.66	20179.29	23850.73	27546.36	24661.81	19977.97	19276.11	23850.73	20493.57	24934.16	28511.39	26215.02	23850.73	25430.35	23433.4	26839.59	27171.01	22816.31	25678.34	22214.24	26839.59	26839.59	24462.57	24056.12	25130.6	24661.81	26215.02	28511.39
hsa-let-7d	11243.63	13828.34	9622.209	7601.661	6849.214	8022.925	14403.14	11395.15	11395.15	16360.75	212.7934	9218.159	10301.44	16002.15	17281.7	12159.95	12446.28	18134.88	4927.504	17103.34	17634.87	15423.43	10301.44	18507.82	15055.53	19631.3	13198.76	6914.571	14031.14	12159.95	20179.29	19073.73	16889.64	15055.53	19073.73	16525.09	11395.15	15055.53	9013.317	12299.72	13198.76	16698.9	17634.87	17281.7	14031.14	14559.39	14876.23	18682.98	17634.87
hsa-let-7e	12446.28	16002.15	16698.9	18682.98	16525.09	15423.43	20328.45	10419.8	14559.39	12008.82	6181.133	12446.28	12446.28	20179.29	16698.9	14403.14	15806.9	19801.5	9013.317	18507.82	18134.88	19801.5	17281.7	18134.88	12760.15	20845.09	18859.84	20179.29	13068.03	9013.317	22816.31	18682.98	19276.11	21590.94	21027.08	17434.39	20493.57	19073.73	15055.53	21394.27	18859.84	19631.3	21590.94	17963.08	18507.82	18348.47	17634.87	19073.73	22641.66
hsa-let-7b	16002.15	17963.08	22214.24	11728.49	11728.49	18134.88	16889.64	16889.64	14697.15	19073.73	6557.382	11395.15	18134.88	17281.7	18348.47	12008.82	13828.34	19434	9102.863	20328.45	17799.37	22416.74	18859.84	8719.871	16525.09	22998.63	18682.98	21799.62	18134.88	16889.64	21027.08	18859.84	19977.97	21799.62	24056.12	16002.15	19073.73	16197.43	19073.73	17634.87	20845.09	20845.09	20493.57	19631.3	22214.24	19801.5	16889.64	19434	20179.29
hsa-let-7c	5192.367	14403.14	9959.109	7788.141	6914.571	16002.15	11395.15	14403.14	13486.77	7532.895	6242.051	6496.838	7294.538	21229.93	14031.14	8112.542	17963.08	18682.98	4559.209	16002.15	19801.5	21590.94	16889.64	4689.419	10667.66	16889.64	12760.15	12446.28	8622.18	11096.26	20328.45	17799.37	16525.09	20179.29	22214.24	12598.09	13651.58	14220.01	13068.03	19434	15423.43	22004.52	22214.24	21394.27	22004.52	19276.11	17103.34	21799.62	17434.39
hsa-let-7a	28511.39	29018.28	29018.28	27171.01	27991.68	29583.97	29018.28	27991.68	28511.39	27171.01	15806.9	27991.68	29583.97	29583.97	29018.28	29018.28	29018.28	29583.97	29583.97	30065.95	29583.97	31448.81	27991.68	29583.97	30596.92	29018.28	27546.36	29018.28	28511.39	31448.81	31448.81	29583.97	29583.97	30065.95	31448.81	29583.97	29018.28	31448.81	28511.39	28511.39	30065.95	31448.81	30596.92	30596.92	30596.92	31448.81	31448.81	31448.81	31448.81
hsa-miR-374a*	566.9238	452.0877	364.3481	951.6542	442.8483	334.933	487.4559	429.0233	471.6046	588.6544	526.8471	445.3089	538.7142	826.1807	486.1239	817.403	498.9925	424.0234	645.7274	557.6074	538.7142	736.5074	452.0877	680.9946	1776.647	406.6895	3618.62	601.1643	534.7488	532.8021	813.3683	1053.684	581.0266	692.0125	581.0266	733.2312	518.8446	426.7034	448.0894	695.7213	339.0364	477.9893	474.7494	596.0633	491.7672	391.1343	462.8168	657.3752	633.0319
hsa-miR-374b*	290.0907	247.0682	207.622	204.7275	192.4699	213.7636	391.1343	239.7285	239.7285	186.4105	215.2672	498.9925	196.4292	250.8352	259.6248	313.1398	220.6523	230.9293	223.6601	295.1436	273.0711	224.0327	235.6089	193.1142	312.4044	324.6349	204.4704	211.5113	224.0327	232.5696	253.4491	226.9113	212.6265	230.9293	245.3498	219.2472	234.4306	207.174	203.8576	233.4571	200.55	404.3659	302.4783	201.755	215.7268	222.1251	4890.798	228.1187	210.0179
hsa-miR-135b*	454.8193	260.9354	358.9988	281.217	320.3311	234.4306	337.6285	348.4114	324.0085	272.6791	459.5393	369.0948	543.0853	290.0907	311.3821	332.6665	325.4254	263.0603	614.4481	299.3777	332.6665	300.2712	402.3594	5863.426	273.3925	270.407	482.6122	311.8617	477.9893	346.7495	250.8352	315.8576	324.0085	247.0682	250.8352	320.3311	464.3226	350.6832	486.1239	330.5175	351.3873	421.5223	301.8662	388.8482	352.956	355.7498	241.2744	956.996	381.3839
hsa-miR-135a*	502.4998	418.8381	1420.558	573.4784	897.3518	336.8709	457.8435	364.3481	462.8168	313.7486	5192.367	409.3904	477.9893	376.4084	441.5261	362.6317	456.2993	396.7108	627.8864	826.1807	409.3904	414.0113	596.0633	886.5724	326.8165	384.0474	642.8639	791.9832	660.2327	426.7034	505.9706	460.9408	308.6896	388.8482	550.8407	640.1796	532.8021	415.2442	684.9918	369.0948	375.486	453.4273	379.6989	392.1363	571.0464	872.0096	1229.049	598.4548	500.9612
hsa-miR-509-3-5p	202.1978	233.0254	202.3696	11096.26	8112.542	4998.294	7294.538	9851.133	210.317	201.755	200.6973	249.188	7532.895	13828.34	10301.44	2108.152	11096.26	210.317	5490.531	202.3696	210.0179	8815.884	301.3928	1699.728	17281.7	8366.591	13068.03	9729.65	2649.82	201.4803	7788.141	4739.434	7788.141	6990.312	3909.875	216.0658	9413.056	826.1807	452.0877	11395.15	2968.362	2178.904	6914.571	5932.951	1314.139	1341.831	1420.558	197.6111	11543.31
hsa-miR-376a*	193.1142	555.7122	192.4699	3230.544	204.856	188.4755	203.5508	202.1978	203.1217	2367.927	209.607	200.6973	202.708	192.1051	181.8547	199.4153	191.7118	197.7906	199.5861	200.55	1670.069	188.4755	208.105	226.6815	246.762	196.6234	203.1217	230.7378	218.3297	186.4105	193.6997	209.4436	197.4484	460.9408	238.9666	197.6111	196.2248	188.4755	224.0327	197.2548	187.532	197.0871	1033.177	197.2548	198.9322	200.8607	230.7378	203.4176	199.5861
hsa-miR-486-5p	220.6523	10301.44	5548.358	205.1694	226.6815	2500.01	2863.01	221.5784	709.6271	1442.386	200.0786	1507.962	255.8189	358.0489	636.6609	225.3389	1236.761	3453.744	2917.828	500.9612	2544.342	460.9408	230.5313	303.0154	622.7191	1033.177	4600.992	266.15	211.3738	201.0122	4094.177	1350.458	1751.887	3546.917	312.4044	2892.364	206.5862	329.2582	221.7441	1341.831	14403.14	5648.141	4927.504	3712.455	3810.329	385.2221	202.1978	230.9293	1562.728
hsa-miR-29a*	6914.571	2917.828	3837.163	1725.433	329.8941	1916.032	5548.358	8913.556	680.9946	6181.133	248.1326	5863.426	6053.898	4559.209	4843.552	9851.133	2271.207	2093.479	434.9966	3749.081	3074.691	4449.455	415.2442	2142.114	3779.433	5648.141	1485.271	979.0504	1126.205	5648.141	2764.923	4689.419	7465.06	3074.691	4262.381	493.5216	2178.904	3837.163	2764.923	7294.538	3875.187	3647.755	1009.506	2627.972	347.5067	1495.282	2917.828	651.287	4411.721
hsa-miR-486-3p	266.5008	4689.419	1562.728	617.5087	249.4461	2306.245	217.7903	230.9293	229.8321	273.0711	219.2472	260.6474	296.3178	260.9354	803.9148	1033.177	471.6046	284.1	249.188	515.4628	566.9238	847.5071	248.9435	237.0123	268.0254	231.7726	245.6721	259.3094	243.985	226.0965	402.3594	229.4513	596.0633	205.2895	317.098	245.9422	272.2869	268.292	230.9293	912.6931	222.5541	1270.668	852.2603	252.9021	227.5543	526.8471	234.6373	243.4612	1314.139
hsa-miR-29c*	2713.754	3313.826	3177.19	1855.419	309.1921	2863.01	3124.764	346.1026	3402.429	2671.12	3520.146	1712.516	7788.141	2271.207	2764.923	1562.728	2996.735	4123.395	401.3504	3584.213	2790.524	1270.668	457.8435	382.3224	1966.614	1245.682	348.4114	446.6253	406.6895	1089.072	2234.385	2093.479	2693.135	716.7512	996.2679	362.6317	6053.898	432.2861	424.0234	400.0624	1840.593	4927.504	3074.691	1648.617	5743.077	271.4416	226.6815	4329.169	872.0096
hsa-miR-548b-5p	1790.04	1670.069	1178.476	1211.906	1810.977	1186.635	1040.077	1562.728	1464.158	284.4717	3074.691	1162.6	2271.207	1648.617	2367.927	1322.446	1420.558	2234.385	1648.617	2044.942	1636.047	1389.216	2432.888	2014.456	2213.164	609.0198	1111.245	1699.728	1279.206	937.1091	1431.37	2029.064	1507.962	1111.245	1995.663	1790.04	1262.946	6557.382	1995.663	951.6542	795.5323	1648.617	1409.609	1117.918	1518.621	1420.558	765.0985	1684.173	1751.887
hsa-miR-548b-3p	467.0119	254.0112	467.0119	426.7034	309.6161	244.2869	1623.602	349.1441	467.0119	339.0364	3283.017	449.6033	1389.216	246.762	245.0877	349.1441	282.4249	265.0723	799.9008	266.15	360.0379	251.3995	725.993	3618.62	242.7446	343.7859	614.4481	1400.693	912.6931	415.2442	218.3297	257.8445	242.2813	242.0384	232.1773	266.15	462.8168	412.8089	1009.506	372.7787	441.5261	387.9145	256.5288	319.7435	633.0319	395.4249	239.225	1380.349	426.7034
hsa-miR-499-5p	3313.826	17634.87	3779.433	4689.419	2060.965	4094.177	4022.146	4559.209	6849.214	497.2882	3230.544	5252	2524.576	5490.531	4158.821	5352.524	3424.582	3255.082	1840.593	4288.266	5389.332	3683.62	1739.108	2329.375	5446.37	2892.364	1380.349	2014.456	1609.704	5548.358	3949.498	7861.366	4890.798	3374.689	4329.169	1420.558	4523.437	956.996	2195.632	3810.329	3837.163	2584.71	3453.744	4194.074	2093.479	2627.972	2234.385	2076.764	5863.426
hsa-miR-499-3p	240.9035	197.2548	257.1866	322.0462	219.8009	219.8009	201.0122	197.2548	197.2548	240.7089	192.8437	204.7275	205.7681	254.0112	218.5203	196.2248	223.2751	212.2864	206.0204	221.5784	210.7713	198.4079	209.0005	203.4176	360.0379	219.8009	199.0845	209.4436	204.7275	233.6897	197.0871	204.7275	197.7906	400.0624	229.2189	406.6895	216.2132	256.1512	204.5811	200.0786	198.1978	205.4531	205.2895	241.5152	195.0771	1002.361	195.0771	192.1051	4094.177
hsa-miR-519c-3p	252.9021	217.9866	3424.582	237.9288	340.6867	227.5543	258.9482	252.6328	270.7059	229.4513	298.2202	258.2455	286.5188	286.5188	216.6845	233.0254	245.9422	221.4132	7532.895	236.8113	262.093	244.2869	256.5288	312.4044	211.6714	222.9077	272.2869	249.4461	255.1883	242.7446	217.9866	212.1362	224.4014	7788.141	206.8569	221.4132	257.5391	248.1326	2892.364	237.6303	241.2744	272.2869	246.5079	297.3121	263.4288	493.5216	215.127	374.5743	277.3123
hsa-miR-744*	389.9866	251.7155	336.8709	274.5725	293.1299	301.3928	285.2266	307.5165	310.0692	212.7934	378.4984	753.0434	387.9145	368.2408	304.0006	295.1436	331.8784	305.1966	347.5067	490.3585	305.1966	277.6356	317.098	360.0379	266.5008	354.9325	317.098	360.0379	331.8784	280.806	268.292	259.9878	258.2455	255.8189	275.7927	304.5947	360.0379	339.8881	397.8826	277.6356	275.7927	444.0942	430.3007	358.0489	366.4501	296.3178	518.8446	354.0059	399.011
solexa-3695-237	208.5075	241.1116	205.5968	205.8955	226.4863	229.8321	203.4176	194.6383	201.3284	276.5593	194.8529	235.783	244.5474	219.4244	316.4586	211.0715	216.5324	206.8569	213.8981	268.0254	342.9793	719.9362	286.5188	194.8529	648.4824	233.2251	239.7285	278.4551	216.5324	249.4461	216.3937	299.3777	520.9749	329.8941	327.3977	212.1362	201.9052	498.9925	280.4089	227.749	206.5862	201.755	270.407	203.4176	198.1978	249.188	1725.433	262.093	201.0122
hsa-miR-202*:9.1	4773.906	278.0405	7601.661	5932.951	17634.87	1089.072	4489.732	6181.133	7699.779	8112.542	23433.4	2790.524	4843.552	278.8391	956.996	3100.34	5490.531	931.168	5863.426	391.1343	433.6927	1541.714	2367.927	10667.66	310.7431	861.5258	8438.17	9314.154	10564.07	5490.531	429.0233	334.2686	311.3821	591.2209	534.7488	6914.571	4802.819	4449.455	3949.498	609.0198	1885.819	876.9565	902.148	7532.895	10564.07	1636.047	4329.169	9498.055	5743.077
hsa-miR-518e*,hsa-miR-519a*,hsa-miR-519b-5p,hsa-miR-519c-5p,hsa-miR-522*,hsa-miR-523*	323.3987	440.1381	314.8119	723.2852	344.6194	258.9482	395.4249	371.0414	407.912	223.4547	609.0198	317.7044	651.287	291.4338	293.5698	284.8807	335.586	308.6896	2234.385	286.5188	276.955	344.6194	498.9925	454.8193	392.1363	328.0271	420.3029	743.7607	446.6253	378.4984	332.6665	286.0793	420.3029	14220.01	432.2861	366.4501	486.1239	341.5691	2044.942	329.8941	297.3121	314.8119	275.4225	334.933	321.453	269.6425	245.9422	362.6317	564.2347
hsa-miR-450b-3p	336.2182	310.0692	363.4514	288.7838	284.8807	410.6466	356.4242	425.1476	297.3121	296.817	507.9222	322.0462	336.8709	240.2272	308.6896	290.6161	274.5725	315.8576	363.4514	235.122	222.3183	241.1116	348.4114	306.1302	239.225	254.9332	325.4254	316.4586	279.1896	267.4473	254.563	255.5356	258.9482	265.3814	274.5725	264.756	262.093	254.0112	356.4242	257.5391	273.3925	237.0123	219.9875	259.3094	246.1905	225.9301	203.4176	289.5651	218.1428
hsa-miR-450b-5p	406.6895	1790.04	951.6542	842.9711	415.2442	2108.152	4158.821	1550.749	284.1	1485.271	233.0254	1840.593	372.7787	830.1155	495.8122	1648.617	303.0154	1420.558	366.4501	4642.275	1855.419	324.6349	1507.962	561.5966	2544.342	1810.977	1648.617	287.4555	311.3821	406.6895	1840.593	984.709	299.3777	7220.209	1148.66	1111.245	286.9689	1155.764	385.2221	581.0266	1762.781	967.6716	464.3226	3255.082	357.2653	361.8855	7220.209	487.4559	415.2442
hsa-miR-127-5p	211.5113	354.0059	200.6973	204.159	217.4509	304.5947	213.5693	210.1787	211.5113	384.0474	320.3311	203.5508	228.4807	208.2226	315.8576	434.9966	207.7479	209.607	232.8045	223.6601	609.0198	214.0661	222.3183	237.2364	267.762	196.4292	212.9963	218.5203	210.4897	213.1398	306.1302	274.1517	199.2312	236.8113	229.4513	204.4704	226.6815	199.5861	243.1992	209.4436	201.3284	275.7927	716.7512	203.5508	207.0064	197.0871	201.3284	229.6447	215.9057
hsa-miR-127-3p	304.5947	2029.064	477.9893	278.0405	417.4776	276.955	654.501	283.7128	559.8397	244.5474	795.5323	908.7403	550.8407	247.8489	230.3123	262.093	235.122	1295.372	368.2408	384.0474	3048.728	290.9874	317.7044	370.0118	363.4514	260.9354	284.4717	338.3596	327.3977	251.3995	228.4807	284.8807	307.5165	310.7431	272.2869	256.8204	300.2712	892.0257	407.912	251.9652	263.4288	362.6317	2476.411	648.4824	1409.609	919.0602	248.1326	418.8381	967.6716
hsa-miR-490-3p	224.5622	209.0005	250.5756	228.955	301.3928	221.9217	224.4014	236.5781	203.7137	243.7366	305.1966	212.7934	229.4513	221.4132	213.2757	205.8955	231.5522	213.5693	250.8352	216.5324	238.6575	225.5498	251.7155	283.7128	209.8702	219.4244	224.0327	270.7059	258.6001	237.9288	215.3872	213.2757	217.4509	209.0005	206.7395	253.7064	263.4288	227.9217	286.9689	217.0115	226.6815	211.0715	220.6523	228.1187	231.3303	436.3234	248.9435	249.4461	231.5522
hsa-miR-708*	541.0076	421.5223	266.5008	267.1281	350.6832	284.8807	310.7431	310.0692	366.4501	270.7059	328.0271	280.0447	360.0379	301.3928	277.3123	287.8772	320.3311	273.6895	421.5223	305.6046	274.5725	310.7431	3520.146	386.033	273.6895	280.0447	338.3596	366.4501	323.3987	295.1436	237.2364	252.9021	664.3004	243.985	284.4717	280.806	363.4514	304.0006	425.1476	311.3821	266.15	276.5593	460.9408	267.762	286.9689	803.9148	2076.764	322.7586	360.0379
hsa-miR-490-5p	214.2425	314.8119	209.4436	218.5203	266.15	206.4902	3074.691	237.0123	380.4875	277.6356	273.6895	229.6447	228.1187	203.7137	205.5968	219.9875	1409.609	265.3814	232.1773	446.6253	236.8113	227.1227	305.1966	263.7567	202.1978	200.2659	208.6725	219.4244	214.2425	241.5152	268.7504	300.2712	210.1787	255.5356	202.9675	278.0405	223.0818	219.094	225.0989	231.7726	285.2266	242.7446	237.2364	215.9057	251.3995	495.8122	205.2895	285.2266	222.1251
hsa-miR-802	328.5722	237.6303	282.4249	252.9021	2329.375	234.6373	250.2645	295.1436	275.4225	3048.728	16525.09	287.8772	325.4254	251.0959	256.1512	263.4288	260.9354	254.9332	284.1	248.9435	270.0278	237.2364	257.8445	251.7155	217.6242	229.8321	255.5356	306.7692	265.8206	237.6303	225.0989	247.8489	237.4401	216.6845	226.0965	937.1091	285.6689	301.8662	310.0692	249.4461	242.7446	294.5886	257.8445	299.3777	315.8576	251.0959	1303.531	292.5262	342.9793
hsa-miR-873	198.9322	282.4249	233.4571	543.0853	195.3215	1111.245	213.7636	209.2924	202.9675	967.6716	230.5313	198.5857	206.8569	1826.406	517.2511	452.0877	996.2679	275.7927	204.856	2271.207	444.0942	197.0871	1203.555	3100.34	293.9983	379.6989	221.5784	213.7636	1518.621	470.0289	1046.955	305.1966	1840.593	237.6303	2840.105	709.6271	1648.617	725.993	207.9261	1046.955	609.0198	4022.146	761.8236	630.4723	3949.498	209.0005	2410.134	3177.19	1855.419
hsa-miR-874	1931.332	1314.139	2060.965	208.8205	231.9973	1966.614	1541.714	236.8113	636.6609	250.8352	222.3183	251.0959	204.9994	1286.85	657.3752	1016.304	1033.177	2306.245	207.9261	1476.02	2142.114	2693.135	237.0123	204.9994	538.7142	788.1794	1074.257	214.7317	187.532	2289.677	1659.76	1885.819	378.4984	962.3414	331.2432	432.2861	517.2511	1725.433	346.1026	619.9791	415.2442	3148.038	748.0168	1253.727	259.9878	229.4513	575.9752	280.4089	2234.385
hsa-miR-877	213.432	799.9008	441.5261	1141.103	453.4273	3402.429	2500.01	1370.663	249.9675	4123.395	438.6242	1420.558	294.5886	2252.633	4998.294	233.4571	362.6317	459.5393	1810.977	4689.419	7220.209	3020.975	343.7859	369.0948	984.709	4329.169	1236.761	6496.838	298.2202	1409.609	6639.128	3546.917	1739.108	3453.744	7532.895	1442.386	3374.689	5145.231	6126.541	3520.146	4890.798	856.7159	3177.19	236.2806	3255.082	2544.342	609.0198	308.6896	974.1544
hsa-miR-890	1141.103	769.0583	651.287	575.9752	974.1544	550.8407	733.2312	902.148	821.7587	295.1436	1370.663	723.2852	1518.621	1016.304	1089.072	630.4723	684.9918	882.5873	1518.621	1178.476	886.5724	702.4284	892.0257	1117.918	872.0096	442.8483	817.403	1186.635	872.0096	588.6544	651.287	803.9148	583.6835	596.0633	1279.206	566.9238	956.996	636.6609	1178.476	598.4548	606.7211	872.0096	660.2327	733.2312	974.1544	573.4784	3402.429	1126.205	1245.682
hsa-miR-888	301.3928	241.7971	308.6896	256.5288	243.7366	234.2136	1485.271	2108.152	282.0804	334.2686	363.4514	282.4249	331.2432	541.0076	348.4114	260.9354	276.5593	482.6122	293.5698	256.5288	249.9675	260.9354	296.817	326.8165	1623.602	251.0959	293.1299	339.8881	326.096	276.955	396.7108	244.2869	240.2272	260.6474	430.3007	297.7589	303.4987	300.2712	309.1921	2252.633	251.9652	2713.754	1096.334	3374.689	4523.437	233.4571	867.006	267.4473	276.5593
hsa-miR-889	1901.177	7294.538	586.2336	651.287	919.0602	561.5966	799.9008	1111.245	1033.177	448.0894	1117.918	886.5724	1380.349	1670.069	1464.158	748.0168	791.9832	2289.677	1053.684	1840.593	2649.82	1575.481	826.1807	956.996	1840.593	454.8193	799.9008	1021.803	713.3743	518.8446	1648.617	1451.97	733.2312	2329.375	1575.481	482.6122	795.5323	532.8021	1081.342	2306.245	446.6253	1111.245	2289.677	654.501	821.7587	497.2882	507.9222	692.0125	765.0985
hsa-miR-887	336.8709	256.5288	341.5691	931.168	384.0474	266.5008	251.3995	328.0271	285.2266	249.9675	550.8407	333.4483	395.4249	268.7504	270.407	291.9217	322.7586	278.8391	348.4114	452.0877	252.2955	267.762	312.4044	375.486	375.486	1021.803	3520.146	363.4514	317.098	299.3777	250.2645	246.5079	257.5391	239.4765	236.2806	271.4416	299.3777	664.3004	495.8122	348.4114	282.8257	260.2771	249.4461	301.3928	297.7589	291.4338	309.1921	2764.923	285.6689
hsa-miR-335*	228.955	2306.245	593.7126	211.845	220.8481	1096.334	601.1643	225.5498	520.9749	520.9749	230.3123	231.9973	247.5387	255.5356	286.9689	536.6929	240.2272	230.3123	275.4225	1350.458	3779.433	520.9749	260.6474	328.0271	219.2472	336.8709	250.2645	216.8631	291.9217	233.2251	1027.708	549.2006	684.9918	208.5075	617.5087	226.9113	902.148	1597.933	236.8113	427.8041	222.7453	1211.906	651.287	1442.386	254.2305	238.173	937.1091	2329.375	241.7971
hsa-miR-151:9.1	4369.186	9013.317	4600.992	4802.819	1790.04	5863.426	3177.19	6849.214	8022.925	6436.218	505.9706	2142.114	442.8483	7956.514	5490.531	6496.838	3453.744	7067.58	3983.781	12159.95	6242.051	5693.608	1762.781	2713.754	7294.538	2739.939	1162.6	4288.266	1409.609	636.6609	8532.874	7067.58	3712.455	5604.221	5352.524	2996.735	1341.831	2968.362	526.8471	7371.257	2671.12	4489.732	3486.169	4689.419	2524.576	1194.359	1170.251	4288.266	5446.37
hsa-miR-938	18134.88	1980.261	14697.15	26215.02	25130.6	23198.87	18507.82	18859.84	15806.9	17281.7	27171.01	15806.9	22004.52	2093.479	1002.361	9959.109	19434	3074.691	22641.66	2195.632	1871.394	26215.02	25430.35	27546.36	1541.714	22214.24	26215.02	22998.63	24661.81	25678.34	1286.85	772.2419	2044.942	1178.476	6849.214	23198.87	18348.47	10955.38	19631.3	15806.9	14559.39	4559.209	6436.218	10187.26	19631.3	25678.34	27171.01	21027.08	13486.77
hsa-miR-939	5648.141	5352.524	2289.677	3647.755	2790.524	2713.754	2014.456	3837.163	4689.419	677.3868	4369.186	4998.294	3424.582	4961.369	5089.902	3810.329	3683.62	5863.426	2388.204	4369.186	4369.186	5145.231	3177.19	3374.689	5044.198	1739.108	2234.385	2943.433	2329.375	3584.213	4689.419	5145.231	4194.074	3402.429	5446.37	2271.207	2252.633	1575.481	2968.362	4523.437	4369.186	3875.187	3837.163	2388.204	3230.544	3546.917	1262.946	3020.975	4022.146
hsa-miR-92a	15423.43	21229.93	21229.93	18507.82	9102.863	22641.66	16002.15	15233.8	22998.63	19977.97	8815.884	19801.5	18682.98	23850.73	24462.57	20667.8	21590.94	24056.12	11543.31	24056.12	25430.35	21027.08	19434	12008.82	22816.31	23198.87	17434.39	18859.84	16002.15	19073.73	22641.66	24056.12	21394.27	22004.52	22816.31	23850.73	19276.11	25430.35	9959.109	20179.29	23198.87	21027.08	22416.74	18859.84	21027.08	15055.53	18859.84	15611.35	20845.09
hsa-miR-92b	1762.781	344.6194	1009.506	2060.965	300.9237	2044.942	240.7089	341.5691	309.6161	1021.803	288.7838	272.2869	318.2334	4262.381	6849.214	1575.481	2713.754	1389.216	346.7495	7699.779	4773.906	937.1091	593.7126	275.4225	1739.108	1117.918	1105.001	1229.049	301.8662	882.5873	1885.819	2252.633	5693.608	2234.385	5806.735	4061.006	1060.444	931.168	373.7822	1420.558	788.1794	3020.975	3048.728	3048.728	287.4555	285.2266	3313.826	559.8397	4329.169
hsa-miR-93*	1562.728	400.0624	203.8576	216.8631	5932.951	942.9846	256.8204	433.6927	740.8602	886.5724	399.011	221.4132	258.9482	289.1122	218.1428	338.3596	956.996	255.5356	219.4244	493.5216	340.6867	225.0989	215.544	250.2645	255.8189	680.9946	240.0217	3048.728	260.9354	232.1773	389.9866	504.1266	288.7838	227.3427	426.7034	430.3007	231.7726	207.0064	217.9866	242.9875	209.1517	232.5696	581.0266	238.173	1420.558	296.817	274.1517	223.6601	249.6989
hsa-miR-936	417.4776	231.3303	332.6665	645.7274	1562.728	356.4242	396.7108	331.2432	352.956	1623.602	1901.177	371.0414	1040.077	323.3987	270.7059	258.6001	380.4875	262.093	912.6931	264.4396	253.7064	522.7294	680.9946	1040.077	250.8352	352.956	729.1626	536.6929	547.4321	474.7494	227.1227	223.4547	240.9035	231.5522	253.1405	520.9749	3520.146	364.3481	339.0364	2605.831	640.1796	295.1436	270.7059	370.0118	524.7829	719.9362	2044.942	772.2419	445.3089
hsa-miR-937	216.5324	208.105	216.0658	272.6791	232.1773	200.2659	207.9261	206.7395	230.1021	243.985	224.2104	215.127	212.7934	210.317	203.2474	215.9057	207.0064	206.0204	203.5508	202.8288	202.8288	214.9098	227.1227	234.2136	203.8576	205.4531	217.7903	237.9288	234.4306	221.7441	206.5862	201.6364	215.544	206.2145	226.9113	206.2145	227.5543	216.0658	247.8489	214.9098	226.2898	212.2864	210.317	204.7275	206.2145	200.6973	214.41	227.1227	195.7618
hsa-miR-934	233.9669	220.5087	228.1187	232.1773	244.2869	224.7133	281.5829	248.6832	271.8614	371.0414	426.7034	251.9652	254.9332	222.9077	226.0965	230.5313	241.5152	221.2338	296.3178	219.2472	237.0123	247.0682	248.6832	309.6161	215.544	227.3427	230.3123	264.1167	250.5756	239.225	228.955	214.7317	227.9217	214.0661	212.2864	249.188	257.8445	212.4807	246.762	226.9113	240.2272	251.0959	231.5522	260.6474	240.4788	244.2869	203.7137	267.1281	254.563
hsa-miR-935	2671.12	487.4559	397.8826	401.3504	224.7133	484.1786	301.3928	1016.304	217.4509	217.6242	204.4704	856.7159	232.8045	386.033	314.3075	671.6398	234.4306	555.7122	240.2272	313.7486	207.7479	803.9148	842.9711	449.6033	1002.361	625.6721	1826.406	233.0254	212.6265	1286.85	399.011	434.9966	524.7829	1236.761	596.0633	1776.647	1002.361	996.2679	331.2432	297.7589	847.5071	528.5297	365.4388	809.3754	363.4514	219.8009	246.1905	2029.064	1442.386
hsa-miR-933	231.5522	199.4153	212.6265	223.0818	211.988	217.3008	218.5203	213.1398	218.9005	209.607	278.8391	238.173	225.0989	219.6117	220.1739	208.353	210.1787	213.432	220.309	221.0462	221.2338	198.7677	237.4401	228.4807	206.8569	216.6845	227.749	213.8981	225.0989	216.2132	213.1398	203.2474	205.7681	204.5811	198.4079	593.7126	210.317	217.7903	237.2364	216.6845	199.7299	234.6373	216.2132	286.0793	226.0965	215.7268	4642.275	264.1167	232.8045
hsa-miR-923	18682.98	24934.16	25951.73	14559.39	22214.24	22004.52	15611.35	20493.57	22816.31	26839.59	26839.59	22641.66	21394.27	15055.53	21394.27	21229.93	22214.24	22641.66	24284.62	19073.73	8293.828	18859.84	24934.16	17434.39	18134.88	19977.97	18507.82	17634.87	18348.47	24284.62	19977.97	12299.72	21229.93	18682.98	16889.64	19073.73	18682.98	21394.27	20667.8	24284.62	12760.15	7294.538	18682.98	5863.426	3124.764	9729.65	3374.689	11395.15	19801.5
hsa-miR-924	345.39	232.5696	342.9793	269.18	424.0234	254.0112	307.5165	305.1966	273.3925	308.1234	561.5966	295.1436	375.486	228.955	241.5152	273.0711	272.2869	526.8471	431.3115	242.0384	252.6328	247.3396	307.5165	431.3115	218.7232	266.8095	318.9177	1067.244	5089.902	279.5911	220.6523	224.2104	240.4788	226.9113	225.3389	249.9675	328.0271	241.5152	2142.114	254.9332	260.2771	265.8206	230.1021	278.0405	296.3178	251.7155	228.7462	412.8089	306.1302
hsa-miR-921	396.7108	266.15	248.9435	300.9237	422.5495	271.0181	445.3089	482.6122	340.6867	252.9021	383.1935	304.0006	547.4321	299.7956	266.15	316.4586	517.2511	279.1896	318.2334	276.955	301.3928	314.8119	332.6665	323.3987	265.8206	296.3178	361.8855	400.0624	401.3504	290.6161	286.5188	310.0692	272.2869	268.292	242.0384	261.6488	345.39	358.0489	436.3234	331.2432	285.6689	391.1343	303.4987	442.8483	420.3029	264.756	7294.538	468.4871	725.993
hsa-miR-922	709.6271	339.0364	386.9211	415.2442	476.2637	386.033	593.7126	614.4481	509.5347	376.4084	1314.139	476.2637	674.652	526.8471	482.6122	396.7108	497.2882	406.6895	555.7122	482.6122	412.8089	405.4746	445.3089	446.6253	474.7494	349.1441	452.0877	692.0125	609.0198	348.4114	350.6832	404.3659	356.4242	356.4242	367.2891	352.956	474.7494	384.0474	642.8639	409.3904	622.7191	429.0233	377.5186	476.2637	509.5347	440.1381	430.3007	452.0877	456.2993
hsa-miR-920	538.7142	323.3987	404.3659	444.0942	842.9711	312.4044	699.1327	493.5216	457.8435	578.5888	1442.386	481.2052	688.0308	338.3596	309.6161	366.4501	433.6927	343.7859	761.8236	336.8709	349.1441	421.5223	491.7672	847.5071	328.5722	394.2978	532.8021	688.0308	772.2419	388.8482	323.3987	449.6033	438.6242	425.1476	375.486	336.2182	476.2637	370.0118	1060.444	392.1363	340.6867	407.912	324.0085	438.6242	671.6398	541.0076	325.4254	991.5525	418.8381
hsa-miR-96*	236.5781	216.5324	230.7378	250.5756	310.7431	223.8429	268.7504	250.2645	251.0959	213.8981	331.2432	256.1512	264.756	219.8009	215.9057	245.9422	245.3498	229.2189	288.3553	222.5541	242.9875	234.6373	278.8391	241.5152	230.3123	246.762	255.8189	246.1905	277.6356	230.7378	217.3008	209.8702	219.8009	213.1398	213.432	233.9669	262.4049	235.3958	279.1896	243.1992	230.3123	260.6474	232.3687	237.4401	268.7504	247.8489	457.8435	336.2182	266.8095
hsa-miR-940	10419.8	4230.62	11395.15	19434	19977.97	9413.056	12446.28	13198.76	11096.26	10832.34	22214.24	10084.61	15611.35	3837.163	6126.541	8293.828	10667.66	5490.531	15055.53	4489.732	4262.381	15806.9	16698.9	21027.08	4559.209	11395.15	19073.73	17281.7	16360.75	14220.01	4998.294	3749.081	4559.209	4094.177	6126.541	15055.53	9959.109	9314.154	15233.8	9314.154	10301.44	5192.367	5604.221	7465.06	11395.15	19434	19434	13828.34	9622.209
hsa-miR-943	358.9988	272.6791	259.6248	1126.205	431.3115	377.5186	401.3504	374.5743	339.8881	429.0233	449.6033	328.5722	337.6285	280.0447	287.4555	304.0006	1370.663	294.5886	517.2511	273.0711	309.6161	322.7586	334.933	452.0877	438.6242	377.5186	339.8881	416.6881	370.0118	324.0085	468.4871	352.956	286.0793	432.2861	336.2182	303.0154	341.5691	275.4225	383.1935	314.8119	382.3224	334.2686	295.1436	340.6867	1253.727	280.4089	453.4273	1186.635	344.6194
hsa-miR-944	4890.798	908.7403	2029.064	196.6234	598.4548	517.2511	7371.257	2044.942	234.2136	241.5152	20328.45	1194.359	215.9057	264.1167	203.7137	247.3396	925.4919	227.749	5252	207.0064	342.1881	196.4292	5352.524	198.1978	386.9211	230.3123	7532.895	3749.081	3749.081	1162.6	291.4338	211.5113	218.1428	202.9675	385.2221	1322.446	2126.046	196.8211	2029.064	788.1794	6370.301	412.8089	713.3743	192.4699	487.4559	189.7599	1409.609	3779.433	210.7713
hsa-miR-941	265.3814	633.0319	2764.923	201.6364	2917.828	1562.728	1370.663	218.7232	204.5811	368.2408	667.6125	3074.691	9013.317	2367.927	2476.411	847.5071	2605.831	3374.689	215.2672	4773.906	1178.476	559.8397	564.2347	277.3123	630.4723	2943.433	278.8391	228.7462	268.7504	366.4501	2126.046	1659.76	2410.134	1027.708	3048.728	550.8407	311.8617	227.1227	271.0181	538.7142	484.1786	210.6117	1117.918	3837.163	209.8702	239.225	446.6253	8112.542	3255.082
hsa-miR-942	205.7681	2158.824	258.9482	208.2226	199.5861	383.1935	205.1694	224.9225	1046.955	225.3389	256.1512	206.345	214.0661	702.4284	487.4559	216.6845	203.5508	1476.02	212.7934	272.2869	489.0325	856.7159	204.0118	209.607	611.5938	257.1866	212.1362	3374.689	198.9322	205.4531	360.7323	526.8471	1350.458	452.0877	234.2136	405.4746	242.5136	847.5071	261.6488	716.7512	213.1398	335.586	530.2963	748.0168	219.4244	206.0204	199.4153	225.5498	214.5574
hsa-miR-99b	3148.038	5693.608	2840.105	7465.06	2126.046	5446.37	5192.367	937.1091	6639.128	3347.871	3909.875	5806.735	1262.946	5863.426	4230.62	5997.142	3749.081	6436.218	5693.608	9102.863	4802.819	3949.498	2126.046	3486.169	2388.204	3201.583	2289.677	4411.721	4158.821	723.2852	9959.109	6053.898	4961.369	5743.077	7220.209	3779.433	1790.04	6436.218	852.2603	6990.312	6126.541	6314.602	7465.06	7861.366	6639.128	1033.177	2142.114	1871.394	4642.275
hsa-miR-99a	2093.479	4843.552	2524.576	2627.972	3712.455	5352.524	4094.177	8293.828	3875.187	2476.411	1331.554	1739.108	6181.133	9218.159	1380.349	4449.455	9314.154	4158.821	3810.329	1931.332	4843.552	3486.169	3584.213	1575.481	3683.62	1901.177	1562.728	3546.917	1670.069	2014.456	5304.064	1530.052	951.6542	2388.204	5743.077	601.1643	2014.456	1126.205	2367.927	6639.128	445.3089	13651.58	8913.556	10419.8	10832.34	6718.398	4262.381	13486.77	5932.951
hsa-miR-30b*	266.15	295.6237	280.4089	235.3958	377.5186	255.1883	347.5067	273.3925	305.1966	611.5938	295.6237	729.1626	297.7589	329.2582	261.3048	258.9482	309.6161	258.2455	1762.781	326.8165	477.9893	268.0254	290.9874	389.9866	294.5886	355.7498	300.9237	345.39	325.4254	264.4396	591.2209	320.8986	244.2869	418.8381	289.5651	260.6474	283.2197	310.7431	290.6161	799.9008	255.5356	1117.918	538.7142	374.5743	346.7495	286.9689	217.9866	378.4984	366.4501
hsa-miR-30d*	733.2312	852.2603	598.4548	1270.668	1295.372	692.0125	591.2209	4288.266	791.9832	699.1327	2126.046	852.2603	2818.988	1314.139	1409.609	575.9752	908.7403	795.5323	1074.257	2213.164	1229.049	555.7122	769.0583	4489.732	1270.668	1670.069	736.5074	1134.325	1027.708	677.3868	1117.918	1089.072	557.6074	495.8122	979.0504	1253.727	667.6125	509.5347	942.9846	642.8639	474.7494	550.8407	743.7607	1623.602	601.1643	713.3743	372.0045	912.6931	937.1091
hsa-miR-30e*	24056.12	14876.23	13828.34	13651.58	13486.77	13198.76	13651.58	20845.09	12159.95	12889.18	3148.038	15233.8	9102.863	16197.43	15233.8	20179.29	14403.14	12446.28	3048.728	11096.26	13198.76	15055.53	15055.53	8622.18	17799.37	16360.75	15423.43	18134.88	6639.128	8293.828	17434.39	19276.11	14031.14	19073.73	16698.9	12159.95	12159.95	20328.45	17103.34	13486.77	12008.82	18507.82	16002.15	20328.45	19801.5	10832.34	20179.29	13198.76	19977.97
hsa-miR-30a*	3424.582	4802.819	568.9626	357.2653	197.2548	3909.875	937.1091	1253.727	5145.231	206.8569	201.3284	354.9325	197.9887	5693.608	12299.72	4927.504	4559.209	4559.209	195.0771	2790.524	5304.064	1966.614	3683.62	214.9098	2840.105	3546.917	996.2679	6718.398	199.2312	695.7213	3347.871	9413.056	4689.419	6718.398	4094.177	5604.221	204.4704	1518.621	213.7636	3875.187	2562.93	9102.863	4288.266	5446.37	9622.209	318.2334	206.0204	5863.426	216.8631
hsa-miR-619	476.2637	282.8257	394.2978	3020.975	400.0624	271.8614	358.9988	2388.204	346.7495	216.6845	489.0325	1826.406	386.033	309.1921	329.8941	313.7486	372.0045	474.7494	411.8836	416.6881	313.1398	427.8041	867.006	4411.721	314.3075	290.0907	431.3115	373.7822	473.2363	660.2327	271.0181	280.806	427.8041	366.4501	289.1122	586.2336	369.0948	289.1122	464.3226	627.8864	300.9237	861.5258	268.0254	334.2686	337.6285	290.9874	252.9021	500.9612	323.3987
hsa-miR-610	1885.819	8293.828	7861.366	4369.186	487.4559	6436.218	2029.064	2234.385	5806.735	8622.18	479.4781	3983.781	4689.419	11878.88	10187.26	6789.36	10564.07	9218.159	322.7586	8719.871	6849.214	7220.209	6718.398	2764.923	10301.44	6990.312	4642.275	2917.828	3810.329	6718.398	7861.366	9498.055	9218.159	7601.661	12889.18	13198.76	2863.01	8022.925	6053.898	4600.992	5997.142	4158.821	4559.209	4329.169	5089.902	2367.927	680.9946	4094.177	5389.332
hsa-miR-617	377.5186	274.9528	321.453	288.3553	342.9793	267.762	348.4114	298.9511	336.8709	248.9435	373.7822	352.233	333.4483	290.9874	315.3733	314.3075	315.3733	286.0793	433.6927	324.6349	302.4783	286.0793	420.3029	603.3607	263.0603	316.4586	464.3226	411.8836	526.8471	341.5691	256.1512	241.1116	282.4249	266.5008	334.933	304.0006	414.0113	410.6466	405.4746	323.3987	360.7323	314.3075	277.3123	436.3234	318.9177	285.6689	228.4807	436.3234	333.4483
hsa-miR-618	729.1626	699.1327	596.0633	491.7672	1170.251	713.3743	809.3754	795.5323	1148.66	695.7213	1966.614	2213.164	1442.386	507.9222	660.2327	517.2511	538.7142	630.4723	931.168	513.2002	507.9222	606.7211	761.8236	1270.668	437.4628	490.3585	779.7529	1295.372	856.7159	555.7122	530.2963	520.9749	474.7494	459.5393	522.7294	450.7415	640.1796	561.5966	1725.433	528.5297	464.3226	448.0894	513.2002	498.9925	489.0325	429.0233	251.7155	733.2312	505.9706
hsa-miR-616	205.4531	491.7672	524.7829	201.4803	197.4484	520.9749	215.3872	192.4699	194.1695	319.7435	199.4153	197.2548	1949.229	236.0401	249.9675	184.8893	198.1978	309.1921	189.7599	407.912	399.011	779.7529	202.8288	197.2548	254.2305	197.2548	190.3547	198.5857	193.4544	234.6373	420.3029	406.6895	882.5873	303.4987	341.5691	210.7713	201.4803	194.1695	193.9401	660.2327	193.6997	196.2248	220.8481	191.3115	192.1051	193.9401	470.0289	206.345	197.4484
hsa-miR-613	277.6356	228.7462	282.0804	713.3743	250.2645	231.7726	240.4788	251.3995	241.2744	208.5075	245.0877	253.7064	306.7692	230.1021	240.2272	247.5387	240.4788	242.7446	282.8257	246.5079	235.783	791.9832	244.2869	248.1326	221.2338	246.5079	238.6575	251.0959	244.8383	571.0464	215.2672	220.8481	225.5498	248.1326	214.2425	272.6791	269.18	271.4416	283.7128	252.6328	236.8113	270.407	230.7378	262.7148	375.486	324.6349	260.9354	261.6488	280.0447
hsa-miR-614	674.652	1840.593	5304.064	568.9626	3647.755	4559.209	606.7211	664.3004	619.9791	4773.906	1089.072	555.7122	942.9846	2234.385	2968.362	1623.602	2306.245	2943.433	979.0504	4559.209	1790.04	474.7494	709.6271	1245.682	902.148	3048.728	3230.544	984.709	886.5724	493.5216	2996.735	1314.139	1790.04	2076.764	782.9723	526.8471	813.3683	2076.764	1016.304	2158.824	1409.609	706.0518	1111.245	3020.975	777.1948	2917.828	317.7044	951.6542	723.2852
hsa-miR-611	202.9675	196.4292	229.8321	196.2248	203.8576	181.8547	202.9675	205.2895	196.2248	199.0845	199.2312	205.7681	205.4531	197.9887	203.8576	205.2895	196.8211	200.2659	193.6997	198.7677	200.3844	205.1694	199.5861	200.2659	193.6997	201.3284	195.3215	191.7118	193.1142	198.4079	190.8891	200.2659	197.0871	197.4484	204.5811	228.955	203.4176	244.2869	212.7934	203.7137	200.8607	209.2924	199.9128	205.1694	205.1694	372.7787	189.7599	195.4947	206.4902
hsa-miR-612	3230.544	541.0076	203.5508	1623.602	7601.661	1442.386	2713.754	260.2771	259.9878	2840.105	11543.31	1871.394	267.1281	411.8836	515.4628	543.0853	237.0123	464.3226	17103.34	332.6665	619.9791	229.6447	2584.71	925.4919	248.4019	4927.504	1871.394	2671.12	6849.214	2348.515	380.4875	583.6835	223.2751	437.4628	627.8864	3124.764	268.7504	3618.62	3074.691	1855.419	3909.875	1855.419	233.6897	282.8257	3100.34	2329.375	209.1517	326.096	253.4491
hsa-miR-608	275.7927	427.8041	199.7299	231.1482	190.8891	457.8435	211.5113	233.4571	246.1905	979.0504	219.6117	609.0198	213.2757	358.9988	249.188	225.0989	217.1542	214.5574	193.1142	334.2686	212.6265	220.8481	221.0462	195.3215	205.8955	214.7317	220.5087	217.7903	1245.682	465.5195	233.2251	278.8391	309.1921	220.6523	251.0959	257.1866	220.1739	201.1785	231.9973	442.8483	209.8702	205.8955	204.4704	221.7441	217.3008	307.5165	221.2338	200.3844	208.6725
hsa-miR-609	947.3763	596.0633	557.6074	502.4998	1203.555	518.8446	725.993	912.6931	729.1626	464.3226	2289.677	695.7213	1597.933	593.7126	622.7191	591.2209	625.6721	748.0168	1871.394	564.2347	692.0125	487.4559	788.1794	1194.359	549.2006	397.8826	757.1734	1303.531	996.2679	573.4784	536.6929	609.0198	500.9612	414.0113	452.0877	457.8435	817.403	583.6835	1530.052	541.0076	471.6046	680.9946	549.2006	772.2419	937.1091	474.7494	345.39	1286.85	709.6271
hsa-miR-606	207.4715	211.0715	237.4401	212.9963	221.7441	191.7118	203.1217	225.0989	210.1787	197.4484	225.7234	201.9052	197.4484	200.0786	201.0122	194.1695	202.708	190.8891	209.0005	200.8607	196.0147	203.4176	208.5075	184.8893	200.55	201.755	196.8211	198.4079	209.1517	196.2248	192.8437	191.7118	221.0462	181.8547	196.0147	205.4531	209.2924	206.8569	229.6447	202.3696	265.0723	202.1978	192.8437	190.8891	206.8569	201.6364	203.5508	201.3284	193.4544
hsa-miR-607	284.1	304.0006	222.5541	260.6474	322.0462	256.1512	294.5886	283.2197	274.9528	243.4612	391.1343	349.1441	321.453	276.1986	207.174	243.4612	351.3873	241.1116	344.6194	219.6117	239.7285	235.6089	309.1921	292.5262	261.3048	242.0384	274.9528	290.9874	286.0793	263.7567	230.9293	268.0254	241.2744	227.9217	242.9875	221.2338	264.1167	241.2744	300.2712	261.3048	236.0401	301.8662	318.2334	266.5008	320.3311	414.0113	293.1299	481.2052	278.8391
hsa-miR-604	181.8547	259.9878	581.0266	205.5968	210.7713	229.2189	197.6111	202.5656	199.9128	236.5781	204.856	195.3215	201.9052	502.4998	299.3777	204.159	201.6364	248.6832	209.4436	213.7636	291.4338	377.5186	2348.515	205.5968	338.3596	204.159	219.8009	198.1978	205.5968	207.622	249.188	530.2963	559.8397	224.7133	352.233	220.8481	203.8576	209.4436	220.6523	561.5966	416.6881	197.9887	199.7299	490.3585	196.0147	368.2408	611.5938	201.9052	667.6125
hsa-miR-605	240.0217	224.7133	226.4863	242.0384	3402.429	223.6601	246.762	265.0723	261.6488	253.7064	255.5356	263.7567	365.4388	274.5725	215.3872	242.7446	241.7971	224.4014	268.7504	239.4765	224.9225	251.0959	289.1122	809.3754	266.8095	270.0278	2863.01	327.3977	297.7589	275.4225	243.985	215.2672	234.8811	248.4019	217.3008	264.1167	234.2136	243.7366	255.8189	252.2955	295.1436	267.1281	229.8321	257.8445	249.188	241.2744	1341.831	328.0271	249.4461
hsa-miR-602	479.4781	347.5067	448.0894	328.0271	395.4249	285.2266	370.0118	538.7142	431.3115	209.1517	424.0234	402.3594	436.3234	296.817	362.6317	376.4084	347.5067	342.9793	382.3224	342.9793	328.5722	346.7495	459.5393	339.8881	281.217	268.292	363.4514	502.4998	421.5223	317.7044	297.3121	283.2197	320.8986	274.9528	328.0271	377.5186	434.9966	424.0234	538.7142	347.5067	322.0462	355.7498	308.6896	352.956	462.8168	252.2955	264.756	395.4249	391.1343
hsa-miR-603	2195.632	8366.591	6496.838	2863.01	4022.146	4158.821	2289.677	2367.927	3546.917	6849.214	1684.173	5089.902	5089.902	4230.62	3909.875	7956.514	4489.732	4262.381	2764.923	3124.764	1194.359	5548.358	10564.07	4843.552	13651.58	5352.524	6242.051	2892.364	5044.198	9622.209	6557.382	5089.902	5252	3313.826	8192.757	5693.608	3177.19	2289.677	6314.602	4961.369	6718.398	500.9612	1027.708	619.9791	723.2852	642.8639	967.6716	1699.728	1550.749
hsa-miR-600	274.9528	202.3696	263.7567	227.9217	262.7148	288.7838	231.7726	212.9963	259.6248	232.5696	268.292	229.4513	252.9021	208.8205	224.0327	221.4132	224.2104	226.4863	282.0804	205.5968	229.8321	216.6845	227.9217	1826.406	227.3427	205.1694	227.5543	230.5313	233.6897	229.4513	201.0122	245.3498	280.4089	206.8569	240.0217	227.5543	233.4571	259.3094	241.7971	213.5693	372.0045	245.0877	212.6265	245.6721	251.0959	214.9098	1117.918	288.7838	228.3174
hsa-miR-601	263.0603	474.7494	270.407	258.2455	406.6895	238.4072	262.7148	268.292	242.2813	267.762	394.2978	271.0181	285.6689	224.2104	223.8429	242.2813	244.2869	236.8113	332.6665	228.7462	218.3297	257.1866	315.3733	360.7323	241.1116	265.0723	300.2712	323.3987	350.0168	276.5593	226.6815	323.3987	233.4571	225.0989	225.9301	258.9482	287.4555	242.7446	358.9988	248.9435	260.9354	233.9669	222.5541	246.1905	254.563	226.2898	265.8206	329.8941	243.1992
hsa-miR-631	279.1896	464.3226	7956.514	311.3821	4927.504	709.6271	1270.668	231.3303	5044.198	2178.904	12299.72	318.2334	309.6161	273.3925	297.3121	226.0965	230.5313	409.3904	288.7838	221.9217	782.9723	243.1992	2410.134	555.7122	217.1542	583.6835	11395.15	6849.214	1178.476	269.18	270.0278	222.7453	226.2898	364.3481	445.3089	633.0319	293.5698	3749.081	8622.18	247.8489	332.6665	264.1167	493.5216	603.3607	2892.364	271.0181	942.9846	379.6989	270.7059
hsa-miR-632	2289.677	340.6867	2713.754	22816.31	21394.27	6181.133	4369.186	2158.824	6990.312	2195.632	12159.95	4230.62	6314.602	886.5724	304.5947	1916.032	5446.37	545.2352	2195.632	617.5087	740.8602	9851.133	2627.972	7294.538	532.8021	4230.62	17103.34	2840.105	8438.17	9851.133	262.093	468.4871	377.5186	342.1881	642.8639	15611.35	4961.369	1220.317	10667.66	4022.146	1995.663	821.7587	1126.205	3647.755	6436.218	23850.73	20328.45	7371.257	3230.544
hsa-miR-630	247.3396	215.7268	772.2419	4158.821	8438.17	702.4284	225.9301	239.225	223.8429	2649.82	409.3904	765.0985	234.8811	218.3297	264.756	228.955	227.3427	215.7268	1826.406	228.955	236.0401	241.5152	219.9875	282.8257	203.5508	214.5574	239.225	250.2645	274.1517	234.4306	207.9261	207.622	222.1251	212.2864	215.9057	224.5622	3100.34	232.8045	223.8429	232.8045	219.9875	255.8189	217.0115	286.9689	250.8352	211.2364	6557.382	269.18	260.9354
hsa-miR-639	201.6364	300.9237	753.0434	207.7479	207.9261	821.7587	221.5784	215.7268	211.845	201.6364	211.988	212.6265	231.3303	277.3123	609.0198	214.5574	962.3414	410.6466	227.9217	237.4401	248.4019	207.174	5192.367	219.9875	235.6089	380.4875	208.2226	240.2272	6990.312	956.996	640.1796	1262.946	399.011	581.0266	392.1363	861.5258	4194.074	1253.727	204.9994	242.0384	1220.317	214.0661	526.8471	238.6575	200.6973	199.4153	229.6447	220.309	221.7441
hsa-miR-637	201.3284	314.3075	263.0603	206.2145	203.7137	213.5693	214.9098	201.3284	219.9875	360.0379	201.0122	213.2757	210.4897	220.309	231.9973	709.6271	235.783	228.7462	311.8617	238.4072	213.8981	1762.781	230.9293	242.9875	199.4153	191.7118	2524.576	218.7232	212.1362	206.2145	230.5313	263.0603	210.9023	215.9057	217.0115	274.5725	232.5696	245.9422	256.1512	200.3844	226.9113	217.9866	342.9793	226.9113	214.0661	1126.205	450.7415	204.7275	243.7366
hsa-miR-638	189.0592	256.8204	206.4902	1117.918	203.4176	303.4987	204.9994	195.7618	211.988	902.148	227.749	310.7431	221.5784	211.0715	239.225	196.4292	197.2548	614.4481	194.8529	205.4531	194.1695	991.5525	197.2548	201.0122	333.4483	1253.727	218.9005	195.3215	201.9052	782.9723	867.006	360.7323	266.5008	468.4871	625.6721	1060.444	214.7317	221.7441	233.2251	547.4321	196.6234	195.4947	194.1695	209.4436	201.755	1314.139	393.2597	195.3215	187.532
hsa-miR-635	189.7599	217.3008	212.7934	190.3547	197.0871	282.0804	1178.476	1871.394	202.1978	198.7677	4739.434	201.4803	194.1695	1295.372	505.9706	385.2221	198.7677	420.3029	208.105	465.5195	414.0113	199.0845	212.1362	199.0845	1194.359	526.8471	192.8437	202.708	195.7618	326.096	444.0942	852.2603	526.8471	337.6285	310.7431	237.0123	196.0147	692.0125	197.0871	194.4104	524.7829	195.0771	401.3504	218.7232	193.1142	550.8407	266.5008	215.127	193.9401
hsa-miR-636	248.4019	194.4104	236.5781	194.6383	202.708	218.1428	208.5075	207.4715	199.7299	222.1251	214.5574	201.3284	204.856	189.0592	194.8529	193.9401	196.4292	205.4531	204.9994	207.309	202.9675	196.8211	200.6973	192.1051	195.7618	188.4755	205.1694	197.9887	196.6234	196.0147	194.4104	193.9401	200.0786	252.6328	197.4484	221.9217	200.2659	226.2898	207.622	204.3321	200.3844	193.1142	200.6973	203.2474	197.0871	203.2474	852.2603	205.8955	199.4153
hsa-miR-633	237.0123	208.2226	1126.205	263.4288	399.011	222.1251	290.6161	271.4416	276.955	336.8709	509.5347	261.3048	283.7128	258.9482	215.127	559.8397	246.1905	215.2672	297.7589	207.7479	220.5087	257.5391	217.6242	403.4073	205.2895	239.225	305.6046	263.4288	974.1544	263.0603	224.7133	221.7441	207.622	209.8702	210.1787	229.4513	273.3925	233.6897	308.6896	248.1326	233.4571	231.3303	224.5622	243.4612	257.8445	254.2305	962.3414	352.233	1648.617
hsa-miR-634	337.6285	294.5886	215.9057	302.4783	445.3089	246.762	342.1881	336.8709	310.7431	290.6161	684.9918	331.2432	357.2653	241.1116	239.4765	268.7504	293.9983	370.0118	476.2637	235.3958	303.0154	262.7148	385.2221	617.5087	233.0254	273.3925	409.3904	406.6895	541.0076	306.7692	244.2869	233.0254	249.188	229.8321	223.8429	236.8113	351.3873	286.9689	409.3904	290.9874	333.4483	308.1234	248.4019	414.0113	573.4784	311.3821	234.8811	490.3585	304.5947
hsa-miR-620	401.3504	272.2869	326.096	318.9177	517.2511	267.1281	420.3029	403.4073	360.0379	495.8122	826.1807	356.4242	502.4998	267.762	502.4998	317.7044	327.3977	323.3987	445.3089	269.18	277.3123	350.6832	4411.721	467.0119	270.0278	1636.047	417.4776	511.0443	436.3234	316.4586	256.5288	273.6895	291.9217	255.1883	266.15	287.4555	415.2442	322.7586	532.8021	322.0462	309.6161	322.7586	281.217	317.098	354.9325	270.407	340.6867	440.1381	327.3977
hsa-miR-621	206.8569	198.1978	197.4484	206.8569	278.0405	211.845	239.225	230.5313	220.1739	191.3115	314.3075	228.4807	269.18	211.845	203.1217	215.2672	215.9057	210.7713	228.955	218.7232	215.2672	212.9963	220.6523	267.4473	202.9675	218.5203	219.4244	225.5498	227.9217	204.4704	204.159	206.2145	213.2757	208.2226	204.856	197.4484	215.3872	204.9994	215.2672	1361.844	204.9994	220.8481	207.0064	1670.069	286.0793	209.4436	288.7838	248.4019	210.4897
hsa-miR-629	1380.349	695.7213	813.3683	366.4501	497.2882	2367.927	326.8165	648.4824	1105.001	1739.108	598.4548	2271.207	699.1327	1389.216	2044.942	557.6074	366.4501	2605.831	505.9706	1361.844	1885.819	284.8807	2014.456	9013.317	1885.819	445.3089	389.9866	530.2963	457.8435	1966.614	886.5724	2195.632	2271.207	532.8021	1361.844	481.2052	404.3659	342.1881	2818.988	285.2266	286.0793	320.8986	1507.962	1476.02	3749.081	263.4288	826.1807	396.7108	297.3121
hsa-miR-626	1203.555	259.3094	791.9832	2142.114	284.1	254.9332	299.3777	259.9878	3347.871	956.996	367.2891	250.2645	274.5725	235.122	230.7378	240.4788	255.1883	267.1281	289.5651	231.7726	249.4461	244.8383	282.4249	342.9793	226.6815	254.563	1046.955	273.0711	282.8257	254.9332	281.217	251.9652	795.5323	253.4491	226.6815	233.0254	274.5725	248.6832	276.1986	420.3029	243.7366	239.4765	238.4072	212.9963	238.173	225.5498	220.6523	291.4338	278.4551
hsa-miR-627	513.2002	642.8639	379.6989	1229.049	352.233	813.3683	826.1807	1931.332	2108.152	743.7607	420.3029	375.486	497.2882	1585.262	513.2002	2213.164	692.0125	1648.617	4600.992	1303.531	1081.342	2388.204	395.4249	340.6867	1431.37	528.5297	350.0168	452.0877	394.2978	401.3504	617.5087	1178.476	919.0602	578.5888	1211.906	349.1441	368.2408	389.9866	550.8407	344.6194	288.7838	370.0118	418.8381	397.8826	695.7213	317.098	3647.755	401.3504	365.4388
hsa-miR-624	575.9752	328.5722	348.4114	343.7859	330.5175	273.6895	320.8986	502.4998	426.7034	220.1739	393.2597	433.6927	573.4784	340.6867	292.5262	358.9988	343.7859	329.8941	367.2891	317.098	284.4717	355.7498	378.4984	654.501	295.1436	242.7446	352.233	393.2597	348.4114	1995.663	247.3396	296.3178	288.3553	262.4049	259.6248	262.7148	308.1234	281.217	431.3115	372.0045	278.0405	286.9689	253.4491	295.6237	328.5722	261.3048	490.3585	306.7692	301.8662
hsa-miR-625	8192.757	2693.135	4802.819	2093.479	4061.006	2252.633	2649.82	3983.781	3201.583	3453.744	6990.312	3148.038	5446.37	2562.93	1790.04	2410.134	2252.633	5743.077	2252.633	1389.216	2968.362	1033.177	1949.229	5997.142	723.2852	1980.261	1507.962	4523.437	3618.62	1530.052	1495.282	2476.411	3683.62	984.709	1495.282	1751.887	2044.942	6914.571	2863.01	967.6716	1431.37	2790.524	1931.332	2410.134	3486.169	2500.01	471.6046	3402.429	3520.146
hsa-miR-622	2818.988	601.1643	4927.504	22416.74	22998.63	5389.332	3749.081	9413.056	6436.218	1117.918	4094.177	361.8855	13651.58	524.7829	310.0692	1670.069	5604.221	956.996	14876.23	445.3089	430.3007	9102.863	9498.055	7141.14	586.2336	7601.661	17963.08	15233.8	2693.135	9102.863	298.2202	266.15	984.709	486.1239	799.9008	15806.9	2367.927	2158.824	5352.524	6181.133	3347.871	372.7787	1400.693	1236.761	7532.895	26215.02	21394.27	6370.301	3618.62
hsa-miR-623	4230.62	713.3743	210.1787	2410.134	8815.884	1286.85	4194.074	2348.515	2892.364	6370.301	1712.516	11878.88	4802.819	861.5258	372.0045	6126.541	3618.62	3283.017	294.5886	842.9711	677.3868	4890.798	3124.764	15055.53	206.7395	4689.419	8815.884	15806.9	9218.159	7141.14	573.4784	272.2869	1126.205	211.0715	330.5175	2234.385	9622.209	217.6242	8192.757	225.0989	3402.429	223.6601	912.6931	8293.828	6789.36	2818.988	10564.07	13350.5	233.6897
hsa-miR-653	386.033	265.8206	325.4254	323.3987	375.486	281.217	371.0414	323.3987	337.6285	367.2891	486.1239	372.7787	412.8089	313.1398	301.3928	352.956	346.1026	304.0006	581.0266	309.1921	295.1436	310.0692	337.6285	445.3089	262.4049	249.9675	364.3481	417.4776	360.0379	276.1986	272.6791	277.6356	276.5593	251.7155	263.7567	313.7486	354.0059	334.933	348.4114	328.0271	289.1122	354.0059	296.3178	354.0059	402.3594	290.0907	5806.735	327.3977	401.3504
hsa-miR-651	937.1091	497.2882	606.7211	549.2006	1089.072	515.4628	761.8236	772.2419	723.2852	449.6033	1826.406	667.6125	1400.693	729.1626	817.403	2713.754	633.0319	680.9946	1203.555	837.5593	1186.635	2060.965	817.403	1409.609	1451.97	468.4871	872.0096	1262.946	1002.361	561.5966	753.0434	2060.965	1295.372	1074.257	861.5258	543.0853	897.3518	657.3752	1295.372	530.2963	511.0443	2432.888	627.8864	834.0846	979.0504	627.8864	1053.684	1236.761	908.7403
hsa-miR-652	2306.245	753.0434	1253.727	633.0319	4890.798	2917.828	4890.798	1495.282	1485.271	5192.367	265.3814	622.7191	332.6665	2739.939	2671.12	2289.677	837.5593	2764.923	250.5756	2943.433	4022.146	1840.593	1901.177	304.5947	3584.213	1648.617	249.4461	258.6001	1046.955	684.9918	2693.135	4158.821	2627.972	882.5873	2671.12	2252.633	1081.342	1361.844	3148.038	448.0894	1303.531	2195.632	3712.455	1211.906	1186.635	1507.962	648.4824	4158.821	2739.939
hsa-miR-650	218.5203	211.2364	213.8981	216.0658	289.1122	209.8702	209.8702	229.4513	233.9669	239.7285	210.4897	207.174	301.8662	244.5474	227.9217	221.5784	757.1734	217.6242	218.3297	208.8205	203.5508	246.5079	284.8807	264.4396	218.1428	520.9749	252.2955	240.7089	261.3048	284.1	222.7453	235.783	313.1398	209.607	219.094	220.6523	239.4765	234.2136	247.5387	243.7366	208.353	216.0658	206.0204	200.6973	229.6447	223.4547	302.4783	282.0804	250.5756
hsa-miR-659	364.3481	273.6895	264.4396	305.1966	361.8855	403.4073	418.8381	308.6896	370.0118	202.3696	504.1266	386.9211	354.0059	310.7431	327.3977	306.1302	356.4242	296.3178	486.1239	327.3977	748.0168	761.8236	392.1363	457.8435	328.0271	281.5829	401.3504	441.5261	464.3226	702.4284	273.0711	280.0447	276.955	289.5651	315.8576	309.1921	427.8041	291.4338	377.5186	336.8709	290.9874	330.5175	285.6689	345.39	378.4984	279.1896	235.6089	2252.633	350.6832
hsa-miR-657	470.0289	240.9035	365.4388	314.3075	486.1239	292.5262	386.033	366.4501	388.8482	344.6194	386.9211	344.6194	482.6122	253.1405	297.7589	300.9237	312.4044	307.5165	460.9408	307.5165	296.3178	279.5911	354.0059	487.4559	231.9973	1170.251	350.6832	360.7323	399.011	301.8662	234.2136	255.8189	264.4396	233.6897	236.0401	293.5698	400.0624	336.8709	432.2861	293.5698	307.5165	340.6867	254.0112	465.5195	362.6317	360.0379	306.7692	513.2002	311.3821
hsa-miR-658	207.7479	312.4044	208.8205	231.3303	223.0818	229.6447	211.6714	212.7934	1931.332	220.6523	210.6117	212.1362	217.3008	209.7345	211.3738	202.9675	205.8955	365.4388	207.4715	215.7268	210.1787	209.7345	221.4132	215.127	250.2645	214.0661	204.9994	227.749	218.5203	309.6161	251.9652	218.1428	199.0845	263.7567	244.2869	214.2425	208.2226	202.5656	205.1694	205.2895	211.988	222.9077	212.9963	202.3696	216.0658	209.7345	199.9128	200.2659	214.41
hsa-miR-655	217.6242	1262.946	207.0064	253.7064	194.4104	193.1142	677.3868	210.0179	210.0179	769.0583	195.7618	211.6714	218.7232	198.1978	190.8891	201.4803	199.4153	210.9023	227.749	203.2474	834.0846	205.2895	208.353	212.1362	373.7822	217.3008	211.988	214.0661	226.0965	524.7829	232.8045	231.9973	202.1978	218.1428	195.3215	200.8607	216.8631	203.5508	227.1227	244.8383	195.7618	200.3844	490.3585	209.0005	211.845	200.55	459.5393	202.1978	197.6111
hsa-miR-656	212.2864	547.4321	210.7713	198.7677	181.8547	192.1051	186.4105	202.0548	191.3115	219.094	198.4079	188.4755	213.7636	192.8437	199.9128	410.6466	188.4755	181.8547	200.3844	192.8437	308.6896	190.8891	193.1142	215.9057	298.2202	190.3547	205.4531	207.309	188.4755	193.6997	214.9098	237.9288	328.0271	233.0254	233.6897	197.9887	199.5861	211.6714	192.8437	199.4153	194.8529	366.4501	312.4044	216.0658	198.4079	197.2548	265.3814	203.5508	209.2924
hsa-miR-642	3347.871	271.8614	1220.317	757.1734	210.1787	1530.052	217.6242	202.708	1322.446	205.8955	1067.244	1597.933	211.0715	504.1266	1476.02	515.4628	1105.001	867.006	225.0989	699.1327	358.0489	206.8569	424.0234	203.5508	446.6253	1826.406	213.7636	192.1051	586.2336	267.1281	363.4514	5352.524	1027.708	588.6544	290.6161	564.2347	1916.032	1270.668	253.4491	209.0005	886.5724	1162.6	1105.001	208.2226	208.8205	212.9963	201.6364	237.9288	942.9846
hsa-miR-643	817.403	513.2002	460.9408	442.8483	769.0583	442.8483	630.4723	695.7213	593.7126	441.5261	937.1091	550.8407	1053.684	583.6835	725.993	677.3868	534.7488	583.6835	736.5074	630.4723	459.5393	473.2363	671.6398	826.1807	495.8122	369.0948	648.4824	876.9565	692.0125	482.6122	532.8021	491.7672	446.6253	417.4776	684.9918	387.9145	617.5087	444.0942	817.403	467.0119	440.1381	487.4559	416.6881	507.9222	611.5938	782.9723	254.0112	699.1327	573.4784
hsa-miR-640	225.3389	206.4902	252.2955	211.3738	210.4897	384.0474	200.8607	206.2145	209.607	221.4132	219.094	210.0179	223.4547	199.7299	217.3008	207.0064	204.3321	208.8205	217.0115	211.5113	209.1517	210.4897	220.8481	217.0115	204.3321	201.6364	217.4509	213.5693	226.9113	217.7903	257.1866	219.2472	207.174	232.8045	230.7378	263.4288	214.2425	257.5391	227.749	204.9994	219.2472	209.4436	206.345	236.5781	220.309	196.2248	364.3481	215.544	210.317
hsa-miR-641	511.0443	352.233	339.8881	335.586	385.2221	280.0447	358.0489	445.3089	389.9866	220.5087	300.2712	438.6242	489.0325	322.7586	415.2442	380.4875	385.2221	334.933	553.8212	364.3481	386.033	315.8576	477.9893	504.1266	314.8119	320.3311	440.1381	541.0076	517.2511	357.2653	302.4783	326.096	301.3928	293.1299	356.4242	360.7323	448.0894	437.4628	1211.906	336.2182	336.2182	414.0113	374.5743	511.0443	477.9893	340.6867	225.5498	534.7488	465.5195
hsa-miR-648	218.9005	209.2924	233.6897	230.1021	248.6832	216.2132	229.6447	215.127	237.6303	222.5541	349.1441	225.5498	240.7089	209.0005	205.2895	214.41	219.6117	205.2895	224.7133	204.0118	213.7636	224.9225	228.1187	230.9293	205.4531	210.6117	267.4473	207.0064	231.3303	217.6242	204.7275	204.0118	210.7713	207.622	203.7137	220.5087	219.6117	217.4509	267.762	219.094	230.1021	218.7232	209.7345	262.093	246.762	219.4244	640.1796	226.6815	221.4132
hsa-miR-649	320.3311	454.8193	254.0112	275.7927	355.7498	232.8045	266.5008	293.9983	281.217	299.7956	307.5165	301.8662	277.6356	388.8482	251.9652	265.8206	2892.364	251.3995	330.5175	249.188	246.762	255.8189	322.0462	310.0692	231.3303	231.5522	295.6237	318.9177	355.7498	260.9354	222.3183	224.5622	237.0123	225.7234	235.6089	268.7504	283.7128	288.3553	366.4501	239.7285	240.9035	263.0603	238.9666	254.0112	282.4249	253.7064	223.4547	300.2712	271.8614
hsa-miR-646	677.3868	925.4919	2126.046	4411.721	4689.419	1148.66	446.6253	3402.429	5997.142	262.4049	13828.34	2892.364	1431.37	336.8709	411.8836	386.9211	425.1476	509.5347	830.1155	671.6398	1597.933	343.7859	4022.146	962.3414	330.5175	1089.072	8719.871	633.0319	6242.051	6436.218	441.5261	397.8826	886.5724	297.7589	351.3873	2455.314	2693.135	528.5297	9314.154	366.4501	380.4875	481.2052	688.0308	1659.76	627.8864	3712.455	7861.366	4773.906	591.2209
hsa-miR-647	495.8122	902.148	440.1381	1009.506	782.9723	799.9008	518.8446	411.8836	452.0877	348.4114	1295.372	522.7294	725.993	596.0633	654.501	507.9222	645.7274	1236.761	601.1643	559.8397	513.2002	842.9711	500.9612	1609.704	468.4871	366.4501	513.2002	490.3585	583.6835	947.3763	723.2852	633.0319	991.5525	826.1807	1178.476	1916.032	530.2963	651.287	984.709	677.3868	406.6895	484.1786	449.6033	547.4321	630.4723	578.5888	441.5261	799.9008	547.4321
hsa-miR-644	202.708	306.7692	2410.134	209.8702	4230.62	251.9652	221.2338	209.4436	902.148	247.5387	223.4547	2764.923	219.4244	209.4436	219.2472	204.3321	212.4807	213.8981	213.432	284.1	381.3839	210.317	3837.163	8913.556	327.3977	198.5857	2367.927	193.1142	208.2226	211.845	247.0682	293.9983	442.8483	204.9994	248.9435	1725.433	207.7479	2500.01	217.0115	219.6117	2476.411	765.0985	333.4483	228.7462	212.9963	204.159	292.5262	214.41	209.7345
hsa-miR-645	299.7956	609.0198	432.2861	1712.516	630.4723	456.2993	791.9832	692.0125	530.2963	255.5356	235.122	1370.663	315.8576	912.6931	445.3089	772.2419	931.168	430.3007	1021.803	642.8639	645.7274	671.6398	2476.411	1485.271	852.2603	557.6074	346.1026	867.006	578.5888	706.0518	538.7142	473.2363	498.9925	557.6074	882.5873	328.0271	515.4628	1236.761	304.0006	522.7294	625.6721	446.6253	470.0289	550.8407	397.8826	902.148	892.0257	354.9325	596.0633
hsa-miR-675	1725.433	3983.781	4230.62	765.0985	2693.135	2627.972	1699.728	1211.906	2671.12	8366.591	5304.064	967.6716	393.2597	7294.538	8913.556	5693.608	7294.538	4600.992	340.6867	5490.531	779.7529	7465.06	6436.218	380.4875	3875.187	2968.362	1810.977	3584.213	2044.942	13651.58	8622.18	5446.37	3647.755	6314.602	12760.15	10301.44	2840.105	1096.334	3424.582	2863.01	4689.419	504.1266	1562.728	265.8206	286.5188	268.292	280.806	274.5725	262.093
hsa-miR-664	7141.14	22998.63	14031.14	10564.07	6126.541	17963.08	10667.66	14031.14	20328.45	9013.317	7371.257	9413.056	2917.828	18859.84	18859.84	10832.34	16525.09	21799.62	10419.8	17799.37	19073.73	12446.28	9102.863	5648.141	13486.77	10084.61	9959.109	13068.03	9622.209	9314.154	21394.27	17281.7	15233.8	17963.08	17281.7	11243.63	9102.863	13198.76	8112.542	14403.14	9622.209	10667.66	8719.871	7601.661	9314.154	4230.62	2840.105	4890.798	7465.06
hsa-miR-665	561.5966	654.501	378.4984	486.1239	702.4284	392.1363	573.4784	454.8193	444.0942	257.5391	1507.962	486.1239	671.6398	397.8826	543.0853	364.3481	457.8435	799.9008	706.0518	415.2442	614.4481	381.3839	482.6122	908.7403	748.0168	486.1239	557.6074	642.8639	1916.032	449.6033	630.4723	362.6317	765.0985	688.0308	402.3594	511.0443	598.4548	452.0877	5252	383.1935	394.2978	517.2511	487.4559	583.6835	648.4824	387.9145	352.956	667.6125	550.8407
hsa-miR-662	3683.62	203.4176	201.0122	667.6125	201.755	322.7586	195.0771	195.3215	211.2364	204.856	199.5861	193.6997	230.7378	286.9689	202.3696	281.217	195.3215	437.4628	201.1785	248.4019	198.4079	193.9401	2693.135	193.9401	201.0122	187.532	200.2659	208.2226	201.1785	1081.342	197.9887	231.7726	204.3321	197.0871	222.7453	196.2248	194.8529	194.6383	214.7317	821.7587	195.3215	189.0592	262.4049	208.5075	195.4947	192.8437	204.159	224.4014	192.8437
hsa-miR-663	2126.046	1585.262	1245.682	206.0204	1995.663	2158.824	200.3844	232.1773	3453.744	7220.209	202.708	1995.663	4449.455	2076.764	2584.71	5446.37	892.0257	2562.93	205.4531	1053.684	2432.888	5604.221	1725.433	2693.135	2671.12	1380.349	4802.819	197.7906	245.3498	7067.58	4890.798	2863.01	2671.12	2671.12	4802.819	522.7294	4262.381	772.2419	3712.455	1901.177	2892.364	1507.962	1916.032	2739.939	1060.444	283.2197	2252.633	214.5574	2562.93
hsa-miR-660	642.8639	3402.429	2968.362	2367.927	2195.632	6789.36	5997.142	6718.398	2739.939	1170.251	247.5387	5192.367	229.6447	6990.312	3148.038	3486.169	5693.608	2713.754	4230.62	6181.133	6053.898	6914.571	2178.904	282.4249	5490.531	5145.231	360.7323	237.2364	1442.386	680.9946	3255.082	4369.186	4288.266	2693.135	5604.221	1699.728	456.2993	522.7294	300.9237	6370.301	4802.819	2329.375	2348.515	2968.362	314.8119	622.7191	6314.602	249.188	2158.824
hsa-miR-661	777.1948	553.8212	1585.262	596.0633	1431.37	407.912	4739.434	702.4284	545.2352	545.2352	4123.395	761.8236	847.5071	453.4273	642.8639	493.5216	861.5258	491.7672	2060.965	553.8212	648.4824	403.4073	633.0319	1810.977	892.0257	332.6665	505.9706	777.1948	571.0464	788.1794	481.2052	568.9626	407.912	482.6122	468.4871	627.8864	507.9222	1331.554	725.993	444.0942	482.6122	1331.554	459.5393	477.9893	555.7122	779.7529	425.1476	532.8021	411.8836
hsa-miR-668	308.6896	723.2852	243.985	255.1883	473.2363	253.7064	293.9983	271.8614	244.2869	1126.205	962.3414	243.1992	2178.904	293.5698	399.011	317.098	273.3925	561.5966	303.0154	223.2751	1712.516	1431.37	979.0504	289.1122	782.9723	431.3115	315.3733	609.0198	289.1122	287.4555	329.2582	346.1026	611.5938	296.3178	654.501	233.6897	268.292	255.5356	1464.158	266.15	251.3995	241.7971	420.3029	242.9875	344.6194	688.0308	418.8381	339.0364	254.0112
hsa-miR-708	7601.661	2840.105	974.1544	1966.614	213.5693	1400.693	3374.689	1840.593	517.2511	198.9322	220.8481	5548.358	199.4153	1507.962	575.9752	3201.583	274.1517	2271.207	436.3234	289.1122	809.3754	2840.105	3424.582	196.0147	2178.904	979.0504	199.2312	189.7599	181.8547	219.094	368.2408	1826.406	2476.411	524.7829	304.5947	331.2432	834.0846	4600.992	1442.386	740.8602	813.3683	3100.34	2500.01	2329.375	4123.395	3255.082	642.8639	1040.077	1810.977
hsa-miR-720	30065.95	31448.81	30065.95	30596.92	31448.81	29018.28	30596.92	30065.95	30596.92	31448.81	30596.92	29583.97	31448.81	30596.92	30065.95	31448.81	31448.81	30596.92	30596.92	31448.81	31448.81	30596.92	30065.95	31448.81	31448.81	31448.81	31448.81	31448.81	31448.81	30065.95	30596.92	30065.95	30596.92	31448.81	29583.97	30596.92	30596.92	30596.92	31448.81	31448.81	31448.81	29018.28	30065.95	31448.81	31448.81	29018.28	30596.92	30065.95	30065.95
hsa-miR-744	1712.516	4449.455	3875.187	4523.437	3424.582	2943.433	6181.133	1236.761	1380.349	3683.62	528.5297	3453.744	434.9966	4061.006	2195.632	2764.923	3647.755	3837.163	441.5261	6314.602	4559.209	5997.142	2943.433	772.2419	4961.369	5863.426	1203.555	4022.146	382.3224	3647.755	6789.36	6314.602	5490.531	4998.294	4411.721	5352.524	6242.051	2764.923	6370.301	2367.927	5446.37	4411.721	6053.898	5693.608	6557.382	3124.764	4600.992	931.168	7220.209
hsa-miR-760	453.4273	239.225	1609.704	217.7903	204.7275	476.2637	259.3094	242.0384	1442.386	1901.177	309.1921	236.0401	252.2955	482.6122	468.4871	216.3937	396.7108	550.8407	221.7441	376.4084	674.652	214.41	227.3427	3647.755	383.1935	684.9918	229.2189	434.9966	264.1167	389.9866	772.2419	440.1381	813.3683	498.9925	908.7403	281.217	235.783	303.0154	285.6689	215.3872	456.2993	226.4863	209.2924	228.955	221.2338	444.0942	1966.614	215.3872	229.2189
hsa-miR-765	342.1881	313.1398	449.6033	315.8576	586.2336	295.6237	442.8483	1148.66	364.3481	282.8257	222.7453	313.1398	305.1966	394.2978	308.1234	254.2305	331.2432	486.1239	264.756	395.4249	379.6989	303.0154	334.2686	265.0723	243.1992	660.2327	1464.158	564.2347	345.39	253.1405	349.1441	295.6237	522.7294	271.0181	286.0793	263.7567	286.5188	242.2813	206.0204	291.4338	239.7285	399.011	322.0462	468.4871	331.8784	293.9983	249.9675	622.7191	400.0624
hsa-miR-766	267.762	1699.728	257.5391	249.4461	287.8772	3779.433	3618.62	6370.301	268.7504	360.7323	249.9675	2917.828	261.6488	1148.66	1286.85	2996.735	3100.34	524.7829	303.4987	5604.221	4230.62	654.501	293.5698	283.2197	1295.372	505.9706	947.3763	3124.764	3546.917	1322.446	3647.755	2329.375	1451.97	1464.158	578.5888	799.9008	3810.329	230.7378	295.1436	340.6867	1712.516	1966.614	1966.614	229.8321	2367.927	530.2963	225.7234	318.2334	847.5071
hsa-miR-301a	2892.364	1712.516	1170.251	2524.576	1253.727	3374.689	4523.437	4998.294	1270.668	4642.275	2093.479	1431.37	4739.434	2764.923	2060.965	3546.917	1009.506	2892.364	1389.216	2306.245	1409.609	1220.317	1009.506	1451.97	2329.375	1712.516	5648.141	4739.434	1141.103	2029.064	3374.689	2790.524	1400.693	1609.704	2500.01	757.1734	3402.429	1279.206	1541.714	2500.01	1040.077	1141.103	1609.704	1980.261	1203.555	925.4919	6718.398	3520.146	1331.554
hsa-miR-301b	206.7395	196.8211	198.4079	202.5656	209.0005	194.1695	200.2659	194.8529	210.9023	200.3844	208.353	191.3115	191.3115	190.3547	197.7906	204.4704	203.8576	195.3215	214.41	193.4544	197.7906	194.1695	181.8547	191.3115	216.2132	200.0786	191.7118	207.4715	192.4699	197.6111	201.1785	190.8891	192.8437	199.4153	195.0771	199.5861	186.4105	203.1217	197.2548	197.7906	202.3696	190.3547	192.4699	193.4544	204.0118	532.8021	3177.19	219.2472	199.9128
hsa-miR-302a	219.094	208.6725	191.7118	214.9098	228.4807	212.6265	230.3123	230.3123	212.1362	205.2895	236.0401	216.8631	225.5498	213.432	202.1978	222.1251	237.4401	204.7275	222.5541	203.5508	217.3008	216.5324	226.0965	233.0254	208.8205	206.0204	232.1773	201.3284	1134.325	221.9217	209.0005	206.4902	206.4902	223.6601	223.6601	191.7118	206.8569	192.1051	219.2472	223.2751	207.309	394.2978	208.5075	194.6383	216.6845	207.7479	1485.271	220.5087	214.0661
hsa-miR-302b	449.6033	489.0325	366.4501	313.1398	339.0364	296.3178	399.011	617.5087	518.8446	289.1122	555.7122	393.2597	420.3029	282.4249	328.0271	441.5261	334.933	364.3481	417.4776	297.3121	310.0692	317.7044	375.486	301.8662	651.287	286.5188	330.5175	491.7672	344.6194	301.3928	264.756	261.3048	290.9874	253.7064	702.4284	354.0059	403.4073	331.2432	473.2363	591.2209	290.6161	295.6237	482.6122	341.5691	482.6122	1810.977	221.7441	364.3481	291.9217
hsa-miR-302c	204.9994	290.0907	232.1773	210.317	234.2136	212.7934	238.6575	229.8321	231.9973	1203.555	196.0147	225.7234	220.6523	202.9675	193.9401	210.317	202.8288	208.5075	218.1428	197.2548	211.3738	236.5781	233.6897	231.5522	255.5356	342.1881	220.309	279.1896	210.1787	215.9057	215.544	211.2364	209.4436	210.0179	298.2202	201.1785	212.6265	197.2548	253.1405	518.8446	215.2672	223.0818	217.1542	207.174	223.0818	236.2806	206.8569	243.1992	220.5087
hsa-miR-302d	8719.871	803.9148	8112.542	25951.73	20845.09	8532.874	7601.661	10084.61	4998.294	5304.064	15423.43	1931.332	10419.8	1420.558	352.233	5548.358	9013.317	2044.942	15806.9	769.0583	603.3607	11243.63	15611.35	22416.74	557.6074	9102.863	17799.37	14559.39	12008.82	8532.874	568.9626	385.2221	1162.6	511.0443	1623.602	18507.82	13350.5	4689.419	14403.14	5352.524	6849.214	1684.173	1451.97	3424.582	8112.542	30065.95	26500.54	10419.8	5352.524
hsa-miR-302e	209.7345	193.4544	225.0989	236.0401	200.2659	196.4292	198.7677	206.345	196.0147	225.5498	213.5693	194.1695	181.8547	193.9401	198.1978	188.4755	195.4947	196.0147	216.2132	200.2659	200.55	207.9261	190.3547	201.755	197.2548	196.8211	193.1142	204.0118	207.622	194.8529	195.0771	188.4755	195.7618	194.8529	193.1142	215.3872	191.7118	213.7636	228.955	196.2248	210.4897	204.5811	194.4104	209.7345	205.5968	198.5857	205.4531	193.6997	204.159
hsa-miR-302f	208.2226	189.7599	207.4715	200.8607	222.7453	201.9052	207.309	198.9322	204.856	210.4897	200.8607	194.8529	204.7275	193.1142	213.1398	198.5857	192.1051	191.3115	225.7234	198.9322	193.1142	184.8893	198.9322	207.622	189.7599	193.9401	191.3115	202.0548	190.3547	202.708	186.4105	194.1695	186.4105	191.7118	190.8891	206.4902	217.1542	209.2924	214.41	195.4947	193.1142	184.8893	197.9887	227.1227	202.708	204.4704	232.8045	189.0592	198.1978
hsa-miR-142-5p	8022.925	275.7927	507.9222	2892.364	937.1091	4329.169	3100.34	2713.754	3949.498	3374.689	3100.34	4449.455	4600.992	671.6398	1186.635	2917.828	1229.049	1790.04	216.8631	440.1381	436.3234	645.7274	316.4586	211.845	486.1239	695.7213	224.7133	243.1992	228.7462	1464.158	331.2432	937.1091	1562.728	476.2637	471.6046	468.4871	772.2419	214.2425	258.2455	232.3687	1089.072	830.1155	293.1299	221.4132	339.8881	489.0325	399.011	219.094	247.8489
hsa-miR-142-3p	21394.27	3020.975	19801.5	6789.36	3453.744	21590.94	9218.159	10955.38	21590.94	18348.47	1949.229	19977.97	22214.24	6496.838	13486.77	20328.45	13651.58	12889.18	14220.01	3020.975	5252	1623.602	6990.312	719.9362	9013.317	5693.608	4523.437	5389.332	7067.58	15423.43	2029.064	6496.838	9413.056	4288.266	3520.146	7861.366	16525.09	4230.62	23433.4	4262.381	11243.63	6242.051	3020.975	5648.141	4927.504	524.7829	4773.906	10832.34	4843.552
hsa-miR-16-2*	369.0948	9218.159	2158.824	4022.146	2306.245	1431.37	547.4321	195.0771	3779.433	1162.6	194.6383	2544.342	1995.663	3546.917	2713.754	4689.419	729.1626	5192.367	5446.37	1341.831	2764.923	2271.207	481.2052	195.4947	4773.906	3453.744	248.6832	197.6111	5743.077	772.2419	4194.074	5604.221	2524.576	4802.819	3074.691	1495.282	1314.139	3347.871	202.0548	5446.37	3074.691	4262.381	2584.71	1739.108	2252.633	1776.647	206.4902	191.7118	3374.689
hsa-miR-16-1*	1016.304	2863.01	3148.038	583.6835	1341.831	1476.02	919.0602	1027.708	4411.721	2060.965	2213.164	740.8602	3230.544	1245.682	1389.216	1170.251	2584.71	1495.282	1117.918	1046.955	719.9362	772.2419	962.3414	1186.635	1530.052	1040.077	897.3518	1485.271	979.0504	609.0198	1322.446	908.7403	1148.66	743.7607	1060.444	962.3414	733.2312	598.4548	3313.826	545.2352	553.8212	1609.704	1134.325	706.0518	1074.257	484.1786	303.0154	1178.476	826.1807
hsa-miR-455-3p	11543.31	5192.367	4194.074	5863.426	4843.552	3546.917	6496.838	5648.141	3584.213	4230.62	441.5261	1751.887	1530.052	9851.133	6370.301	2627.972	11243.63	6370.301	4998.294	6639.128	9622.209	6718.398	5863.426	7788.141	9851.133	6789.36	436.3234	2158.824	7294.538	362.6317	3810.329	5389.332	3749.081	2348.515	2892.364	2432.888	1699.728	14876.23	4998.294	10955.38	2410.134	16889.64	16360.75	21229.93	12008.82	12889.18	16360.75	11096.26	21229.93
hsa-miR-455-5p	1476.02	684.9918	241.5152	456.2993	301.8662	1303.531	1871.394	2790.524	287.4555	549.2006	267.4473	296.3178	334.2686	2410.134	706.0518	310.7431	2367.927	619.9791	389.9866	892.0257	1270.668	258.6001	391.1343	349.1441	886.5724	842.9711	250.8352	314.8119	280.4089	757.1734	330.5175	482.6122	250.8352	349.1441	242.5136	189.7599	248.9435	1117.918	1575.481	2108.152	996.2679	2627.972	2329.375	3546.917	3837.163	2252.633	716.7512	450.7415	2367.927
hsa-miR-181a-2*	4061.006	4559.209	429.0233	372.7787	520.9749	2649.82	536.6929	3749.081	4123.395	2605.831	640.1796	3020.975	743.7607	4689.419	3453.744	4094.177	2044.942	4489.732	484.1786	2544.342	3683.62	1236.761	619.9791	3520.146	3749.081	385.2221	550.8407	725.993	596.0633	1170.251	3712.455	4559.209	6718.398	2605.831	6436.218	1980.261	664.3004	593.7126	603.3607	1148.66	1322.446	6849.214	5863.426	5089.902	4998.294	1518.621	1220.317	834.0846	4559.209
hsa-miR-219-1-3p	219.6117	208.5075	241.7971	219.094	255.1883	216.5324	218.7232	256.1512	227.749	192.4699	250.8352	226.4863	250.2645	210.1787	213.432	224.2104	215.127	216.3937	202.1978	210.9023	210.4897	203.2474	225.9301	2892.364	203.4176	229.6447	211.845	250.5756	217.9866	220.1739	205.1694	207.309	211.3738	211.5113	207.9261	232.3687	230.3123	251.0959	232.8045	210.1787	222.3183	215.2672	207.174	223.8429	236.8113	208.105	207.9261	207.622	208.353
hsa-miR-769-3p	214.5574	619.9791	3810.329	272.2869	222.1251	1155.764	2605.831	203.8576	203.8576	2329.375	216.5324	209.7345	199.9128	1211.906	1314.139	286.9689	1826.406	327.3977	260.6474	1597.933	861.5258	541.0076	216.2132	272.6791	1350.458	1885.819	228.3174	216.3937	242.2813	346.1026	852.2603	1229.049	1170.251	553.8212	1871.394	908.7403	228.3174	234.4306	216.8631	974.1544	925.4919	699.1327	1659.76	233.0254	199.2312	1966.614	276.1986	204.856	1053.684
hsa-miR-770-5p	243.985	219.2472	211.5113	216.6845	240.9035	219.6117	208.353	231.1482	248.4019	204.9994	237.0123	209.1517	230.3123	224.9225	230.1021	220.5087	238.4072	234.6373	218.5203	224.7133	224.0327	252.2955	290.6161	209.7345	215.2672	228.7462	275.4225	299.3777	226.2898	220.6523	210.9023	223.2751	232.5696	215.127	214.0661	209.8702	230.1021	205.2895	249.188	230.9293	238.4072	245.3498	220.309	240.7089	241.5152	210.0179	4961.369	215.2672	244.2869
hsa-miR-769-5p	9102.863	4369.186	12008.82	6126.541	7141.14	4369.186	9413.056	4843.552	3374.689	4449.455	26215.02	8022.925	2367.927	5145.231	6053.898	3983.781	7067.58	6314.602	5352.524	4890.798	4600.992	3520.146	7861.366	10564.07	3712.455	7465.06	13828.34	7532.895	12446.28	8112.542	2671.12	3779.433	4927.504	2060.965	4194.074	6181.133	8622.18	9218.159	9498.055	2649.82	9498.055	5604.221	3201.583	5548.358	3712.455	4802.819	3283.017	2126.046	6436.218
hsa-miR-34c-5p	313.1398	271.0181	482.6122	245.9422	283.2197	1009.506	1279.206	269.18	248.9435	206.345	235.783	264.4396	246.5079	545.2352	547.4321	1279.206	235.3958	234.2136	253.1405	740.8602	346.1026	1067.244	258.6001	322.0462	231.7726	908.7403	261.3048	242.9875	1203.555	247.0682	908.7403	262.7148	241.5152	280.806	277.3123	249.6989	289.5651	283.7128	2060.965	457.8435	489.0325	588.6544	239.7285	1027.708	282.8257	228.4807	243.7366	299.3777	979.0504
hsa-miR-34c-3p	243.4612	200.8607	1096.334	223.6601	244.5474	925.4919	245.9422	3810.329	234.6373	412.8089	380.4875	213.7636	245.9422	547.4321	799.9008	213.8981	1245.682	211.0715	224.4014	1901.177	222.1251	1148.66	234.6373	227.3427	215.127	564.2347	215.7268	1060.444	248.6832	215.3872	2271.207	309.1921	207.7479	699.1327	201.0122	2524.576	274.9528	201.6364	212.2864	276.1986	1178.476	573.4784	303.0154	228.3174	218.5203	2455.314	214.9098	239.7285	947.3763
hsa-miR-323-3p	213.5693	1550.749	237.2364	238.4072	207.309	247.5387	201.1785	235.6089	295.6237	200.8607	212.9963	213.432	211.3738	231.5522	235.783	436.3234	204.856	421.5223	1303.531	204.3321	3230.544	253.4491	210.4897	10084.61	271.4416	511.0443	209.7345	220.1739	213.5693	255.8189	219.4244	238.4072	193.4544	263.4288	216.3937	217.3008	197.7906	272.2869	203.7137	217.4509	209.2924	216.5324	606.7211	215.544	227.3427	937.1091	484.1786	208.8205	2671.12
hsa-miR-323-5p	269.18	237.9288	277.3123	275.4225	326.096	242.0384	296.817	266.8095	264.756	336.2182	326.096	290.0907	329.8941	232.3687	228.7462	247.8489	273.6895	241.2744	405.4746	263.7567	262.4049	347.5067	266.5008	299.3777	214.5574	251.3995	310.0692	305.6046	293.5698	258.9482	228.7462	228.3174	235.6089	230.1021	224.9225	230.9293	260.2771	233.0254	238.173	245.0877	243.1992	271.8614	246.1905	293.9983	303.0154	274.9528	375.486	908.7403	268.292
solexa-603-1846	688.0308	651.287	215.3872	195.4947	193.1142	522.7294	207.0064	184.8893	205.8955	217.4509	193.4544	200.2659	207.0064	412.8089	484.1786	209.1517	200.6973	568.9626	211.6714	526.8471	438.6242	194.4104	194.6383	216.2132	347.5067	197.7906	692.0125	215.9057	195.0771	199.7299	817.403	396.7108	342.9793	237.4401	414.0113	476.2637	207.174	204.159	219.4244	207.7479	433.6927	196.0147	197.0871	275.4225	206.5862	431.3115	897.3518	225.0989	208.5075
hsa-miR-10a	5743.077	4094.177	3230.544	1980.261	1262.946	5648.141	5446.37	1341.831	5089.902	3230.544	278.4551	3749.081	1495.282	2863.01	1562.728	1021.803	2943.433	3647.755	273.3925	3683.62	6914.571	2234.385	213.5693	239.7285	4600.992	2014.456	329.2582	267.762	1155.764	2562.93	4449.455	5192.367	215.2672	3875.187	2029.064	606.7211	1995.663	220.1739	210.1787	2693.135	660.2327	1931.332	1670.069	3453.744	2562.93	210.9023	266.15	384.0474	246.762
hsa-miR-10b	3048.728	5932.951	1314.139	2917.828	358.0489	4689.419	3230.544	1751.887	1389.216	2790.524	4061.006	4890.798	1636.047	1155.764	1550.749	3875.187	609.0198	6639.128	262.4049	3424.582	7788.141	1451.97	1178.476	502.4998	3402.429	3255.082	257.5391	1361.844	1270.668	1659.76	4739.434	7220.209	421.5223	4523.437	2764.923	1550.749	1541.714	2649.82	7699.779	4739.434	1451.97	5044.198	4194.074	3283.017	2968.362	2213.164	309.6161	795.5323	684.9918
hsa-miR-103	12760.15	7067.58	8366.591	7141.14	10187.26	7371.257	10419.8	8112.542	6557.382	5743.077	530.2963	11728.49	2410.134	6789.36	8815.884	11395.15	6639.128	8192.757	5304.064	13350.5	11395.15	5089.902	2195.632	6914.571	10187.26	10301.44	6370.301	3875.187	4094.177	8192.757	10667.66	12760.15	9851.133	6639.128	8293.828	12446.28	8022.925	9498.055	2544.342	7699.779	11728.49	10084.61	12008.82	9959.109	5863.426	5932.951	782.9723	2917.828	9851.133
hsa-miR-101	11878.88	9498.055	8815.884	8913.556	13198.76	16889.64	19977.97	11096.26	10084.61	13486.77	358.0489	13486.77	26215.02	14403.14	11878.88	22816.31	18859.84	8366.591	13486.77	9218.159	7465.06	10301.44	11728.49	3255.082	12299.72	10667.66	3347.871	7788.141	20493.57	10832.34	10301.44	12889.18	15055.53	7465.06	13486.77	19631.3	22416.74	12159.95	11395.15	14697.15	12159.95	17103.34	9498.055	15233.8	12446.28	8366.591	9851.133	15806.9	17103.34
hsa-miR-100	18859.84	11728.49	17434.39	6718.398	19073.73	19434	19073.73	15611.35	17799.37	5089.902	22416.74	17799.37	21027.08	8815.884	5252	7371.257	8532.874	17634.87	6436.218	13198.76	18682.98	16698.9	14403.14	19073.73	15806.9	15055.53	11728.49	7294.538	15423.43	3546.917	13350.5	15423.43	4411.721	11395.15	12008.82	2289.677	15055.53	6314.602	1684.173	10084.61	15055.53	18859.84	13068.03	24056.12	19073.73	13651.58	18682.98	20328.45	16360.75
hsa-miR-107	407.912	692.0125	3683.62	383.1935	3983.781	791.9832	1916.032	1126.205	578.5888	919.0602	2306.245	1400.693	2252.633	709.6271	619.9791	1389.216	454.8193	769.0583	274.5725	2108.152	1931.332	511.0443	1575.481	221.7441	897.3518	1442.386	6314.602	1916.032	7601.661	795.5323	902.148	2500.01	821.7587	561.5966	1245.682	674.652	4411.721	2014.456	3374.689	847.5071	5145.231	902.148	1871.394	1380.349	504.1266	931.168	193.9401	4523.437	1420.558
hsa-miR-105	1810.977	1931.332	5389.332	1279.206	1530.052	2764.923	925.4919	8622.18	1067.244	3618.62	4449.455	1134.325	2432.888	1541.714	4773.906	1762.781	1400.693	1855.419	5192.367	1431.37	8532.874	1518.621	1562.728	4449.455	1916.032	3949.498	1096.334	1751.887	3100.34	1178.476	1253.727	1431.37	1550.749	5932.951	2076.764	716.7512	912.6931	803.9148	2014.456	996.2679	856.7159	1871.394	1141.103	852.2603	1303.531	591.2209	365.4388	1431.37	2252.633
solexa-3793-229	223.8429	234.6373	892.0257	243.985	282.4249	322.0462	344.6194	228.4807	242.0384	434.9966	339.8881	237.6303	260.2771	308.6896	223.4547	225.5498	233.6897	213.1398	256.5288	282.0804	217.9866	1141.103	251.9652	295.1436	440.1381	311.8617	263.0603	245.9422	258.9482	220.309	273.6895	453.4273	259.6248	284.8807	238.4072	1229.049	239.225	193.6997	262.7148	230.1021	984.709	220.1739	227.1227	208.8205	222.5541	1134.325	301.3928	231.7726	221.9217
hsa-miR-526b:9.1	214.0661	218.5203	222.3183	239.7285	276.955	227.749	261.6488	262.7148	1855.419	402.3594	227.9217	259.6248	291.9217	243.7366	225.7234	235.3958	256.5288	235.122	295.6237	259.3094	250.8352	255.5356	260.2771	253.4491	239.4765	247.8489	237.2364	263.7567	233.0254	226.4863	240.0217	232.1773	230.1021	674.652	235.122	227.749	282.0804	235.783	266.8095	269.18	227.1227	299.7956	257.1866	2142.114	305.6046	248.6832	222.9077	296.817	320.3311
hsa-miR-324-5p	8532.874	3749.081	3749.081	8192.757	2996.735	7601.661	2627.972	9102.863	3313.826	3837.163	3048.728	6436.218	4288.266	6557.382	9013.317	6990.312	5806.735	4411.721	4369.186	12760.15	8366.591	6242.051	1295.372	2524.576	6789.36	6496.838	1245.682	3486.169	6496.838	2455.314	9729.65	8622.18	4998.294	8293.828	6789.36	7956.514	4061.006	3453.744	1495.282	5192.367	5648.141	6639.128	5648.141	6053.898	6370.301	3683.62	688.0308	5192.367	4369.186
hsa-miR-26a-2*	280.0447	795.5323	205.7681	240.7089	237.0123	809.3754	248.4019	809.3754	892.0257	1585.262	200.3844	1485.271	280.4089	660.2327	363.4514	284.1	464.3226	470.0289	256.8204	246.762	347.5067	716.7512	267.762	229.8321	640.1796	211.5113	266.15	251.7155	241.2744	236.0401	362.6317	1081.342	222.5541	407.912	254.563	779.7529	237.9288	227.5543	265.3814	671.6398	217.6242	231.7726	243.4612	250.2645	253.4491	504.1266	370.0118	237.2364	251.9652
hsa-miR-26a-1*	199.9128	719.9362	202.708	191.3115	196.0147	219.094	197.7906	1060.444	206.5862	306.7692	201.4803	942.9846	204.159	326.8165	249.6989	300.2712	223.4547	412.8089	204.0118	259.6248	382.3224	588.6544	195.3215	217.7903	311.8617	371.0414	211.0715	209.8702	209.7345	187.532	316.4586	532.8021	271.0181	213.5693	270.7059	553.8212	198.4079	218.9005	209.607	234.8811	203.2474	194.4104	370.0118	209.8702	191.3115	228.3174	5352.524	203.1217	190.8891
hsa-miR-324-3p	3374.689	5044.198	9729.65	7532.895	1585.262	8913.556	3983.781	6789.36	3020.975	9959.109	2996.735	6990.312	1739.108	10084.61	13068.03	6914.571	9851.133	7465.06	352.956	12598.09	10955.38	7788.141	7532.895	5693.608	9498.055	10564.07	8913.556	6314.602	13651.58	7601.661	14220.01	13651.58	8719.871	11096.26	11243.63	11728.49	6639.128	7699.779	3347.871	7465.06	6789.36	10419.8	11243.63	6436.218	3148.038	4642.275	8112.542	8366.591	11096.26
hsa-miR-545:9.1	2178.904	382.3224	396.7108	389.9866	713.3743	437.4628	709.6271	2252.633	664.3004	596.0633	9498.055	518.8446	1155.764	648.4824	373.7822	509.5347	1684.173	366.4501	809.3754	360.7323	777.1948	422.5495	1684.173	619.9791	426.7034	356.4242	433.6927	559.8397	543.0853	377.5186	393.2597	534.7488	432.2861	369.0948	507.9222	318.2334	2544.342	497.2882	3749.081	719.9362	748.0168	522.7294	593.7126	1966.614	498.9925	449.6033	360.7323	947.3763	2524.576
hsa-miR-199b-5p	4123.395	6557.382	2432.888	5145.231	4559.209	4123.395	9498.055	2764.923	9218.159	2500.01	401.3504	8532.874	2108.152	2455.314	1141.103	8719.871	979.0504	6914.571	7861.366	9013.317	9413.056	5490.531	9851.133	5806.735	6242.051	8192.757	1609.704	1980.261	2306.245	372.0045	6242.051	4449.455	4843.552	2739.939	1966.614	3875.187	13486.77	10084.61	9622.209	8438.17	5389.332	13350.5	12159.95	8622.18	9959.109	9013.317	2014.456	6496.838	8022.925
hsa-miR-381	1053.684	2014.456	559.8397	1790.04	947.3763	526.8471	729.1626	919.0602	772.2419	420.3029	1245.682	842.9711	1507.962	782.9723	765.0985	619.9791	617.5087	2627.972	996.2679	657.3752	1562.728	568.9626	2388.204	1033.177	545.2352	393.2597	723.2852	1253.727	1684.173	515.4628	482.6122	578.5888	538.7142	471.6046	876.9565	394.2978	748.0168	453.4273	1236.761	553.8212	438.6242	1485.271	2044.942	591.2209	817.403	426.7034	432.2861	867.006	702.4284
hsa-miR-382	306.7692	1431.37	411.8836	267.762	236.2806	237.2364	1341.831	416.6881	302.4783	223.0818	248.4019	1155.764	328.5722	246.1905	258.6001	263.0603	268.0254	434.9966	266.15	230.7378	2713.754	239.7285	254.9332	256.1512	244.5474	221.4132	271.8614	301.3928	249.9675	254.563	232.5696	242.7446	249.4461	436.3234	229.6447	248.4019	251.0959	248.4019	279.5911	495.8122	255.8189	996.2679	1220.317	937.1091	248.1326	415.2442	677.3868	273.6895	238.9666
hsa-miR-380	3909.875	414.0113	11543.31	6496.838	14403.14	1295.372	430.3007	10667.66	4523.437	5693.608	24661.81	5304.064	14559.39	1040.077	356.4242	1609.704	250.2645	2029.064	6557.382	230.3123	919.0602	4843.552	3810.329	9314.154	275.4225	6181.133	6914.571	12008.82	10187.26	264.1167	374.5743	425.1476	1016.304	351.3873	803.9148	803.9148	1067.244	4998.294	427.8041	3124.764	7699.779	3546.917	251.3995	4022.146	6242.051	4927.504	14031.14	5389.332	8192.757
hsa-miR-378	10564.07	15806.9	4523.437	7220.209	329.2582	5192.367	1810.977	12889.18	7067.58	4739.434	777.1948	5145.231	6436.218	6639.128	5389.332	7141.14	5252	7956.514	8532.874	7141.14	4158.821	1009.506	1089.072	5446.37	4927.504	3779.433	332.6665	440.1381	1431.37	974.1544	6314.602	4773.906	6242.051	2649.82	4022.146	8022.925	1712.516	10187.26	1361.844	3647.755	4061.006	11543.31	9851.133	8532.874	12889.18	8913.556	7699.779	10667.66	10084.61
hsa-miR-379	4288.266	4288.266	2693.135	373.7822	5389.332	270.0278	5145.231	6053.898	6370.301	3020.975	1203.555	2126.046	8293.828	280.806	189.0592	2432.888	3048.728	2367.927	213.5693	536.6929	5743.077	1262.946	5693.608	247.8489	1790.04	1002.361	4369.186	5743.077	220.1739	3424.582	367.2891	725.993	636.6609	536.6929	779.7529	1409.609	202.0548	4739.434	5648.141	223.8429	1203.555	2605.831	4489.732	3983.781	3546.917	2158.824	12446.28	12598.09	265.8206
hsa-miR-377	4927.504	518.8446	4773.906	2306.245	5743.077	630.4723	1229.049	627.8864	861.5258	300.9237	8438.17	4961.369	4329.169	550.8407	791.9832	545.2352	495.8122	834.0846	3402.429	549.2006	1431.37	1117.918	1229.049	5145.231	431.3115	809.3754	640.1796	772.2419	779.7529	2388.204	490.3585	441.5261	368.2408	357.2653	660.2327	425.1476	5089.902	2562.93	3048.728	942.9846	1126.205	695.7213	440.1381	3584.213	4061.006	2476.411	8022.925	4998.294	761.8236
hsa-miR-375	2693.135	471.6046	1518.621	1380.349	5145.231	358.0489	1476.02	2943.433	2605.831	1134.325	11243.63	4802.819	5044.198	230.3123	260.6474	956.996	206.8569	372.7787	2289.677	221.2338	557.6074	218.1428	247.0682	4194.074	213.8981	902.148	7371.257	231.1482	225.5498	6053.898	373.7822	302.4783	452.0877	287.8772	257.1866	228.7462	2234.385	222.9077	2348.515	421.5223	211.3738	213.1398	259.9878	4802.819	2306.245	215.2672	208.353	716.7512	2093.479
hsa-miR-372	1236.761	937.1091	872.0096	788.1794	1751.887	699.1327	834.0846	1431.37	1060.444	204.4704	12008.82	1040.077	1314.139	872.0096	996.2679	1464.158	991.5525	1451.97	1229.049	956.996	962.3414	799.9008	1409.609	1790.04	709.6271	479.4781	1178.476	1562.728	1370.663	1314.139	791.9832	876.9565	892.0257	702.4284	942.9846	692.0125	1089.072	821.7587	1623.602	684.9918	706.0518	837.5593	725.993	861.5258	1162.6	852.2603	417.4776	1409.609	748.0168
hsa-miR-373	208.6725	190.3547	218.9005	199.0845	201.9052	195.7618	194.6383	193.9401	209.2924	221.5784	4843.552	202.9675	215.544	198.7677	197.6111	209.2924	197.9887	202.5656	2044.942	194.6383	201.755	198.9322	209.2924	212.4807	191.3115	199.4153	214.2425	210.0179	197.7906	201.1785	205.5968	184.8893	202.9675	2790.524	201.6364	205.8955	195.3215	204.4704	217.3008	202.8288	202.0548	203.5508	196.4292	231.9973	181.8547	197.7906	193.6997	221.4132	195.3215
hsa-miR-370	497.2882	3230.544	304.5947	310.7431	379.6989	422.5495	377.5186	393.2597	369.0948	342.9793	432.2861	377.5186	445.3089	262.4049	674.652	1245.682	340.6867	702.4284	425.1476	434.9966	4642.275	294.5886	4802.819	566.9238	293.1299	299.7956	445.3089	471.6046	1262.946	325.4254	561.5966	486.1239	291.4338	278.8391	677.3868	322.7586	445.3089	429.0233	511.0443	3402.429	3618.62	376.4084	2627.972	441.5261	441.5261	320.3311	279.5911	528.5297	347.5067
hsa-miR-367	270.407	243.4612	238.6575	252.2955	286.5188	245.9422	278.0405	268.0254	282.8257	240.2272	232.3687	274.9528	329.2582	242.9875	255.5356	251.7155	262.4049	261.3048	278.0405	276.5593	259.3094	274.5725	272.6791	262.7148	242.0384	261.6488	280.0447	296.817	274.9528	268.292	240.7089	287.4555	253.1405	242.5136	281.217	251.3995	290.9874	267.4473	289.1122	278.8391	286.9689	284.1	259.6248	324.6349	296.817	1931.332	235.3958	299.7956	352.233
hsa-miR-365	3584.213	4329.169	962.3414	1442.386	2252.633	1081.342	1550.749	4689.419	699.1327	1096.334	713.3743	1659.76	2671.12	3909.875	3230.544	3255.082	2234.385	1229.049	1739.108	2234.385	1162.6	3749.081	1155.764	3283.017	3100.34	1178.476	1040.077	1420.558	2195.632	897.3518	2605.831	6639.128	3402.429	1949.229	2410.134	1270.668	3048.728	1420.558	1203.555	2142.114	2306.245	6557.382	6718.398	5145.231	4329.169	4523.437	614.4481	3837.163	3875.187
hsa-miR-363	438.6242	1409.609	3618.62	6181.133	4489.732	14031.14	1420.558	688.0308	2863.01	2213.164	534.7488	474.7494	1016.304	7465.06	4689.419	617.5087	5352.524	1194.359	4194.074	6789.36	12299.72	320.8986	384.0474	489.0325	4642.275	4802.819	5389.332	442.8483	13486.77	334.2686	6436.218	3074.691	4329.169	5304.064	4489.732	1541.714	2584.71	13486.77	9413.056	5145.231	12299.72	2500.01	2213.164	1916.032	2142.114	328.5722	1623.602	566.9238	346.7495
hsa-miR-383	346.1026	262.4049	292.5262	305.6046	425.1476	250.8352	351.3873	340.6867	348.4114	479.4781	719.9362	314.3075	481.2052	252.2955	267.762	431.3115	295.1436	289.1122	459.5393	254.9332	269.18	315.3733	372.0045	473.2363	240.0217	285.6689	380.4875	473.2363	391.1343	289.1122	244.8383	234.4306	255.8189	238.173	235.783	298.2202	352.956	317.7044	444.0942	317.098	293.5698	336.8709	315.8576	354.9325	358.0489	346.7495	276.955	431.3115	407.912
hsa-miR-384	362.6317	247.8489	293.5698	271.8614	263.7567	777.1948	282.0804	351.3873	329.2582	205.7681	369.0948	293.1299	308.6896	236.5781	268.7504	283.2197	320.8986	276.955	320.3311	267.762	293.1299	271.0181	405.4746	303.4987	228.7462	223.8429	279.1896	314.3075	445.3089	256.5288	230.7378	232.5696	254.0112	224.9225	248.4019	356.4242	276.5593	313.7486	323.3987	266.5008	249.4461	305.6046	252.9021	307.5165	534.7488	237.6303	474.7494	334.933	279.1896
hsa-miR-380*	578.5888	346.1026	417.4776	360.0379	4802.819	414.0113	422.5495	474.7494	1699.728	861.5258	14876.23	399.011	507.9222	555.7122	509.5347	657.3752	847.5071	369.0948	588.6544	474.7494	355.7498	305.6046	1541.714	3230.544	417.4776	336.2182	454.8193	951.6542	716.7512	908.7403	343.7859	295.1436	289.5651	319.7435	410.6466	706.0518	3486.169	1980.261	6242.051	345.39	312.4044	426.7034	314.3075	2076.764	699.1327	699.1327	241.5152	482.6122	2584.71
hsa-miR-374b	208.105	1464.158	227.749	193.9401	217.6242	947.3763	196.0147	206.0204	1550.749	191.7118	193.1142	446.6253	192.4699	1370.663	324.0085	622.7191	200.2659	197.2548	196.8211	215.127	450.7415	504.1266	196.4292	402.3594	947.3763	538.7142	199.4153	194.6383	203.7137	192.8437	1916.032	328.0271	772.2419	415.2442	366.4501	680.9946	809.3754	974.1544	199.9128	192.8437	198.5857	803.9148	201.3284	1901.177	956.996	234.8811	956.996	317.7044	374.5743
hsa-miR-376a	6496.838	1530.052	1966.614	411.8836	315.3733	931.168	4262.381	6242.051	257.1866	897.3518	18859.84	255.1883	10667.66	227.1227	422.5495	842.9711	4890.798	274.1517	5389.332	238.6575	1623.602	251.7155	9413.056	867.006	324.6349	1751.887	12159.95	3810.329	7141.14	3124.764	405.4746	257.1866	1648.617	374.5743	354.0059	5145.231	4998.294	7067.58	264.4396	1550.749	942.9846	4230.62	967.6716	3100.34	7601.661	677.3868	231.9973	10955.38	409.3904
hsa-miR-376b	3749.081	729.1626	391.1343	454.8193	12760.15	345.39	549.2006	549.2006	505.9706	3647.755	17281.7	4329.169	4194.074	743.7607	625.6721	2388.204	468.4871	593.7126	6126.541	706.0518	1476.02	429.0233	627.8864	13651.58	564.2347	342.9793	2348.515	4123.395	8022.925	5446.37	467.0119	409.3904	355.7498	431.3115	378.4984	3313.826	6718.398	4802.819	10084.61	454.8193	4022.146	489.0325	882.5873	2252.633	5693.608	674.652	5932.951	6718.398	3283.017
hsa-miR-376c	10187.26	4600.992	1409.609	1597.933	13350.5	553.8212	657.3752	497.2882	5490.531	1295.372	18682.98	9498.055	12008.82	505.9706	583.6835	4559.209	1699.728	3020.975	17281.7	834.0846	5089.902	384.0474	8366.591	1178.476	1105.001	2044.942	10955.38	16002.15	17634.87	3949.498	566.9238	545.2352	757.1734	633.0319	897.3518	322.0462	9218.159	7532.895	706.0518	1966.614	5304.064	1476.02	3313.826	5806.735	6126.541	8719.871	1855.419	16002.15	8438.17
hsa-miR-377*	282.4249	591.2209	275.4225	344.6194	273.0711	230.5313	287.8772	258.2455	277.3123	350.0168	262.4049	285.2266	293.5698	336.2182	236.2806	253.7064	260.2771	240.4788	254.9332	248.6832	334.933	264.4396	292.5262	314.8119	229.6447	244.5474	284.8807	259.9878	252.9021	251.0959	236.0401	327.3977	511.0443	260.2771	324.6349	240.7089	282.8257	249.6989	315.8576	263.0603	550.8407	242.0384	372.0045	247.3396	241.1116	243.985	255.5356	310.7431	267.762
hsa-miR-378*	2500.01	4489.732	450.7415	3148.038	414.0113	1178.476	291.9217	236.2806	3520.146	1380.349	217.7903	5997.142	9413.056	1409.609	1245.682	333.4483	1314.139	1040.077	1507.962	1162.6	872.0096	1790.04	4489.732	5044.198	706.0518	2329.375	1081.342	3520.146	4262.381	1840.593	1262.946	617.5087	931.168	530.2963	449.6033	5548.358	4094.177	5863.426	207.0064	1186.635	3520.146	2671.12	2306.245	3486.169	210.6117	2840.105	4489.732	6314.602	2996.735
hsa-miR-379*	271.8614	1295.372	209.8702	221.2338	198.7677	207.622	217.0115	252.2955	224.4014	253.1405	289.5651	229.2189	243.7366	216.5324	206.0204	215.127	217.0115	301.8662	238.173	208.105	2996.735	200.3844	218.1428	231.1482	207.9261	213.2757	223.6601	245.0877	219.8009	216.5324	216.0658	204.856	213.1398	481.2052	267.762	201.755	206.4902	202.8288	225.3389	220.8481	212.6265	733.2312	591.2209	213.432	214.5574	205.7681	421.5223	212.7934	218.5203
hsa-miR-373*	200.3844	201.755	205.4531	213.7636	212.4807	205.8955	225.7234	216.0658	224.5622	239.4765	243.7366	204.0118	196.8211	191.3115	202.708	200.3844	204.5811	204.159	216.5324	190.8891	204.0118	205.4531	221.7441	205.8955	223.0818	199.0845	218.3297	210.6117	243.4612	282.8257	202.708	197.7906	192.4699	324.0085	197.9887	205.7681	202.708	198.1978	214.2425	196.8211	314.3075	209.1517	204.5811	204.9994	210.0179	204.856	344.6194	217.9866	199.2312
hsa-miR-374a	19631.3	14031.14	6639.128	16197.43	14031.14	20328.45	22416.74	19073.73	16002.15	16698.9	2348.515	13068.03	18507.82	19631.3	11096.26	20493.57	16002.15	12598.09	12008.82	10084.61	10667.66	16360.75	22816.31	14559.39	24056.12	16525.09	14876.23	8815.884	6557.382	22416.74	16525.09	19434	15423.43	17281.7	14031.14	22816.31	21590.94	13068.03	21229.93	18859.84	19073.73	14031.14	9959.109	10955.38	10084.61	13068.03	15611.35	7861.366	13651.58
hsa-miR-411	223.4547	5145.231	253.4491	2213.164	200.3844	388.8482	199.0845	210.4897	300.9237	198.5857	219.8009	206.0204	198.5857	254.9332	242.9875	1485.271	1178.476	1980.261	196.0147	229.6447	3313.826	648.4824	1980.261	209.8702	813.3683	872.0096	208.353	481.2052	200.3844	197.4484	358.9988	465.5195	293.1299	736.5074	442.8483	1597.933	296.817	227.749	196.8211	1009.506	204.5811	205.1694	4961.369	217.4509	209.4436	791.9832	232.1773	202.8288	1117.918
hsa-miR-412	392.1363	264.756	369.0948	294.5886	468.4871	266.8095	411.8836	342.9793	360.7323	409.3904	706.0518	342.9793	350.0168	263.0603	284.1	277.6356	311.3821	290.9874	507.9222	257.5391	303.4987	326.8165	369.0948	412.8089	252.6328	274.5725	320.3311	522.7294	396.7108	320.3311	260.9354	256.5288	270.407	254.9332	246.762	290.6161	381.3839	318.9177	456.2993	295.6237	303.4987	318.2334	288.7838	342.1881	346.1026	295.1436	272.2869	438.6242	315.8576
hsa-miR-410	190.8891	748.0168	201.9052	271.0181	215.127	206.8569	1409.609	210.6117	201.9052	5352.524	236.5781	201.755	207.7479	287.8772	198.7677	331.8784	788.1794	237.0123	207.174	196.8211	1751.887	677.3868	2306.245	203.2474	391.1343	627.8864	213.5693	215.3872	203.4176	199.4153	222.1251	217.6242	193.1142	285.6689	196.2248	196.4292	201.755	795.5323	215.127	360.7323	197.6111	216.6845	409.3904	196.0147	6496.838	4369.186	4449.455	199.9128	206.2145
hsa-miR-433	210.0179	564.2347	277.6356	241.2744	311.3821	217.9866	303.4987	418.8381	203.2474	1670.069	231.9973	791.9832	358.9988	279.5911	374.5743	270.0278	299.3777	677.3868	326.096	309.6161	1810.977	318.9177	311.3821	598.4548	264.1167	654.501	422.5495	330.5175	385.2221	249.9675	358.0489	319.7435	280.806	345.39	278.0405	244.8383	313.7486	314.8119	354.0059	327.3977	276.1986	378.4984	1303.531	395.4249	369.0948	315.3733	3148.038	729.1626	384.0474
hsa-miR-431	400.0624	777.1948	493.5216	1361.844	346.1026	297.7589	332.6665	331.8784	1009.506	264.4396	374.5743	366.4501	484.1786	305.1966	442.8483	346.7495	377.5186	286.9689	520.9749	962.3414	2671.12	295.6237	401.3504	420.3029	402.3594	386.9211	306.1302	370.0118	380.4875	314.3075	310.7431	350.6832	298.9511	307.5165	309.1921	317.7044	385.2221	362.6317	352.956	374.5743	281.5829	427.8041	1420.558	541.0076	412.8089	2739.939	6242.051	462.8168	460.9408
hsa-miR-432	4022.146	5490.531	416.6881	388.8482	524.7829	293.1299	416.6881	526.8471	561.5966	1699.728	743.7607	4158.821	908.7403	716.7512	688.0308	2252.633	2432.888	4022.146	578.5888	772.2419	14697.15	1916.032	553.8212	545.2352	1400.693	1597.933	497.2882	713.3743	522.7294	392.1363	1776.647	1096.334	1203.555	1916.032	2306.245	399.011	504.1266	8112.542	753.0434	1126.205	491.7672	2544.342	6370.301	1053.684	1096.334	3584.213	502.4998	448.0894	479.4781
hsa-miR-421	5089.902	2996.735	6990.312	2329.375	358.9988	4523.437	2076.764	1980.261	541.0076	2108.152	593.7126	6370.301	416.6881	4773.906	3074.691	3283.017	1980.261	1562.728	4329.169	8913.556	4961.369	5863.426	388.8482	346.1026	3347.871	3283.017	3909.875	418.8381	424.0234	343.7859	7371.257	3618.62	3201.583	3983.781	6914.571	342.1881	384.0474	2195.632	692.0125	2014.456	1155.764	2388.204	2790.524	352.233	2234.385	301.3928	2195.632	358.9988	326.096
hsa-miR-429	772.2419	237.2364	261.3048	278.4551	343.7859	251.7155	357.2653	347.5067	331.2432	312.4044	725.993	309.6161	462.8168	269.6425	242.5136	262.4049	280.0447	249.4461	407.912	247.8489	245.0877	1739.108	364.3481	378.4984	299.3777	267.762	791.9832	9622.209	336.8709	286.9689	341.5691	241.2744	1464.158	852.2603	240.7089	598.4548	320.8986	299.7956	442.8483	2840.105	261.6488	3683.62	1648.617	2917.828	262.7148	5352.524	524.7829	3949.498	296.817
hsa-miR-424	19073.73	12598.09	13350.5	15055.53	24462.57	17281.7	21799.62	19276.11	20493.57	14403.14	218.1428	13651.58	3402.429	7067.58	7861.366	19631.3	3909.875	16360.75	20179.29	22416.74	15055.53	6639.128	13068.03	11395.15	11395.15	18859.84	9729.65	9413.056	8192.757	10955.38	15806.9	8112.542	8815.884	22998.63	7788.141	6789.36	9851.133	20667.8	18507.82	12159.95	20179.29	12299.72	15233.8	14559.39	4094.177	7861.366	424.0234	581.0266	5604.221
hsa-miR-425	2348.515	7371.257	11243.63	2178.904	196.6234	5304.064	3683.62	9013.317	7465.06	3810.329	1476.02	6181.133	188.4755	4523.437	8532.874	6849.214	3837.163	5648.141	7601.661	11878.88	5997.142	3712.455	2739.939	6990.312	3313.826	3837.163	931.168	5192.367	384.0474	3347.871	5389.332	7788.141	5743.077	4230.62	9102.863	1949.229	4449.455	9959.109	214.0661	3347.871	2252.633	3074.691	4998.294	4559.209	216.8631	227.9217	201.755	1885.819	352.956
hsa-miR-453	695.7213	381.3839	264.756	326.8165	306.7692	253.1405	380.4875	431.3115	399.011	254.2305	317.7044	386.033	464.3226	344.6194	317.7044	324.6349	339.8881	284.4717	432.2861	331.8784	298.9511	330.5175	381.3839	366.4501	299.7956	280.4089	346.7495	352.956	286.9689	258.2455	238.9666	271.8614	272.6791	240.9035	275.4225	276.5593	350.6832	264.1167	362.6317	364.3481	257.1866	277.6356	251.0959	294.5886	300.9237	278.8391	216.6845	283.2197	338.3596
hsa-miR-454	645.7274	1162.6	465.5195	1670.069	1211.906	2289.677	837.5593	4158.821	2649.82	937.1091	291.4338	2410.134	3048.728	2943.433	2014.456	1699.728	593.7126	1699.728	2178.904	1648.617	3618.62	740.8602	331.2432	586.2336	4329.169	1762.781	1776.647	684.9918	1871.394	1609.704	2863.01	3520.146	1380.349	1901.177	1751.887	1040.077	1597.933	484.1786	207.174	748.0168	2142.114	2917.828	951.6542	2892.364	902.148	1040.077	312.4044	324.0085	553.8212
hsa-miR-451	15233.8	12889.18	9102.863	3712.455	24934.16	6639.128	2388.204	6126.541	21799.62	10187.26	8192.757	9729.65	16197.43	1712.516	3347.871	1659.76	1725.433	10187.26	28511.39	4998.294	12598.09	2108.152	588.6544	3124.764	8815.884	4194.074	15233.8	2329.375	1074.257	2943.433	8913.556	5490.531	4123.395	10955.38	772.2419	947.3763	7465.06	10832.34	4449.455	3749.081	27171.01	19434	8438.17	12446.28	7699.779	9851.133	12889.18	20845.09	1081.342
hsa-miR-452	251.7155	657.3752	1431.37	235.783	334.2686	479.4781	471.6046	452.0877	633.0319	305.1966	271.8614	320.3311	1178.476	695.7213	826.1807	882.5873	400.0624	791.9832	268.292	942.9846	329.2582	547.4321	692.0125	782.9723	842.9711	547.4321	474.7494	2367.927	2388.204	471.6046	892.0257	2764.923	723.2852	1040.077	3177.19	713.3743	1046.955	8532.874	3230.544	725.993	1585.262	505.9706	772.2419	272.6791	2476.411	886.5724	282.8257	411.8836	1178.476
hsa-miR-448	235.783	225.3389	236.2806	222.1251	1739.108	230.1021	3048.728	220.309	1229.049	236.8113	536.6929	220.1739	202.8288	214.9098	214.5574	520.9749	213.1398	688.0308	245.9422	347.5067	251.7155	203.7137	240.2272	1684.173	217.3008	238.6575	262.093	241.7971	256.8204	224.0327	200.3844	210.7713	205.2895	198.9322	373.7822	216.8631	238.6575	238.6575	229.4513	218.1428	224.0327	224.2104	233.4571	237.2364	217.6242	210.1787	297.3121	287.8772	215.7268
hsa-miR-497	231.1482	3074.691	1370.663	1350.458	5648.141	2410.134	4559.209	1684.173	931.168	733.2312	202.0548	1636.047	1901.177	1495.282	1060.444	541.0076	640.1796	3683.62	395.4249	3647.755	2410.134	947.3763	228.955	239.4765	1033.177	339.0364	222.7453	221.0462	788.1794	575.9752	1485.271	1134.325	1389.216	723.2852	622.7191	1186.635	2432.888	748.0168	627.8864	979.0504	264.756	3909.875	6849.214	1046.955	677.3868	2892.364	257.8445	3683.62	2178.904
hsa-miR-498	224.7133	223.4547	245.0877	214.41	260.9354	350.0168	231.5522	244.2869	231.3303	265.0723	233.4571	247.3396	240.2272	275.7927	271.4416	216.8631	611.5938	221.0462	2432.888	233.9669	244.2869	481.2052	247.3396	228.3174	309.1921	372.7787	256.1512	1117.918	253.1405	733.2312	314.3075	311.8617	219.6117	2524.576	417.4776	583.6835	225.0989	219.4244	255.5356	233.2251	411.8836	246.1905	262.7148	236.8113	243.985	217.6242	210.4897	2943.433	240.0217
hsa-miR-495	360.7323	304.5947	289.1122	268.0254	421.5223	260.9354	346.7495	319.7435	384.0474	315.8576	611.5938	748.0168	566.9238	277.6356	295.6237	303.4987	328.5722	467.0119	442.8483	312.4044	788.1794	285.6689	399.011	482.6122	346.7495	276.5593	392.1363	549.2006	450.7415	328.0271	260.6474	293.1299	250.2645	268.7504	290.9874	334.933	417.4776	382.3224	545.2352	349.1441	271.8614	372.0045	609.0198	361.8855	329.8941	967.6716	233.6897	414.0113	450.7415
hsa-miR-496	236.0401	318.2334	228.3174	207.174	795.5323	210.317	220.6523	217.6242	206.7395	309.1921	205.8955	229.8321	206.5862	205.4531	212.1362	219.6117	199.5861	209.0005	200.8607	209.4436	270.407	199.9128	222.5541	222.9077	315.8576	220.1739	208.5075	234.8811	210.6117	209.4436	199.9128	203.5508	207.9261	247.8489	203.8576	210.0179	221.4132	249.188	193.6997	221.2338	231.7726	211.2364	307.5165	205.4531	204.4704	1739.108	283.2197	210.0179	216.2132
hsa-miR-493	212.1362	1203.555	204.0118	1322.446	204.0118	280.806	198.4079	206.5862	210.4897	232.3687	250.5756	289.1122	205.1694	238.4072	222.9077	211.6714	216.3937	227.1227	226.9113	209.2924	1089.072	263.0603	231.7726	236.8113	234.8811	217.7903	4411.721	206.7395	245.0877	208.6725	277.6356	378.4984	206.0204	204.159	210.0179	213.432	208.353	603.3607	227.5543	214.0661	214.0661	213.432	550.8407	200.2659	215.127	209.2924	291.9217	213.5693	224.5622
hsa-miR-494	376.4084	10667.66	1623.602	803.9148	2455.314	7699.779	688.0308	716.7512	298.9511	5548.358	334.2686	7067.58	1464.158	4329.169	4369.186	3584.213	3374.689	6242.051	1901.177	2649.82	2476.411	5743.077	15233.8	534.7488	7371.257	7294.538	3683.62	10187.26	8293.828	16197.43	7601.661	5304.064	7067.58	5089.902	6370.301	4411.721	4369.186	8438.17	10301.44	5743.077	1648.617	282.4249	5389.332	363.4514	298.9511	834.0846	619.9791	6557.382	611.5938
hsa-miR-492	224.4014	198.5857	221.9217	225.9301	297.7589	193.4544	215.9057	209.8702	219.8009	235.783	224.9225	214.0661	194.6383	196.6234	204.7275	196.0147	209.4436	204.4704	237.0123	234.6373	211.988	387.9145	221.9217	253.7064	194.1695	203.5508	224.2104	213.2757	263.4288	231.1482	210.0179	203.4176	205.5968	193.9401	196.4292	213.2757	219.094	230.9293	2562.93	204.159	225.9301	208.5075	196.0147	222.7453	194.8529	244.5474	358.9988	235.783	215.2672
hsa-miR-488	305.1966	212.2864	294.5886	253.1405	251.9652	220.8481	268.292	1464.158	251.7155	385.2221	347.5067	244.8383	257.5391	225.0989	256.5288	244.5474	255.5356	238.9666	267.4473	252.6328	226.6815	217.1542	250.5756	280.4089	215.9057	226.0965	260.9354	251.9652	505.9706	235.6089	211.2364	210.4897	217.6242	219.8009	227.5543	260.9354	270.0278	287.8772	280.0447	219.9875	228.1187	243.985	217.7903	259.9878	282.0804	406.6895	198.4079	256.8204	241.1116
hsa-miR-489	230.9293	213.2757	231.5522	198.1978	199.0845	190.3547	202.3696	203.2474	193.9401	181.8547	216.3937	197.6111	189.7599	196.2248	210.0179	3683.62	197.6111	194.8529	194.4104	196.6234	197.9887	193.4544	187.532	227.5543	210.4897	198.9322	194.6383	206.8569	204.159	200.55	187.532	192.4699	195.0771	208.105	223.4547	208.8205	193.6997	210.9023	201.755	405.4746	202.708	203.7137	202.9675	194.8529	193.9401	197.4484	193.4544	203.8576	200.0786
hsa-miR-484	9622.209	9314.154	18507.82	8293.828	11395.15	10084.61	4802.819	7067.58	6789.36	14220.01	4927.504	9851.133	1341.831	9413.056	16197.43	7601.661	10084.61	14220.01	3647.755	12889.18	16002.15	8438.17	8438.17	8192.757	9102.863	10832.34	709.6271	10564.07	10832.34	6990.312	13198.76	13068.03	10955.38	13486.77	12299.72	12889.18	10832.34	6126.541	674.652	5806.735	13651.58	8293.828	13486.77	10832.34	7861.366	7371.257	3201.583	2968.362	8622.18
hsa-miR-876-3p	330.5175	249.4461	295.6237	308.1234	489.0325	882.5873	354.0059	407.912	331.8784	394.2978	925.4919	336.8709	511.0443	2790.524	581.0266	305.6046	2093.479	280.806	444.0942	1699.728	725.993	281.5829	374.5743	1739.108	342.1881	248.4019	345.39	464.3226	412.8089	294.5886	2455.314	365.4388	314.8119	385.2221	1790.04	257.8445	293.9983	5490.531	460.9408	2764.923	259.3094	4802.819	1331.554	4449.455	2584.71	4061.006	283.7128	420.3029	1901.177
hsa-miR-876-5p	382.3224	286.5188	315.8576	297.7589	500.9612	272.2869	2093.479	370.0118	342.1881	465.5195	412.8089	305.6046	578.5888	457.8435	387.9145	305.1966	350.0168	354.9325	490.3585	308.6896	268.0254	331.8784	502.4998	507.9222	262.093	322.0462	382.3224	505.9706	495.8122	308.1234	255.5356	265.0723	872.0096	254.0112	265.3814	271.0181	882.5873	308.1234	498.9925	947.3763	283.7128	575.9752	298.9511	372.7787	364.3481	288.3553	339.8881	474.7494	342.1881
hsa-miR-367*	791.9832	384.0474	426.7034	1507.962	1033.177	341.5691	477.9893	517.2511	534.7488	295.6237	1648.617	547.4321	6557.382	1322.446	1507.962	1420.558	487.4559	743.7607	1096.334	931.168	474.7494	1530.052	657.3752	1262.946	3618.62	821.7587	664.3004	897.3518	709.6271	511.0443	1105.001	2455.314	1178.476	341.5691	1053.684	389.9866	684.9918	1636.047	3618.62	410.6466	908.7403	490.3585	345.39	757.1734	799.9008	557.6074	326.096	1002.361	657.3752
hsa-miR-510	211.0715	205.7681	202.8288	1562.728	2014.456	677.3868	1286.85	4123.395	217.7903	223.6601	263.4288	497.2882	212.4807	4158.821	1699.728	210.0179	4523.437	204.5811	2348.515	235.6089	248.9435	1211.906	1995.663	210.7713	5252	847.5071	719.9362	196.8211	482.6122	200.3844	2627.972	403.4073	2892.364	1141.103	872.0096	213.8981	217.3008	218.5203	218.5203	1790.04	761.8236	373.7822	2605.831	777.1948	1966.614	1245.682	1178.476	256.1512	6849.214
hsa-miR-511	4739.434	2178.904	2076.764	276.955	338.3596	557.6074	288.3553	4194.074	266.5008	3100.34	283.7128	526.8471	341.5691	603.3607	251.0959	4288.266	261.6488	2432.888	349.1441	2693.135	1659.76	4230.62	274.5725	322.7586	716.7512	2029.064	284.1	284.4717	259.9878	331.2432	782.9723	3424.582	2213.164	813.3683	464.3226	1203.555	5743.077	5604.221	287.8772	2713.754	250.8352	5304.064	1442.386	6789.36	1370.663	253.1405	4123.395	6914.571	912.6931
hsa-miR-514	201.0122	364.3481	217.6242	21590.94	12889.18	14876.23	23642.48	24462.57	196.8211	417.4776	208.8205	9013.317	20328.45	22998.63	16002.15	4802.819	25430.35	248.4019	1855.419	202.1978	226.9113	17634.87	9218.159	16889.64	25430.35	20179.29	21394.27	21590.94	19276.11	200.6973	17634.87	9102.863	20845.09	21394.27	9413.056	8913.556	21799.62	12299.72	21799.62	22998.63	14876.23	6053.898	15423.43	12159.95	15611.35	716.7512	19801.5	278.4551	21590.94
hsa-miR-500	16525.09	6126.541	10564.07	5648.141	16197.43	14697.15	9959.109	12299.72	9729.65	4890.798	19073.73	4094.177	3779.433	10301.44	10084.61	7861.366	11728.49	8913.556	1712.516	13486.77	21590.94	4489.732	320.8986	3546.917	6370.301	12299.72	6789.36	3909.875	16698.9	4230.62	7220.209	5252	12446.28	4890.798	15611.35	5743.077	14697.15	4961.369	305.1966	6436.218	9851.133	10564.07	7601.661	14403.14	14697.15	3837.163	2996.735	244.8383	10955.38
hsa-miR-507	725.993	725.993	1980.261	1194.359	772.2419	3584.213	11096.26	6990.312	538.7142	331.8784	1074.257	1067.244	2584.71	7371.257	4022.146	1370.663	8366.591	460.9408	856.7159	427.8041	467.0119	1597.933	2044.942	779.7529	4689.419	2076.764	5997.142	1074.257	4890.798	425.1476	2584.71	622.7191	2739.939	1751.887	1855.419	1400.693	3148.038	867.006	919.0602	4802.819	1464.158	1995.663	3749.081	2943.433	1111.245	452.0877	684.9918	803.9148	4123.395
hsa-miR-363*	239.225	202.8288	210.4897	254.9332	299.7956	365.4388	209.7345	237.2364	204.9994	224.7133	284.4717	216.3937	230.9293	399.011	191.3115	206.4902	218.5203	340.6867	253.4491	210.4897	205.8955	232.5696	229.2189	242.7446	197.4484	224.7133	264.1167	220.8481	209.2924	226.9113	249.9675	197.2548	208.353	202.0548	295.1436	219.094	229.6447	3520.146	211.3738	215.7268	257.8445	406.6895	208.353	217.9866	228.1187	265.0723	318.2334	232.1773	227.5543
hsa-miR-505	344.6194	402.3594	436.3234	220.8481	220.309	543.0853	216.0658	3201.583	368.2408	235.122	222.1251	1295.372	234.4306	415.2442	354.0059	583.6835	205.1694	974.1544	214.7317	937.1091	285.6689	208.353	213.2757	197.0871	912.6931	974.1544	233.2251	223.4547	246.1905	1033.177	619.9791	1295.372	1530.052	402.3594	1016.304	205.1694	202.1978	706.0518	275.4225	882.5873	937.1091	221.0462	598.4548	216.2132	1350.458	204.9994	268.292	1495.282	528.5297
hsa-miR-506	444.0942	336.8709	291.4338	17281.7	688.0308	6557.382	13350.5	17963.08	405.4746	228.955	429.0233	1361.844	6789.36	19801.5	7956.514	2562.93	19073.73	268.292	713.3743	1295.372	482.6122	14876.23	7067.58	3148.038	21799.62	12159.95	10187.26	15055.53	14697.15	231.9973	13651.58	4022.146	12299.72	12446.28	6718.398	3201.583	7861.366	5089.902	6789.36	18682.98	6496.838	4061.006	12760.15	12760.15	11243.63	9314.154	14559.39	654.501	22416.74
hsa-miR-503	1409.609	6242.051	12889.18	1931.332	2713.754	5145.231	882.5873	2178.904	249.4461	4523.437	269.18	2627.972	222.7453	1931.332	5806.735	3779.433	204.7275	4890.798	286.0793	12299.72	8112.542	2562.93	209.607	212.6265	1585.262	5997.142	198.1978	207.622	1303.531	211.3738	5446.37	1162.6	1253.727	7294.538	3983.781	654.501	215.127	1134.325	1089.072	5693.608	4329.169	346.7495	4022.146	2476.411	3020.975	2713.754	224.5622	222.3183	235.122
hsa-miR-504	6849.214	709.6271	2544.342	26500.54	25678.34	14220.01	3020.975	5252	5604.221	4689.419	22816.31	6557.382	16525.09	636.6609	2388.204	2044.942	12760.15	1485.271	9413.056	2917.828	2388.204	17281.7	20328.45	17634.87	1712.516	13486.77	23198.87	8719.871	8112.542	16002.15	450.7415	1485.271	493.5216	493.5216	4927.504	24934.16	10564.07	357.2653	979.0504	8913.556	7465.06	2996.735	3124.764	5997.142	11543.31	26500.54	26839.59	4927.504	6718.398
hsa-miR-539	719.9362	1279.206	545.2352	387.9145	515.4628	334.2686	500.9612	557.6074	609.0198	1350.458	553.8212	507.9222	617.5087	348.4114	553.8212	429.0233	431.3115	674.652	674.652	633.0319	2863.01	306.1302	538.7142	761.8236	350.0168	340.6867	559.8397	664.3004	748.0168	397.8826	418.8381	354.9325	300.2712	467.0119	346.1026	374.5743	550.8407	1170.251	702.4284	314.3075	424.0234	462.8168	1350.458	2060.965	1949.229	352.233	1350.458	757.1734	416.6881
hsa-miR-521	212.4807	254.563	228.7462	203.7137	205.2895	225.0989	1400.693	5192.367	630.4723	211.6714	364.3481	207.622	210.317	314.3075	197.2548	218.7232	207.9261	397.8826	3100.34	219.094	420.3029	545.2352	3875.187	2213.164	229.2189	209.607	207.622	1949.229	206.345	223.0818	208.105	206.0204	201.6364	4689.419	242.7446	490.3585	313.1398	222.1251	225.7234	204.4704	301.8662	867.006	209.0005	213.5693	206.0204	400.0624	232.5696	207.4715	208.105
hsa-miR-522	426.7034	2329.375	5192.367	4489.732	6496.838	1322.446	5490.531	330.5175	2584.71	2158.824	12760.15	2818.988	460.9408	925.4919	401.3504	1541.714	304.5947	4523.437	21394.27	1211.906	1389.216	317.098	342.9793	16525.09	536.6929	1609.704	3313.826	397.8826	6053.898	4642.275	706.0518	791.9832	460.9408	21027.08	342.1881	2029.064	394.2978	2863.01	6639.128	1684.173	5693.608	364.3481	382.3224	2863.01	385.2221	511.0443	671.6398	3453.744	3779.433
hsa-miR-523	303.0154	242.2813	217.1542	748.0168	404.3659	370.0118	392.1363	295.6237	1027.708	457.8435	433.6927	290.9874	328.0271	247.0682	251.3995	274.1517	275.4225	248.1326	384.0474	250.5756	258.6001	272.6791	309.6161	372.7787	315.3733	283.7128	313.1398	350.0168	320.8986	273.3925	235.783	232.8045	266.8095	1476.02	237.9288	245.6721	1762.781	2093.479	357.2653	284.1	311.3821	664.3004	301.3928	284.4717	314.3075	258.6001	247.5387	293.1299	290.9874
hsa-miR-554	657.3752	424.0234	490.3585	462.8168	1331.554	627.8864	772.2419	553.8212	575.9752	557.6074	788.1794	557.6074	601.1643	460.9408	342.1881	444.0942	500.9612	617.5087	1027.708	636.6609	418.8381	462.8168	568.9626	733.2312	861.5258	373.7822	536.6929	821.7587	684.9918	336.2182	588.6544	619.9791	391.1343	505.9706	733.2312	445.3089	490.3585	507.9222	479.4781	479.4781	452.0877	578.5888	495.8122	725.993	757.1734	412.8089	1442.386	852.2603	545.2352
hsa-miR-555	228.4807	202.9675	204.9994	218.3297	216.2132	199.0845	200.6973	223.2751	196.4292	228.1187	229.2189	230.9293	200.55	209.607	223.2751	211.988	214.9098	208.353	217.7903	226.6815	218.1428	198.1978	217.9866	211.6714	201.3284	214.2425	227.3427	230.3123	208.5075	210.1787	202.8288	200.0786	209.607	204.7275	211.3738	212.9963	217.0115	217.1542	229.2189	216.8631	206.345	225.3389	210.0179	231.5522	208.6725	262.7148	208.6725	216.5324	212.9963
hsa-miR-552	214.9098	214.41	224.0327	227.1227	213.432	346.1026	224.5622	216.3937	217.9866	222.9077	234.6373	277.6356	224.9225	211.3738	217.9866	219.2472	216.0658	219.8009	253.7064	218.1428	205.5968	217.7903	255.5356	222.7453	245.6721	220.8481	231.1482	297.3121	219.094	219.9875	205.4531	208.5075	352.956	254.563	208.105	222.3183	211.988	239.4765	219.8009	224.7133	207.0064	249.4461	230.5313	270.407	244.8383	227.5543	245.3498	226.9113	273.6895
hsa-miR-553	3177.19	264.1167	246.762	215.2672	200.6973	363.4514	1117.918	233.2251	209.7345	245.9422	220.6523	215.2672	218.5203	206.7395	391.1343	211.2364	1464.158	207.174	209.8702	205.8955	204.856	221.2338	196.6234	224.0327	354.0059	194.4104	1211.906	4230.62	206.8569	194.6383	227.3427	210.0179	206.8569	212.4807	253.7064	229.2189	219.9875	221.9217	223.4547	209.607	229.8321	208.353	287.4555	213.8981	237.0123	303.4987	925.4919	209.0005	205.8955
hsa-miR-550	424.0234	809.3754	6370.301	518.8446	912.6931	310.7431	566.9238	1081.342	695.7213	951.6542	303.0154	324.6349	534.7488	2432.888	1623.602	2076.764	530.2963	3124.764	397.8826	422.5495	1916.032	425.1476	3546.917	1236.761	1361.844	733.2312	740.8602	1009.506	422.5495	260.6474	601.1643	642.8639	3374.689	1033.177	1141.103	299.7956	674.652	309.6161	401.3504	493.5216	596.0633	305.1966	640.1796	842.9711	343.7859	260.2771	660.2327	262.7148	3424.582
hsa-miR-558	1949.229	706.0518	1751.887	1585.262	198.9322	619.9791	209.0005	3313.826	3255.082	3584.213	212.4807	2093.479	937.1091	1518.621	2818.988	3177.19	1949.229	2455.314	2029.064	1810.977	1067.244	2029.064	200.3844	200.0786	1303.531	358.9988	222.9077	205.7681	206.0204	206.8569	1194.359	1699.728	1495.282	518.8446	1389.216	327.3977	743.7607	625.6721	205.2895	1279.206	852.2603	777.1948	1262.946	1389.216	4449.455	856.7159	275.7927	238.6575	1186.635
hsa-miR-559	287.8772	267.4473	261.6488	265.3814	237.9288	366.4501	298.2202	243.1992	427.8041	232.1773	329.8941	276.955	284.1	241.5152	339.8881	277.3123	1739.108	250.2645	260.2771	254.2305	252.9021	276.955	324.6349	410.6466	224.9225	236.2806	310.7431	311.3821	366.4501	274.5725	328.5722	376.4084	236.2806	301.3928	476.2637	270.0278	333.4483	363.4514	326.096	277.3123	306.7692	292.5262	264.1167	347.5067	306.1302	272.6791	2500.01	381.3839	361.8855
hsa-miR-557	232.1773	207.174	218.1428	243.4612	205.4531	226.9113	229.4513	204.4704	215.544	962.3414	202.3696	228.3174	1194.359	201.3284	207.4715	227.3427	206.2145	199.5861	298.2202	199.4153	211.0715	202.0548	237.2364	223.6601	198.5857	203.7137	207.309	1476.02	203.2474	233.4571	203.2474	199.0845	205.1694	203.7137	206.2145	272.2869	218.3297	203.8576	214.9098	227.9217	200.6973	204.0118	201.1785	680.9946	209.7345	2432.888	198.9322	209.2924	210.6117
hsa-miR-543	367.2891	301.3928	302.4783	286.5188	317.098	264.1167	376.4084	322.7586	358.0489	220.8481	336.8709	330.5175	400.0624	308.1234	326.096	328.5722	568.9626	314.3075	427.8041	358.0489	358.9988	304.5947	339.0364	386.9211	317.7044	313.7486	349.1441	387.9145	378.4984	303.4987	280.4089	273.3925	273.3925	262.093	324.0085	293.1299	379.6989	314.3075	403.4073	302.4783	274.1517	434.9966	300.2712	417.4776	434.9966	275.4225	240.4788	387.9145	452.0877
hsa-miR-544	27546.36	26500.54	27546.36	29018.28	30596.92	27171.01	30065.95	29018.28	29018.28	28511.39	31448.81	30065.95	30065.95	25130.6	26215.02	28511.39	28511.39	27171.01	30065.95	25430.35	26500.54	28511.39	30596.92	30596.92	27991.68	30065.95	30065.95	29583.97	30065.95	29583.97	25951.73	26215.02	28511.39	27171.01	27171.01	28511.39	27991.68	30065.95	30596.92	29583.97	29018.28	28511.39	25951.73	27991.68	27991.68	27991.68	29018.28	29583.97	27171.01
hsa-miR-541	273.3925	350.6832	237.6303	221.9217	208.8205	208.5075	253.7064	233.0254	249.188	453.4273	224.4014	224.4014	227.1227	217.1542	218.3297	230.7378	225.7234	386.033	279.5911	224.0327	227.3427	218.5203	206.0204	2544.342	234.4306	344.6194	222.3183	257.1866	247.5387	209.8702	235.3958	204.159	217.9866	215.7268	309.6161	225.9301	217.6242	236.8113	220.5087	225.5498	974.1544	230.5313	213.8981	245.9422	260.9354	207.4715	207.4715	239.225	220.309
hsa-miR-549	429.0233	434.9966	244.5474	301.8662	493.5216	886.5724	352.956	343.7859	379.6989	232.8045	897.3518	358.9988	380.4875	329.8941	536.6929	298.2202	336.8709	287.8772	452.0877	278.4551	320.8986	275.7927	365.4388	538.7142	416.6881	298.9511	418.8381	430.3007	486.1239	291.4338	240.9035	333.4483	259.3094	231.1482	239.225	247.5387	591.2209	293.9983	406.6895	291.9217	289.5651	386.9211	273.3925	425.1476	454.8193	513.2002	233.2251	444.0942	325.4254
hsa-miR-545	262.4049	218.7232	271.0181	236.8113	280.806	573.4784	252.9021	275.4225	242.5136	372.7787	285.2266	258.9482	300.9237	448.0894	226.4863	236.0401	233.9669	237.4401	280.806	223.4547	240.2272	1021.803	248.4019	300.2712	298.9511	215.127	265.3814	280.4089	257.5391	211.2364	214.5574	258.6001	219.2472	214.7317	214.7317	240.4788	275.7927	289.5651	274.1517	260.2771	222.9077	262.7148	244.5474	273.0711	259.6248	232.1773	287.8772	305.6046	270.0278
hsa-miR-580	247.5387	217.1542	220.309	218.1428	239.7285	228.1187	270.7059	238.9666	274.1517	222.3183	211.5113	262.4049	278.8391	266.5008	224.4014	236.5781	239.7285	239.4765	248.1326	222.1251	237.6303	788.1794	1111.245	273.6895	218.3297	224.2104	273.6895	260.2771	273.0711	255.5356	223.0818	215.544	217.0115	215.3872	279.1896	215.2672	252.2955	279.1896	270.7059	245.9422	240.4788	245.6721	233.0254	238.4072	244.5474	450.7415	198.5857	265.8206	254.9332
hsa-miR-577	304.0006	226.0965	252.9021	263.0603	254.2305	391.1343	279.1896	713.3743	266.15	210.317	339.0364	274.5725	307.5165	817.403	410.6466	264.1167	642.8639	241.5152	252.6328	464.3226	241.5152	250.2645	256.1512	258.2455	224.0327	236.0401	247.3396	293.9983	243.1992	248.4019	243.1992	407.912	379.6989	358.9988	223.2751	229.8321	272.6791	1002.361	288.3553	622.7191	237.0123	242.5136	213.7636	255.8189	257.5391	217.7903	289.5651	260.6474	233.9669
hsa-miR-575	199.5861	205.4531	192.8437	195.7618	212.2864	197.7906	198.9322	207.9261	194.6383	290.9874	241.1116	204.856	226.9113	215.127	191.7118	190.3547	206.0204	202.9675	196.4292	253.7064	268.7504	204.159	211.5113	212.7934	204.856	561.5966	209.8702	200.8607	209.607	368.2408	234.6373	253.1405	202.708	226.2898	216.0658	205.2895	199.4153	190.3547	213.8981	197.0871	198.9322	199.0845	201.0122	189.0592	207.622	194.8529	251.3995	211.0715	201.6364
hsa-miR-572	223.6601	377.5186	919.0602	446.6253	3486.169	374.5743	261.3048	979.0504	221.5784	1609.704	226.4863	241.7971	6990.312	809.3754	557.6074	1111.245	436.3234	231.1482	236.0401	227.5543	225.7234	223.0818	217.7903	240.4788	581.0266	856.7159	226.6815	238.6575	588.6544	1370.663	315.3733	314.8119	702.4284	515.4628	709.6271	536.6929	258.2455	221.4132	226.2898	1270.668	246.1905	221.7441	222.7453	216.8631	228.3174	1016.304	215.544	221.2338	227.9217
hsa-miR-573	902.148	583.6835	564.2347	467.0119	931.168	402.3594	645.7274	677.3868	654.501	403.4073	1776.647	611.5938	842.9711	427.8041	640.1796	491.7672	736.5074	596.0633	919.0602	581.0266	660.2327	444.0942	733.2312	1074.257	388.8482	430.3007	680.9946	908.7403	876.9565	464.3226	388.8482	442.8483	424.0234	331.8784	630.4723	474.7494	765.0985	555.7122	1021.803	432.2861	442.8483	671.6398	421.5223	740.8602	837.5593	462.8168	9218.159	1016.304	636.6609
hsa-miR-570	292.5262	251.9652	267.1281	1262.946	4123.395	242.7446	367.2891	329.2582	330.5175	573.4784	418.8381	3124.764	399.011	410.6466	281.217	299.3777	308.6896	264.756	341.5691	306.1302	288.7838	300.9237	360.0379	4642.275	254.9332	276.1986	312.4044	375.486	340.6867	303.0154	246.5079	260.6474	761.8236	244.5474	401.3504	277.3123	342.1881	264.756	360.0379	308.1234	264.1167	320.3311	268.292	377.5186	329.2582	294.5886	578.5888	370.0118	397.8826
hsa-miR-571	1009.506	606.7211	611.5938	547.4321	1141.103	452.0877	769.0583	837.5593	617.5087	2348.515	1562.728	699.1327	1134.325	557.6074	867.006	553.8212	588.6544	757.1734	1126.205	788.1794	736.5074	581.0266	779.7529	1303.531	614.4481	459.5393	821.7587	1148.66	984.709	530.2963	583.6835	695.7213	491.7672	630.4723	667.6125	547.4321	837.5593	667.6125	1155.764	813.3683	543.0853	640.1796	782.9723	761.8236	876.9565	753.0434	343.7859	1117.918	699.1327
hsa-miR-578	446.6253	299.3777	555.7122	1245.682	1670.069	378.4984	464.3226	601.1643	421.5223	286.0793	4230.62	559.8397	581.0266	422.5495	416.6881	350.6832	561.5966	361.8855	518.8446	487.4559	441.5261	375.486	429.0233	852.2603	464.3226	330.5175	522.7294	532.8021	2126.046	429.0233	392.1363	500.9612	1033.177	484.1786	504.1266	330.5175	425.1476	702.4284	633.0319	424.0234	367.2891	513.2002	358.9988	450.7415	459.5393	486.1239	299.7956	471.6046	471.6046
hsa-miR-579	1530.052	246.762	188.4755	216.3937	249.188	204.7275	252.2955	270.7059	215.9057	454.8193	225.3389	215.9057	541.0076	212.7934	200.0786	725.993	225.0989	201.0122	215.3872	191.3115	208.8205	218.7232	212.4807	218.1428	356.4242	309.1921	213.432	217.4509	2605.831	206.0204	215.127	297.3121	211.988	243.1992	212.4807	188.4755	201.3284	190.8891	222.9077	221.9217	196.4292	227.749	214.2425	232.5696	247.8489	218.9005	383.1935	200.8607	223.6601
hsa-miR-566	274.5725	486.1239	826.1807	777.1948	255.5356	1507.962	7141.14	299.3777	237.2364	278.8391	308.6896	713.3743	343.7859	497.2882	842.9711	593.7126	393.2597	2076.764	8022.925	517.2511	216.6845	609.0198	283.7128	285.6689	951.6542	736.5074	259.9878	329.8941	292.5262	3402.429	821.7587	1203.555	509.5347	654.501	847.5071	996.2679	974.1544	271.8614	361.8855	1725.433	4927.504	269.6425	619.9791	253.4491	251.7155	553.8212	321.453	270.7059	259.6248
hsa-miR-563	586.2336	337.6285	322.7586	354.0059	571.0464	286.5188	449.6033	513.2002	470.0289	399.011	892.0257	464.3226	692.0125	441.5261	377.5186	372.0045	2195.632	465.5195	528.5297	399.011	356.4242	399.011	474.7494	723.2852	305.6046	351.3873	493.5216	1162.6	606.7211	373.7822	320.3311	342.9793	316.4586	309.1921	346.7495	303.4987	470.0289	393.2597	549.2006	403.4073	361.8855	397.8826	297.7589	381.3839	407.912	319.7435	1286.85	578.5888	424.0234
hsa-miR-564	2524.576	956.996	1341.831	473.2363	748.0168	441.5261	538.7142	518.8446	526.8471	581.0266	3712.455	3875.187	740.8602	578.5888	456.2993	695.7213	677.3868	1016.304	817.403	522.7294	487.4559	491.7672	557.6074	3837.163	434.9966	348.4114	530.2963	640.1796	2713.754	407.912	671.6398	733.2312	405.4746	462.8168	837.5593	371.0414	538.7142	418.8381	543.0853	902.148	1033.177	553.8212	561.5966	769.0583	660.2327	826.1807	481.2052	788.1794	688.0308
hsa-miR-561	335.586	267.762	273.3925	295.1436	350.0168	286.0793	571.0464	324.0085	335.586	425.1476	782.9723	414.0113	397.8826	287.4555	264.4396	365.4388	321.453	266.8095	481.2052	251.3995	269.6425	490.3585	386.9211	462.8168	259.6248	311.3821	378.4984	367.2891	557.6074	434.9966	258.6001	282.4249	287.4555	281.5829	271.8614	295.6237	354.9325	360.7323	660.2327	334.933	302.4783	272.6791	250.8352	326.8165	404.3659	306.1302	622.7191	402.3594	331.8784
hsa-miR-562	207.622	204.856	194.1695	211.988	247.0682	203.7137	213.2757	204.856	208.353	227.749	234.8811	209.8702	217.7903	204.4704	196.0147	210.1787	210.9023	204.856	210.1787	194.4104	210.9023	212.2864	207.4715	193.6997	201.1785	215.9057	216.3937	217.3008	210.7713	203.2474	200.8607	199.4153	201.9052	196.6234	205.4531	203.4176	223.4547	195.0771	200.3844	210.9023	528.5297	193.6997	197.4484	202.0548	205.2895	299.7956	209.7345	216.2132	194.6383
hsa-miR-569	264.756	230.1021	267.4473	221.0462	12598.09	204.4704	218.1428	2693.135	217.1542	5806.735	215.7268	210.1787	207.309	207.7479	736.5074	757.1734	2693.135	214.7317	214.5574	251.7155	216.3937	221.9217	1380.349	230.7378	207.4715	216.5324	218.5203	4600.992	204.3321	979.0504	207.622	223.0818	203.2474	205.8955	224.2104	242.0384	224.2104	283.2197	231.1482	743.7607	219.094	210.9023	207.622	241.1116	2943.433	207.309	366.4501	237.0123	230.1021
hsa-miR-567	349.1441	265.3814	286.0793	290.0907	388.8482	248.4019	313.7486	350.6832	305.6046	215.2672	379.6989	321.453	376.4084	259.9878	281.5829	311.3821	286.9689	285.6689	361.8855	311.3821	297.3121	342.9793	368.2408	333.4483	256.5288	249.188	340.6867	379.6989	339.8881	293.9983	248.6832	237.4401	276.1986	245.3498	254.0112	294.5886	364.3481	344.6194	438.6242	321.453	1027.708	381.3839	334.2686	375.486	429.0233	882.5873	489.0325	459.5393	520.9749
hsa-miR-568	2996.735	284.4717	328.5722	303.4987	271.0181	275.7927	284.4717	379.6989	757.1734	440.1381	289.1122	315.3733	336.2182	452.0877	290.9874	308.1234	4123.395	269.6425	372.0045	289.5651	284.1	302.4783	350.0168	326.096	265.0723	1060.444	316.4586	377.5186	3020.975	297.7589	305.1966	266.5008	297.7589	237.9288	255.5356	270.407	2076.764	277.3123	4523.437	309.6161	270.407	377.5186	292.5262	349.1441	416.6881	276.1986	346.1026	264.4396	432.2861
hsa-miR-598	1194.359	568.9626	2476.411	561.5966	250.8352	2234.385	269.18	414.0113	557.6074	251.0959	254.563	2014.456	354.9325	867.006	290.0907	322.0462	296.3178	448.0894	284.8807	3255.082	2605.831	518.8446	3374.689	274.9528	1995.663	3148.038	274.5725	267.4473	275.4225	283.7128	3177.19	2410.134	263.4288	3230.544	1659.76	313.1398	317.7044	609.0198	370.0118	1105.001	360.0379	298.2202	925.4919	1134.325	334.2686	231.7726	219.9875	258.6001	276.1986
hsa-miR-599	200.2659	254.2305	190.8891	204.0118	191.7118	199.9128	206.8569	204.5811	200.2659	197.9887	967.6716	197.7906	214.41	225.7234	213.5693	191.3115	206.5862	198.5857	219.2472	197.0871	228.7462	389.9866	196.2248	208.8205	204.9994	197.0871	203.2474	206.4902	211.845	216.0658	202.5656	216.3937	198.9322	218.5203	218.7232	193.6997	193.4544	193.1142	189.0592	209.7345	195.4947	201.1785	200.0786	194.1695	210.4897	198.7677	706.0518	204.0118	201.3284
hsa-miR-596	837.5593	442.8483	861.5258	725.993	725.993	481.2052	561.5966	619.9791	2367.927	625.6721	931.168	586.2336	956.996	471.6046	593.7126	448.0894	541.0076	504.1266	753.0434	479.4781	481.2052	430.3007	636.6609	837.5593	502.4998	350.6832	603.3607	852.2603	765.0985	477.9893	427.8041	484.1786	411.8836	336.2182	593.7126	1762.781	660.2327	502.4998	861.5258	406.6895	541.0076	479.4781	979.0504	553.8212	680.9946	507.9222	4022.146	743.7607	677.3868
hsa-miR-597	288.7838	275.4225	247.0682	233.6897	265.8206	228.955	263.0603	268.7504	291.4338	202.708	273.0711	267.4473	342.9793	369.0948	296.3178	253.1405	267.1281	507.9222	352.233	234.8811	257.5391	227.9217	287.8772	280.806	229.4513	243.1992	289.1122	334.2686	303.4987	272.6791	226.9113	266.8095	237.6303	222.7453	228.955	282.4249	298.9511	321.453	307.5165	264.756	248.9435	261.3048	231.1482	290.0907	263.7567	220.1739	2627.972	282.8257	293.5698
hsa-miR-595	350.0168	273.0711	233.2251	337.6285	1725.433	221.4132	304.0006	296.3178	217.6242	736.5074	302.4783	242.2813	290.0907	288.7838	235.6089	421.5223	291.4338	224.0327	241.7971	222.9077	214.2425	1203.555	358.0489	257.1866	255.1883	232.8045	1126.205	2605.831	298.9511	245.9422	239.4765	242.5136	248.6832	245.0877	228.7462	541.0076	249.9675	224.5622	248.9435	575.9752	372.7787	246.762	248.6832	269.6425	280.4089	1409.609	1067.244	245.0877	1194.359
hsa-miR-592	411.8836	287.8772	375.486	386.9211	550.8407	290.6161	375.486	424.0234	317.098	210.1787	617.5087	360.7323	553.8212	401.3504	361.8855	530.2963	387.9145	313.1398	511.0443	354.9325	406.6895	349.1441	371.0414	3712.455	400.0624	279.5911	425.1476	424.0234	3949.498	315.3733	289.1122	505.9706	706.0518	309.6161	252.2955	339.0364	1370.663	3810.329	441.5261	358.9988	1826.406	380.4875	283.7128	380.4875	384.0474	404.3659	279.1896	541.0076	462.8168
hsa-miR-593	280.4089	284.8807	392.1363	282.8257	363.4514	246.5079	345.39	293.5698	270.0278	392.1363	457.8435	323.3987	338.3596	248.6832	234.4306	257.5391	267.4473	254.563	356.4242	244.2869	276.5593	266.5008	311.8617	459.5393	258.6001	266.5008	384.0474	320.8986	369.0948	277.6356	230.1021	244.8383	252.6328	233.4571	301.3928	619.9791	310.0692	265.3814	347.5067	265.8206	692.0125	277.3123	252.6328	302.4783	307.5165	2764.923	222.7453	422.5495	286.5188
hsa-miR-591	547.4321	1074.257	403.4073	403.4073	709.6271	1040.077	541.0076	468.4871	2306.245	305.6046	736.5074	2863.01	660.2327	876.9565	677.3868	387.9145	473.2363	1074.257	813.3683	603.3607	522.7294	1162.6	536.6929	725.993	1111.245	674.652	636.6609	667.6125	1550.749	3020.975	1211.906	743.7607	1236.761	886.5724	1810.977	1431.37	636.6609	459.5393	611.5938	1541.714	376.4084	555.7122	436.3234	571.0464	651.287	481.2052	304.0006	821.7587	588.6544
hsa-miR-587	342.9793	263.7567	769.0583	284.4717	304.0006	230.7378	311.3821	297.7589	306.1302	400.0624	294.5886	296.817	370.0118	303.0154	291.9217	279.5911	253.7064	257.5391	293.9983	258.6001	240.4788	266.15	1370.663	324.6349	422.5495	277.6356	317.7044	325.4254	281.5829	271.8614	235.122	279.5911	251.9652	231.7726	305.1966	257.5391	280.806	247.5387	302.4783	270.0278	251.0959	289.1122	245.6721	285.2266	312.4044	257.8445	295.6237	335.586	303.4987
hsa-miR-588	234.2136	229.4513	214.41	1485.271	1507.962	415.2442	232.1773	228.7462	247.0682	254.563	214.9098	240.0217	249.4461	216.2132	251.7155	227.749	224.5622	217.7903	229.8321	228.4807	221.0462	233.9669	254.0112	251.0959	290.9874	1134.325	278.4551	231.7726	235.3958	285.2266	266.5008	347.5067	229.2189	240.4788	329.2582	319.7435	238.9666	212.6265	257.8445	273.0711	547.4321	238.4072	226.2898	235.3958	234.4306	1980.261	294.5886	1464.158	449.6033
hsa-miR-585	1134.325	942.9846	674.652	611.5938	1162.6	719.9362	962.3414	951.6542	1074.257	627.8864	1186.635	821.7587	1725.433	1380.349	1585.262	791.9832	897.3518	1826.406	1262.946	1464.158	1442.386	897.3518	942.9846	1314.139	1220.317	740.8602	882.5873	1341.831	1060.444	664.3004	1314.139	1220.317	867.006	733.2312	2388.204	688.0308	1126.205	709.6271	1303.531	1170.251	557.6074	1725.433	1476.02	984.709	1262.946	795.5323	748.0168	1400.693	1431.37
hsa-miR-586	217.9866	207.622	234.4306	352.956	241.5152	226.0965	219.094	272.6791	256.1512	314.3075	315.3733	3201.583	287.8772	230.7378	222.5541	243.985	265.8206	232.1773	299.3777	254.563	251.9652	236.2806	223.8429	233.4571	225.0989	245.6721	262.7148	252.6328	239.7285	230.3123	227.749	219.094	222.7453	217.7903	230.1021	223.6601	254.9332	233.9669	259.6248	239.225	232.8045	278.4551	243.1992	300.2712	281.5829	275.7927	212.7934	274.9528	296.3178
hsa-miR-583	795.5323	543.0853	453.4273	420.3029	3520.146	319.7435	1609.704	524.7829	588.6544	194.6383	1420.558	530.2963	967.6716	464.3226	1096.334	394.2978	465.5195	418.8381	867.006	547.4321	457.8435	431.3115	578.5888	974.1544	377.5186	315.3733	561.5966	765.0985	601.1643	692.0125	409.3904	393.2597	515.4628	301.8662	484.1786	412.8089	588.6544	460.9408	872.0096	438.6242	1117.918	471.6046	373.7822	534.7488	636.6609	664.3004	627.8864	826.1807	614.4481
hsa-miR-584	373.7822	13198.76	6181.133	12598.09	7956.514	8815.884	951.6542	8022.925	13828.34	5252	256.5288	8438.17	6242.051	3584.213	16525.09	7294.538	1211.906	15233.8	11096.26	14559.39	12760.15	7601.661	4061.006	14031.14	7465.06	14697.15	7465.06	10084.61	7861.366	2818.988	11096.26	11096.26	10419.8	10301.44	7067.58	7294.538	11243.63	4523.437	9102.863	7067.58	8913.556	6718.398	5932.951	11878.88	9013.317	14403.14	11728.49	5044.198	3124.764
hsa-miR-581	581.0266	397.8826	442.8483	996.2679	3124.764	315.3733	434.9966	528.5297	1253.727	528.5297	581.0266	596.0633	761.8236	384.0474	847.5071	609.0198	434.9966	386.9211	500.9612	795.5323	502.4998	743.7607	1518.621	517.2511	809.3754	308.6896	468.4871	627.8864	487.4559	381.3839	366.4501	416.6881	482.6122	322.0462	477.9893	397.8826	713.3743	383.1935	657.3752	368.2408	348.4114	365.4388	331.2432	350.0168	442.8483	283.7128	549.2006	504.1266	1518.621
hsa-miR-589	1855.419	302.4783	1155.764	16360.75	20179.29	4411.721	564.2347	1067.244	213.5693	1966.614	3546.917	1476.02	2627.972	575.9752	1253.727	256.1512	695.7213	1178.476	220.6523	1609.704	2840.105	5932.951	2093.479	288.3553	276.5593	4773.906	9622.209	5490.531	1826.406	4329.169	406.6895	392.1363	1186.635	441.5261	991.5525	13350.5	2029.064	578.5888	220.8481	1111.245	505.9706	392.1363	515.4628	782.9723	1211.906	21027.08	17963.08	2108.152	2840.105
solexa-9655-85	876.9565	1420.558	2605.831	505.9706	677.3868	951.6542	515.4628	709.6271	528.5297	203.7137	908.7403	593.7126	925.4919	908.7403	1916.032	534.7488	550.8407	1096.334	791.9832	1400.693	581.0266	445.3089	660.2327	788.1794	550.8407	388.8482	1636.047	761.8236	695.7213	453.4273	1331.554	1270.668	925.4919	979.0504	1518.621	557.6074	702.4284	716.7512	1966.614	450.7415	842.9711	619.9791	919.0602	2713.754	830.1155	1117.918	409.3904	809.3754	791.9832
hsa-miR-34b*	245.6721	266.8095	505.9706	248.6832	215.2672	974.1544	1725.433	437.4628	240.2272	227.1227	2605.831	320.8986	211.6714	1220.317	1725.433	1550.749	218.7232	247.8489	257.1866	1980.261	586.2336	251.9652	239.4765	197.7906	274.1517	1081.342	301.3928	282.0804	1840.593	222.9077	2060.965	225.5498	289.1122	299.3777	224.4014	1389.216	3584.213	267.762	242.7446	222.7453	335.586	2367.927	342.1881	386.033	285.2266	322.0462	3486.169	231.5522	360.7323
hsa-miR-136	2142.114	2627.972	290.0907	919.0602	861.5258	427.8041	432.2861	282.0804	319.7435	912.6931	271.4416	648.4824	288.7838	227.3427	235.122	2329.375	236.0401	962.3414	214.9098	227.1227	2289.677	2252.633	1162.6	245.3498	1476.02	427.8041	248.1326	300.2712	265.0723	246.762	344.6194	495.8122	354.9325	550.8407	350.6832	568.9626	254.2305	265.0723	282.8257	231.5522	782.9723	947.3763	974.1544	416.6881	283.7128	1699.728	215.9057	245.6721	1279.206
hsa-miR-137	5446.37	1562.728	4739.434	1053.684	1840.593	872.0096	1211.906	2544.342	1170.251	518.8446	2584.71	1699.728	2863.01	1186.635	2329.375	1871.394	1170.251	1762.781	1530.052	809.3754	583.6835	1409.609	1464.158	1776.647	1670.069	882.5873	1286.85	2432.888	1530.052	942.9846	937.1091	1141.103	1361.844	937.1091	3201.583	748.0168	1211.906	777.1948	2234.385	876.9565	882.5873	788.1794	908.7403	795.5323	1464.158	509.5347	314.8119	1389.216	1126.205
hsa-miR-134	264.1167	4998.294	2329.375	826.1807	322.7586	513.2002	295.1436	280.0447	273.6895	489.0325	340.6867	2713.754	320.3311	630.4723	228.1187	761.8236	257.5391	1585.262	322.0462	2142.114	7371.257	268.7504	284.4717	268.292	509.5347	290.6161	4262.381	317.098	285.2266	262.093	515.4628	688.0308	782.9723	614.4481	1081.342	296.817	2968.362	388.8482	293.9983	338.3596	1575.481	886.5724	5089.902	275.7927	291.4338	545.2352	296.3178	1980.261	603.3607
hsa-miR-132	10084.61	18134.88	6436.218	5693.608	9218.159	8192.757	11878.88	4961.369	16197.43	11243.63	956.996	9959.109	791.9832	17103.34	11243.63	12760.15	11395.15	18348.47	4262.381	15055.53	23433.4	16002.15	9013.317	777.1948	9729.65	10955.38	8293.828	3712.455	4927.504	14876.23	15611.35	15233.8	12008.82	19276.11	15055.53	12760.15	11543.31	8366.591	791.9832	17434.39	10564.07	14220.01	12299.72	9218.159	16197.43	8438.17	1162.6	636.6609	12008.82
hsa-miR-138	374.5743	325.4254	319.7435	433.6927	671.6398	1518.621	1134.325	2818.988	2126.046	288.7838	511.0443	674.652	524.7829	1871.394	3020.975	2790.524	1648.617	1220.317	651.287	1451.97	956.996	1053.684	411.8836	2029.064	1636.047	765.0985	809.3754	553.8212	507.9222	1270.668	1162.6	3402.429	1096.334	583.6835	1725.433	1370.663	471.6046	1949.229	433.6927	3230.544	651.287	418.8381	1211.906	460.9408	406.6895	374.5743	625.6721	1314.139	454.8193
hsa-miR-126	19801.5	12159.95	8719.871	10667.66	13828.34	15055.53	19801.5	16197.43	16360.75	17963.08	5604.221	16889.64	10187.26	7141.14	7220.209	17103.34	6181.133	13068.03	18348.47	7788.141	12159.95	12299.72	12008.82	20328.45	15233.8	9218.159	9498.055	12159.95	9013.317	15806.9	9851.133	9959.109	5304.064	10667.66	4600.992	5997.142	14031.14	9851.133	7861.366	11878.88	10955.38	15233.8	12598.09	11395.15	7294.538	12159.95	11878.88	18507.82	11243.63
hsa-miR-124	194.4104	280.806	204.856	213.2757	273.3925	218.5203	251.9652	202.9675	260.2771	908.7403	190.3547	230.5313	271.8614	317.7044	330.5175	225.9301	213.5693	346.7495	296.817	206.5862	209.7345	204.856	201.755	240.0217	380.4875	216.0658	210.1787	255.1883	191.7118	318.2334	254.0112	276.5593	375.486	270.7059	297.7589	218.7232	241.7971	211.988	311.8617	214.2425	215.7268	215.3872	319.7435	224.2104	230.7378	245.3498	837.5593	876.9565	217.4509
hsa-miR-122	273.0711	301.8662	856.7159	251.0959	290.6161	241.2744	305.6046	286.0793	273.0711	410.6466	325.4254	274.1517	323.3987	253.4491	358.0489	241.1116	264.1167	280.0447	306.1302	267.4473	315.8576	603.3607	321.453	270.7059	249.188	268.7504	271.4416	348.4114	283.7128	246.5079	267.4473	379.6989	252.9021	251.3995	260.9354	1089.072	298.2202	278.8391	326.8165	1739.108	263.0603	401.3504	309.6161	378.4984	361.8855	453.4273	242.9875	404.3659	389.9866
hsa-miR-128	5490.531	7141.14	1762.781	3909.875	1712.516	6242.051	4843.552	4642.275	677.3868	6914.571	2388.204	7371.257	253.4491	4022.146	4094.177	6718.398	4094.177	7371.257	241.2744	5997.142	7861.366	1636.047	3983.781	331.8784	11243.63	6849.214	861.5258	298.2202	4061.006	5997.142	9218.159	8366.591	8022.925	8022.925	6242.051	2584.71	5548.358	16525.09	299.7956	3048.728	9314.154	8112.542	5145.231	2158.824	3074.691	2410.134	4559.209	1262.946	4449.455
hsa-miR-154	215.127	1949.229	198.5857	228.7462	256.1512	220.6523	289.1122	234.6373	392.1363	200.55	247.8489	231.3303	224.0327	223.8429	274.1517	254.0112	232.8045	1931.332	324.6349	344.6194	2014.456	313.1398	215.2672	220.1739	287.4555	217.0115	289.5651	274.9528	227.3427	224.2104	238.6575	212.9963	221.9217	318.2334	270.407	213.5693	2713.754	208.105	223.2751	246.5079	215.9057	1361.844	3683.62	1871.394	1916.032	1111.245	240.9035	315.3733	239.225
hsa-miR-155	25130.6	7699.779	23198.87	13486.77	3100.34	20179.29	5089.902	10301.44	16698.9	24934.16	4689.419	26500.54	13828.34	19434	19977.97	13350.5	16889.64	14559.39	23850.73	6436.218	14220.01	10955.38	14876.23	7371.257	8112.542	12446.28	15055.53	8438.17	2764.923	22998.63	4600.992	10419.8	16360.75	8366.591	8532.874	4022.146	10187.26	5693.608	7294.538	7601.661	17634.87	8532.874	5192.367	4998.294	5389.332	5806.735	1111.245	8719.871	4288.266
hsa-miR-152	14876.23	11395.15	6053.898	17103.34	3177.19	8366.591	16197.43	19801.5	6242.051	12159.95	269.6425	17281.7	2968.362	15233.8	14559.39	8366.591	13198.76	8719.871	6314.602	17634.87	14403.14	12159.95	13651.58	1901.177	12889.18	13350.5	10832.34	255.5356	10955.38	7465.06	16002.15	12446.28	7861.366	11243.63	11096.26	6053.898	12889.18	13651.58	5932.951	13068.03	15611.35	18348.47	16525.09	22416.74	18859.84	12598.09	13350.5	17634.87	8532.874
hsa-miR-153	234.8811	240.0217	219.2472	208.353	205.7681	201.6364	208.8205	208.6725	212.4807	723.2852	199.7299	217.6242	201.4803	224.0327	226.2898	206.2145	217.6242	221.7441	220.1739	210.1787	202.5656	211.988	211.988	222.5541	219.9875	275.4225	230.5313	189.0592	223.0818	207.4715	199.7299	205.1694	197.6111	225.5498	206.4902	221.0462	200.6973	219.6117	247.3396	211.0715	196.0147	201.3284	200.2659	215.127	211.5113	215.544	218.9005	199.2312	215.3872
hsa-miR-150	29018.28	14697.15	28511.39	15611.35	22641.66	30065.95	13068.03	17634.87	27546.36	26215.02	15233.8	21799.62	23642.48	17434.39	27546.36	26839.59	27546.36	27546.36	24661.81	20667.8	25951.73	14031.14	8293.828	9102.863	12598.09	9729.65	4890.798	476.2637	9851.133	22641.66	6496.838	21799.62	24462.57	6496.838	10955.38	11395.15	27171.01	23850.73	19434	13350.5	17799.37	26500.54	18859.84	22214.24	27546.36	20845.09	16197.43	22214.24	13350.5
hsa-miR-147	239.4765	212.6265	216.3937	228.1187	253.1405	208.2226	251.7155	249.9675	245.6721	194.1695	403.4073	222.5541	282.8257	207.0064	215.2672	233.2251	217.3008	219.4244	273.0711	205.1694	247.8489	253.7064	225.7234	237.4401	208.6725	207.0064	236.0401	243.7366	239.225	211.5113	207.0064	207.7479	346.1026	206.345	209.2924	379.6989	211.2364	235.6089	245.0877	212.4807	219.8009	216.2132	208.8205	239.7285	538.7142	267.762	258.9482	257.1866	241.5152
hsa-miR-145	24462.57	20328.45	22641.66	18859.84	17434.39	18507.82	17634.87	22004.52	24056.12	15806.9	8366.591	21394.27	19073.73	14697.15	14697.15	17799.37	15233.8	23433.4	22214.24	20493.57	22416.74	10419.8	13350.5	13350.5	11543.31	8622.18	3402.429	5089.902	5352.524	10187.26	13486.77	14031.14	12760.15	12159.95	10419.8	8622.18	15233.8	8192.757	4329.169	10667.66	8532.874	21799.62	20179.29	21027.08	20667.8	16889.64	11243.63	22641.66	15611.35
hsa-miR-143	11395.15	8719.871	5863.426	5604.221	5863.426	6370.301	8192.757	1623.602	7532.895	7788.141	830.1155	8913.556	8022.925	4411.721	5044.198	9413.056	3074.691	8112.542	9314.154	6053.898	6126.541	2818.988	11878.88	5932.951	7788.141	3810.329	1002.361	4262.381	3283.017	5806.735	4369.186	6990.312	6126.541	3810.329	3647.755	3100.34	6126.541	3909.875	3453.744	4061.006	779.7529	7956.514	11395.15	8366.591	5548.358	5997.142	3230.544	14697.15	3983.781
hsa-miR-144	271.4416	241.5152	196.4292	239.225	2388.204	226.6815	277.3123	265.3814	1220.317	255.8189	445.3089	244.5474	303.0154	224.7133	204.3321	238.9666	237.6303	226.6815	339.0364	215.9057	230.9293	252.6328	261.3048	321.453	216.6845	221.9217	291.9217	343.7859	290.0907	247.3396	210.7713	217.0115	235.122	217.4509	226.2898	217.9866	240.9035	205.5968	296.817	240.0217	1659.76	315.8576	255.8189	230.3123	270.0278	240.0217	1949.229	333.4483	257.8445
hsa-miR-141	2388.204	1380.349	217.4509	339.0364	190.3547	1194.359	586.2336	215.2672	847.5071	667.6125	242.5136	203.1217	1033.177	2968.362	1451.97	867.006	288.3553	642.8639	201.755	389.9866	376.4084	872.0096	223.2751	227.749	5304.064	984.709	236.5781	967.6716	1949.229	1074.257	2014.456	1648.617	1855.419	757.1734	1901.177	509.5347	606.7211	290.0907	2996.735	1464.158	657.3752	7699.779	6990.312	4890.798	5192.367	4689.419	311.3821	3100.34	3347.871
hsa-miR-149	1027.708	281.5829	1871.394	625.6721	265.3814	302.4783	1186.635	1451.97	440.1381	219.6117	232.5696	225.3389	235.783	301.8662	228.955	357.2653	223.6601	251.9652	219.6117	1253.727	882.5873	454.8193	222.1251	257.8445	396.7108	497.2882	249.6989	281.217	243.7366	228.7462	931.168	596.0633	367.2891	320.3311	241.2744	534.7488	273.6895	1178.476	248.4019	507.9222	229.6447	3283.017	4158.821	4262.381	1885.819	1350.458	368.2408	695.7213	919.0602
hsa-miR-183	209.8702	603.3607	217.0115	229.2189	187.532	197.9887	216.2132	214.2425	536.6929	197.6111	189.7599	1053.684	221.4132	293.1299	206.345	199.2312	198.4079	336.2182	181.8547	356.4242	201.1785	651.287	191.3115	198.4079	275.7927	197.6111	196.6234	197.0871	1016.304	192.1051	1389.216	371.0414	237.2364	283.7128	225.0989	305.1966	222.3183	1186.635	190.3547	3255.082	358.0489	4689.419	2455.314	788.1794	3647.755	5044.198	10084.61	4843.552	1074.257
hsa-miR-184	229.6447	196.0147	223.2751	196.4292	212.7934	200.55	214.0661	199.9128	197.4484	196.0147	204.3321	190.3547	201.1785	197.4484	194.6383	186.4105	184.8893	190.3547	211.0715	205.2895	191.7118	194.8529	193.6997	189.0592	186.4105	304.0006	202.8288	193.4544	192.8437	197.2548	198.7677	203.8576	268.292	642.8639	199.0845	204.9994	202.8288	377.5186	214.5574	192.4699	199.2312	189.7599	191.7118	195.4947	202.5656	198.1978	1002.361	187.532	206.0204
hsa-miR-182	296.3178	1648.617	1739.108	238.9666	3230.544	434.9966	288.7838	288.3553	4890.798	947.3763	396.7108	254.563	277.3123	380.4875	333.4483	240.7089	1518.621	1081.342	327.3977	381.3839	386.9211	256.8204	264.1167	6639.128	341.5691	251.7155	251.7155	308.1234	296.817	1541.714	1670.069	334.933	847.5071	405.4746	243.985	222.9077	984.709	1901.177	321.453	1495.282	245.9422	4961.369	4689.419	4489.732	4262.381	6181.133	517.2511	12889.18	2195.632
hsa-miR-17*	224.9225	1751.887	307.5165	1885.819	220.6523	1684.173	206.5862	609.0198	2252.633	3148.038	222.5541	339.8881	229.2189	2818.988	4061.006	2455.314	1530.052	3424.582	187.532	4158.821	3201.583	782.9723	219.6117	2252.633	2289.677	603.3607	1495.282	211.0715	202.3696	213.7636	809.3754	1855.419	2329.375	709.6271	1074.257	882.5873	495.8122	2739.939	4123.395	208.5075	1162.6	1060.444	2234.385	1074.257	219.9875	1009.506	211.6714	1096.334	3486.169
hsa-miR-15b	17634.87	17103.34	10955.38	14031.14	15233.8	10955.38	14559.39	14220.01	17434.39	14876.23	1659.76	12889.18	18348.47	17963.08	17103.34	16698.9	15423.43	20845.09	16698.9	16197.43	16525.09	18507.82	12760.15	12760.15	17963.08	16197.43	15806.9	14876.23	18682.98	16698.9	18859.84	17963.08	18682.98	17103.34	19631.3	18348.47	16002.15	18507.82	14220.01	15423.43	21590.94	16360.75	17281.7	17434.39	10955.38	15233.8	14697.15	19631.3	16889.64
hsa-miR-15a	16197.43	9851.133	11878.88	15233.8	11096.26	15806.9	20667.8	9498.055	16525.09	15055.53	238.9666	20179.29	3949.498	10187.26	9851.133	18348.47	10955.38	14031.14	17634.87	10187.26	14031.14	9218.159	16525.09	11243.63	12446.28	14220.01	7220.209	11728.49	2968.362	14403.14	11543.31	8913.556	13350.5	7861.366	8815.884	13828.34	14220.01	8815.884	16002.15	12760.15	15233.8	10301.44	8815.884	12598.09	4158.821	3177.19	5389.332	4123.395	7601.661
hsa-miR-198	222.9077	375.486	216.6845	215.7268	219.094	386.9211	298.9511	222.1251	219.094	248.1326	6053.898	211.0715	233.9669	339.8881	695.7213	211.3738	1053.684	416.6881	217.1542	241.1116	209.2924	684.9918	2892.364	6053.898	316.4586	1361.844	9218.159	4642.275	7788.141	4739.434	387.9145	269.18	360.0379	586.2336	354.9325	1518.621	5932.951	2126.046	204.7275	253.1405	5548.358	224.9225	254.9332	221.9217	223.2751	215.9057	219.8009	227.5543	226.2898
hsa-miR-197	16889.64	7220.209	16889.64	10301.44	258.6001	4773.906	3255.082	16525.09	9498.055	5389.332	251.9652	8192.757	308.1234	8112.542	8112.542	10187.26	4642.275	8815.884	8192.757	9314.154	8719.871	12008.82	7465.06	305.1966	5648.141	6053.898	3949.498	10419.8	6789.36	7788.141	10419.8	11878.88	19801.5	4927.504	15233.8	9218.159	7532.895	7861.366	5192.367	6496.838	2863.01	12598.09	13828.34	16698.9	14876.23	7601.661	5743.077	3347.871	14876.23
hsa-miR-18a	3283.017	1270.668	412.8089	4961.369	509.5347	3148.038	2195.632	3100.34	4961.369	7141.14	192.1051	6314.602	1211.906	2388.204	3749.081	7067.58	2863.01	1400.693	956.996	7371.257	3647.755	979.0504	460.9408	208.5075	5389.332	2455.314	3546.917	197.2548	194.6383	5389.332	1725.433	2234.385	4600.992	1279.206	2108.152	2178.904	207.9261	5252	3584.213	2968.362	2627.972	1400.693	2252.633	1995.663	1033.177	1623.602	203.2474	198.5857	1341.831
hsa-miR-18b	237.4401	214.2425	241.1116	233.2251	257.8445	2060.965	238.173	257.1866	242.9875	208.6725	267.762	252.6328	248.6832	331.8784	265.8206	288.7838	257.1866	223.4547	264.1167	640.1796	536.6929	226.4863	226.2898	305.6046	289.5651	226.6815	254.2305	297.7589	262.4049	238.6575	471.6046	267.1281	293.9983	446.6253	257.8445	210.9023	236.2806	374.5743	261.3048	240.9035	1211.906	232.8045	378.4984	241.7971	242.5136	242.9875	216.2132	304.0006	242.5136
hsa-miR-194	1370.663	2044.942	208.5075	431.3115	332.6665	2524.576	1081.342	1485.271	1111.245	4411.721	279.1896	573.4784	262.7148	4123.395	2500.01	1636.047	1162.6	2348.515	270.7059	2410.134	591.2209	216.2132	244.8383	225.3389	4094.177	1840.593	271.0181	277.6356	3486.169	578.5888	606.7211	581.0266	4230.62	1286.85	1916.032	211.0715	268.0254	301.3928	283.2197	1178.476	254.2305	3749.081	1389.216	586.2336	230.1021	401.3504	4802.819	230.3123	651.287
hsa-miR-34a*	803.9148	648.4824	1060.444	250.2645	1485.271	991.5525	1949.229	3520.146	220.5087	719.9362	253.7064	867.006	876.9565	2060.965	1270.668	2524.576	509.5347	257.1866	489.0325	606.7211	517.2511	238.173	229.6447	223.2751	517.2511	1046.955	2584.71	220.5087	240.0217	225.5498	1021.803	1186.635	1341.831	648.4824	245.0877	967.6716	221.0462	1286.85	206.5862	555.7122	1002.361	2252.633	834.0846	315.8576	211.3738	293.1299	497.2882	266.15	856.7159
hsa-miR-195	12889.18	11878.88	3048.728	9959.109	9013.317	10419.8	13828.34	6914.571	8192.757	8815.884	716.7512	16698.9	5693.608	8913.556	6314.602	9729.65	7861.366	10667.66	18682.98	10419.8	10419.8	8913.556	4449.455	581.0266	9959.109	5089.902	1322.446	596.0633	1659.76	5044.198	9498.055	7956.514	5389.332	6126.541	5490.531	6436.218	16197.43	10301.44	2410.134	8192.757	2158.824	21590.94	19434	15611.35	18134.88	14697.15	8366.591	24056.12	12760.15
hsa-miR-192	2863.01	2455.314	2348.515	424.0234	429.0233	3313.826	1194.359	765.0985	2410.134	2943.433	586.2336	6242.051	897.3518	3124.764	2840.105	2693.135	2126.046	1507.962	479.4781	847.5071	1141.103	2476.411	3255.082	2432.888	4194.074	1431.37	5252	3100.34	418.8381	3983.781	3020.975	2076.764	3546.917	1810.977	4689.419	1670.069	2996.735	1684.173	598.4548	617.5087	2818.988	3453.744	528.5297	3124.764	2739.939	566.9238	509.5347	320.3311	346.1026
hsa-miR-190	1420.558	389.9866	400.0624	648.4824	799.9008	430.3007	568.9626	640.1796	736.5074	530.2963	1270.668	513.2002	709.6271	530.2963	603.3607	432.2861	493.5216	454.8193	852.2603	454.8193	545.2352	433.6927	640.1796	1322.446	541.0076	429.0233	581.0266	723.2852	702.4284	418.8381	425.1476	489.0325	406.6895	367.2891	429.0233	361.8855	688.0308	489.0325	769.0583	491.7672	374.5743	543.0853	457.8435	660.2327	753.0434	457.8435	385.2221	984.709	777.1948
hsa-miR-191	21229.93	16698.9	17634.87	11878.88	12008.82	19073.73	17963.08	19631.3	12889.18	17634.87	3255.082	20845.09	10955.38	18507.82	15806.9	17281.7	16197.43	16002.15	15423.43	18859.84	19276.11	8293.828	9622.209	23642.48	14403.14	17799.37	11243.63	8112.542	13350.5	15055.53	16698.9	20328.45	15611.35	9729.65	17103.34	14031.14	14876.23	20845.09	10832.34	11543.31	10832.34	20328.45	21229.93	19073.73	16360.75	15423.43	15806.9	18859.84	21027.08
hsa-miR-187	230.3123	598.4548	208.353	218.7232	243.1992	215.3872	255.1883	1295.372	223.6601	4194.074	2158.824	1684.173	220.5087	1562.728	2892.364	238.4072	4230.62	328.5722	2476.411	664.3004	505.9706	212.4807	285.2266	245.9422	1980.261	225.3389	247.5387	219.094	11543.31	236.8113	265.8206	14403.14	322.0462	306.7692	892.0257	8532.874	238.4072	237.4401	226.0965	316.4586	287.8772	1518.621	1751.887	257.5391	453.4273	1464.158	229.8321	234.2136	2289.677
hsa-miR-185	3949.498	2348.515	2142.114	2671.12	2544.342	3520.146	5352.524	5604.221	2348.515	4998.294	2917.828	3647.755	450.7415	4369.186	5604.221	3618.62	2562.93	2649.82	1046.955	4449.455	4927.504	3048.728	2234.385	740.8602	3177.19	2996.735	2178.904	2195.632	837.5593	1027.708	3520.146	7465.06	13828.34	2252.633	2968.362	4230.62	2410.134	5304.064	795.5323	2562.93	2455.314	3520.146	4061.006	3810.329	1826.406	984.709	1096.334	2014.456	1790.04
hsa-miR-186	856.7159	5648.141	3486.169	4262.381	740.8602	4802.819	5604.221	4739.434	702.4284	7861.366	8532.874	8112.542	4773.906	3949.498	5932.951	4998.294	6557.382	5089.902	6639.128	5806.735	4061.006	586.2336	8815.884	3909.875	3837.163	4262.381	627.8864	2627.972	813.3683	598.4548	4061.006	5548.358	7220.209	3255.082	5089.902	1053.684	677.3868	573.4784	834.0846	1871.394	2693.135	7220.209	4230.62	4773.906	2195.632	1361.844	278.8391	813.3683	3712.455
solexa-3464-254	203.1217	217.0115	232.8045	219.6117	217.1542	222.7453	286.9689	266.15	225.7234	221.2338	197.6111	223.2751	273.3925	216.3937	232.5696	223.8429	219.9875	231.9973	280.0447	222.7453	231.3303	222.1251	238.4072	221.9217	214.9098	247.5387	235.3958	261.6488	239.4765	256.8204	214.0661	215.3872	245.6721	219.9875	217.1542	203.5508	232.8045	230.5313	253.7064	233.0254	598.4548	231.1482	232.5696	210.6117	213.432	218.5203	196.2248	254.563	231.9973
hsa-miR-19b	6718.398	9622.209	4369.186	6436.218	10667.66	12760.15	11728.49	5743.077	18682.98	17434.39	861.5258	13350.5	20667.8	12159.95	9729.65	17634.87	9102.863	12008.82	12299.72	10301.44	9013.317	5446.37	7788.141	6370.301	8719.871	11096.26	6053.898	13198.76	324.6349	13828.34	6370.301	7532.895	10187.26	4262.381	6314.602	5446.37	15611.35	15806.9	19801.5	9413.056	6639.128	9622.209	6181.133	7294.538	6914.571	1762.781	5304.064	345.39	7861.366
hsa-miR-19a	601.1643	1361.844	821.7587	2014.456	2234.385	3177.19	6436.218	1518.621	3712.455	6990.312	195.3215	2584.71	4523.437	3453.744	1855.419	5192.367	3347.871	4094.177	2524.576	2014.456	1980.261	329.2582	295.6237	193.4544	2562.93	956.996	194.8529	1776.647	2234.385	1420.558	799.9008	1021.803	2126.046	706.0518	486.1239	979.0504	2289.677	1585.262	996.2679	1609.704	468.4871	1431.37	1229.049	246.5079	2044.942	1053.684	274.9528	491.7672	2014.456
hsa-miR-594:9.1	7956.514	11243.63	17799.37	6242.051	230.1021	8622.18	11243.63	5389.332	7956.514	16002.15	7601.661	8366.591	5932.951	8719.871	9959.109	8438.17	10187.26	11728.49	231.5522	5743.077	3347.871	6126.541	13198.76	2388.204	11878.88	15233.8	8022.925	270.407	5252	14697.15	11395.15	9314.154	22214.24	10084.61	13651.58	10832.34	8192.757	7371.257	1341.831	6314.602	13828.34	3201.583	6789.36	4927.504	5252	1901.177	7371.257	671.6398	3402.429
hsa-miR-671-3p	448.0894	520.9749	1550.749	437.4628	2627.972	606.7211	1033.177	2917.828	1431.37	2524.576	19434	1409.609	1126.205	360.0379	300.2712	256.5288	352.233	399.011	5548.358	489.0325	630.4723	625.6721	4773.906	276.955	397.8826	293.5698	1670.069	817.403	614.4481	2584.71	477.9893	332.6665	622.7191	397.8826	538.7142	956.996	2764.923	1562.728	2213.164	2348.515	578.5888	1027.708	448.0894	996.2679	476.2637	861.5258	313.7486	1659.76	538.7142
hsa-miR-20b	7861.366	1053.684	3949.498	3100.34	6370.301	11096.26	867.006	2524.576	507.9222	3712.455	9413.056	3837.163	4998.294	4600.992	4489.732	1431.37	1279.206	493.5216	2367.927	9851.133	9959.109	411.8836	3402.429	684.9918	3949.498	3875.187	5490.531	1725.433	3402.429	417.4776	5089.902	2943.433	3486.169	4600.992	3875.187	4773.906	2649.82	10419.8	5693.608	3618.62	12446.28	515.4628	1575.481	2790.524	518.8446	388.8482	262.4049	493.5216	385.2221
hsa-miR-20a	14220.01	20179.29	12159.95	20493.57	18507.82	20845.09	21229.93	17434.39	26500.54	21027.08	3749.081	22816.31	22816.31	20667.8	23433.4	25951.73	19977.97	21229.93	19977.97	21394.27	24462.57	13828.34	12446.28	15233.8	26215.02	19276.11	14559.39	20845.09	9498.055	20179.29	16197.43	20493.57	22004.52	15423.43	15806.9	19276.11	18507.82	24934.16	12760.15	17103.34	19977.97	17281.7	16698.9	17799.37	12598.09	14031.14	11543.31	12299.72	19631.3
hsa-miR-22*	7294.538	8438.17	3313.826	6370.301	706.0518	3230.544	7220.209	7141.14	6496.838	5932.951	524.7829	4739.434	5743.077	5044.198	6557.382	8192.757	2917.828	6990.312	4739.434	4262.381	4449.455	4123.395	7699.779	5548.358	7532.895	4094.177	6990.312	313.7486	967.6716	3313.826	3779.433	4642.275	5548.358	4123.395	3712.455	2348.515	7788.141	3020.975	2713.754	4843.552	6053.898	4369.186	5997.142	6639.128	1550.749	3647.755	226.2898	2584.71	5806.735
hsa-miR-671-5p	216.8631	210.9023	204.159	237.6303	270.7059	228.3174	275.4225	277.3123	254.9332	355.7498	305.6046	261.6488	247.0682	346.7495	232.1773	232.3687	259.6248	220.8481	284.4717	230.9293	243.4612	248.9435	269.6425	269.6425	246.1905	235.6089	245.9422	271.4416	244.5474	241.1116	250.5756	217.7903	228.4807	223.8429	293.5698	219.4244	249.188	219.2472	262.093	257.1866	225.0989	252.9021	282.8257	248.1326	245.9422	237.4401	1699.728	222.7453	248.9435
hsa-miR-214	15806.9	24056.12	16525.09	10955.38	10564.07	6990.312	16525.09	2029.064	10564.07	8192.757	376.4084	17634.87	1420.558	10667.66	12008.82	12299.72	11878.88	20667.8	14403.14	21799.62	27991.68	20493.57	25951.73	13068.03	13198.76	10419.8	326.096	19631.3	12889.18	4890.798	11243.63	14697.15	14220.01	10564.07	13828.34	7532.895	22998.63	6718.398	4158.821	12008.82	5352.524	27171.01	28511.39	24934.16	25430.35	24661.81	14403.14	29018.28	26839.59
hsa-miR-211	308.1234	1400.693	274.9528	9102.863	1636.047	11728.49	13486.77	22641.66	320.3311	24661.81	502.4998	4194.074	14876.23	20845.09	17634.87	22004.52	18134.88	919.0602	357.2653	3201.583	10832.34	8622.18	1826.406	9622.209	19073.73	7141.14	3779.433	6370.301	22641.66	18134.88	17963.08	13350.5	14697.15	2917.828	12159.95	16889.64	6849.214	17434.39	765.0985	19977.97	7141.14	22641.66	24056.12	21799.62	20328.45	17799.37	22998.63	6242.051	24056.12
hsa-miR-212	2029.064	826.1807	229.6447	227.3427	252.2955	295.1436	421.5223	277.6356	217.0115	702.4284	224.7133	245.6721	222.9077	788.1794	282.4249	204.856	1966.614	479.4781	244.5474	438.6242	4123.395	209.2924	238.173	271.8614	381.3839	912.6931	283.7128	236.0401	305.1966	284.4717	1040.077	517.2511	489.0325	1067.244	326.096	275.4225	229.4513	229.8321	243.985	1096.334	654.501	498.9925	553.8212	242.2813	219.6117	281.217	204.856	254.9332	211.988
hsa-miR-210	17103.34	645.7274	13068.03	8719.871	235.122	2693.135	5044.198	7861.366	247.8489	3255.082	370.0118	7141.14	233.4571	6053.898	13828.34	7465.06	2739.939	695.7213	195.3215	12008.82	7067.58	1170.251	3647.755	204.7275	228.955	2605.831	212.6265	234.2136	1966.614	528.5297	3749.081	2014.456	3230.544	3020.975	3453.744	2863.01	226.9113	3949.498	4194.074	1350.458	7861.366	6914.571	7067.58	6849.214	7067.58	3909.875	196.4292	218.3297	217.3008
hsa-miR-217	253.4491	209.1517	225.7234	209.7345	219.6117	203.8576	231.1482	240.2272	232.5696	233.0254	324.0085	232.8045	249.9675	215.544	216.5324	222.3183	795.5323	216.8631	215.544	321.453	211.6714	216.8631	271.4416	230.1021	308.1234	205.7681	220.8481	305.1966	227.1227	218.1428	203.7137	209.1517	214.7317	208.8205	210.317	226.0965	216.0658	236.0401	231.7726	733.2312	206.4902	332.6665	205.1694	237.0123	234.2136	206.2145	200.6973	207.0064	217.9866
hsa-miR-218	4689.419	4061.006	2627.972	1476.02	214.41	1420.558	1966.614	947.3763	1597.933	1155.764	254.0112	2367.927	6718.398	1331.554	465.5195	821.7587	324.6349	1684.173	571.0464	1966.614	3749.081	3618.62	3201.583	246.1905	1211.906	1279.206	803.9148	2213.164	217.4509	4523.437	1684.173	1623.602	1067.244	2142.114	491.7672	2764.923	3255.082	1451.97	225.5498	1585.262	200.2659	3949.498	2029.064	951.6542	1840.593	3402.429	3949.498	3074.691	4998.294
hsa-miR-215	311.8617	330.5175	291.9217	265.8206	645.7274	343.7859	257.5391	290.6161	242.7446	241.2744	242.0384	268.292	360.7323	509.5347	269.18	259.9878	688.0308	300.2712	307.5165	260.2771	297.7589	231.5522	270.7059	304.0006	266.15	460.9408	979.0504	340.6867	314.8119	241.7971	287.4555	243.1992	381.3839	389.9866	305.6046	235.6089	290.0907	276.1986	372.7787	568.9626	244.2869	248.4019	264.756	261.6488	269.18	217.9866	330.5175	303.4987	279.5911
hsa-miR-21*	3647.755	2142.114	2093.479	1400.693	281.217	996.2679	817.403	1186.635	5548.358	1033.177	3837.163	1105.001	1751.887	2329.375	4123.395	4411.721	520.9749	2524.576	2500.01	2739.939	1046.955	795.5323	376.4084	260.9354	761.8236	1286.85	407.912	509.5347	334.2686	543.0853	664.3004	1550.749	1901.177	442.8483	1170.251	1236.761	305.6046	1009.506	1751.887	1134.325	1096.334	328.5722	331.8784	283.7128	2388.204	908.7403	227.5543	265.3814	280.806
hsa-miR-202	240.2272	257.5391	225.5498	224.0327	241.2744	226.4863	247.5387	247.8489	239.4765	237.2364	236.8113	241.1116	263.7567	232.5696	237.0123	228.1187	254.2305	232.5696	236.2806	242.2813	235.3958	232.1773	259.9878	228.955	222.9077	215.544	241.2744	269.18	238.173	230.5313	218.7232	215.9057	226.9113	220.5087	256.1512	225.7234	241.2744	237.2364	259.3094	543.0853	231.9973	255.1883	231.3303	249.6989	235.122	230.1021	8293.828	225.9301	249.9675
hsa-miR-203	2943.433	821.7587	209.0005	216.5324	239.4765	315.8576	255.5356	252.9021	220.6523	761.8236	261.3048	221.5784	312.4044	220.5087	273.0711	238.173	229.2189	218.9005	230.9293	333.4483	218.9005	12760.15	937.1091	212.9963	6557.382	8815.884	3177.19	3983.781	1597.933	7294.538	1186.635	3374.689	5863.426	1431.37	280.0447	2562.93	5648.141	14697.15	9218.159	16002.15	1476.02	19276.11	19276.11	19977.97	21394.27	19631.3	20667.8	20179.29	19073.73
hsa-miR-206	1096.334	27991.68	486.1239	1021.803	566.9238	337.6285	429.0233	412.8089	486.1239	432.2861	471.6046	453.4273	549.2006	389.9866	1126.205	381.3839	437.4628	395.4249	4411.721	507.9222	432.2861	391.1343	456.2993	518.8446	692.0125	312.4044	446.6253	489.0325	448.0894	385.2221	338.3596	348.4114	340.6867	315.3733	434.9966	532.8021	505.9706	409.3904	491.7672	375.486	688.0308	2968.362	779.7529	467.0119	517.2511	379.6989	243.4612	7067.58	5192.367
hsa-miR-204	1060.444	6718.398	799.9008	609.0198	1148.66	2562.93	1220.317	1270.668	2178.904	1871.394	2524.576	706.0518	3520.146	2713.754	3584.213	876.9565	713.3743	9314.154	1134.325	912.6931	3546.917	3546.917	925.4919	1203.555	942.9846	4369.186	2044.942	1451.97	1040.077	740.8602	6914.571	967.6716	1060.444	3424.582	1712.516	1361.844	1148.66	6053.898	1476.02	7220.209	2093.479	9013.317	4642.275	7371.257	4689.419	5693.608	5145.231	1134.325	9314.154
hsa-miR-205	557.6074	1350.458	468.4871	1739.108	575.9752	339.8881	468.4871	2329.375	415.2442	467.0119	942.9846	477.9893	788.1794	414.0113	462.8168	401.3504	467.0119	462.8168	723.2852	331.2432	314.3075	7861.366	3347.871	3424.582	5604.221	8022.925	1855.419	588.6544	1541.714	7220.209	4843.552	3712.455	7699.779	1270.668	395.4249	3020.975	9314.154	13350.5	4773.906	12889.18	4094.177	22998.63	24462.57	18682.98	21799.62	19073.73	19977.97	22998.63	17963.08
hsa-miR-224	813.3683	1725.433	1186.635	198.4079	225.5498	622.7191	190.8891	199.7299	2500.01	795.5323	196.6234	984.709	4123.395	223.4547	748.0168	2234.385	186.4105	1126.205	200.0786	713.3743	627.8864	3177.19	403.4073	5604.221	1901.177	2178.904	199.9128	194.1695	205.8955	194.4104	1341.831	1712.516	1279.206	1186.635	237.6303	596.0633	1609.704	5548.358	205.5968	4158.821	713.3743	9729.65	10832.34	5304.064	4773.906	7532.895	695.7213	11243.63	799.9008
hsa-miR-222	9729.65	5806.735	12446.28	3374.689	4288.266	7294.538	4123.395	4489.732	7601.661	4961.369	603.3607	7788.141	7141.14	10419.8	12598.09	6242.051	9498.055	9498.055	2790.524	8022.925	8913.556	4961.369	5389.332	4802.819	6914.571	4123.395	2790.524	3201.583	9959.109	1040.077	7141.14	10832.34	2306.245	4411.721	10832.34	5089.902	4689.419	2671.12	3837.163	5997.142	3983.781	9218.159	9218.159	5604.221	6181.133	3875.187	667.6125	2627.972	6126.541
hsa-miR-223	23198.87	9959.109	18134.88	10187.26	17963.08	12446.28	12598.09	15806.9	12008.82	16197.43	356.4242	19631.3	8719.871	6914.571	7141.14	18682.98	8022.925	9622.209	18134.88	5693.608	5863.426	3909.875	2562.93	1060.444	10419.8	9413.056	17281.7	1826.406	12159.95	10301.44	8293.828	18507.82	6990.312	17799.37	4523.437	2739.939	17799.37	6370.301	17963.08	10301.44	16002.15	8719.871	8532.874	8022.925	2917.828	8532.874	5604.221	16698.9	6557.382
hsa-miR-221	24661.81	25678.34	29583.97	26839.59	25951.73	24284.62	22998.63	23642.48	24284.62	18507.82	25130.6	24462.57	24056.12	26500.54	27991.68	24056.12	27171.01	25430.35	22998.63	27171.01	25678.34	19434	25130.6	24462.57	23642.48	22416.74	23850.73	22214.24	26500.54	12598.09	19801.5	25678.34	10667.66	18507.82	25130.6	27171.01	17103.34	26500.54	23850.73	20493.57	22416.74	25130.6	25678.34	26215.02	23433.4	27171.01	24462.57	12159.95	16698.9
hsa-miR-23a	25430.35	27546.36	22998.63	20845.09	19276.11	21229.93	24056.12	25430.35	25951.73	23198.87	17103.34	24934.16	24934.16	24284.62	23850.73	26500.54	20328.45	26500.54	23642.48	26839.59	24056.12	27171.01	25678.34	25430.35	24284.62	22816.31	25130.6	25130.6	21590.94	25430.35	27171.01	27991.68	27171.01	25130.6	26500.54	26500.54	27546.36	25130.6	22004.52	26500.54	20493.57	24462.57	26500.54	27546.36	24934.16	23433.4	23198.87	23850.73	25430.35
hsa-miR-23b	23850.73	25130.6	14403.14	14876.23	14876.23	16525.09	18348.47	18348.47	23642.48	16525.09	233.2251	22214.24	19801.5	17799.37	21590.94	24934.16	13068.03	24462.57	16525.09	24661.81	23198.87	26839.59	26215.02	19631.3	20179.29	25130.6	20328.45	13828.34	19434	20667.8	23850.73	25130.6	24661.81	24462.57	24462.57	21799.62	22214.24	26215.02	22641.66	25130.6	20667.8	25678.34	24284.62	25951.73	25678.34	24284.62	26215.02	25951.73	27546.36
hsa-miR-33a*	530.2963	324.0085	433.6927	507.9222	505.9706	279.5911	388.8482	504.1266	373.7822	233.9669	513.2002	367.2891	471.6046	645.7274	400.0624	360.7323	348.4114	349.1441	12446.28	343.7859	319.7435	354.0059	465.5195	448.0894	284.4717	306.1302	404.3659	507.9222	430.3007	318.9177	473.2363	448.0894	306.1302	273.6895	372.7787	392.1363	422.5495	422.5495	555.7122	319.7435	323.3987	346.1026	317.7044	394.2978	515.4628	386.9211	702.4284	394.2978	378.4984
hsa-miR-25*	1916.032	1105.001	1236.761	493.5216	1420.558	429.0233	1350.458	761.8236	912.6931	490.3585	1464.158	583.6835	1186.635	799.9008	779.7529	1451.97	490.3585	1597.933	1178.476	777.1948	937.1091	614.4481	765.0985	1370.663	1597.933	1476.02	962.3414	2544.342	1562.728	1949.229	1380.349	1575.481	2544.342	1126.205	1331.554	3402.429	791.9832	630.4723	1389.216	611.5938	1021.803	2158.824	803.9148	692.0125	719.9362	609.0198	386.9211	979.0504	1253.727
hsa-miR-26b	26500.54	23850.73	24661.81	23198.87	26215.02	22998.63	24661.81	24284.62	23850.73	24462.57	21394.27	24284.62	25430.35	22214.24	22641.66	24284.62	24056.12	22816.31	26215.02	25678.34	24284.62	24056.12	23642.48	25130.6	24462.57	23850.73	22416.74	17103.34	20667.8	22816.31	22998.63	24284.62	23198.87	23433.4	21799.62	24056.12	24462.57	24661.81	26839.59	23642.48	24284.62	24934.16	20328.45	25430.35	23642.48	24462.57	23850.73	25130.6	25130.6
hsa-miR-33b*	214.7317	219.9875	227.1227	215.3872	268.0254	212.4807	228.4807	361.8855	3124.764	231.7726	263.0603	227.1227	212.1362	217.7903	253.4491	753.0434	219.8009	212.9963	230.1021	227.3427	209.607	240.7089	246.5079	255.5356	232.3687	204.7275	243.7366	215.544	229.4513	224.4014	209.607	214.0661	233.0254	207.9261	211.988	232.8045	242.2813	224.4014	274.5725	219.4244	217.0115	225.0989	209.607	210.4897	220.1739	218.3297	211.845	224.2104	230.5313
hsa-miR-26a	25678.34	26839.59	23850.73	24661.81	26500.54	25430.35	27991.68	24934.16	26215.02	25430.35	20493.57	25678.34	25951.73	24934.16	25130.6	25678.34	24462.57	25951.73	26839.59	24284.62	25130.6	24284.62	24462.57	26215.02	27171.01	26215.02	22641.66	23198.87	24056.12	23642.48	25430.35	27546.36	24056.12	25430.35	23850.73	27546.36	24056.12	24462.57	25130.6	25951.73	23850.73	25430.35	24934.16	25678.34	26839.59	25430.35	25951.73	27171.01	26215.02
hsa-miR-297	351.3873	246.5079	276.955	286.0793	360.7323	249.188	268.0254	303.0154	289.5651	251.3995	476.2637	325.4254	361.8855	257.1866	275.7927	290.9874	300.9237	351.3873	377.5186	269.6425	291.9217	261.3048	319.7435	391.1343	249.4461	265.3814	322.0462	385.2221	342.9793	289.5651	244.5474	243.4612	249.9675	290.9874	240.4788	286.0793	323.3987	281.5829	386.033	287.8772	268.0254	322.0462	276.1986	328.0271	456.2993	332.6665	237.2364	407.912	396.7108
hsa-miR-298	892.0257	611.5938	667.6125	498.9925	757.1734	417.4776	543.0853	743.7607	573.4784	226.2898	1361.844	591.2209	902.148	609.0198	795.5323	522.7294	598.4548	765.0985	847.5071	765.0985	633.0319	507.9222	748.0168	769.0583	504.1266	360.0379	606.7211	942.9846	671.6398	473.2363	459.5393	654.501	486.1239	409.3904	692.0125	467.0119	633.0319	545.2352	931.168	477.9893	410.6466	538.7142	500.9612	564.2347	761.8236	421.5223	386.033	769.0583	817.403
hsa-miR-27a	20328.45	24284.62	25130.6	19801.5	9498.055	11543.31	18682.98	17799.37	17103.34	19276.11	9102.863	20328.45	21590.94	18134.88	21799.62	21799.62	17103.34	23198.87	21799.62	23198.87	17963.08	14559.39	20493.57	20845.09	19276.11	17634.87	19434	13651.58	17434.39	18859.84	15233.8	22416.74	21027.08	13350.5	17634.87	21590.94	21027.08	18859.84	18859.84	13651.58	13486.77	17963.08	20845.09	20493.57	14403.14	15806.9	10301.44	17963.08	18859.84
hsa-miR-27b	11728.49	15423.43	10187.26	5490.531	5806.735	6053.898	9013.317	8532.874	10419.8	11096.26	799.9008	10955.38	6126.541	9013.317	11728.49	16525.09	7532.895	17799.37	13828.34	13068.03	11096.26	11395.15	15806.9	17281.7	9622.209	12598.09	10301.44	2178.904	9314.154	9218.159	11728.49	15611.35	13651.58	10187.26	9959.109	11878.88	10955.38	18348.47	13198.76	11243.63	8293.828	18134.88	18134.88	16360.75	13350.5	16002.15	13068.03	17281.7	16197.43
hsa-miR-29c	19977.97	8913.556	8192.757	9013.317	5693.608	14559.39	16698.9	13828.34	15611.35	14559.39	7465.06	14559.39	18859.84	13350.5	12159.95	15611.35	14559.39	10832.34	3875.187	8438.17	10187.26	13350.5	7220.209	345.39	6181.133	5252	2627.972	575.9752	15611.35	9959.109	10564.07	9218.159	11728.49	6242.051	7861.366	5490.531	8815.884	876.9565	4262.381	9959.109	8366.591	12446.28	5806.735	13068.03	13486.77	5389.332	3074.691	5145.231	6639.128
hsa-miR-29a	22816.31	16525.09	20845.09	20667.8	7788.141	21799.62	22641.66	25678.34	22004.52	22416.74	11096.26	23642.48	22416.74	22416.74	20328.45	22641.66	22816.31	20328.45	16197.43	18134.88	21027.08	18348.47	19977.97	12446.28	22004.52	21027.08	14403.14	9959.109	24284.62	23850.73	20845.09	21229.93	25130.6	20845.09	20493.57	17634.87	20845.09	15233.8	23642.48	21799.62	19631.3	22214.24	18348.47	19801.5	19276.11	17634.87	13651.58	15233.8	16525.09
hsa-miR-29b	27991.68	12008.82	19631.3	20179.29	16360.75	24462.57	24462.57	24661.81	25130.6	22816.31	13350.5	24056.12	23850.73	24462.57	25430.35	26215.02	23433.4	18507.82	17434.39	19276.11	23642.48	22998.63	14559.39	9218.159	16889.64	16698.9	16889.64	10832.34	25130.6	22214.24	19434	21394.27	25678.34	16197.43	18134.88	18859.84	18859.84	12446.28	8366.591	21590.94	17103.34	20667.8	9102.863	23433.4	21590.94	10419.8	13486.77	10084.61	17281.7
hsa-miR-340*	3546.917	1229.049	207.9261	274.1517	270.0278	344.6194	438.6242	477.9893	951.6542	280.4089	334.933	826.1807	296.817	1053.684	318.2334	1507.962	418.8381	295.1436	224.0327	951.6542	2739.939	1322.446	245.9422	229.4513	1855.419	1464.158	331.8784	199.9128	324.0085	396.7108	1002.361	2818.988	671.6398	1995.663	372.0045	224.9225	919.0602	882.5873	303.0154	1949.229	2234.385	1420.558	1081.342	872.0096	214.7317	772.2419	1074.257	2271.207	852.2603
hsa-miR-30a	9314.154	10955.38	8438.17	9314.154	4523.437	9959.109	15806.9	13486.77	10832.34	13350.5	6789.36	10564.07	20493.57	16525.09	20179.29	11243.63	18507.82	12299.72	8719.871	18348.47	13651.58	7294.538	8192.757	4123.395	10564.07	11728.49	3749.081	7220.209	15806.9	11728.49	12760.15	13486.77	9622.209	13068.03	13350.5	15233.8	10084.61	9413.056	9851.133	11096.26	12598.09	13068.03	10084.61	17103.34	13198.76	8022.925	6436.218	10187.26	13828.34
hsa-miR-30b	16698.9	19276.11	11728.49	22214.24	22004.52	19276.11	20845.09	23850.73	19631.3	21229.93	5743.077	21590.94	22998.63	21027.08	19801.5	21027.08	21799.62	18859.84	17799.37	21590.94	20667.8	16525.09	16360.75	11878.88	20845.09	20667.8	16698.9	19434	18859.84	21799.62	21799.62	20845.09	19434	24056.12	22004.52	22416.74	20179.29	22416.74	14876.23	19276.11	19434	21394.27	17434.39	23642.48	21229.93	17281.7	21590.94	14403.14	22214.24
hsa-miR-32*	199.4153	243.985	578.5888	197.0871	192.8437	211.3738	200.55	234.2136	1089.072	322.7586	226.0965	431.3115	2348.515	276.955	276.5593	578.5888	212.1362	274.5725	208.6725	268.292	293.5698	465.5195	204.4704	220.5087	498.9925	296.817	193.9401	195.4947	214.7317	360.7323	293.9983	561.5966	331.2432	283.2197	271.0181	213.7636	201.0122	680.9946	209.4436	192.1051	203.1217	207.0064	300.9237	196.6234	962.3414	192.1051	199.5861	213.7636	207.0064
hsa-miR-30e	7532.895	6370.301	7294.538	5997.142	5252	12889.18	10187.26	13651.58	8366.591	9498.055	2840.105	11096.26	10084.61	9102.863	8719.871	9102.863	7788.141	8293.828	7956.514	7532.895	6314.602	3779.433	4642.275	9413.056	7601.661	6557.382	1790.04	6126.541	10419.8	7956.514	6718.398	6126.541	9013.317	5997.142	6639.128	6990.312	7141.14	1400.693	9729.65	5304.064	6181.133	10955.38	4843.552	11543.31	7220.209	3983.781	799.9008	1995.663	9959.109
hsa-miR-30c	13828.34	16889.64	15611.35	12159.95	18134.88	15233.8	15423.43	17103.34	10955.38	14697.15	2029.064	14403.14	16889.64	18348.47	19276.11	15233.8	18682.98	15423.43	18859.84	15611.35	14876.23	13486.77	7956.514	19276.11	16698.9	18682.98	16525.09	12299.72	9102.863	14559.39	18348.47	18348.47	18134.88	13198.76	17963.08	16360.75	14403.14	19977.97	10564.07	13828.34	16889.64	18682.98	14876.23	19434	15806.9	15611.35	19073.73	18348.47	18134.88
hsa-miR-30d	20845.09	24462.57	18682.98	25678.34	25430.35	26500.54	26839.59	27546.36	12446.28	24056.12	25678.34	26839.59	26500.54	28511.39	26500.54	23642.48	29583.97	20179.29	19276.11	30596.92	27171.01	17799.37	13486.77	24056.12	23850.73	24284.62	21799.62	20328.45	26215.02	24661.81	29018.28	23433.4	19073.73	27546.36	27546.36	25430.35	26215.02	29018.28	24661.81	24661.81	25130.6	30065.95	27171.01	29018.28	26215.02	17434.39	25678.34	22416.74	30596.92
hsa-miR-31*	220.5087	757.1734	219.8009	219.4244	228.955	212.9963	265.8206	248.1326	226.0965	391.1343	311.8617	227.5543	239.4765	217.3008	243.7366	218.5203	234.6373	222.9077	2271.207	348.4114	214.5574	221.5784	4194.074	260.6474	239.7285	321.453	211.5113	248.4019	4689.419	234.2136	208.6725	212.6265	680.9946	295.6237	233.9669	217.6242	3074.691	622.7191	243.4612	1597.933	218.5203	229.4513	387.9145	227.9217	228.4807	3313.826	230.9293	202.5656	224.7133
hsa-miR-300	422.5495	292.5262	664.3004	316.4586	695.7213	307.5165	360.0379	457.8435	393.2597	561.5966	1751.887	456.2993	2076.764	300.2712	282.8257	450.7415	346.7495	282.4249	719.9362	320.8986	296.817	301.8662	1286.85	753.0434	290.0907	370.0118	2562.93	477.9893	444.0942	334.933	240.4788	261.6488	275.4225	247.5387	274.1517	289.1122	559.8397	349.1441	830.1155	333.4483	280.0447	317.098	278.4551	404.3659	614.4481	366.4501	241.1116	522.7294	377.5186
hsa-miR-335	3810.329	3201.583	1916.032	2108.152	2213.164	3683.62	9729.65	1585.262	2044.942	1331.554	5389.332	1322.446	7861.366	3683.62	4739.434	5932.951	2627.972	3983.781	3177.19	2764.923	6990.312	4739.434	2818.988	5743.077	2739.939	1262.946	4689.419	4843.552	4961.369	6314.602	4230.62	2693.135	3177.19	2968.362	4843.552	3374.689	5352.524	8622.18	6436.218	3313.826	4411.721	4523.437	1885.819	2693.135	1541.714	951.6542	357.2653	4022.146	3683.62
hsa-miR-329	258.9482	2234.385	253.7064	285.6689	490.3585	240.2272	350.6832	272.2869	255.1883	341.5691	729.1626	260.9354	352.956	326.096	220.5087	242.5136	250.5756	453.4273	331.2432	660.2327	3712.455	362.6317	342.1881	334.933	424.0234	267.1281	308.6896	448.0894	334.933	497.2882	430.3007	328.5722	255.5356	384.0474	431.3115	1855.419	366.4501	306.7692	416.6881	307.5165	281.217	328.0271	3374.689	327.3977	316.4586	308.1234	237.9288	477.9893	372.7787
hsa-miR-328	1597.933	984.709	4262.381	619.9791	2943.433	3875.187	1659.76	2996.735	1966.614	1279.206	191.3115	962.3414	190.3547	3486.169	4890.798	1840.593	2818.988	1901.177	495.8122	5192.367	4739.434	4194.074	1550.749	188.4755	1762.781	4022.146	4288.266	2863.01	688.0308	2252.633	8192.757	6557.382	3949.498	2863.01	5693.608	3683.62	1949.229	1021.803	221.2338	3712.455	1141.103	5548.358	5490.531	2584.71	2840.105	1262.946	322.0462	4600.992	3100.34
hsa-miR-325	412.8089	291.4338	381.3839	282.4249	357.2653	253.4491	341.5691	373.7822	326.096	283.7128	414.0113	348.4114	385.2221	311.8617	286.0793	329.2582	304.0006	292.5262	391.1343	313.1398	280.0447	338.3596	414.0113	352.956	269.6425	287.4555	342.1881	429.0233	374.5743	327.3977	269.18	280.4089	293.5698	266.15	288.3553	315.3733	378.4984	305.1966	411.8836	331.8784	298.2202	333.4483	290.0907	372.0045	389.9866	274.1517	227.9217	386.033	386.033
hsa-miR-326	2605.831	3255.082	10667.66	1648.617	205.1694	4961.369	5252	4061.006	3148.038	2996.735	257.1866	1901.177	268.292	3983.781	5648.141	1980.261	3712.455	6053.898	216.6845	5145.231	3374.689	2289.677	4600.992	817.403	3909.875	8112.542	5548.358	257.8445	221.0462	5863.426	5192.367	8022.925	2790.524	3048.728	7699.779	1530.052	3453.744	4329.169	310.7431	925.4919	7371.257	3779.433	3618.62	1279.206	1331.554	561.5966	2367.927	239.4765	9498.055
hsa-miR-34a	21027.08	4773.906	7788.141	13198.76	7699.779	9314.154	5806.735	18134.88	2713.754	5044.198	3313.826	11543.31	5863.426	13486.77	12446.28	13828.34	12598.09	4998.294	5044.198	6557.382	10084.61	6990.312	5604.221	1995.663	6639.128	5743.077	5743.077	4998.294	3584.213	830.1155	9413.056	10084.61	11395.15	7699.779	2044.942	6849.214	7220.209	7956.514	1648.617	8532.874	8622.18	12159.95	10419.8	13350.5	14559.39	5252	6496.838	1033.177	11395.15
hsa-miR-34b	213.7636	221.0462	221.2338	195.3215	4369.186	373.7822	195.3215	190.8891	235.122	197.0871	228.4807	197.4484	193.4544	474.7494	550.8407	411.8836	198.9322	205.1694	192.8437	555.7122	315.3733	199.4153	202.1978	201.1785	277.3123	467.0119	200.8607	197.4484	193.6997	195.3215	1810.977	206.5862	196.4292	765.0985	202.0548	215.9057	188.4755	225.5498	208.6725	204.5811	716.7512	534.7488	322.7586	199.5861	210.7713	199.9128	207.174	213.2757	324.0085
hsa-miR-33b	218.3297	249.188	1046.955	213.1398	200.8607	743.7607	219.2472	205.5968	1162.6	262.093	223.6601	216.2132	209.607	378.4984	1751.887	213.2757	211.5113	566.9238	203.2474	1409.609	761.8236	206.2145	216.6845	210.9023	272.6791	622.7191	202.9675	225.0989	206.5862	363.4514	251.3995	342.1881	329.2582	206.4902	221.5784	225.3389	211.6714	207.309	202.5656	210.7713	197.7906	709.6271	271.0181	202.1978	221.7441	264.4396	912.6931	218.1428	203.2474
hsa-miR-33a	740.8602	2126.046	300.2712	5446.37	248.1326	4061.006	2968.362	3949.498	11728.49	2627.972	259.9878	2562.93	6496.838	3313.826	5863.426	7220.209	2840.105	4642.275	274.1517	4194.074	2917.828	4689.419	253.1405	274.5725	3148.038	6242.051	258.2455	263.0603	1810.977	4449.455	2195.632	2584.71	3520.146	912.6931	4449.455	8438.17	5806.735	278.4551	297.3121	271.4416	2348.515	5490.531	1712.516	4961.369	9729.65	1670.069	772.2419	248.6832	1609.704
hsa-miR-345	404.3659	235.3958	249.9675	255.8189	213.7636	266.15	256.1512	293.1299	216.2132	226.6815	253.1405	254.2305	237.4401	240.4788	267.1281	354.0059	251.7155	286.5188	677.3868	230.1021	331.8784	267.1281	252.2955	272.2869	213.7636	223.0818	253.1405	273.3925	247.3396	211.0715	242.2813	258.9482	261.6488	244.8383	221.7441	226.2898	251.7155	268.7504	238.6575	258.9482	315.8576	220.309	243.7366	249.4461	226.2898	219.2472	361.8855	210.7713	218.3297
hsa-miR-346	5863.426	481.2052	5089.902	22998.63	22816.31	6914.571	7861.366	4523.437	4773.906	1949.229	9622.209	4123.395	8112.542	500.9612	236.0401	1409.609	4600.992	753.0434	13068.03	351.3873	549.2006	10084.61	13828.34	8815.884	401.3504	8532.874	19276.11	16889.64	13198.76	9729.65	219.6117	226.4863	354.0059	246.5079	856.7159	20328.45	6436.218	4927.504	12598.09	4890.798	736.5074	1790.04	1186.635	6557.382	5932.951	22816.31	21799.62	6639.128	3647.755
hsa-miR-340	7371.257	3374.689	1148.66	2388.204	4449.455	3647.755	2126.046	4369.186	3074.691	2584.71	421.5223	3618.62	609.0198	3177.19	3402.429	3837.163	1916.032	5352.524	4158.821	6718.398	7601.661	415.2442	1885.819	342.1881	2649.82	3584.213	296.3178	336.8709	1885.819	1562.728	1855.419	3283.017	4022.146	1871.394	1134.325	2649.82	300.9237	1053.684	1980.261	2126.046	3546.917	5389.332	3424.582	4600.992	4022.146	360.7323	1361.844	547.4321	4262.381
hsa-miR-199a-3p,hsa-miR-199b-3p	20179.29	21027.08	21394.27	19276.11	17799.37	13828.34	19276.11	16698.9	19801.5	10564.07	3201.583	19276.11	14220.01	11543.31	9498.055	17963.08	6789.36	19631.3	21027.08	22004.52	20328.45	22816.31	22416.74	15806.9	19631.3	17103.34	7699.779	8022.925	5693.608	10419.8	15055.53	15806.9	14403.14	15611.35	20179.29	13068.03	19434	12760.15	19276.11	20328.45	9102.863	19801.5	17963.08	17634.87	19434	20179.29	19276.11	23642.48	20493.57
hsa-miR-886-3p	4998.294	7465.06	984.709	1331.554	434.9966	3020.975	440.1381	363.4514	9851.133	13651.58	440.1381	702.4284	809.3754	947.3763	1303.531	3124.764	716.7512	7861.366	393.2597	2892.364	559.8397	2627.972	1699.728	365.4388	4449.455	713.3743	5863.426	3148.038	2410.134	4773.906	1270.668	1341.831	5446.37	15806.9	1464.158	4123.395	2195.632	4022.146	3283.017	3020.975	5490.531	719.9362	3647.755	1597.933	725.993	1074.257	317.098	372.0045	1885.819
hsa-miR-886-5p	246.5079	761.8236	219.6117	912.6931	1464.158	331.8784	273.6895	247.0682	817.403	1211.906	571.0464	813.3683	265.8206	314.8119	231.5522	342.9793	285.2266	967.6716	267.762	596.0633	271.4416	583.6835	264.4396	320.8986	528.5297	245.3498	2158.824	283.7128	288.7838	826.1807	238.4072	239.4765	1229.049	1314.139	234.4306	723.2852	234.8811	1162.6	304.5947	237.9288	1530.052	216.3937	861.5258	264.756	255.5356	947.3763	8438.17	433.6927	236.0401
hsa-miR-338-5p	309.6161	229.2189	272.6791	255.5356	242.7446	324.6349	308.1234	362.6317	229.4513	203.1217	225.9301	293.9983	303.4987	430.3007	474.7494	272.6791	260.6474	242.5136	271.0181	274.5725	326.8165	240.4788	278.0405	250.5756	262.7148	550.8407	265.8206	277.3123	283.2197	242.0384	305.6046	260.2771	651.287	220.1739	297.3121	259.3094	297.7589	290.6161	320.3311	310.7431	243.985	274.5725	247.5387	284.1	308.6896	242.0384	238.173	337.6285	275.4225
hsa-miR-338-3p	591.2209	1966.614	3283.017	7861.366	4600.992	9218.159	17434.39	740.8602	8815.884	13828.34	5252	1141.103	6370.301	13651.58	11395.15	13486.77	12299.72	5252	240.9035	11243.63	13068.03	9622.209	2213.164	252.9021	18507.82	16002.15	17634.87	292.5262	11096.26	16360.75	10084.61	2840.105	17434.39	1262.946	8913.556	9622.209	2500.01	4094.177	2289.677	7956.514	4449.455	5743.077	3255.082	1790.04	468.4871	337.6285	699.1327	3983.781	5044.198
hsa-miR-524-3p	316.4586	238.4072	345.39	240.9035	9622.209	230.3123	230.1021	300.9237	265.8206	212.1362	17434.39	278.0405	251.9652	221.5784	229.6447	245.6721	251.9652	262.4049	270.0278	226.4863	237.4401	228.3174	285.6689	350.0168	213.2757	991.5525	298.9511	6436.218	310.7431	235.3958	234.4306	210.9023	226.0965	593.7126	215.544	247.3396	3647.755	269.18	297.7589	246.762	296.817	257.1866	228.955	263.0603	289.5651	230.3123	1081.342	268.292	231.3303
hsa-miR-1274b	29583.97	30596.92	30596.92	31448.81	30065.95	30596.92	29583.97	29583.97	30065.95	30596.92	29583.97	29018.28	29018.28	30065.95	29583.97	30065.95	27991.68	29018.28	29018.28	29583.97	30596.92	30065.95	29583.97	29018.28	29583.97	29583.97	29018.28	30596.92	30596.92	30596.92	28511.39	31448.81	29018.28	29583.97	30596.92	30065.95	29583.97	29583.97	29018.28	29018.28	29583.97	27546.36	29018.28	27171.01	29583.97	25951.73	27546.36	28511.39	29583.97
hsa-miR-1274a	27171.01	28511.39	26839.59	27546.36	21799.62	27546.36	28511.39	28511.39	27991.68	29018.28	27991.68	28511.39	27546.36	25678.34	27171.01	27991.68	26839.59	28511.39	24462.57	26215.02	24934.16	25130.6	27546.36	24934.16	26839.59	27171.01	26839.59	27991.68	27546.36	26215.02	27546.36	25951.73	27991.68	28511.39	28511.39	25678.34	26500.54	25951.73	27991.68	27546.36	27991.68	24284.62	27546.36	24284.62	27171.01	22004.52	5997.142	21590.94	12299.72
hsa-miR-19b-1*	254.563	208.8205	248.4019	210.7713	212.6265	228.7462	405.4746	224.0327	247.5387	239.225	223.0818	233.0254	250.5756	229.4513	498.9925	235.122	225.9301	372.0045	224.9225	214.41	264.4396	211.2364	219.094	229.6447	677.3868	217.1542	227.9217	228.1187	220.309	217.0115	242.7446	308.6896	204.159	200.8607	251.3995	1096.334	245.0877	238.4072	227.3427	211.3738	350.0168	238.173	227.749	230.1021	227.1227	250.2645	211.0715	242.7446	238.4072
hsa-miR-524-5p	205.2895	220.309	200.8607	215.544	271.8614	212.1362	221.4132	236.0401	230.3123	337.6285	243.4612	214.5574	237.9288	244.8383	210.1787	224.4014	222.7453	220.1739	4642.275	217.0115	223.8429	223.8429	201.9052	216.0658	208.5075	240.4788	218.1428	235.783	215.2672	210.317	220.5087	276.1986	216.5324	8192.757	207.7479	199.9128	250.2645	201.0122	241.2744	215.2672	199.9128	256.5288	233.2251	257.1866	242.9875	234.4306	219.6117	253.4491	262.7148
hsa-miR-19b-2*	436.3234	305.1966	351.3873	311.8617	448.0894	299.7956	379.6989	476.2637	385.2221	261.3048	446.6253	432.2861	603.3607	383.1935	370.0118	392.1363	450.7415	357.2653	543.0853	429.0233	460.9408	339.8881	509.5347	405.4746	332.6665	306.7692	308.1234	520.9749	431.3115	611.5938	328.0271	369.0948	311.8617	289.1122	725.993	373.7822	429.0233	395.4249	530.2963	357.2653	306.1302	436.3234	335.586	578.5888	622.7191	304.5947	908.7403	415.2442	566.9238
hsa-miR-124a:9.1	311.3821	197.7906	657.3752	395.4249	1400.693	199.5861	212.1362	984.709	394.2978	195.4947	1518.621	1776.647	2739.939	199.4153	240.7089	892.0257	479.4781	341.5691	3584.213	266.8095	204.9994	208.105	417.4776	3020.975	251.7155	204.0118	1141.103	249.188	216.0658	564.2347	227.5543	220.309	240.0217	195.3215	210.4897	826.1807	1117.918	1623.602	3124.764	206.4902	288.3553	374.5743	204.0118	1245.682	847.5071	1170.251	834.0846	223.0818	2818.988
hsa-miR-485-5p	490.3585	431.3115	350.6832	330.5175	450.7415	293.9983	448.0894	460.9408	397.8826	218.5203	557.6074	415.2442	1096.334	377.5186	414.0113	648.4824	389.9866	518.8446	470.0289	420.3029	453.4273	356.4242	444.0942	495.8122	365.4388	307.5165	467.0119	555.7122	462.8168	380.4875	345.39	330.5175	369.0948	295.1436	386.033	331.8784	465.5195	373.7822	528.5297	377.5186	331.2432	424.0234	596.0633	399.011	415.2442	358.9988	250.2645	409.3904	1203.555
hsa-miR-485-3p	524.7829	1871.394	502.4998	441.5261	545.2352	300.9237	424.0234	489.0325	425.1476	276.955	651.287	1442.386	684.9918	568.9626	476.2637	852.2603	394.2978	1314.139	611.5938	667.6125	2818.988	457.8435	467.0119	543.0853	645.7274	401.3504	405.4746	524.7829	402.3594	349.1441	476.2637	559.8397	314.3075	625.6721	403.4073	308.6896	450.7415	378.4984	606.7211	326.8165	346.7495	382.3224	1901.177	393.2597	345.39	407.912	213.5693	389.9866	788.1794
hsa-miR-345:9.1	283.7128	293.5698	947.3763	277.6356	402.3594	281.5829	365.4388	409.3904	468.4871	293.5698	415.2442	327.3977	769.0583	520.9749	427.8041	285.6689	378.4984	377.5186	290.6161	645.7274	795.5323	396.7108	513.2002	470.0289	477.9893	723.2852	4194.074	882.5873	479.4781	437.4628	436.3234	611.5938	481.2052	422.5495	648.4824	699.1327	360.7323	352.233	723.2852	354.0059	861.5258	300.2712	305.6046	1295.372	271.4416	324.0085	397.8826	298.9511	555.7122
hsa-miR-1228*	6126.541	12446.28	17103.34	13068.03	17103.34	11878.88	13198.76	19434	12299.72	22214.24	21799.62	9314.154	5145.231	16889.64	16889.64	17434.39	17799.37	17434.39	7699.779	12446.28	12446.28	19073.73	19801.5	19801.5	10955.38	14403.14	21027.08	22004.52	19801.5	19977.97	17103.34	16002.15	17103.34	16360.75	17434.39	17799.37	16360.75	14559.39	20493.57	16360.75	16197.43	12889.18	13198.76	11728.49	17963.08	9959.109	12598.09	7601.661	11878.88
hsa-miR-1226*	248.6832	490.3585	355.7498	314.8119	315.8576	588.6544	242.7446	242.7446	251.9652	204.5811	245.9422	733.2312	283.2197	350.6832	418.8381	229.6447	358.9988	348.4114	243.1992	886.5724	486.1239	227.3427	242.2813	233.9669	674.652	743.7607	225.0989	886.5724	236.0401	232.3687	417.4776	528.5297	235.3958	264.756	444.0942	332.6665	247.0682	265.8206	336.8709	274.1517	272.6791	331.2432	306.1302	221.0462	236.0401	281.5829	342.9793	2306.245	331.2432
solexa-8048-104	4642.275	18507.82	14876.23	8022.925	13651.58	21394.27	17103.34	5997.142	13350.5	20845.09	24284.62	22004.52	9729.65	12889.18	13651.58	14220.01	8815.884	13651.58	1931.332	10832.34	2562.93	20179.29	22998.63	20667.8	25130.6	21394.27	23642.48	23850.73	25678.34	27546.36	24284.62	20179.29	18859.84	20667.8	25678.34	17963.08	19977.97	11096.26	24934.16	18348.47	24056.12	457.8435	5252	2562.93	596.0633	1995.663	363.4514	3313.826	2544.342
hsa-miR-518c*	667.6125	385.2221	1670.069	471.6046	1117.918	360.7323	614.4481	651.287	603.3607	338.3596	2455.314	603.3607	1575.481	449.6033	437.4628	459.5393	601.1643	457.8435	1111.245	459.5393	448.0894	471.6046	743.7607	1476.02	467.0119	360.7323	743.7607	1314.139	908.7403	513.2002	384.0474	457.8435	387.9145	543.0853	382.3224	470.0289	821.7587	591.2209	1245.682	486.1239	414.0113	507.9222	392.1363	674.652	729.1626	505.9706	9729.65	1194.359	830.1155
solexa-15-44487	1684.173	2410.134	487.4559	902.148	1194.359	1074.257	2544.342	2093.479	1562.728	1389.216	2108.152	2289.677	1236.761	1009.506	3837.163	2840.105	1380.349	2818.988	1105.001	761.8236	578.5888	1776.647	2076.764	1286.85	2524.576	2289.677	2329.375	2693.135	1507.962	1253.727	996.2679	1464.158	1931.332	1530.052	1314.139	1286.85	782.9723	596.0633	1111.245	586.2336	1507.962	606.7211	625.6721	640.1796	919.0602	743.7607	1279.206	1148.66	779.7529
hsa-miR-516a-3p,hsa-miR-516b*	481.2052	392.1363	406.6895	397.8826	611.5938	305.1966	404.3659	442.8483	404.3659	214.2425	688.0308	1170.251	813.3683	366.4501	409.3904	372.7787	422.5495	360.7323	606.7211	355.7498	351.3873	371.0414	3230.544	671.6398	386.033	314.3075	502.4998	583.6835	553.8212	375.486	333.4483	367.2891	332.6665	2178.904	361.8855	360.0379	438.6242	446.6253	609.0198	382.3224	339.8881	438.6242	360.7323	474.7494	460.9408	487.4559	273.6895	601.1643	524.7829
hsa-miR-768-5p:11.0	826.1807	6639.128	7067.58	5389.332	1916.032	10564.07	5693.608	4600.992	3810.329	9413.056	5089.902	2195.632	8532.874	8366.591	7699.779	5490.531	6126.541	9959.109	5932.951	9413.056	6557.382	11543.31	504.1266	357.2653	8438.17	5446.37	3712.455	699.1327	817.403	6496.838	10832.34	9851.133	5648.141	9498.055	8438.17	7788.141	2476.411	11728.49	2476.411	7141.14	3374.689	4600.992	7956.514	6181.133	424.0234	777.1948	674.652	1245.682	8366.591
hsa-miR-519e*	230.5313	441.5261	331.2432	405.4746	596.0633	460.9408	219.6117	211.5113	372.7787	799.9008	228.7462	234.2136	237.6303	304.5947	375.486	212.6265	230.1021	232.3687	290.9874	733.2312	260.9354	223.6601	511.0443	1855.419	221.4132	495.8122	2713.754	2271.207	1033.177	2764.923	342.9793	477.9893	297.3121	3749.081	456.2993	424.0234	2605.831	3875.187	1067.244	1303.531	4288.266	236.0401	210.6117	232.1773	241.2744	207.0064	1370.663	214.9098	212.6265
hsa-miR-509-3p	293.1299	1033.177	250.2645	22641.66	16889.64	16360.75	24284.62	22816.31	269.18	313.1398	260.6474	9102.863	19631.3	25430.35	24934.16	6557.382	25130.6	517.2511	16360.75	2818.988	3810.329	24462.57	17963.08	21394.27	26500.54	25430.35	21590.94	19977.97	22214.24	1712.516	24661.81	18134.88	22998.63	23198.87	18859.84	12299.72	23642.48	22004.52	23198.87	23433.4	20328.45	11395.15	21799.62	21590.94	22816.31	19977.97	23433.4	15423.43	24934.16
hsa-miR-1255a	203.8576	184.8893	247.8489	197.2548	188.4755	208.6725	193.4544	197.0871	208.105	254.9332	208.5075	199.0845	197.0871	201.1785	195.3215	197.0871	202.3696	196.4292	199.2312	196.0147	197.2548	198.5857	293.1299	204.159	219.094	211.2364	192.1051	202.8288	196.4292	191.3115	201.9052	257.5391	200.6973	190.3547	294.5886	209.1517	192.8437	227.3427	221.4132	197.9887	198.4079	198.5857	201.755	211.988	207.7479	200.3844	204.9994	192.8437	204.0118
hsa-miR-1255b	385.2221	317.098	308.1234	279.5911	449.6033	372.7787	286.5188	322.0462	316.4586	636.6609	614.4481	777.1948	441.5261	228.1187	473.2363	664.3004	282.0804	272.2869	2306.245	277.3123	266.5008	260.6474	330.5175	450.7415	225.9301	242.5136	309.6161	391.1343	426.7034	267.762	288.7838	341.5691	327.3977	226.4863	245.6721	280.4089	1380.349	315.3733	415.2442	449.6033	279.5911	331.8784	250.5756	495.8122	374.5743	593.7126	320.3311	473.2363	332.6665
hsa-miR-509-5p	244.2869	667.6125	201.1785	3177.19	319.7435	736.5074	5304.064	2014.456	255.5356	244.2869	431.3115	240.9035	342.1881	4890.798	1949.229	229.2189	3283.017	324.6349	291.9217	207.174	217.4509	2455.314	267.1281	332.6665	6053.898	719.9362	677.3868	5145.231	4739.434	232.8045	1949.229	719.9362	3779.433	2367.927	842.9711	1162.6	1016.304	361.8855	260.2771	260.6474	3486.169	230.3123	3949.498	219.8009	253.1405	248.4019	218.7232	279.1896	313.1398
hsa-miR-342-5p	5304.064	1826.406	5806.735	1840.593	684.9918	8719.871	1670.069	2076.764	4194.074	4022.146	2739.939	437.4628	3020.975	3779.433	5192.367	5252	4369.186	3909.875	4961.369	3810.329	5044.198	4158.821	404.3659	677.3868	2968.362	2764.923	3201.583	571.0464	474.7494	2627.972	3313.826	4843.552	4642.275	1597.933	1684.173	487.4559	3313.826	2060.965	497.2882	1253.727	4843.552	5693.608	4449.455	2029.064	5806.735	2029.064	1659.76	5743.077	4158.821
hsa-miR-342-3p	13651.58	5304.064	15806.9	2818.988	6557.382	10187.26	3712.455	5863.426	8112.542	3177.19	228.1187	9622.209	4094.177	5252	6718.398	8532.874	8192.757	8622.18	6496.838	8293.828	6639.128	2863.01	3148.038	203.1217	4802.819	3402.429	1270.668	4489.732	2840.105	4123.395	5044.198	5997.142	5044.198	2713.754	3546.917	3909.875	3020.975	5806.735	211.988	3837.163	5252	7532.895	5548.358	5743.077	4843.552	5446.37	1980.261	8532.874	4523.437
hsa-miR-125a-3p	559.8397	677.3868	457.8435	384.0474	495.8122	733.2312	444.0942	606.7211	490.3585	246.762	2271.207	452.0877	571.0464	363.4514	1016.304	405.4746	391.1343	553.8212	609.0198	882.5873	733.2312	1105.001	505.9706	588.6544	350.6832	315.8576	449.6033	674.652	530.2963	358.0489	956.996	538.7142	667.6125	609.0198	557.6074	464.3226	524.7829	431.3115	664.3004	1648.617	345.39	400.0624	1053.684	452.0877	550.8407	667.6125	295.1436	502.4998	434.9966
hsa-miR-125a-5p	23433.4	21394.27	24056.12	23642.48	21027.08	19977.97	23850.73	22416.74	23198.87	13068.03	19631.3	22998.63	21229.93	22816.31	22214.24	23198.87	20845.09	24661.81	19631.3	25130.6	20845.09	20667.8	17434.39	18348.47	14559.39	19073.73	18348.47	22816.31	20328.45	2713.754	23198.87	24462.57	22816.31	22416.74	20845.09	22004.52	25130.6	22641.66	18682.98	22816.31	21394.27	24661.81	25130.6	26500.54	24462.57	22641.66	24056.12	25678.34	23198.87
hsa-miR-892b	252.2955	426.7034	198.9322	244.5474	230.5313	215.127	252.6328	564.2347	5932.951	218.9005	345.39	250.8352	266.8095	303.4987	223.6601	233.6897	233.4571	225.7234	239.4765	210.7713	206.4902	230.1021	2108.152	251.3995	260.2771	233.6897	241.7971	256.5288	271.0181	228.3174	211.0715	217.3008	214.5574	234.6373	269.18	1021.803	231.1482	195.3215	268.292	214.7317	204.3321	307.5165	386.033	207.0064	233.9669	202.9675	304.5947	237.6303	1931.332
hsa-miR-892a	257.8445	1178.476	269.18	363.4514	222.9077	1409.609	1262.946	218.5203	1840.593	248.4019	194.4104	222.3183	224.4014	1350.458	680.9946	1105.001	214.7317	389.9866	7371.257	412.8089	207.309	1699.728	2863.01	12598.09	2014.456	1530.052	2996.735	265.0723	5806.735	3618.62	765.0985	541.0076	842.9711	769.0583	1442.386	231.1482	241.1116	280.4089	207.4715	852.2603	1636.047	4288.266	706.0518	5490.531	263.0603	204.5811	217.4509	7956.514	4689.419
hsa-miR-891b	204.159	202.0548	259.9878	1420.558	194.8529	196.2248	197.9887	194.4104	189.0592	226.0965	213.2757	200.8607	208.5075	281.5829	210.4897	190.8891	196.2248	194.6383	188.4755	197.7906	189.0592	191.3115	191.7118	192.4699	505.9706	209.8702	196.2248	184.8893	200.6973	198.5857	225.3389	197.6111	204.856	194.4104	201.4803	236.5781	218.1428	223.8429	197.7906	892.0257	191.3115	581.0266	424.0234	210.1787	1810.977	193.1142	326.8165	198.7677	1739.108
hsa-miR-891a	4559.209	3875.187	3712.455	3683.62	265.0723	2093.479	217.1542	3255.082	4642.275	203.5508	212.2864	2943.433	4262.381	1684.173	1331.554	3230.544	4449.455	1270.668	206.7395	872.0096	228.4807	2142.114	218.5203	196.2248	2306.245	2476.411	367.2891	205.4531	564.2347	2840.105	2252.633	674.652	3875.187	448.0894	1286.85	2968.362	220.309	3255.082	207.7479	2410.134	1739.108	6181.133	3983.781	5192.367	8719.871	231.9973	1826.406	241.2744	10667.66
hsa-miR-888*	233.0254	211.988	399.011	190.8891	210.317	202.0548	192.4699	213.432	188.4755	298.9511	202.5656	195.7618	217.1542	206.8569	202.0548	197.7906	208.2226	195.0771	204.159	203.7137	200.0786	206.0204	208.8205	194.1695	227.749	193.4544	215.2672	215.2672	200.55	208.8205	212.2864	199.2312	198.5857	242.9875	219.8009	515.4628	224.5622	215.127	216.0658	194.8529	211.6714	193.4544	242.5136	198.1978	223.6601	326.8165	214.7317	207.174	205.2895
hsa-miR-508-5p	290.9874	270.407	262.093	886.5724	249.9675	274.5725	249.6989	1949.229	284.4717	219.4244	337.6285	282.8257	289.5651	3402.429	601.1643	270.407	1134.325	269.18	238.4072	247.0682	242.7446	867.006	912.6931	4329.169	1562.728	837.5593	1739.108	272.6791	251.3995	244.8383	1067.244	384.0474	1021.803	507.9222	358.0489	244.2869	1409.609	231.9973	269.6425	1286.85	702.4284	237.4401	2126.046	251.0959	991.5525	350.0168	4094.177	216.0658	321.453
hsa-miR-508-3p	399.011	327.3977	206.0204	16698.9	6436.218	7788.141	18134.88	20328.45	280.4089	256.5288	251.0959	3230.544	13486.77	24056.12	15423.43	6053.898	20493.57	215.9057	3683.62	1186.635	1380.349	21799.62	7141.14	6849.214	24661.81	13198.76	8192.757	6557.382	11395.15	367.2891	18507.82	12159.95	15806.9	18348.47	10187.26	4369.186	11728.49	7220.209	12446.28	22416.74	10187.26	8622.18	15611.35	13828.34	17634.87	10301.44	22004.52	4802.819	22998.63
hsa-miR-548c-5p	555.7122	476.2637	495.8122	392.1363	2562.93	313.7486	534.7488	559.8397	422.5495	484.1786	1211.906	468.4871	719.9362	511.0443	381.3839	550.8407	374.5743	373.7822	449.6033	322.0462	350.6832	360.0379	830.1155	10187.26	349.1441	310.0692	541.0076	648.4824	518.8446	736.5074	339.0364	427.8041	464.3226	332.6665	328.5722	325.4254	426.7034	400.0624	937.1091	346.1026	465.5195	437.4628	425.1476	396.7108	464.3226	323.3987	218.5203	524.7829	351.3873
hsa-miR-548c-3p	319.7435	279.1896	262.4049	301.3928	411.8836	258.6001	321.453	329.8941	308.6896	302.4783	454.8193	324.0085	407.912	284.4717	246.1905	275.4225	299.7956	272.6791	342.9793	265.8206	263.0603	289.5651	335.586	361.8855	246.5079	258.9482	339.0364	372.7787	388.8482	837.5593	233.4571	249.4461	267.762	236.0401	247.5387	255.5356	302.4783	248.9435	404.3659	292.5262	268.7504	280.0447	263.0603	293.1299	317.098	298.9511	331.8784	392.1363	317.098
hsa-miR-877*	1148.66	379.6989	671.6398	324.6349	222.5541	454.8193	1855.419	2671.12	222.3183	224.0327	234.4306	571.0464	226.2898	467.0119	367.2891	897.3518	294.5886	215.544	1442.386	991.5525	550.8407	1495.282	230.7378	230.3123	636.6609	1027.708	223.0818	224.4014	218.7232	1009.506	1451.97	1810.977	834.0846	791.9832	834.0846	251.7155	214.0661	942.9846	231.3303	2234.385	1751.887	583.6835	1322.446	688.0308	236.5781	213.2757	468.4871	211.2364	322.0462
hsa-miR-520d-5p	315.3733	355.7498	301.3928	290.6161	393.2597	237.6303	263.7567	369.0948	264.4396	209.8702	260.9354	279.1896	347.5067	364.3481	289.5651	275.7927	277.6356	273.0711	269.18	242.9875	246.1905	259.9878	302.4783	269.18	236.0401	237.4401	385.2221	332.6665	270.407	319.7435	226.0965	275.7927	257.8445	1096.334	233.0254	271.8614	284.8807	276.5593	381.3839	262.7148	437.4628	266.8095	241.1116	274.1517	293.9983	278.4551	1507.962	236.2806	283.7128
hsa-miR-520d-3p	278.8391	211.5113	220.8481	212.2864	223.4547	201.755	220.309	237.6303	213.7636	192.8437	210.7713	226.6815	217.4509	213.1398	224.7133	220.1739	221.4132	233.0254	3618.62	338.3596	231.1482	204.4704	215.7268	225.9301	204.7275	204.3321	238.9666	216.6845	211.5113	214.9098	220.309	233.6897	212.4807	3283.017	243.1992	222.1251	254.0112	266.15	244.8383	225.7234	262.7148	243.4612	212.4807	251.9652	252.2955	225.0989	213.7636	209.7345	245.6721
hsa-miR-582-3p	318.2334	231.7726	280.0447	281.5829	284.4717	236.5781	227.9217	311.3821	276.1986	324.0085	332.6665	355.7498	314.3075	243.4612	266.8095	287.4555	265.3814	259.3094	272.2869	240.7089	230.1021	243.7366	277.3123	276.1986	236.8113	239.4765	281.5829	289.5651	273.3925	245.0877	232.3687	224.0327	241.7971	222.3183	234.8811	235.783	244.2869	253.1405	320.8986	236.8113	238.6575	250.5756	221.7441	545.2352	250.5756	215.127	209.607	235.3958	242.0384
hsa-miR-582-5p	239.7285	387.9145	213.7636	1303.531	3201.583	1790.04	1790.04	396.7108	1021.803	1074.257	343.7859	1575.481	5252	3201.583	511.0443	3712.455	1270.668	330.5175	238.9666	481.2052	543.0853	386.9211	265.0723	352.233	1507.962	1186.635	286.9689	341.5691	1211.906	3909.875	645.7274	2996.735	5997.142	1550.749	817.403	7220.209	1636.047	3148.038	5389.332	1826.406	1541.714	1495.282	1684.173	2014.456	1636.047	315.8576	769.0583	260.2771	2892.364
hsa-miR-151-3p	7465.06	13350.5	12598.09	10084.61	8622.18	10301.44	9622.209	15423.43	14031.14	14031.14	817.403	12159.95	5604.221	14031.14	9102.863	13068.03	11543.31	11096.26	5806.735	15806.9	8438.17	10667.66	5932.951	1659.76	9314.154	7956.514	5145.231	7067.58	5932.951	2524.576	14403.14	11728.49	7532.895	12889.18	10667.66	6242.051	6314.602	11243.63	8022.925	10564.07	6242.051	8192.757	7371.257	8112.542	12760.15	4773.906	9622.209	7699.779	4890.798
hsa-miR-151-5p	14403.14	15233.8	13651.58	19977.97	12446.28	15611.35	12889.18	22214.24	15055.53	15423.43	1105.001	17963.08	17799.37	21799.62	15611.35	19073.73	16698.9	16525.09	19434	22641.66	20493.57	9413.056	8913.556	8293.828	18859.84	14559.39	7956.514	11878.88	14559.39	10667.66	18134.88	17103.34	14559.39	14031.14	16002.15	14403.14	10419.8	18134.88	6990.312	12598.09	14220.01	20179.29	15055.53	22641.66	17434.39	13350.5	17799.37	9413.056	21394.27
hsa-miR-144:9.1	614.4481	291.9217	313.7486	347.5067	581.0266	264.756	450.7415	495.8122	460.9408	433.6927	1380.349	442.8483	706.0518	328.0271	282.0804	354.9325	368.2408	326.8165	617.5087	314.8119	311.3821	365.4388	434.9966	625.6721	280.0447	302.4783	465.5195	593.7126	536.6929	329.8941	255.8189	279.1896	295.6237	249.4461	282.8257	284.1	401.3504	295.6237	636.6609	385.2221	284.4717	343.7859	273.6895	391.1343	431.3115	369.0948	1060.444	429.0233	412.8089
hsa-miR-30c-1*	253.7064	22416.74	25430.35	10419.8	9959.109	24056.12	14031.14	3424.582	14403.14	25678.34	20667.8	16360.75	6639.128	23433.4	23198.87	18859.84	23850.73	22998.63	9622.209	19434	6496.838	25430.35	23433.4	16360.75	19434	23433.4	26500.54	26839.59	23642.48	25951.73	25130.6	26500.54	22641.66	26215.02	26839.59	24462.57	19801.5	23198.87	25678.34	24462.57	26839.59	4998.294	24661.81	1495.282	3909.875	2790.524	1931.332	6053.898	14697.15
hsa-miR-30c-2*	1575.481	504.1266	313.1398	367.2891	3313.826	317.098	387.9145	459.5393	481.2052	534.7488	310.7431	459.5393	495.8122	979.0504	2649.82	378.4984	360.7323	640.1796	386.033	729.1626	1236.761	370.0118	412.8089	6557.382	713.3743	3424.582	3875.187	405.4746	358.9988	328.5722	740.8602	974.1544	1134.325	719.9362	757.1734	300.9237	374.5743	260.2771	505.9706	418.8381	1105.001	280.806	489.0325	311.3821	882.5873	272.2869	416.6881	4369.186	619.9791
solexa-8211-102	6990.312	18348.47	16002.15	7956.514	12299.72	17103.34	19434	13350.5	11878.88	20667.8	242.9875	8815.884	16360.75	16360.75	16360.75	11543.31	12889.18	14697.15	20328.45	15233.8	11728.49	8112.542	6181.133	13828.34	21590.94	13651.58	7141.14	20493.57	20845.09	19801.5	16889.64	19631.3	17963.08	19801.5	17799.37	12008.82	13828.34	22816.31	14559.39	16698.9	11543.31	5863.426	9314.154	3402.429	7788.141	6990.312	215.2672	7294.538	12159.95
solexa-2952-306	17434.39	20845.09	22004.52	18134.88	21229.93	21027.08	18859.84	19977.97	17634.87	20328.45	23850.73	18348.47	13350.5	20493.57	20493.57	19276.11	21394.27	20493.57	11878.88	18682.98	17434.39	22214.24	18682.98	20493.57	21229.93	19434	22998.63	24056.12	22004.52	20845.09	22214.24	22004.52	22416.74	21229.93	22416.74	20493.57	20667.8	19631.3	24284.62	19073.73	18682.98	16525.09	19073.73	12299.72	18348.47	13486.77	17434.39	12008.82	20667.8
solexa-6676-127	242.0384	239.7285	229.4513	226.9113	252.9021	241.1116	232.3687	255.8189	246.5079	320.8986	329.2582	257.5391	223.0818	229.8321	226.9113	240.0217	234.8811	240.0217	276.955	228.3174	395.4249	270.7059	269.18	273.3925	214.7317	241.1116	251.3995	276.1986	291.4338	265.0723	219.094	285.6689	225.0989	221.2338	263.4288	224.0327	252.6328	238.173	255.1883	272.6791	249.188	249.9675	228.7462	258.9482	274.1517	243.4612	476.2637	286.5188	255.1883
hsa-miR-450a	1229.049	3837.163	1931.332	1464.158	5604.221	3983.781	4288.266	1229.049	1826.406	1431.37	1170.251	3779.433	748.0168	1901.177	1648.617	2649.82	842.9711	3347.871	1980.261	5304.064	3949.498	1931.332	1134.325	897.3518	4022.146	2432.888	3584.213	1636.047	3148.038	2605.831	2500.01	1442.386	2142.114	5252	1762.781	1067.244	2388.204	2996.735	3255.082	1699.728	1350.458	1562.728	1597.933	1810.977	2790.524	680.9946	4061.006	919.0602	534.7488
hsa-miR-452*	1117.918	404.3659	358.0489	438.6242	482.6122	332.6665	505.9706	660.2327	671.6398	314.8119	389.9866	627.8864	642.8639	573.4784	489.0325	445.3089	440.1381	557.6074	664.3004	627.8864	471.6046	470.0289	4998.294	702.4284	407.912	308.1234	460.9408	450.7415	414.0113	342.9793	308.1234	476.2637	357.2653	300.9237	421.5223	416.6881	437.4628	355.7498	561.5966	536.6929	324.6349	356.4242	271.8614	384.0474	358.9988	320.8986	373.7822	442.8483	379.6989
hsa-miR-454*	217.3008	1253.727	200.0786	350.6832	232.3687	1046.955	1111.245	228.955	2014.456	259.9878	209.7345	224.7133	280.806	1074.257	782.9723	627.8864	228.1187	520.9749	228.7462	1096.334	473.2363	1331.554	213.7636	248.9435	526.8471	897.3518	2968.362	4449.455	230.1021	310.0692	2213.164	1370.663	876.9565	1451.97	1002.361	200.0786	205.2895	208.2226	204.856	228.955	213.2757	225.9301	207.4715	203.8576	2178.904	1575.481	250.8352	227.3427	224.2104
hsa-miR-449b	1253.727	1027.708	716.7512	837.5593	1286.85	571.0464	795.5323	1053.684	856.7159	2234.385	2234.385	1279.206	1790.04	974.1544	1148.66	680.9946	2060.965	1350.458	1350.458	1016.304	1575.481	657.3752	1855.419	1541.714	856.7159	967.6716	1725.433	1389.216	3201.583	1229.049	674.652	777.1948	609.0198	566.9238	931.168	630.4723	872.0096	688.0308	4022.146	593.7126	1790.04	1067.244	702.4284	791.9832	1053.684	1451.97	348.4114	5446.37	991.5525
hsa-miR-449a	2840.105	830.1155	201.4803	219.2472	209.607	432.2861	215.127	294.5886	200.8607	196.6234	207.4715	236.8113	209.8702	226.9113	207.7479	912.6931	211.988	1186.635	245.3498	314.3075	213.2757	228.955	224.2104	6126.541	795.5323	1194.359	246.5079	249.6989	235.6089	4022.146	320.8986	606.7211	437.4628	361.8855	293.9983	1279.206	221.5784	201.9052	232.3687	208.2226	867.006	748.0168	1855.419	699.1327	5304.064	211.845	281.5829	630.4723	2432.888
hsa-miR-431*	226.0965	207.0064	238.173	291.9217	532.8021	566.9238	221.0462	219.9875	206.2145	381.3839	209.8702	217.3008	227.749	204.7275	219.9875	209.0005	306.1302	207.9261	328.0271	206.2145	426.7034	211.0715	204.9994	271.4416	196.6234	212.9963	209.4436	238.4072	215.7268	207.174	231.3303	202.708	217.3008	228.3174	199.9128	231.5522	214.9098	261.3048	236.0401	211.5113	220.5087	204.159	216.8631	224.5622	212.7934	427.8041	9959.109	250.2645	217.0115
hsa-miR-432*	3020.975	193.6997	199.2312	203.4176	233.6897	210.1787	203.8576	201.4803	220.309	258.9482	227.3427	214.41	219.8009	212.9963	208.2226	208.6725	220.5087	240.2272	227.3427	254.0112	306.1302	202.1978	215.127	273.0711	358.0489	219.094	225.5498	4802.819	216.2132	212.1362	242.0384	211.845	203.4176	204.3321	220.309	206.8569	198.5857	231.5522	210.6117	199.2312	215.544	215.7268	211.845	222.3183	219.2472	220.8481	991.5525	271.8614	206.345
hsa-miR-425*	211.845	335.586	1464.158	259.9878	288.3553	642.8639	1002.361	834.0846	403.4073	664.3004	1040.077	249.4461	3647.755	1636.047	2863.01	596.0633	1575.481	837.5593	233.6897	1885.819	575.9752	4288.266	1270.668	8366.591	699.1327	725.993	481.2052	2252.633	509.5347	1585.262	2158.824	1409.609	1431.37	1229.049	2562.93	856.7159	4773.906	586.2336	2271.207	1507.962	627.8864	1295.372	1279.206	320.3311	740.8602	3048.728	761.8236	218.7232	719.9362
hsa-miR-371-3p	425.1476	254.9332	281.5829	280.4089	237.4401	233.9669	237.9288	339.8881	326.8165	218.3297	297.3121	322.7586	306.1302	263.7567	250.2645	289.1122	307.5165	264.4396	290.0907	282.8257	243.1992	281.217	295.1436	238.6575	247.3396	230.9293	267.1281	255.8189	231.7726	238.173	217.7903	237.6303	317.098	5192.367	231.7726	243.4612	258.6001	237.9288	298.2202	324.6349	229.2189	236.8113	219.2472	226.4863	244.2869	345.39	216.0658	227.9217	235.6089
hsa-miR-371-5p	536.6929	342.1881	474.7494	380.4875	674.652	380.4875	498.9925	498.9925	491.7672	354.9325	872.0096	504.1266	677.3868	513.2002	528.5297	395.4249	515.4628	471.6046	709.6271	566.9238	625.6721	452.0877	530.2963	640.1796	481.2052	573.4784	549.2006	619.9791	550.8407	430.3007	513.2002	493.5216	389.9866	3201.583	526.8471	410.6466	603.3607	500.9612	614.4481	414.0113	473.2363	627.8864	498.9925	588.6544	667.6125	479.4781	286.0793	1518.621	706.0518
solexa-3927-221	22004.52	22641.66	24934.16	20328.45	15611.35	25678.34	21027.08	23198.87	22214.24	21590.94	24462.57	23198.87	17103.34	23642.48	25678.34	21394.27	23642.48	11878.88	21590.94	17434.39	22214.24	19977.97	23850.73	15423.43	23433.4	18348.47	24462.57	25678.34	23198.87	22004.52	6990.312	24934.16	24934.16	26500.54	24284.62	22998.63	20328.45	21229.93	25430.35	20845.09	25951.73	11728.49	20667.8	16197.43	13651.58	10564.07	7532.895	16889.64	15055.53
hsa-miR-422a	195.4947	200.6973	194.6383	201.3284	196.4292	203.2474	207.174	204.7275	201.4803	357.2653	203.5508	192.1051	201.6364	194.6383	192.1051	189.0592	209.0005	199.9128	199.4153	195.7618	195.3215	192.8437	224.9225	202.1978	240.2272	301.8662	186.4105	204.7275	199.5861	203.1217	198.9322	216.5324	192.1051	190.8891	200.8607	190.3547	193.9401	194.8529	209.7345	194.1695	190.8891	194.8529	184.8893	193.1142	207.174	202.3696	498.9925	207.7479	196.4292
hsa-miR-424*	5145.231	2968.362	6789.36	1370.663	1442.386	1931.332	3201.583	1659.76	1194.359	389.9866	238.4072	217.4509	258.2455	951.6542	1659.76	2158.824	226.0965	4739.434	218.9005	4600.992	2500.01	1060.444	2840.105	255.1883	991.5525	2271.207	232.3687	218.9005	222.5541	520.9749	2713.754	664.3004	454.8193	2410.134	947.3763	228.3174	4843.552	1885.819	233.4571	215.544	2739.939	779.7529	2014.456	303.0154	233.0254	202.0548	300.2712	223.8429	228.955
hsa-miR-520c-3p,hsa-miR-520f	255.5356	213.7636	239.225	308.6896	465.5195	465.5195	273.0711	278.0405	252.2955	5145.231	3374.689	248.9435	315.3733	216.6845	210.7713	224.9225	397.8826	226.9113	3520.146	246.1905	231.5522	249.188	298.2202	325.4254	238.4072	228.955	342.9793	3283.017	299.3777	257.5391	210.317	224.7133	215.9057	4843.552	206.345	282.8257	259.6248	984.709	275.7927	240.7089	253.1405	230.9293	216.0658	276.5593	251.9652	445.3089	332.6665	339.8881	242.9875
hsa-miR-452*:9.1	13350.5	5446.37	9218.159	11395.15	6718.398	1262.946	8815.884	222.5541	3647.755	12760.15	4890.798	10832.34	245.0877	2014.456	5693.608	3148.038	5089.902	7220.209	14559.39	4802.819	9729.65	2044.942	17634.87	24284.62	2348.515	12008.82	22004.52	16698.9	21799.62	15611.35	3424.582	2289.677	2348.515	3712.455	1322.446	9102.863	12446.28	19276.11	20179.29	5548.358	23433.4	9314.154	1699.728	12889.18	3875.187	10084.61	12299.72	19276.11	2348.515
hsa-miR-411*	291.4338	245.3498	268.292	241.1116	289.5651	221.0462	254.2305	270.0278	241.7971	272.2869	386.033	266.15	279.5911	231.1482	233.2251	227.9217	266.8095	222.3183	311.3821	264.756	329.8941	226.6815	258.9482	263.0603	217.7903	242.9875	253.4491	247.8489	275.7927	242.9875	212.1362	218.3297	224.5622	213.7636	218.1428	239.225	284.4717	300.9237	284.8807	242.5136	255.1883	299.3777	236.8113	292.5262	271.8614	236.5781	1186.635	365.4388	259.3094
hsa-miR-196a*	204.0118	235.783	318.9177	2195.632	276.5593	412.8089	241.5152	211.845	395.4249	288.3553	318.2334	234.6373	221.2338	309.6161	257.5391	244.8383	1060.444	263.4288	252.9021	249.6989	206.0204	534.7488	336.8709	249.4461	270.7059	657.3752	1420.558	495.8122	347.5067	300.2712	249.6989	248.6832	263.0603	426.7034	268.7504	283.2197	304.5947	1826.406	315.3733	310.0692	809.3754	206.345	228.4807	211.0715	201.4803	195.7618	233.0254	250.5756	236.5781
hsa-miR-92a-1*	1541.714	274.1517	991.5525	196.0147	242.0384	347.5067	224.7133	196.2248	218.3297	974.1544	243.1992	193.1142	199.5861	268.292	238.6575	476.2637	442.8483	224.7133	202.8288	244.5474	442.8483	202.708	220.309	195.7618	547.4321	598.4548	195.4947	209.2924	189.0592	370.0118	259.6248	680.9946	396.7108	286.5188	247.0682	196.8211	197.4484	369.0948	201.1785	201.755	224.4014	596.0633	575.9752	196.2248	205.4531	203.8576	310.7431	211.6714	196.8211
hsa-miR-92a-2*	198.1978	240.2272	208.6725	217.6242	206.2145	209.7345	191.3115	194.1695	204.7275	231.5522	206.345	196.8211	189.0592	223.0818	221.0462	189.7599	202.9675	201.3284	209.1517	242.5136	192.8437	193.6997	192.4699	199.2312	211.2364	206.4902	202.708	203.7137	200.8607	193.9401	265.0723	208.2226	197.9887	257.8445	234.6373	202.708	227.9217	207.7479	190.8891	197.6111	196.8211	201.9052	195.3215	211.5113	197.7906	227.1227	588.6544	202.9675	184.8893
hsa-miR-513a-5p	1074.257	622.7191	588.6544	3949.498	3074.691	2271.207	4230.62	5548.358	947.3763	244.8383	2544.342	1060.444	1623.602	12446.28	4927.504	566.9238	9413.056	706.0518	1341.831	684.9918	680.9946	4642.275	1431.37	4288.266	8913.556	4489.732	1067.244	1541.714	2500.01	534.7488	9314.154	3647.755	8112.542	5446.37	3837.163	2076.764	5446.37	3402.429	2790.524	6849.214	2840.105	2410.134	7294.538	3749.081	5997.142	1220.317	1636.047	3424.582	8913.556
hsa-miR-513a-3p	295.1436	235.6089	231.3303	1995.663	467.0119	1597.933	2892.364	2892.364	267.4473	415.2442	481.2052	266.8095	2943.433	7601.661	1485.271	586.2336	6370.301	230.7378	338.3596	241.7971	230.5313	5648.141	3618.62	315.3733	14876.23	4642.275	290.9874	331.8784	335.586	249.6989	2968.362	2562.93	3983.781	5648.141	1194.359	1810.977	1840.593	310.0692	1117.918	4559.209	1966.614	342.1881	1995.663	342.9793	324.0085	1550.749	224.4014	495.8122	6314.602
hsa-miR-302b*	5997.142	733.2312	3983.781	21229.93	18859.84	6126.541	3520.146	3486.169	3618.62	2306.245	20845.09	5604.221	5548.358	517.2511	830.1155	2671.12	5743.077	1885.819	8112.542	897.3518	400.0624	11728.49	14220.01	14876.23	593.7126	5548.358	14220.01	13486.77	11243.63	8622.18	611.5938	706.0518	837.5593	450.7415	1380.349	14697.15	5863.426	2142.114	13486.77	3983.781	1670.069	1901.177	1253.727	617.5087	6849.214	20493.57	21027.08	8022.925	1370.663
hsa-miR-302c*	648.4824	351.3873	384.0474	409.3904	640.1796	320.8986	550.8407	578.5888	522.7294	500.9612	1111.245	495.8122	664.3004	360.7323	388.8482	402.3594	414.0113	436.3234	777.1948	345.39	425.1476	386.033	575.9752	912.6931	301.8662	1105.001	596.0633	757.1734	799.9008	416.6881	336.8709	356.4242	338.3596	292.5262	515.4628	357.2653	571.0464	464.3226	826.1807	356.4242	392.1363	456.2993	358.0489	536.6929	609.0198	648.4824	486.1239	719.9362	448.0894
hsa-miR-302d*	276.5593	227.749	226.2898	238.173	264.4396	220.5087	233.0254	254.9332	262.4049	474.7494	242.7446	247.5387	301.3928	233.9669	217.0115	241.5152	246.5079	238.6575	8815.884	240.9035	234.6373	254.2305	247.8489	298.9511	222.3183	222.3183	277.6356	254.563	297.3121	242.5136	356.4242	352.233	223.4547	227.749	387.9145	223.4547	246.762	226.0965	258.6001	276.955	227.9217	241.2744	232.1773	249.188	261.3048	235.122	207.622	276.5593	260.6474
hsa-miR-302a*	228.3174	223.2751	284.4717	991.5525	296.3178	234.8811	2739.939	253.7064	293.9983	269.18	193.6997	2649.82	335.586	235.783	234.6373	271.4416	243.1992	242.2813	298.9511	234.2136	244.5474	231.9973	240.7089	297.3121	237.4401	233.4571	285.6689	286.9689	282.4249	243.4612	210.4897	223.8429	238.173	228.955	322.7586	230.7378	235.6089	270.0278	240.4788	245.6721	271.4416	246.5079	225.0989	240.0217	222.3183	247.0682	260.2771	228.4807	235.3958
hsa-miR-106a:9.1	259.6248	279.5911	258.6001	264.1167	354.0059	1245.682	241.2744	256.8204	317.7044	225.7234	384.0474	1117.918	281.217	1170.251	280.4089	473.2363	709.6271	266.5008	300.2712	692.0125	974.1544	230.9293	260.9354	307.5165	310.0692	642.8639	276.5593	261.3048	263.7567	446.6253	497.2882	417.4776	227.5543	215.544	380.4875	842.9711	278.8391	1046.955	274.9528	229.2189	223.6601	249.6989	442.8483	2524.576	269.6425	284.1	1670.069	280.806	2029.064
hsa-miR-199a-5p	15611.35	10419.8	5604.221	9413.056	211.5113	5604.221	10301.44	6639.128	872.0096	4843.552	199.0845	13198.76	222.5541	4489.732	4559.209	10419.8	3148.038	8532.874	3949.498	17963.08	13486.77	6789.36	9314.154	11543.31	8366.591	7371.257	1409.609	214.41	4802.819	4689.419	4802.819	7141.14	6496.838	3683.62	11395.15	4890.798	3837.163	4773.906	6849.214	9218.159	431.3115	17434.39	15806.9	11243.63	14220.01	10667.66	886.5724	14031.14	8293.828
solexa-826-1288	517.2511	4523.437	3124.764	356.4242	227.1227	3810.329	3283.017	886.5724	1776.647	5604.221	252.2955	227.9217	392.1363	5089.902	4288.266	4158.821	4773.906	4802.819	3255.082	3402.429	1550.749	1949.229	2500.01	4158.821	2917.828	1067.244	269.6425	254.9332	276.955	2126.046	2348.515	4411.721	2289.677	1699.728	4288.266	5304.064	406.6895	2627.972	282.0804	2455.314	1485.271	524.7829	557.6074	297.7589	322.7586	258.2455	251.0959	357.2653	1067.244
hsa-miR-146b-3p	769.0583	406.6895	504.1266	448.0894	528.5297	314.3075	465.5195	591.2209	489.0325	304.5947	856.7159	536.6929	826.1807	409.3904	522.7294	430.3007	453.4273	402.3594	680.9946	417.4776	348.4114	358.0489	520.9749	596.0633	384.0474	303.4987	491.7672	614.4481	497.2882	386.9211	321.453	372.7787	335.586	287.4555	320.3311	363.4514	477.9893	434.9966	736.5074	379.6989	346.1026	375.486	287.8772	426.7034	526.8471	270.7059	214.2425	445.3089	410.6466
hsa-miR-146b-5p	18507.82	19434	13486.77	4123.395	1623.602	10832.34	15055.53	6314.602	12598.09	13198.76	240.9035	17103.34	9314.154	4998.294	7788.141	14876.23	6496.838	14403.14	17963.08	9959.109	10564.07	6181.133	12299.72	1762.781	7861.366	4961.369	224.4014	837.5593	4449.455	3810.329	5806.735	12598.09	6789.36	8532.874	3255.082	1585.262	11096.26	1659.76	7532.895	4689.419	3313.826	7861.366	4369.186	6718.398	6053.898	6053.898	1751.887	3546.917	1636.047
hsa-miR-576-5p	347.5067	5863.426	2739.939	2234.385	321.453	4449.455	4773.906	4094.177	300.2712	586.2336	425.1476	2455.314	324.6349	7861.366	4329.169	5089.902	4194.074	6557.382	310.0692	5648.141	11243.63	3230.544	306.1302	318.9177	1826.406	1871.394	320.8986	382.3224	296.3178	1046.955	4329.169	8532.874	9959.109	3647.755	3584.213	500.9612	925.4919	4489.732	342.9793	2917.828	5863.426	3584.213	7861.366	249.9675	350.0168	3148.038	4689.419	2178.904	1485.271
hsa-miR-576-3p	962.3414	376.4084	248.6832	287.4555	430.3007	1648.617	394.2978	388.8482	667.6125	2713.754	1096.334	340.6867	625.6721	1253.727	1262.946	547.4321	482.6122	432.2861	561.5966	263.4288	372.0045	327.3977	409.3904	541.0076	1155.764	706.0518	411.8836	498.9925	441.5261	6181.133	1220.317	748.0168	549.2006	1021.803	1040.077	1885.819	306.1302	234.8811	402.3594	1155.764	1253.727	298.9511	304.0006	288.7838	356.4242	322.7586	245.0877	557.6074	345.39
hsa-miR-128a:9.1	215.9057	834.0846	200.3844	664.3004	199.7299	593.7126	782.9723	892.0257	4230.62	1040.077	214.41	217.1542	206.345	402.3594	313.7486	449.6033	591.2209	394.2978	197.4484	530.2963	331.2432	204.9994	219.2472	218.9005	1810.977	433.6927	194.4104	210.9023	209.4436	199.9128	543.0853	522.7294	856.7159	473.2363	295.6237	265.3814	203.7137	1409.609	201.3284	391.1343	326.096	897.3518	657.3752	208.105	242.2813	214.41	208.5075	189.7599	222.3183
hsa-miR-520h,hsa-miR-520g	209.607	197.4484	1712.516	210.0179	234.6373	204.856	204.159	215.9057	200.55	218.7232	7067.58	214.2425	184.8893	201.0122	201.6364	564.2347	209.7345	199.7299	13350.5	208.5075	210.317	200.55	202.5656	2195.632	329.2582	200.6973	206.345	208.105	202.1978	278.8391	198.4079	247.5387	210.317	16002.15	201.1785	195.3215	195.4947	200.6973	200.0786	511.0443	261.3048	207.7479	432.2861	210.317	377.5186	217.0115	204.0118	214.2425	217.6242
hsa-miR-551b*	187.532	253.4491	189.7599	198.5857	243.985	308.6896	199.4153	199.4153	202.8288	260.9354	228.955	207.7479	214.9098	266.15	188.4755	201.755	429.0233	203.4176	201.0122	191.7118	194.8529	210.1787	205.4531	237.9288	212.6265	347.5067	202.3696	222.3183	209.0005	212.9963	293.5698	209.7345	336.2182	193.1142	290.0907	333.4483	191.3115	203.2474	205.4531	202.1978	231.5522	197.4484	203.4176	187.532	204.856	197.6111	437.4628	214.0661	196.0147
hsa-miR-767-3p	238.4072	251.0959	706.0518	231.9973	692.0125	436.3234	316.4586	534.7488	476.2637	996.2679	276.1986	266.5008	657.3752	477.9893	288.7838	286.5188	337.6285	249.9675	236.5781	280.806	1826.406	392.1363	490.3585	399.011	522.7294	285.2266	399.011	702.4284	417.4776	404.3659	391.1343	312.4044	352.233	456.2993	518.8446	495.8122	482.6122	524.7829	596.0633	445.3089	872.0096	217.0115	280.806	212.1362	234.6373	214.2425	842.9711	1725.433	438.6242
hsa-miR-767-5p	4158.821	1495.282	842.9711	3486.169	967.6716	2840.105	664.3004	8438.17	761.8236	6557.382	1341.831	1648.617	1476.02	1236.761	2917.828	723.2852	753.0434	1046.955	3347.871	1089.072	9218.159	593.7126	847.5071	1162.6	1279.206	5044.198	813.3683	1170.251	10084.61	3048.728	1134.325	912.6931	598.4548	5044.198	1220.317	642.8639	876.9565	4123.395	2524.576	520.9749	2713.754	677.3868	541.0076	713.3743	951.6542	430.3007	491.7672	1067.244	695.7213
hsa-miR-362-5p	251.9652	3584.213	1840.593	4194.074	222.3183	5089.902	3148.038	7465.06	1670.069	1725.433	232.1773	1236.761	224.5622	4449.455	3486.169	2818.988	6436.218	5304.064	225.5498	6849.214	7699.779	2584.71	245.0877	215.7268	4411.721	3618.62	221.9217	6789.36	11728.49	3875.187	2649.82	3124.764	4262.381	892.0257	4890.798	4739.434	8532.874	216.2132	234.2136	1331.554	520.9749	6436.218	4523.437	9851.133	1002.361	3201.583	3453.744	222.5541	6990.312
hsa-miR-337-3p	346.7495	5089.902	323.3987	327.3977	549.2006	1002.361	2917.828	490.3585	371.0414	522.7294	277.6356	382.3224	583.6835	528.5297	270.0278	370.0118	372.7787	2996.735	364.3481	432.2861	4094.177	271.8614	821.7587	471.6046	1389.216	305.6046	402.3594	275.7927	273.6895	317.098	725.993	627.8864	281.217	677.3868	262.7148	283.7128	355.7498	495.8122	547.4321	2060.965	331.8784	509.5347	3909.875	385.2221	541.0076	312.4044	280.4089	530.2963	1826.406
hsa-miR-497*	208.353	195.4947	192.1051	200.3844	199.2312	308.1234	184.8893	201.755	204.159	216.0658	186.4105	197.0871	204.0118	202.5656	193.4544	474.7494	203.1217	198.1978	210.0179	188.4755	199.4153	207.309	198.1978	224.9225	196.0147	200.55	194.1695	203.4176	208.353	198.9322	189.0592	190.3547	196.8211	196.2248	188.4755	194.1695	194.4104	198.9322	203.5508	208.6725	194.1695	196.8211	226.0965	194.4104	206.345	188.4755	210.6117	222.1251	197.9887
hsa-miR-337-5p	312.4044	394.2978	372.7787	283.7128	325.4254	249.6989	333.4483	300.2712	283.7128	309.6161	664.3004	288.3553	405.4746	250.5756	242.7446	260.2771	287.8772	280.4089	271.4416	262.093	384.0474	282.8257	370.0118	289.5651	324.0085	280.806	334.2686	286.0793	328.0271	288.7838	275.4225	245.9422	286.5188	235.783	232.3687	314.3075	311.3821	313.1398	313.7486	386.033	291.9217	571.0464	311.8617	287.4555	300.2712	249.6989	232.3687	291.9217	251.0959
hsa-miR-362-3p	2252.633	1810.977	1507.962	892.0257	2500.01	3347.871	3546.917	1739.108	2271.207	821.7587	1739.108	1389.216	1609.704	4642.275	2627.972	2892.364	1442.386	1949.229	1148.66	3283.017	3283.017	2605.831	2790.524	1220.317	3124.764	3374.689	1021.803	1575.481	834.0846	1389.216	1518.621	2671.12	2863.01	1053.684	3100.34	991.5525	1270.668	467.0119	1931.332	2943.433	1400.693	2234.385	942.9846	1609.704	1871.394	1229.049	305.1966	937.1091	1155.764
hsa-miR-493*	1170.251	2476.411	867.006	795.5323	2093.479	674.652	692.0125	1009.506	733.2312	311.8617	1400.693	736.5074	1451.97	967.6716	1295.372	826.1807	667.6125	2158.824	947.3763	1027.708	4411.721	1178.476	1931.332	842.9711	1409.609	596.0633	753.0434	1081.342	782.9723	549.2006	925.4919	1148.66	743.7607	1016.304	1009.506	518.8446	725.993	568.9626	1229.049	886.5724	493.5216	942.9846	1016.304	609.0198	782.9723	559.8397	268.7504	702.4284	549.2006
solexa-3277-272	4489.732	8022.925	4642.275	3875.187	3909.875	5490.531	5389.332	5446.37	7371.257	6639.128	3584.213	473.2363	418.8381	6181.133	6914.571	4600.992	2476.411	6181.133	4802.819	6370.301	4890.798	5044.198	723.2852	6496.838	14220.01	5932.951	2840.105	8293.828	1389.216	7861.366	6126.541	8438.17	6914.571	6849.214	8022.925	7141.14	1931.332	8293.828	6181.133	5044.198	5743.077	3837.163	4262.381	2764.923	4642.275	2044.942	1476.02	3647.755	4600.992
hsa-miR-487b	867.006	2432.888	327.3977	234.8811	269.18	275.4225	1762.781	274.5725	272.6791	876.9565	467.0119	246.1905	377.5186	306.1302	234.8811	454.8193	247.5387	733.2312	245.0877	278.0405	4288.266	442.8483	1220.317	309.1921	568.9626	236.5781	1451.97	324.0085	304.5947	410.6466	249.4461	358.9988	320.3311	360.0379	237.4401	229.6447	1040.077	837.5593	308.1234	654.501	242.5136	1322.446	2996.735	269.18	1699.728	645.7274	733.2312	264.756	821.7587
hsa-miR-487a	2367.927	360.7323	209.607	688.0308	204.5811	208.8205	214.7317	210.317	290.6161	227.5543	220.5087	262.7148	215.127	208.5075	206.2145	219.4244	202.5656	298.9511	245.6721	214.7317	1995.663	757.1734	219.8009	244.5474	234.2136	194.1695	490.3585	223.2751	228.955	212.7934	201.6364	214.9098	224.2104	348.4114	208.353	261.3048	213.8981	1550.749	222.5541	208.8205	236.5781	215.9057	411.8836	211.6714	856.7159	1081.342	1609.704	228.955	221.2338
hsa-miR-488*	298.9511	298.2202	311.8617	265.0723	288.7838	240.9035	286.0793	297.3121	265.0723	254.0112	464.3226	271.8614	311.3821	240.9035	258.9482	249.188	276.955	942.9846	258.2455	233.4571	254.2305	275.4225	300.9237	281.5829	227.1227	256.8204	272.6791	334.933	2252.633	244.5474	263.0603	254.9332	243.985	228.4807	230.9293	809.3754	2329.375	238.9666	266.15	268.7504	262.4049	250.2645	243.985	245.0877	271.0181	308.6896	1562.728	280.0447	277.6356
solexa-2580-353	212.9963	208.353	254.2305	202.3696	225.0989	193.6997	207.4715	193.4544	207.622	188.4755	263.7567	189.0592	198.9322	202.3696	201.3284	204.5811	196.6234	206.5862	192.4699	208.2226	211.5113	215.7268	213.8981	199.7299	204.159	228.4807	261.6488	201.9052	220.5087	671.6398	218.5203	213.432	271.8614	240.2272	214.41	215.7268	230.7378	1040.077	301.3928	709.6271	214.41	2562.93	2764.923	876.9565	2108.152	979.0504	692.0125	2996.735	532.8021
hsa-miR-875-3p	437.4628	328.0271	367.2891	325.4254	307.5165	278.4551	354.9325	381.3839	322.0462	231.9973	255.8189	350.0168	383.1935	334.933	446.6253	334.933	392.1363	335.586	418.8381	357.2653	317.7044	306.7692	571.0464	426.7034	318.9177	291.9217	395.4249	394.2978	400.0624	313.1398	303.0154	301.3928	284.8807	254.2305	307.5165	314.8119	433.6927	366.4501	349.1441	295.1436	315.3733	309.6161	291.9217	368.2408	383.1935	305.1966	237.6303	330.5175	376.4084
hsa-miR-875-5p	606.7211	338.3596	431.3115	566.9238	601.1643	400.0624	459.5393	625.6721	414.0113	268.7504	671.6398	479.4781	619.9791	337.6285	360.0379	414.0113	420.3029	417.4776	603.3607	442.8483	415.2442	354.9325	507.9222	550.8407	323.3987	313.1398	457.8435	598.4548	515.4628	372.7787	331.8784	364.3481	346.7495	282.4249	363.4514	382.3224	549.2006	564.2347	1096.334	381.3839	347.5067	557.6074	545.2352	532.8021	654.501	465.5195	2476.411	713.3743	526.8471
hsa-miR-320d,hsa-miR-320b,hsa-miR-320a,hsa-miR-320c	13068.03	19977.97	26500.54	16002.15	19434	20667.8	21394.27	13068.03	18507.82	20493.57	26500.54	15423.43	12598.09	21394.27	24284.62	10667.66	21229.93	21590.94	20667.8	21229.93	22998.63	20845.09	18507.82	16002.15	23198.87	21590.94	20845.09	22416.74	19073.73	17799.37	22416.74	22641.66	21799.62	20328.45	22641.66	25130.6	23433.4	21027.08	16525.09	16889.64	21799.62	16002.15	21027.08	16889.64	18682.98	18134.88	12159.95	20493.57	22004.52
hsa-let-7g*	210.7713	316.4586	748.0168	937.1091	210.9023	405.4746	228.955	217.4509	198.4079	210.9023	198.5857	211.988	206.0204	252.6328	257.8445	528.5297	834.0846	293.5698	203.1217	274.9528	209.0005	234.4306	222.7453	204.3321	251.3995	226.2898	1751.887	226.4863	215.9057	210.7713	282.0804	252.2955	231.9973	208.353	278.4551	206.7395	207.0064	223.0818	211.845	202.9675	204.159	231.5522	218.9005	224.4014	229.4513	695.7213	239.7285	211.5113	211.845
hsa-let-7e*	1331.554	886.5724	573.4784	538.7142	723.2852	575.9752	1530.052	2060.965	532.8021	278.0405	1027.708	578.5888	861.5258	757.1734	692.0125	625.6721	518.8446	886.5724	654.501	497.2882	393.2597	566.9238	611.5938	674.652	491.7672	350.0168	553.8212	706.0518	559.8397	420.3029	713.3743	788.1794	513.2002	479.4781	487.4559	385.2221	568.9626	397.8826	688.0308	411.8836	391.1343	442.8483	996.2679	464.3226	522.7294	358.0489	270.7059	942.9846	541.0076
hsa-let-7i*	229.2189	524.7829	817.403	221.5784	224.2104	446.6253	230.9293	543.0853	226.9113	706.0518	274.5725	575.9752	313.1398	902.148	1046.955	285.2266	674.652	1530.052	244.2869	561.5966	387.9145	204.7275	237.6303	228.1187	596.0633	799.9008	611.5938	2388.204	241.5152	596.0633	736.5074	431.3115	358.9988	383.1935	318.9177	446.6253	1033.177	211.0715	205.8955	484.1786	462.8168	284.4717	534.7488	310.0692	240.0217	339.8881	349.1441	241.1116	394.2978
hsa-miR-128b:9.1	1585.262	842.9711	2818.988	326.096	324.0085	725.993	1739.108	224.4014	1081.342	207.309	221.4132	237.4401	5806.735	262.7148	357.2653	467.0119	702.4284	360.0379	212.9963	303.0154	232.1773	217.3008	235.783	247.5387	1148.66	218.1428	249.188	5352.524	237.2364	382.3224	372.7787	262.093	1871.394	444.0942	339.8881	837.5593	241.5152	236.2806	355.7498	221.4132	947.3763	225.7234	328.5722	239.225	437.4628	210.6117	5044.198	205.1694	226.0965
hsa-let-7c*	246.1905	220.1739	226.6815	248.1326	273.6895	207.309	267.1281	207.622	233.4571	424.0234	216.0658	232.1773	192.1051	248.4019	217.4509	202.8288	199.0845	213.2757	259.3094	219.9875	310.7431	225.7234	258.2455	279.5911	192.4699	263.7567	263.4288	226.9113	248.9435	221.4132	221.7441	199.9128	209.2924	203.1217	215.3872	241.2744	209.607	240.9035	271.4416	214.41	239.4765	208.105	234.6373	220.1739	224.5622	288.7838	218.3297	290.6161	210.1787
hsa-let-7d*	3124.764	6436.218	6914.571	3749.081	7067.58	4262.381	5648.141	5806.735	979.0504	7465.06	368.2408	6126.541	8192.757	6849.214	6436.218	4489.732	6053.898	9013.317	292.5262	8366.591	6789.36	8192.757	10419.8	319.7435	4998.294	5490.531	4230.62	2649.82	269.18	8913.556	8719.871	7294.538	9314.154	5389.332	10084.61	9729.65	1361.844	779.7529	2329.375	4230.62	6314.602	6496.838	12889.18	9102.863	4600.992	5089.902	2562.93	5304.064	10419.8
hsa-let-7a*	2410.134	2367.927	211.0715	377.5186	184.8893	1725.433	545.2352	725.993	2213.164	210.0179	210.0179	1262.946	4961.369	657.3752	406.6895	633.0319	765.0985	872.0096	206.8569	426.7034	498.9925	925.4919	1341.831	211.5113	2252.633	1659.76	193.4544	196.6234	206.4902	295.6237	1995.663	2158.824	654.501	1648.617	1636.047	1016.304	198.9322	919.0602	325.4254	861.5258	583.6835	2455.314	1341.831	2348.515	323.3987	1840.593	195.7618	234.4306	209.1517
hsa-let-7b*	4094.177	2790.524	4559.209	984.709	305.1966	1550.749	291.4338	1096.334	1451.97	782.9723	203.1217	4843.552	268.7504	1885.819	1995.663	611.5938	1322.446	4061.006	211.988	2863.01	1901.177	1980.261	4843.552	2044.942	1550.749	777.1948	2892.364	2126.046	352.233	1016.304	3124.764	1949.229	1826.406	2044.942	4739.434	782.9723	3546.917	2584.71	1033.177	370.0118	740.8602	3712.455	4773.906	290.9874	299.7956	630.4723	1033.177	1776.647	2790.524
hsa-miR-17-5p:9.1	222.7453	1739.108	1659.76	2584.71	194.6383	3048.728	315.8576	201.9052	6181.133	777.1948	184.8893	1949.229	213.8981	2840.105	1931.332	1739.108	2289.677	2213.164	454.8193	3048.728	3148.038	1046.955	1027.708	1670.069	2627.972	1485.271	223.4547	190.3547	2108.152	3074.691	1541.714	2649.82	2917.828	640.1796	956.996	1507.962	222.7453	5389.332	216.6845	897.3518	1725.433	1840.593	1431.37	1178.476	310.0692	2126.046	219.094	206.0204	664.3004
hsa-miR-92b*	194.6383	205.2895	677.3868	213.432	274.5725	217.6242	227.5543	733.2312	219.2472	765.0985	207.9261	231.1482	227.3427	352.233	346.1026	264.4396	255.8189	219.6117	231.7726	598.4548	287.4555	201.0122	218.9005	237.6303	411.8836	227.5543	368.2408	2584.71	229.2189	716.7512	274.1517	286.5188	212.7934	263.0603	509.5347	436.3234	199.7299	196.0147	292.5262	237.2364	723.2852	267.762	350.0168	642.8639	215.3872	297.7589	813.3683	216.8631	207.174
hsa-miR-518d-3p	979.0504	575.9752	609.0198	719.9362	1270.668	545.2352	671.6398	813.3683	692.0125	222.7453	2195.632	680.9946	1699.728	667.6125	761.8236	588.6544	651.287	692.0125	1236.761	695.7213	526.8471	524.7829	813.3683	1530.052	583.6835	376.4084	795.5323	1220.317	951.6542	559.8397	511.0443	573.4784	444.0942	627.8864	601.1643	471.6046	847.5071	611.5938	1322.446	524.7829	460.9408	625.6721	536.6929	753.0434	931.168	575.9752	426.7034	1203.555	861.5258
hsa-miR-517a,hsa-miR-517b	334.2686	2671.12	2271.207	3618.62	351.3873	1885.819	876.9565	867.006	2764.923	258.6001	4523.437	3949.498	401.3504	1659.76	912.6931	919.0602	379.6989	826.1807	24934.16	1245.682	636.6609	1229.049	393.2597	1725.433	3647.755	2234.385	5304.064	7141.14	1751.887	285.6689	1229.049	1725.433	2367.927	24661.81	553.8212	2790.524	371.0414	2388.204	4843.552	1409.609	326.8165	549.2006	486.1239	379.6989	376.4084	6370.301	3683.62	5089.902	536.6929
hsa-miR-376a*:9.1	232.5696	1117.918	640.1796	1236.761	765.0985	225.3389	311.8617	3124.764	238.4072	290.0907	306.1302	1451.97	279.1896	225.9301	217.6242	248.1326	237.9288	575.9752	557.6074	225.3389	867.006	2306.245	453.4273	5304.064	319.7435	238.173	242.0384	245.3498	219.4244	2306.245	295.6237	229.8321	465.5195	251.9652	306.7692	343.7859	259.3094	2213.164	8532.874	1117.918	220.6523	288.7838	511.0443	3313.826	2158.824	4998.294	1585.262	3810.329	3201.583
solexa-5169-164	235.6089	257.8445	241.2744	220.6523	201.0122	216.0658	220.8481	234.4306	213.2757	243.1992	245.3498	223.0818	253.7064	209.2924	224.5622	221.9217	218.3297	218.5203	210.6117	217.7903	261.3048	211.845	208.6725	235.3958	201.9052	230.5313	217.9866	211.3738	211.2364	719.9362	278.0405	215.127	213.8981	248.9435	205.5968	209.4436	237.6303	235.122	244.5474	204.7275	214.2425	214.9098	344.6194	222.1251	218.3297	206.7395	221.4132	220.8481	3837.163
hsa-miR-885-3p	244.8383	220.6523	221.0462	1541.714	245.0877	495.8122	224.0327	242.9875	232.1773	194.8529	290.6161	230.3123	268.0254	318.2334	648.4824	1027.708	259.3094	487.4559	241.5152	456.2993	247.3396	235.122	254.2305	311.8617	218.5203	245.9422	2410.134	238.9666	278.0405	253.7064	223.4547	296.817	228.3174	464.3226	238.6575	250.2645	229.8321	244.8383	713.3743	227.5543	892.0257	224.0327	253.1405	216.6845	242.0384	214.0661	220.309	244.5474	274.1517
hsa-miR-885-5p	238.173	2943.433	223.0818	237.0123	247.3396	462.8168	264.756	229.6447	240.4788	226.9113	304.0006	234.8811	240.9035	212.2864	210.317	228.3174	226.6815	211.988	262.7148	217.1542	223.4547	224.2104	242.5136	243.985	270.407	248.9435	230.7378	272.2869	234.2136	226.2898	226.4863	255.1883	219.094	272.2869	236.5781	228.4807	245.6721	234.6373	328.0271	216.5324	221.0462	396.7108	795.5323	497.2882	221.5784	205.8955	2818.988	259.6248	482.6122
hsa-miR-801:9.1	564.2347	1155.764	380.4875	630.4723	277.3123	1033.177	342.9793	456.2993	416.6881	1245.682	346.1026	837.5593	320.8986	432.2861	559.8397	477.9893	324.0085	534.7488	316.4586	430.3007	326.096	259.6248	346.1026	295.6237	399.011	532.8021	335.586	386.033	2348.515	817.403	426.7034	471.6046	337.6285	334.933	450.7415	324.0085	322.0462	346.7495	418.8381	388.8482	555.7122	269.18	280.0447	299.7956	391.1343	223.2751	231.1482	266.8095	627.8864
hsa-miR-1207-5p	897.3518	847.5071	418.8381	586.2336	522.7294	404.3659	384.0474	464.3226	477.9893	260.2771	11728.49	457.8435	630.4723	473.2363	813.3683	388.8482	555.7122	489.0325	695.7213	543.0853	532.8021	376.4084	495.8122	692.0125	395.4249	326.096	448.0894	622.7191	566.9238	444.0942	460.9408	467.0119	351.3873	323.3987	777.1948	448.0894	543.0853	436.3234	593.7126	397.8826	377.5186	482.6122	383.1935	509.5347	549.2006	334.2686	284.4717	640.1796	757.1734
hsa-miR-1207-3p	233.2251	297.7589	625.6721	209.607	215.7268	207.174	249.188	238.173	227.9217	216.8631	239.4765	219.094	245.6721	276.5593	207.622	217.1542	217.7903	210.4897	222.3183	203.8576	299.3777	224.7133	223.6601	242.2813	322.0462	411.8836	225.3389	224.9225	235.122	215.2672	254.9332	274.5725	268.0254	210.317	205.7681	719.9362	1776.647	230.1021	243.7366	267.762	214.5574	210.0179	234.4306	213.7636	216.3937	221.7441	1712.516	223.2751	219.4244
hsa-miR-219-5p	223.2751	204.0118	209.1517	213.8981	221.9217	305.6046	282.8257	217.0115	221.9217	215.3872	210.9023	209.2924	7067.58	218.1428	723.2852	377.5186	222.3183	536.6929	4123.395	201.4803	208.2226	217.9866	262.4049	228.7462	405.4746	2649.82	227.1227	10301.44	245.6721	218.5203	553.8212	273.0711	203.8576	339.0364	374.5743	201.6364	232.3687	201.3284	206.7395	2627.972	3148.038	222.7453	947.3763	205.8955	222.7453	210.7713	223.6601	235.122	6914.571
hsa-miR-125b-1*	468.4871	460.9408	1211.906	417.4776	654.501	438.6242	329.8941	392.1363	345.39	201.4803	3810.329	387.9145	593.7126	429.0233	338.3596	301.3928	571.0464	684.9918	396.7108	1530.052	699.1327	288.3553	470.0289	919.0602	826.1807	886.5724	575.9752	470.0289	3048.728	967.6716	1420.558	464.3226	497.2882	395.4249	276.1986	339.8881	420.3029	405.4746	625.6721	311.8617	399.011	1074.257	305.1966	339.8881	2627.972	282.4249	979.0504	882.5873	813.3683
hsa-miR-125b-2*	211.2364	374.5743	202.1978	221.7441	221.4132	382.3224	234.2136	1609.704	4369.186	245.0877	201.9052	205.2895	227.5543	1081.342	614.4481	321.453	1931.332	1286.85	206.2145	425.1476	1699.728	203.5508	201.0122	207.7479	318.2334	199.2312	212.2864	225.9301	200.2659	199.5861	403.4073	201.1785	202.5656	197.7906	271.4416	200.2659	232.1773	198.4079	210.0179	213.7636	205.5968	2076.764	518.8446	2093.479	826.1807	199.0845	195.4947	199.0845	867.006
solexa-9081-91	9218.159	3520.146	1322.446	3255.082	1322.446	6496.838	1141.103	241.7971	3048.728	17103.34	5490.531	5932.951	15423.43	4843.552	7294.538	7788.141	4061.006	4194.074	1541.714	3520.146	2044.942	4262.381	7601.661	416.6881	7956.514	4600.992	4927.504	5446.37	315.3733	11878.88	5932.951	4961.369	7141.14	4961.369	7371.257	5648.141	4329.169	7788.141	16197.43	5932.951	7601.661	5806.735	2388.204	3177.19	4230.62	11243.63	7067.58	16360.75	6496.838
solexa-4793-177	12598.09	7532.895	19276.11	2076.764	886.5724	4890.798	9102.863	1262.946	7861.366	10667.66	21590.94	8622.18	1659.76	5304.064	5548.358	4230.62	3546.917	5932.951	4890.798	5863.426	2306.245	6849.214	15423.43	22998.63	3983.781	4061.006	4739.434	6181.133	6718.398	6849.214	4262.381	4802.819	5192.367	4061.006	5389.332	4802.819	4559.209	2943.433	5548.358	4194.074	7067.58	3313.826	3810.329	4369.186	591.2209	3347.871	3100.34	2367.927	5548.358
hsa-miR-513b	272.6791	228.3174	263.4288	5089.902	5997.142	2790.524	9314.154	14559.39	232.8045	201.9052	224.5622	1725.433	3909.875	12299.72	4449.455	426.7034	9218.159	247.5387	3837.163	386.033	228.3174	2076.764	2142.114	5490.531	10084.61	6436.218	2693.135	2968.362	1105.001	224.9225	8112.542	3949.498	6370.301	6181.133	2863.01	984.709	4739.434	2029.064	236.5781	7788.141	3424.582	1253.727	6557.382	6126.541	3683.62	3453.744	9498.055	224.9225	9218.159
hsa-miR-513c	238.9666	217.6242	243.4612	1699.728	1451.97	1027.708	956.996	1314.139	245.9422	234.8811	214.2425	222.1251	230.1021	5648.141	713.3743	265.0723	2455.314	224.2104	234.2136	247.3396	231.7726	627.8864	221.2338	713.3743	5352.524	1623.602	2060.965	3020.975	254.563	222.7453	3584.213	1155.764	2649.82	1170.251	674.652	603.3607	1725.433	263.0603	238.9666	795.5323	876.9565	415.2442	3230.544	2306.245	852.2603	336.8709	520.9749	538.7142	2713.754
hsa-miR-517*	314.8119	285.2266	260.6474	261.3048	246.5079	237.4401	271.4416	399.011	275.7927	195.0771	213.1398	292.5262	310.7431	236.2806	259.9878	306.7692	276.1986	279.5911	266.5008	237.9288	260.2771	253.1405	299.7956	765.0985	256.8204	222.7453	276.955	339.0364	272.2869	254.2305	247.8489	227.5543	273.6895	861.5258	255.8189	317.098	1400.693	272.6791	331.8784	280.806	538.7142	253.7064	250.2645	271.8614	338.3596	232.8045	5648.141	223.4547	255.5356
hsa-miR-516b	242.9875	255.5356	262.7148	606.7211	215.9057	202.708	203.7137	217.9866	214.9098	304.0006	375.486	202.0548	220.8481	204.5811	210.9023	208.105	214.2425	255.1883	6718.398	202.5656	198.7677	197.4484	197.0871	210.4897	295.6237	199.9128	205.7681	212.7934	206.7395	204.0118	191.7118	199.5861	206.345	9218.159	192.4699	244.5474	223.2751	298.9511	219.6117	206.345	205.1694	209.7345	194.8529	231.3303	216.2132	224.4014	1575.481	199.7299	211.6714
hsa-miR-520b,hsa-miR-520c-3p,hsa-miR-520f	393.2597	305.6046	303.4987	379.6989	481.2052	309.1921	473.2363	436.3234	418.8381	651.287	1148.66	392.1363	713.3743	282.0804	329.2582	331.2432	349.1441	337.6285	3453.744	266.5008	286.5188	345.39	425.1476	434.9966	278.4551	319.7435	444.0942	606.7211	459.5393	369.0948	276.955	290.0907	304.0006	3486.169	343.7859	372.0045	399.011	302.4783	518.8446	371.0414	321.453	324.6349	285.2266	355.7498	418.8381	303.0154	323.3987	479.4781	348.4114
hsa-miR-517a	1518.621	2195.632	1361.844	947.3763	2076.764	1712.516	1016.304	1530.052	1370.663	377.5186	3453.744	1002.361	2476.411	2142.114	2306.245	1295.372	1636.047	2060.965	20845.09	2605.831	2627.972	2158.824	1400.693	7532.895	2076.764	614.4481	1295.372	1995.663	1194.359	996.2679	2892.364	3177.19	2234.385	22641.66	2943.433	1194.359	1279.206	872.0096	1562.728	2044.942	733.2312	2943.433	2108.152	1331.554	1776.647	1530.052	1295.372	2410.134	2476.411
hsa-miR-517c	931.168	593.7126	688.0308	557.6074	902.148	326.8165	713.3743	541.0076	564.2347	482.6122	1060.444	782.9723	596.0633	339.0364	479.4781	389.9866	484.1786	716.7512	4094.177	495.8122	743.7607	617.5087	1060.444	2306.245	404.3659	405.4746	1314.139	1270.668	2213.164	633.0319	348.4114	320.3311	336.8709	12598.09	427.8041	433.6927	951.6542	897.3518	1370.663	459.5393	1623.602	657.3752	391.1343	1016.304	583.6835	633.0319	617.5087	1609.704	1966.614
hsa-miR-518c	245.3498	210.0179	278.0405	227.5543	2348.515	210.6117	220.1739	228.1187	235.3958	4262.381	264.1167	251.7155	250.8352	215.2672	225.0989	233.9669	218.9005	227.5543	1253.727	213.5693	212.2864	209.4436	232.8045	453.4273	237.9288	250.8352	231.3303	245.6721	219.9875	205.7681	205.8955	221.4132	239.7285	3347.871	262.093	230.1021	242.0384	243.985	10955.38	231.9973	232.3687	210.317	216.6845	231.7726	255.1883	4123.395	202.3696	242.9875	984.709
hsa-miR-518b	1485.271	358.9988	420.3029	5044.198	593.7126	1236.761	2410.134	4230.62	795.5323	212.9963	5693.608	236.5781	586.2336	713.3743	380.4875	348.4114	491.7672	219.9875	7067.58	382.3224	249.6989	769.0583	2713.754	248.4019	317.098	830.1155	1134.325	2108.152	2271.207	1670.069	300.2712	329.8941	234.2136	9013.317	334.2686	2544.342	318.2334	3283.017	4230.62	343.7859	396.7108	234.4306	389.9866	207.9261	1380.349	11096.26	4927.504	1712.516	557.6074
hsa-miR-518e	457.8435	214.5574	344.6194	315.3733	440.1381	291.4338	304.5947	263.4288	341.5691	498.9925	280.4089	462.8168	363.4514	264.756	287.8772	261.3048	319.7435	256.5288	743.7607	270.7059	281.5829	258.9482	281.5829	636.6609	264.4396	231.3303	347.5067	275.4225	287.4555	340.6867	224.0327	231.5522	251.3995	1585.262	319.7435	769.0583	336.8709	337.6285	334.2686	241.5152	272.2869	270.7059	225.5498	279.5911	284.1	384.0474	440.1381	403.4073	281.5829
hsa-miR-518f	257.5391	274.5725	209.2924	830.1155	5304.064	505.9706	283.2197	255.1883	4262.381	8913.556	2014.456	5490.531	12760.15	1067.244	220.6523	230.3123	219.4244	449.6033	4061.006	249.4461	354.0059	229.8321	247.5387	282.0804	336.8709	601.1643	4998.294	3779.433	245.9422	2271.207	407.912	213.1398	233.2251	8622.18	268.0254	202.1978	1253.727	206.0204	6914.571	702.4284	729.1626	743.7607	218.3297	2840.105	248.4019	2348.515	2271.207	6849.214	236.2806
hsa-miR-519a	227.749	199.5861	215.7268	193.6997	202.0548	194.4104	197.0871	209.7345	205.2895	199.7299	2627.972	202.708	200.6973	190.8891	199.4153	193.4544	197.7906	202.708	9959.109	194.8529	198.5857	192.4699	203.4176	202.3696	221.9217	211.6714	195.7618	195.0771	199.7299	202.8288	194.8529	195.0771	194.8529	12008.82	194.8529	209.2924	190.8891	193.9401	216.5324	199.9128	201.755	207.622	204.3321	204.5811	199.4153	187.532	196.6234	212.1362	201.9052
hsa-miR-519d	219.9875	484.1786	243.1992	627.8864	331.2432	500.9612	196.4292	280.806	226.6815	216.3937	214.0661	199.7299	286.9689	266.8095	232.3687	1229.049	211.845	528.5297	13198.76	200.0786	200.2659	225.3389	246.762	252.2955	364.3481	329.2582	288.7838	262.4049	217.7903	235.122	242.9875	344.6194	547.4321	13651.58	203.1217	225.0989	1739.108	902.148	233.9669	222.1251	214.7317	205.7681	204.9994	205.5968	1670.069	242.7446	1314.139	246.5079	223.8429
hsa-miR-519e	379.6989	267.1281	296.817	536.6929	908.7403	633.0319	555.7122	588.6544	290.9874	242.0384	10187.26	657.3752	1871.394	847.5071	821.7587	782.9723	779.7529	256.1512	9218.159	680.9946	925.4919	486.1239	350.6832	882.5873	1027.708	387.9145	470.0289	557.6074	791.9832	436.3234	861.5258	882.5873	425.1476	2014.456	336.8709	402.3594	500.9612	553.8212	575.9752	603.3607	409.3904	842.9711	402.3594	962.3414	617.5087	476.2637	1009.506	465.5195	837.5593
hsa-miR-505*	219.8009	306.1302	410.6466	482.6122	217.0115	385.2221	201.9052	207.174	332.6665	642.8639	225.5498	411.8836	206.7395	431.3115	247.8489	217.4509	205.5968	236.0401	213.1398	400.0624	273.3925	341.5691	218.3297	204.856	285.2266	418.8381	197.9887	187.532	207.7479	193.1142	334.2686	370.0118	274.9528	243.7366	446.6253	206.345	856.7159	213.432	202.3696	200.2659	385.2221	317.7044	417.4776	684.9918	547.4321	328.0271	197.9887	196.4292	581.0266
hsa-miR-654-3p	5044.198	2271.207	9013.317	21799.62	8913.556	6314.602	7699.779	9218.159	9013.317	8438.17	17634.87	3313.826	17634.87	892.0257	491.7672	6370.301	3230.544	761.8236	2455.314	502.4998	500.9612	7532.895	9729.65	2790.524	876.9565	9013.317	13651.58	12889.18	17103.34	4411.721	394.2978	834.0846	1885.819	919.0602	716.7512	15423.43	5490.531	11878.88	13828.34	5863.426	9013.317	4194.074	3875.187	2195.632	7371.257	22998.63	19631.3	7788.141	5145.231
hsa-miR-654-5p	334.933	1111.245	6314.602	867.006	4329.169	254.2305	2178.904	2126.046	438.6242	477.9893	654.501	3909.875	3100.34	733.2312	951.6542	1476.02	317.7044	925.4919	12760.15	779.7529	1949.229	305.1966	515.4628	716.7512	654.501	4998.294	777.1948	6242.051	411.8836	1901.177	337.6285	593.7126	267.4473	269.6425	404.3659	2818.988	332.6665	6242.051	6496.838	3177.19	293.9983	1033.177	1295.372	320.8986	4194.074	942.9846	3875.187	4689.419	318.9177
hsa-miR-513:9.1	192.8437	211.6714	193.1142	1916.032	1495.282	444.0942	2943.433	1507.962	213.432	184.8893	202.9675	226.9113	214.2425	6242.051	1155.764	667.6125	4288.266	200.8607	216.3937	239.225	247.0682	1712.516	217.4509	335.586	5806.735	2627.972	207.9261	1507.962	207.174	195.7618	4022.146	1840.593	3283.017	1966.614	1420.558	3749.081	2108.152	719.9362	1420.558	3546.917	1074.257	925.4919	3584.213	2367.927	2289.677	1485.271	791.9832	206.4902	6181.133
hsa-miR-518a-3p	3618.62	3949.498	2306.245	3124.764	3020.975	2455.314	1636.047	2739.939	2840.105	657.3752	15055.53	2348.515	3148.038	3712.455	3618.62	2968.362	3124.764	5044.198	6053.898	3712.455	3584.213	3313.826	2605.831	2917.828	4262.381	1295.372	2306.245	2524.576	2158.824	2329.375	3618.62	4230.62	3453.744	16889.64	4230.62	2158.824	1966.614	1712.516	2605.831	2584.71	2524.576	3374.689	2818.988	2044.942	2863.01	4194.074	1322.446	2790.524	3749.081
hsa-miR-331-5p	3712.455	286.9689	346.7495	809.3754	236.8113	288.3553	460.9408	269.6425	502.4998	617.5087	619.9791	326.8165	247.8489	245.9422	383.1935	227.5543	247.8489	274.9528	2943.433	396.7108	437.4628	242.7446	294.5886	362.6317	346.1026	233.0254	583.6835	252.2955	2917.828	281.5829	288.3553	230.3123	360.7323	236.2806	316.4586	777.1948	3712.455	247.8489	262.4049	254.2305	282.4249	361.8855	372.7787	260.9354	1751.887	498.9925	204.4704	358.0489	249.188
hsa-miR-331-3p	17799.37	9729.65	19434	3201.583	7294.538	11243.63	6718.398	8815.884	6914.571	9314.154	642.8639	4927.504	1966.614	10832.34	18134.88	9013.317	9622.209	13486.77	10667.66	14403.14	13350.5	8719.871	4094.177	791.9832	10832.34	8913.556	4843.552	17799.37	12598.09	11543.31	14876.23	8192.757	11878.88	11728.49	11543.31	9959.109	8293.828	6181.133	11878.88	8815.884	16360.75	12008.82	13350.5	10084.61	9102.863	4262.381	347.5067	6181.133	9013.317
hsa-miR-560:9.1	520.9749	1286.85	1995.663	3283.017	555.7122	3486.169	454.8193	441.5261	459.5393	6789.36	702.4284	427.8041	702.4284	1751.887	2108.152	1966.614	403.4073	3313.826	583.6835	3453.744	1420.558	1995.663	416.6881	530.2963	3424.582	1220.317	547.4321	3347.871	489.0325	6789.36	4489.732	2306.245	937.1091	2562.93	3124.764	5044.198	9729.65	2252.633	667.6125	2213.164	4600.992	3618.62	757.1734	479.4781	493.5216	3020.975	237.4401	7141.14	457.8435
hsa-miR-99b*	459.5393	1331.554	473.2363	1871.394	1220.317	1699.728	625.6721	376.4084	1712.516	382.3224	417.4776	326.096	382.3224	1046.955	1220.317	984.709	365.4388	996.2679	474.7494	2996.735	951.6542	459.5393	352.956	5192.367	352.233	1585.262	388.8482	459.5393	493.5216	481.2052	2544.342	1597.933	2178.904	1220.317	1670.069	324.6349	1585.262	769.0583	417.4776	351.3873	313.7486	2649.82	1464.158	1081.342	581.0266	1712.516	234.4306	648.4824	484.1786
hsa-miR-146a*	1451.97	288.3553	515.4628	761.8236	268.7504	625.6721	228.7462	231.9973	272.2869	289.5651	2790.524	264.1167	5997.142	270.407	493.5216	440.1381	270.7059	245.3498	261.3048	361.8855	389.9866	1016.304	288.7838	336.2182	642.8639	240.9035	328.0271	296.3178	272.6791	813.3683	243.7366	444.0942	545.2352	427.8041	347.5067	484.1786	305.1966	908.7403	291.9217	373.7822	256.1512	226.0965	236.2806	242.5136	256.8204	233.6897	273.3925	287.4555	250.2645
hsa-miR-99a*	234.6373	214.9098	283.2197	222.9077	282.0804	310.0692	274.1517	243.7366	256.8204	291.4338	371.0414	241.5152	298.2202	227.749	265.3814	234.8811	247.3396	231.7726	276.1986	229.4513	251.0959	227.749	259.6248	275.7927	281.5829	395.4249	246.1905	1096.334	4123.395	231.3303	233.9669	238.6575	221.4132	271.8614	360.7323	248.6832	262.7148	588.6544	265.0723	236.5781	477.9893	324.0085	395.4249	314.3075	280.0447	239.4765	216.8631	260.9354	265.0723
hsa-miR-296-5p	1279.206	378.4984	1451.97	262.4049	254.563	779.7529	765.0985	1725.433	292.5262	837.5593	320.8986	294.5886	331.8784	2195.632	2178.904	315.3733	1840.593	331.2432	305.6046	1949.229	2126.046	401.3504	286.0793	317.098	2693.135	559.8397	331.2432	293.1299	284.4717	1117.918	339.8881	2892.364	2158.824	1389.216	2649.82	4094.177	274.1517	2605.831	327.3977	294.5886	2029.064	241.1116	1949.229	967.6716	289.1122	224.9225	274.5725	309.6161	1229.049
hsa-miR-296-3p	317.098	225.5498	886.5724	263.7567	232.5696	1117.918	1442.386	344.6194	243.985	1995.663	246.762	247.8489	244.8383	1229.049	1370.663	269.18	249.6989	1155.764	248.6832	388.8482	1245.682	1380.349	232.1773	210.6117	847.5071	424.0234	250.5756	236.2806	247.8489	230.9293	541.0076	902.148	753.0434	817.403	2790.524	269.6425	260.9354	256.5288	296.3178	288.7838	3779.433	251.3995	568.9626	272.2869	400.0624	249.4461	1597.933	217.1542	248.4019
solexa-7297-115	207.309	269.6425	222.1251	680.9946	251.0959	205.4531	278.4551	449.6033	1134.325	803.9148	324.6349	211.3738	222.3183	207.309	350.0168	219.8009	214.0661	288.7838	225.3389	498.9925	361.8855	237.9288	242.0384	2500.01	244.8383	217.9866	223.8429	241.2744	238.6575	240.0217	224.2104	262.4049	211.2364	234.8811	246.5079	210.317	222.5541	216.3937	278.0405	221.0462	216.2132	216.8631	354.9325	2432.888	217.1542	614.4481	1684.173	238.173	228.4807
hsa-miR-532-3p	6639.128	5252	3100.34	4329.169	4411.721	5548.358	8622.18	3712.455	356.4242	4489.732	377.5186	3683.62	248.4019	8293.828	6789.36	3949.498	7220.209	5446.37	249.4461	8532.874	10301.44	6370.301	1021.803	3875.187	6849.214	5806.735	5806.735	4927.504	1712.516	3486.169	7294.538	6718.398	10084.61	3584.213	12446.28	5389.332	5145.231	782.9723	281.217	5490.531	4739.434	8913.556	7788.141	9729.65	5604.221	4600.992	1236.761	3749.081	5490.531
hsa-miR-532-5p	3255.082	5389.332	5743.077	12008.82	15423.43	9498.055	8438.17	7294.538	6314.602	3749.081	355.7498	2500.01	2289.677	6718.398	5743.077	6639.128	4739.434	6496.838	1916.032	10667.66	15423.43	8022.925	2158.824	3313.826	7220.209	7699.779	2671.12	5304.064	4369.186	4927.504	5490.531	5932.951	6849.214	2271.207	10301.44	10084.61	8913.556	2348.515	305.6046	7861.366	7532.895	6370.301	5304.064	8719.871	3453.744	17103.34	12760.15	674.652	7371.257
hsa-miR-29b-1*	10955.38	8622.18	9498.055	2289.677	437.4628	1855.419	1060.444	5145.231	7294.538	7956.514	474.7494	4369.186	9622.209	8192.757	8366.591	12598.09	3402.429	4843.552	6914.571	7220.209	6718.398	7956.514	3712.455	743.7607	6436.218	7067.58	6436.218	462.8168	1089.072	8366.591	7067.58	10564.07	16002.15	7956.514	7465.06	4961.369	7294.538	1442.386	541.0076	8622.18	8192.757	11096.26	4739.434	4094.177	4802.819	3779.433	2693.135	6990.312	5304.064
hsa-miR-29b-2*	1389.216	530.2963	388.8482	203.8576	201.1785	440.1381	325.4254	198.4079	198.1978	271.0181	203.7137	352.956	297.3121	404.3659	434.9966	486.1239	206.345	268.7504	414.0113	209.0005	765.0985	249.9675	197.7906	203.7137	211.3738	231.9973	202.1978	217.6242	200.0786	202.5656	524.7829	395.4249	262.7148	279.1896	362.6317	207.622	243.7366	223.2751	241.1116	203.1217	517.2511	937.1091	350.6832	454.8193	1431.37	193.6997	203.1217	2840.105	504.1266
hsa-miR-556-5p	214.41	219.4244	1040.077	214.2425	197.9887	204.0118	222.3183	212.2864	213.8981	311.3821	285.6689	200.0786	187.532	201.755	200.2659	197.2548	209.8702	213.7636	215.7268	206.345	193.9401	195.4947	212.9963	205.2895	204.4704	202.3696	214.7317	200.0786	246.762	201.9052	206.4902	197.4484	203.1217	199.9128	200.6973	204.0118	204.0118	206.345	198.1978	205.4531	213.432	196.6234	202.708	207.4715	203.2474	201.0122	202.0548	212.6265	203.4176
hsa-miR-556-3p	203.4176	393.2597	217.9866	199.7299	216.8631	186.4105	201.6364	208.105	197.6111	299.3777	191.7118	192.8437	197.6111	189.7599	195.0771	194.4104	197.4484	382.3224	201.9052	204.4704	202.0548	211.3738	201.4803	210.1787	188.4755	192.8437	197.7906	210.317	205.2895	196.4292	181.8547	181.8547	303.4987	250.5756	229.8321	202.8288	197.0871	210.317	197.4484	202.5656	207.4715	197.6111	196.6234	201.3284	199.5861	196.6234	394.2978	199.5861	186.4105
hsa-miR-337:9.1	229.8321	199.9128	220.6523	204.4704	202.5656	203.1217	215.544	240.0217	208.5075	279.1896	217.4509	210.317	219.9875	203.4176	205.4531	214.2425	220.309	204.0118	221.4132	218.3297	212.1362	195.7618	211.6714	231.7726	221.7441	200.3844	215.127	206.2145	220.6523	219.8009	207.4715	206.345	230.7378	203.5508	199.7299	207.7479	1562.728	212.7934	228.3174	203.4176	224.5622	222.3183	219.4244	217.1542	213.1398	263.7567	200.3844	207.309	208.2226
hsa-miR-188-3p	471.6046	232.1773	274.1517	291.4338	392.1363	395.4249	326.096	285.6689	358.9988	308.6896	358.9988	362.6317	362.6317	242.5136	331.8784	283.7128	333.4483	295.6237	468.4871	280.4089	370.0118	263.4288	379.6989	627.8864	354.9325	258.6001	424.0234	347.5067	532.8021	296.3178	259.3094	310.7431	246.762	274.5725	352.956	260.2771	454.8193	368.2408	380.4875	287.4555	319.7435	379.6989	555.7122	424.0234	381.3839	313.7486	633.0319	517.2511	326.8165
hsa-miR-140-5p	354.9325	8112.542	1485.271	614.4481	3875.187	2213.164	2348.515	2500.01	11543.31	757.1734	482.6122	3424.582	3177.19	1995.663	1712.516	5304.064	1286.85	11243.63	2562.93	2627.972	6436.218	464.3226	1485.271	363.4514	4288.266	2863.01	291.4338	386.9211	2739.939	394.2978	1901.177	2126.046	974.1544	1194.359	2195.632	821.7587	886.5724	338.3596	2178.904	765.0985	2044.942	4773.906	1518.621	6496.838	779.7529	549.2006	1776.647	2544.342	8815.884
hsa-miR-139-5p	515.4628	4194.074	330.5175	2544.342	454.8193	1495.282	2671.12	1541.714	549.2006	2388.204	437.4628	3283.017	490.3585	777.1948	568.9626	1901.177	406.6895	1009.506	487.4559	1126.205	1303.531	4773.906	1331.554	433.6927	2818.988	500.9612	383.1935	456.2993	407.912	1141.103	2840.105	2367.927	1684.173	1518.621	1162.6	507.9222	736.5074	490.3585	421.5223	4094.177	2108.152	5932.951	6242.051	4523.437	2693.135	3810.329	1270.668	8192.757	498.9925
hsa-miR-140-3p	12008.82	18859.84	7532.895	9218.159	2410.134	7141.14	6789.36	1916.032	20179.29	6053.898	13068.03	5743.077	5192.367	5389.332	10419.8	8022.925	6990.312	21394.27	10187.26	9622.209	19631.3	3983.781	1670.069	12159.95	5192.367	7220.209	4022.146	5548.358	11878.88	2500.01	5352.524	5693.608	6053.898	3148.038	5192.367	6718.398	4288.266	3983.781	1585.262	2476.411	3712.455	13486.77	5693.608	18507.82	10419.8	12008.82	9102.863	2195.632	15423.43
hsa-miR-139-3p	237.9288	438.6242	561.5966	245.0877	278.8391	336.2182	1009.506	216.5324	919.0602	674.652	244.5474	221.2338	242.2813	622.7191	285.6689	230.9293	232.3687	305.6046	226.6815	245.6721	245.6721	223.2751	238.9666	261.6488	471.6046	362.6317	228.4807	259.6248	220.8481	591.2209	509.5347	307.5165	571.0464	276.1986	332.6665	198.7677	240.4788	192.4699	250.2645	231.1482	189.7599	772.2419	1060.444	202.5656	247.5387	364.3481	378.4984	251.9652	368.2408
hsa-miR-520d:9.1	261.6488	234.4306	227.9217	248.9435	281.5829	232.1773	313.1398	291.9217	296.817	246.1905	13651.58	273.6895	324.0085	241.7971	228.4807	259.3094	285.6689	237.6303	547.4321	243.985	245.3498	288.7838	333.4483	238.9666	224.4014	231.1482	365.4388	369.0948	375.486	286.0793	224.9225	235.3958	256.5288	2500.01	222.3183	255.1883	358.0489	258.2455	294.5886	259.3094	266.5008	319.7435	269.6425	280.4089	301.8662	221.9217	289.1122	352.956	364.3481
solexa-3126-285	1648.617	241.2744	208.2226	219.9875	226.0965	213.1398	266.8095	259.6248	269.6425	444.0942	233.6897	253.4491	276.955	311.3821	385.2221	226.9113	245.6721	209.4436	984.709	1331.554	1295.372	233.2251	573.4784	249.6989	280.4089	226.4863	265.0723	336.2182	257.1866	250.5756	830.1155	375.486	223.8429	325.4254	791.9832	216.2132	239.7285	202.9675	280.806	234.6373	218.3297	224.7133	318.9177	716.7512	214.9098	237.9288	203.8576	244.2869	253.1405
hsa-let-7f-2*	199.7299	222.3183	191.3115	240.4788	304.5947	254.563	314.3075	274.1517	226.4863	328.0271	4998.294	220.8481	254.2305	238.173	211.2364	209.4436	252.6328	221.5784	274.9528	215.2672	226.4863	234.8811	219.4244	250.8352	228.4807	876.9565	235.6089	217.1542	248.1326	208.353	216.8631	218.9005	231.5522	222.1251	205.8955	195.0771	218.7232	189.7599	282.4249	250.5756	202.8288	230.1021	234.8811	216.3937	232.3687	226.6815	249.4461	229.2189	273.3925
hsa-miR-24-2*	4600.992	2892.364	3520.146	14220.01	10301.44	4739.434	2213.164	2142.114	2289.677	2093.479	10084.61	2605.831	5490.531	2627.972	3283.017	4890.798	3520.146	3100.34	3124.764	3546.917	2158.824	8532.874	3486.169	5389.332	2367.927	3712.455	7294.538	1659.76	4329.169	5352.524	2178.904	5743.077	1995.663	1739.108	3424.582	9413.056	2627.972	2693.135	4411.721	5089.902	817.403	4329.169	2739.939	7067.58	4411.721	16197.43	13828.34	1901.177	2943.433
hsa-let-7f-1*	1286.85	1776.647	427.8041	453.4273	627.8864	657.3752	757.1734	1636.047	1303.531	688.0308	381.3839	395.4249	667.6125	996.2679	530.2963	813.3683	817.403	1253.727	538.7142	1009.506	588.6544	633.0319	1495.282	286.9689	515.4628	664.3004	233.4571	486.1239	1361.844	876.9565	1279.206	1046.955	477.9893	729.1626	769.0583	925.4919	788.1794	417.4776	322.0462	645.7274	532.8021	1236.761	856.7159	333.4483	553.8212	446.6253	257.5391	449.6033	509.5347
hsa-miR-24-1*	251.3995	448.0894	233.0254	241.5152	245.9422	215.7268	210.317	259.3094	1350.458	366.4501	254.2305	233.6897	8366.591	224.4014	322.7586	713.3743	242.9875	249.188	219.8009	411.8836	221.9217	319.7435	242.7446	214.5574	325.4254	1995.663	609.0198	274.1517	250.2645	247.5387	352.233	588.6544	306.7692	404.3659	277.6356	237.6303	253.1405	1840.593	258.9482	984.709	218.9005	222.1251	886.5724	434.9966	220.8481	231.5522	3712.455	284.1	1162.6
hsa-miR-188-5p	505.9706	736.5074	2584.71	1389.216	636.6609	2739.939	636.6609	1966.614	442.8483	1067.244	520.9749	397.8826	276.5593	1126.205	2605.831	1286.85	740.8602	861.5258	803.9148	4022.146	3875.187	1089.072	566.9238	642.8639	2108.152	2562.93	486.1239	1027.708	633.0319	438.6242	1400.693	1236.761	2818.988	1350.458	4642.275	1871.394	1220.317	471.6046	4642.275	1751.887	633.0319	1053.684	1826.406	1420.558	457.8435	377.5186	339.0364	1027.708	568.9626
hsa-miR-615-3p	2044.942	3177.19	1134.325	2126.046	2524.576	3283.017	1840.593	1855.419	1739.108	379.6989	3424.582	1530.052	2764.923	3875.187	3177.19	1931.332	2410.134	5145.231	1885.819	3949.498	4523.437	2739.939	4689.419	7699.779	3810.329	2126.046	2943.433	8532.874	3909.875	4961.369	4559.209	4890.798	2996.735	3177.19	3949.498	3618.62	4123.395	3779.433	2093.479	1810.977	2996.735	2840.105	4123.395	1751.887	1931.332	4411.721	1027.708	2093.479	3020.975
hsa-miR-548d-3p	247.0682	210.317	246.5079	371.0414	233.2251	213.432	218.3297	264.4396	209.0005	234.6373	290.9874	208.353	241.5152	214.41	240.4788	212.1362	251.0959	211.6714	236.8113	226.9113	220.309	237.6303	255.1883	290.6161	210.6117	229.2189	213.2757	246.762	279.5911	221.5784	237.4401	246.1905	230.9293	211.988	213.7636	253.4491	271.0181	246.5079	272.6791	237.4401	224.2104	261.6488	445.3089	273.3925	243.1992	234.6373	256.5288	446.6253	287.8772
hsa-miR-615-5p	956.996	545.2352	522.7294	513.2002	1040.077	504.1266	813.3683	803.9148	799.9008	748.0168	2076.764	671.6398	1203.555	484.1786	448.0894	468.4871	536.6929	777.1948	2544.342	625.6721	813.3683	477.9893	674.652	1067.244	667.6125	456.2993	667.6125	872.0096	6370.301	2410.134	1141.103	821.7587	942.9846	867.006	342.9793	346.1026	627.8864	433.6927	740.8602	436.3234	393.2597	651.287	2649.82	719.9362	861.5258	1236.761	566.9238	1303.531	642.8639
hsa-miR-548d-5p	630.4723	528.5297	464.3226	410.6466	876.9565	547.4321	674.652	532.8021	614.4481	230.9293	791.9832	493.5216	1295.372	619.9791	633.0319	640.1796	513.2002	1021.803	937.1091	1033.177	1126.205	892.0257	664.3004	1009.506	688.0308	482.6122	657.3752	6053.898	761.8236	1485.271	1111.245	962.3414	573.4784	504.1266	1350.458	429.0233	799.9008	757.1734	821.7587	571.0464	1279.206	1949.229	1162.6	1067.244	1712.516	769.0583	571.0464	1966.614	2410.134
hsa-miR-593*	233.4571	278.8391	213.5693	209.1517	219.2472	209.1517	257.8445	207.0064	200.6973	297.3121	232.8045	256.5288	196.2248	387.9145	256.8204	229.4513	211.6714	350.0168	350.0168	241.5152	239.4765	220.6523	220.5087	230.5313	203.7137	487.4559	201.6364	203.2474	208.8205	332.6665	245.0877	253.7064	277.6356	246.1905	284.8807	209.607	208.6725	213.5693	232.1773	305.6046	211.0715	464.3226	225.9301	206.8569	200.3844	394.2978	316.4586	219.8009	202.8288
hsa-miR-369-3p	2213.164	2108.152	223.8429	247.8489	276.1986	330.5175	6053.898	284.1	237.4401	654.501	9218.159	1220.317	1931.332	319.7435	216.2132	2739.939	654.501	473.2363	283.2197	204.159	3424.582	229.4513	1810.977	265.3814	1609.704	1966.614	268.0254	3402.429	308.1234	222.1251	462.8168	601.1643	625.6721	667.6125	218.5203	214.7317	246.1905	799.9008	4961.369	238.9666	799.9008	239.225	1725.433	5352.524	249.9675	223.8429	220.1739	3909.875	640.1796
hsa-miR-369-5p	684.9918	509.5347	517.2511	440.1381	834.0846	406.6895	974.1544	571.0464	648.4824	471.6046	1431.37	817.403	974.1544	522.7294	591.2209	573.4784	522.7294	500.9612	861.5258	588.6544	830.1155	385.2221	622.7191	967.6716	409.3904	337.6285	601.1643	861.5258	777.1948	445.3089	372.0045	430.3007	349.1441	333.4483	498.9925	417.4776	609.0198	526.8471	967.6716	412.8089	387.9145	474.7494	788.1794	524.7829	645.7274	410.6466	263.7567	680.9946	586.2336
hsa-miR-589*	329.8941	246.1905	249.188	283.2197	345.39	268.292	412.8089	333.4483	283.2197	568.9626	500.9612	272.6791	356.4242	271.0181	247.0682	280.4089	300.2712	261.6488	462.8168	260.6474	286.9689	316.4586	336.2182	490.3585	253.4491	293.1299	366.4501	351.3873	453.4273	299.7956	234.8811	240.9035	257.1866	249.188	264.756	239.7285	319.7435	279.5911	322.7586	318.2334	274.9528	339.0364	274.5725	343.7859	368.2408	265.8206	6126.541	467.0119	328.0271
solexa-7534-111	198.7677	366.4501	316.4586	217.9866	295.1436	617.5087	279.5911	271.0181	236.8113	2014.456	8913.556	218.7232	254.0112	254.563	241.1116	532.8021	277.3123	235.3958	278.8391	363.4514	324.6349	249.6989	224.4014	241.2744	233.9669	389.9866	243.4612	262.7148	234.6373	223.4547	385.2221	405.4746	660.2327	274.1517	224.7133	1105.001	308.6896	221.5784	208.2226	235.3958	237.4401	648.4824	257.5391	233.9669	248.6832	227.3427	434.9966	252.6328	288.7838
hsa-miR-520a-5p	258.6001	215.127	256.8204	224.9225	275.4225	225.7234	242.9875	276.1986	250.2645	343.7859	264.756	252.2955	286.0793	361.8855	231.1482	220.309	238.173	223.6601	254.563	220.309	224.4014	242.9875	235.3958	236.2806	216.0658	244.8383	231.5522	250.8352	263.0603	241.2744	217.6242	222.3183	228.1187	2996.735	212.1362	232.5696	261.3048	250.8352	256.5288	233.9669	221.7441	254.9332	219.6117	258.2455	257.1866	229.2189	2388.204	301.8662	268.7504
hsa-miR-520a-3p	366.4501	262.093	415.2442	307.5165	328.5722	269.6425	278.8391	354.0059	291.9217	249.4461	564.2347	343.7859	406.6895	286.0793	305.6046	318.9177	334.2686	283.2197	386.9211	288.3553	280.806	328.0271	356.4242	334.2686	252.9021	278.8391	313.7486	358.0489	372.0045	296.817	361.8855	450.7415	269.6425	2432.888	467.0119	2693.135	361.8855	254.563	350.6832	275.7927	273.6895	326.8165	573.4784	310.7431	401.3504	277.3123	401.3504	416.6881	294.5886
hsa-miR-542-5p	4329.169	2076.764	3584.213	212.7934	2649.82	1762.781	4411.721	3647.755	1901.177	2764.923	299.7956	3520.146	259.9878	1111.245	1040.077	1995.663	216.8631	2195.632	242.0384	6914.571	2060.965	213.7636	4961.369	226.2898	1067.244	1684.173	216.6845	251.3995	270.0278	207.9261	1203.555	387.9145	1712.516	1855.419	573.4784	209.7345	680.9946	813.3683	213.2757	213.2757	325.4254	740.8602	1178.476	1562.728	231.1482	416.6881	532.8021	235.6089	224.9225
hsa-miR-542-3p	573.4784	586.2336	1684.173	355.7498	441.5261	1871.394	1995.663	1178.476	1053.684	1575.481	498.9925	1314.139	1245.682	651.287	490.3585	1262.946	386.033	892.0257	515.4628	4061.006	1541.714	334.933	1966.614	418.8381	1370.663	2367.927	886.5724	534.7488	2476.411	351.3873	1053.684	651.287	912.6931	1623.602	688.0308	310.7431	740.8602	505.9706	536.6929	667.6125	573.4784	713.3743	532.8021	418.8381	467.0119	266.15	225.3389	426.7034	931.168
hsa-miR-28-5p	14697.15	9102.863	12299.72	7371.257	15055.53	7861.366	14876.23	10832.34	12760.15	10084.61	515.4628	12299.72	17963.08	11096.26	9218.159	16360.75	10301.44	9102.863	9729.65	7067.58	9498.055	7067.58	8112.542	12299.72	12008.82	10187.26	6181.133	5863.426	2671.12	13198.76	9622.209	11243.63	10564.07	7532.895	8622.18	8719.871	6914.571	7465.06	8293.828	8719.871	5932.951	14559.39	11543.31	11096.26	11096.26	9102.863	6789.36	16525.09	13198.76
hsa-miR-129-5p	3520.146	3283.017	4123.395	8622.18	3347.871	2892.364	1518.621	2476.411	2544.342	716.7512	16002.15	2029.064	2996.735	3374.689	3712.455	4262.381	3177.19	3949.498	2093.479	8112.542	3402.429	4022.146	6370.301	2968.362	3453.744	2158.824	2455.314	2476.411	2029.064	2213.164	3048.728	3486.169	2840.105	2093.479	3749.081	8192.757	2060.965	1370.663	2500.01	3283.017	1684.173	3255.082	2693.135	1949.229	7956.514	12760.15	9314.154	2476.411	3453.744
hsa-miR-129-3p	622.7191	334.2686	2213.164	2432.888	4642.275	1361.844	205.8955	196.8211	210.6117	5863.426	196.2248	202.5656	195.4947	1855.419	1840.593	3347.871	1341.831	1776.647	1550.749	6126.541	729.1626	2178.904	211.3738	206.0204	1949.229	2142.114	210.6117	215.127	4843.552	4262.381	1303.531	1670.069	1485.271	931.168	3230.544	358.9988	386.9211	4559.209	199.7299	1389.216	4998.294	3347.871	876.9565	606.7211	204.3321	1871.394	251.9652	194.1695	197.2548
hsa-miR-550*	10301.44	1507.962	10084.61	11243.63	18348.47	1995.663	8293.828	12008.82	3283.017	9851.133	25430.35	7956.514	14403.14	2306.245	2432.888	4961.369	4262.381	3618.62	22004.52	2524.576	2524.576	4061.006	18348.47	23198.87	2126.046	6914.571	699.1327	18507.82	21229.93	12889.18	1170.251	996.2679	3584.213	645.7274	2455.314	5863.426	12598.09	14031.14	22416.74	4642.275	10667.66	4094.177	1380.349	6914.571	9851.133	8293.828	15233.8	22004.52	7788.141
hsa-miR-28-3p	9959.109	6990.312	16197.43	2840.105	7371.257	7956.514	3647.755	8192.757	9622.209	5446.37	14220.01	6789.36	4411.721	6436.218	8293.828	9498.055	7141.14	8022.925	1609.704	5446.37	5352.524	6053.898	4288.266	348.4114	6314.602	6639.128	4123.395	2713.754	3374.689	3749.081	5604.221	6436.218	6314.602	4449.455	5932.951	3949.498	4230.62	1751.887	374.5743	4288.266	2388.204	7601.661	7141.14	5252	10301.44	6789.36	2329.375	8815.884	5997.142
hsa-miR-551b	227.9217	309.1921	223.6601	206.4902	479.4781	1021.803	289.5651	5352.524	202.0548	267.1281	198.7677	3402.429	559.8397	6314.602	1350.458	373.7822	1885.819	309.6161	205.8955	207.9261	201.3284	1871.394	1659.76	202.9675	4123.395	633.0319	215.9057	2996.735	202.9675	1203.555	1016.304	238.9666	490.3585	245.6721	547.4321	220.1739	3424.582	214.9098	215.7268	5648.141	1295.372	2060.965	4094.177	7220.209	233.6897	203.5508	872.0096	248.1326	213.5693
hsa-miR-551a	1245.682	1476.02	834.0846	581.0266	9413.056	1220.317	897.3518	11243.63	6718.398	709.6271	4489.732	799.9008	14031.14	1117.918	1495.282	2142.114	7465.06	1331.554	1476.02	1670.069	1016.304	5252	8532.874	1840.593	867.006	795.5323	942.9846	11395.15	3230.544	3177.19	1609.704	1211.906	640.1796	779.7529	1270.668	951.6542	4489.732	1211.906	4489.732	4329.169	603.3607	2818.988	1314.139	912.6931	1141.103	4961.369	522.7294	13651.58	1840.593
hsa-miR-548l	341.5691	225.9301	297.7589	354.9325	286.0793	1141.103	255.8189	289.5651	2432.888	273.6895	297.7589	278.8391	358.0489	238.6575	243.985	260.6474	266.5008	246.1905	289.1122	296.817	251.3995	228.4807	274.9528	257.5391	233.6897	224.9225	259.3094	310.7431	293.1299	257.8445	229.6447	242.2813	232.1773	410.6466	219.2472	240.2272	265.3814	278.0405	306.1302	252.9021	245.3498	256.8204	227.9217	247.0682	276.955	242.5136	211.2364	270.0278	274.5725
hsa-miR-548k	202.5656	429.0233	200.55	210.6117	278.4551	206.0204	211.845	211.2364	210.7713	1648.617	287.4555	211.5113	212.9963	222.5541	195.7618	206.0204	213.7636	233.2251	387.9145	193.1142	212.7934	209.1517	228.7462	244.2869	208.2226	224.4014	228.1187	236.5781	211.6714	356.4242	202.1978	202.0548	208.105	207.4715	242.2813	209.0005	217.4509	207.622	217.4509	222.3183	216.0658	226.6815	223.4547	226.0965	230.5313	218.7232	1134.325	405.4746	224.4014
hsa-miR-548n	219.2472	205.5968	197.0871	199.9128	218.9005	209.4436	219.9875	222.7453	222.7453	240.9035	266.8095	212.4807	209.0005	201.9052	200.55	206.7395	206.4902	207.4715	204.4704	199.9128	208.353	210.7713	213.1398	213.7636	198.7677	213.1398	210.7713	214.5574	219.2472	207.309	199.2312	201.4803	212.1362	202.5656	202.3696	193.9401	227.1227	224.9225	218.3297	203.8576	203.7137	206.0204	202.5656	207.7479	204.159	208.8205	199.0845	218.9005	203.1217
hsa-miR-548m	1155.764	743.7607	2500.01	1495.282	991.5525	897.3518	779.7529	856.7159	803.9148	547.4321	1033.177	725.993	1286.85	1194.359	1541.714	642.8639	912.6931	979.0504	1162.6	1170.251	1253.727	777.1948	897.3518	1279.206	1074.257	481.2052	837.5593	1236.761	942.9846	614.4481	967.6716	830.1155	677.3868	657.3752	1550.749	657.3752	962.3414	674.652	1350.458	630.4723	536.6929	1229.049	837.5593	892.0257	1194.359	564.2347	438.6242	1220.317	1303.531
hsa-miR-548p	283.2197	252.2955	282.8257	258.6001	259.3094	242.5136	262.093	267.4473	266.8095	227.9217	229.8321	2671.12	252.6328	256.1512	285.2266	1236.761	270.407	258.6001	325.4254	303.4987	271.0181	273.0711	1751.887	281.217	248.6832	256.1512	286.0793	286.5188	267.762	270.7059	265.3814	235.122	253.4491	238.6575	266.8095	306.7692	314.3075	294.5886	299.3777	274.5725	588.6544	286.5188	253.7064	282.4249	293.5698	244.8383	224.7133	274.1517	317.7044
hsa-miR-548o	225.9301	372.0045	193.4544	245.6721	306.1302	591.2209	259.6248	285.2266	254.0112	318.9177	360.7323	217.7903	266.15	219.9875	234.2136	374.5743	248.9435	442.8483	326.8165	196.4292	218.5203	240.9035	238.6575	331.2432	342.9793	250.5756	267.762	303.4987	300.2712	274.1517	221.2338	222.1251	457.8435	293.9983	287.4555	198.1978	327.3977	199.7299	276.955	253.4491	222.1251	218.9005	224.9225	211.2364	273.0711	232.3687	265.0723	278.0405	263.0603
hsa-miR-548f	498.9925	253.7064	284.1	320.8986	477.9893	257.5391	350.0168	354.9325	361.8855	230.7378	723.2852	364.3481	486.1239	297.3121	289.1122	318.2334	328.0271	288.3553	498.9925	301.3928	295.6237	290.6161	373.7822	515.4628	267.1281	270.7059	394.2978	388.8482	415.2442	293.5698	245.3498	272.6791	260.9354	242.7446	253.4491	295.1436	391.1343	305.6046	465.5195	324.0085	270.0278	345.39	261.6488	367.2891	355.7498	333.4483	3837.163	430.3007	375.486
hsa-miR-548e	250.8352	201.1785	189.0592	204.9994	217.3008	244.5474	243.985	219.6117	215.127	387.9145	202.1978	205.4531	2126.046	298.2202	206.4902	215.7268	207.309	218.1428	203.7137	220.8481	219.9875	199.2312	206.8569	204.4704	197.7906	325.4254	200.3844	209.1517	214.41	210.4897	194.1695	251.0959	410.6466	202.8288	285.6689	192.8437	198.1978	189.0592	204.3321	209.2924	197.4484	219.2472	213.5693	224.7133	221.4132	208.2226	193.1142	225.7234	220.1739
hsa-miR-548h	294.5886	243.1992	328.0271	250.8352	216.5324	241.7971	260.6474	334.933	248.6832	213.2757	203.2474	258.6001	238.6575	231.9973	262.093	267.4473	244.5474	266.15	205.5968	240.0217	219.094	230.7378	230.3123	206.2145	207.174	209.4436	246.762	238.173	228.4807	230.1021	216.5324	217.4509	238.6575	228.7462	218.9005	230.5313	226.4863	280.0447	259.9878	217.1542	266.8095	224.5622	214.5574	197.7906	245.0877	202.5656	225.9301	208.353	223.2751
hsa-miR-548g	532.8021	383.1935	434.9966	396.7108	606.7211	309.6161	1776.647	575.9752	450.7415	645.7274	3124.764	484.1786	723.2852	341.5691	358.9988	416.6881	404.3659	338.3596	550.8407	328.0271	307.5165	393.2597	547.4321	528.5297	321.453	449.6033	566.9238	719.9362	642.8639	421.5223	324.0085	354.0059	376.4084	313.7486	383.1935	347.5067	491.7672	399.011	680.9946	393.2597	403.4073	358.0489	310.0692	421.5223	446.6253	286.0793	243.985	460.9408	341.5691
hsa-miR-548j	360.0379	289.5651	334.933	340.6867	622.7191	284.4717	532.8021	377.5186	409.3904	640.1796	1451.97	376.4084	465.5195	536.6929	286.5188	304.5947	357.2653	290.0907	566.9238	271.0181	279.5911	350.0168	449.6033	645.7274	274.9528	415.2442	479.4781	573.4784	575.9752	350.6832	277.3123	338.3596	299.7956	267.1281	536.6929	297.3121	397.8826	286.0793	571.0464	318.9177	308.6896	341.5691	278.8391	373.7822	333.4483	302.4783	709.6271	609.0198	309.6161
hsa-miR-548i	278.4551	233.4571	216.8631	232.3687	282.8257	238.6575	242.5136	242.2813	263.7567	407.912	270.0278	243.4612	317.7044	237.6303	236.8113	239.7285	237.2364	260.9354	281.217	282.4249	299.7956	298.9511	268.7504	259.3094	242.2813	255.1883	259.6248	290.6161	256.5288	239.7285	266.8095	241.5152	245.9422	239.7285	274.9528	238.173	303.0154	245.6721	242.2813	283.7128	246.5079	416.6881	306.7692	412.8089	382.3224	309.6161	238.9666	425.1476	437.4628
hsa-miR-545*	430.3007	270.7059	306.7692	295.6237	362.6317	257.1866	403.4073	385.2221	367.2891	219.2472	919.0602	328.0271	491.7672	265.8206	252.9021	315.8576	298.2202	303.0154	388.8482	302.4783	344.6194	323.3987	406.6895	397.8826	291.4338	255.8189	324.0085	378.4984	387.9145	264.756	247.5387	250.5756	251.7155	265.8206	240.9035	256.5288	350.0168	286.5188	332.6665	281.217	320.8986	369.0948	329.2582	411.8836	395.4249	329.2582	247.3396	617.5087	372.0045
hsa-miR-541*	222.5541	276.5593	779.7529	224.4014	229.8321	311.8617	991.5525	220.8481	206.4902	729.1626	262.7148	225.0989	251.7155	418.8381	334.933	561.5966	220.1739	229.6447	221.9217	231.5522	220.6523	219.9875	224.0327	243.4612	274.5725	834.0846	219.2472	260.6474	229.8321	490.3585	369.0948	346.7495	947.3763	248.6832	211.845	328.5722	1350.458	606.7211	224.7133	212.2864	342.9793	235.783	236.0401	241.2744	1155.764	338.3596	239.4765	247.5387	226.4863
solexa-7509-112	782.9723	453.4273	1389.216	407.912	733.2312	349.1441	491.7672	511.0443	591.2209	427.8041	2863.01	509.5347	736.5074	617.5087	967.6716	446.6253	573.4784	648.4824	688.0308	719.9362	713.3743	1609.704	586.2336	872.0096	657.3752	1270.668	534.7488	657.3752	555.7122	399.011	474.7494	702.4284	395.4249	424.0234	962.3414	449.6033	578.5888	465.5195	622.7191	426.7034	379.6989	518.8446	468.4871	568.9626	603.3607	437.4628	293.5698	642.8639	834.0846
hsa-miR-1225-5p	4802.819	872.0096	2892.364	6639.128	11878.88	861.5258	2108.152	417.4776	6126.541	5648.141	5145.231	2060.965	452.0877	736.5074	886.5724	872.0096	5145.231	1541.714	8438.17	748.0168	2108.152	3402.429	10187.26	5352.524	680.9946	1790.04	5192.367	7956.514	7465.06	7532.895	598.4548	271.4416	3124.764	243.4612	500.9612	4559.209	2892.364	5932.951	392.1363	322.7586	1370.663	329.8941	267.762	1826.406	370.0118	3230.544	4230.62	14559.39	9413.056
hsa-miR-526b	193.9401	181.8547	222.7453	189.0592	235.3958	214.9098	214.5574	203.5508	190.8891	275.7927	1495.282	216.6845	216.0658	196.4292	208.105	202.708	193.6997	197.4484	226.4863	198.1978	199.0845	203.8576	199.7299	232.8045	195.4947	282.8257	206.0204	203.5508	202.5656	199.0845	197.2548	196.8211	198.1978	1155.764	197.0871	208.5075	206.0204	221.0462	206.2145	210.6117	201.6364	195.7618	211.5113	206.4902	199.7299	205.1694	194.4104	204.5811	198.9322
hsa-miR-1225-3p	1361.844	1485.271	1295.372	897.3518	1518.621	1126.205	852.2603	1141.103	2996.735	406.6895	1931.332	882.5873	1810.977	1476.02	1810.977	1585.262	942.9846	1871.394	1409.609	2158.824	1155.764	3148.038	996.2679	1648.617	1286.85	517.2511	956.996	1431.37	3875.187	2671.12	2524.576	2108.152	1117.918	996.2679	3486.169	2500.01	947.3763	809.3754	1409.609	606.7211	561.5966	1739.108	1286.85	821.7587	1148.66	1067.244	429.0233	1270.668	1016.304
hsa-miR-520f	232.8045	198.9322	214.7317	214.0661	238.4072	210.0179	230.7378	225.9301	228.4807	278.4551	261.6488	227.749	219.094	203.2474	208.8205	212.2864	228.3174	210.0179	243.985	209.1517	228.1187	214.5574	221.5784	234.6373	205.1694	225.5498	226.0965	217.9866	227.5543	214.2425	209.8702	289.1122	215.7268	4022.146	209.607	211.5113	231.5522	218.3297	222.3183	207.9261	208.105	248.6832	223.2751	247.8489	265.3814	233.0254	208.105	240.7089	226.9113
hsa-miR-520e	197.9887	245.0877	206.2145	1016.304	7861.366	268.7504	206.345	2289.677	1684.173	209.2924	16197.43	1855.419	203.1217	302.4783	192.8437	1053.684	2649.82	334.2686	197.2548	403.4073	378.4984	191.7118	5145.231	1253.727	199.7299	440.1381	3100.34	4961.369	3647.755	1451.97	195.3215	194.4104	372.7787	555.7122	197.7906	434.9966	716.7512	1739.108	7371.257	2790.524	991.5525	586.2336	205.7681	1350.458	1322.446	218.1428	1464.158	6126.541	4802.819
hsa-miR-520g	218.1428	242.7446	199.9128	208.105	1350.458	354.9325	205.2895	219.8009	195.0771	224.9225	7788.141	206.7395	211.5113	204.159	268.0254	204.9994	1295.372	198.9322	2649.82	216.2132	203.2474	209.0005	215.3872	247.3396	278.8391	208.8205	210.4897	218.1428	216.6845	202.1978	221.0462	222.5541	201.4803	4194.074	216.6845	202.0548	203.5508	202.0548	223.0818	207.622	791.9832	205.5968	210.7713	1855.419	202.0548	206.8569	227.749	229.4513	211.5113
hsa-miR-199a*:9.1	15055.53	14559.39	10301.44	15423.43	14559.39	7465.06	8719.871	7699.779	8719.871	4600.992	6436.218	14031.14	1021.803	6370.301	4642.275	11096.26	5389.332	10564.07	11395.15	23850.73	21394.27	15611.35	19073.73	10955.38	9218.159	8293.828	7067.58	4369.186	3424.582	5932.951	8366.591	9013.317	7294.538	8913.556	13068.03	7067.58	10667.66	9102.863	7601.661	14220.01	4773.906	19977.97	13651.58	16002.15	16002.15	20328.45	17281.7	17434.39	10301.44
hsa-miR-154*	452.0877	320.3311	285.6689	282.0804	285.6689	265.3814	323.3987	337.6285	324.6349	335.586	313.1398	630.4723	518.8446	246.5079	265.0723	777.1948	270.0278	248.9435	314.8119	240.2272	290.9874	729.1626	273.0711	260.2771	231.1482	241.5152	241.1116	265.3814	405.4746	291.9217	219.8009	228.7462	392.1363	226.0965	249.4461	259.6248	289.1122	277.6356	233.6897	389.9866	258.6001	283.2197	268.7504	315.3733	304.0006	273.3925	226.0965	290.9874	305.1966
hsa-miR-155*	350.6832	212.1362	234.2136	225.7234	257.5391	220.1739	265.3814	241.1116	1476.02	882.5873	301.8662	564.2347	1253.727	213.2757	208.5075	606.7211	219.2472	211.5113	243.4612	237.6303	225.0989	246.762	223.4547	244.8383	219.4244	232.3687	258.9482	242.7446	240.7089	225.9301	207.174	236.2806	347.5067	304.5947	204.3321	223.0818	212.7934	217.0115	254.0112	240.4788	215.3872	233.0254	215.7268	267.4473	224.0327	617.5087	207.0064	230.7378	229.4513
hsa-miR-150*	3201.583	788.1794	2014.456	3546.917	4094.177	3749.081	474.7494	368.2408	3909.875	487.4559	1810.977	388.8482	962.3414	442.8483	3255.082	481.2052	2671.12	3749.081	892.0257	1286.85	640.1796	3074.691	541.0076	1105.001	376.4084	2108.152	3486.169	769.0583	664.3004	654.501	318.2334	1303.531	278.0405	360.7323	304.0006	4689.419	2271.207	486.1239	856.7159	1623.602	1134.325	688.0308	847.5071	486.1239	588.6544	7294.538	3048.728	902.148	543.0853
hsa-miR-1537	201.1785	287.4555	214.2425	215.9057	225.3389	1810.977	208.105	3546.917	2524.576	224.4014	218.3297	218.3297	5352.524	1361.844	931.168	996.2679	339.0364	208.105	1420.558	271.4416	308.1234	876.9565	856.7159	511.0443	1162.6	1507.962	217.1542	228.3174	232.5696	2093.479	847.5071	799.9008	2014.456	500.9612	902.148	219.8009	213.2757	246.1905	205.7681	573.4784	214.9098	228.3174	280.4089	239.4765	213.7636	260.6474	581.0266	234.6373	252.6328
hsa-miR-1468	748.0168	197.6111	1725.433	9622.209	9851.133	1575.481	1253.727	250.8352	511.0443	221.7441	3402.429	334.933	234.6373	211.988	267.4473	207.9261	243.4612	196.6234	2840.105	470.0289	205.7681	2410.134	729.1626	1442.386	187.532	1409.609	270.7059	202.9675	196.8211	1105.001	241.5152	216.0658	507.9222	258.6001	322.0462	6370.301	197.6111	213.2757	1739.108	779.7529	195.0771	186.4105	278.0405	201.9052	220.5087	14876.23	10187.26	5352.524	956.996
hsa-miR-146a	22214.24	21590.94	21590.94	25430.35	27171.01	28511.39	25951.73	27171.01	19276.11	27546.36	25951.73	27546.36	27171.01	26215.02	28511.39	27546.36	26500.54	13350.5	27171.01	26500.54	26839.59	25951.73	21590.94	26500.54	28511.39	27546.36	24934.16	24661.81	26839.59	26500.54	27991.68	27171.01	26500.54	25951.73	23642.48	27991.68	25678.34	27546.36	26215.02	26839.59	27546.36	25951.73	23642.48	30065.95	23850.73	23642.48	25130.6	21229.93	26500.54
hsa-miR-147b	462.8168	282.0804	350.0168	459.5393	872.0096	306.7692	482.6122	430.3007	411.8836	513.2002	1141.103	425.1476	640.1796	346.1026	351.3873	368.2408	486.1239	324.0085	748.0168	791.9832	339.0364	352.956	471.6046	695.7213	322.7586	425.1476	442.8483	497.2882	593.7126	379.6989	304.0006	355.7498	298.2202	314.8119	586.2336	348.4114	481.2052	406.6895	7141.14	378.4984	318.2334	460.9408	414.0113	1725.433	505.9706	2863.01	3779.433	706.0518	518.8446
hsa-miR-149*	378.4984	236.2806	251.3995	280.806	293.5698	243.7366	290.9874	308.1234	318.2334	198.4079	545.2352	286.9689	404.3659	275.4225	293.1299	296.3178	314.3075	257.8445	362.6317	267.1281	278.0405	515.4628	326.096	320.3311	326.096	274.9528	303.0154	309.1921	332.6665	298.2202	241.7971	386.033	250.5756	299.7956	325.4254	578.5888	317.098	226.4863	388.8482	298.2202	258.2455	278.8391	230.3123	328.5722	302.4783	282.0804	225.0989	255.1883	310.0692
hsa-miR-148b	821.7587	2818.988	809.3754	1148.66	1966.614	1739.108	2432.888	1790.04	645.7274	1053.684	209.4436	2252.633	830.1155	3520.146	3424.582	1314.139	2348.515	4288.266	1286.85	5352.524	5806.735	688.0308	1442.386	429.0233	2476.411	2060.965	528.5297	231.3303	2014.456	847.5071	4773.906	3837.163	4489.732	2195.632	1609.704	753.0434	1162.6	1089.072	748.0168	2739.939	2500.01	1712.516	3546.917	908.7403	657.3752	625.6721	270.0278	1751.887	1350.458
hsa-miR-148a	13486.77	7788.141	2996.735	19631.3	20328.45	18348.47	22816.31	18682.98	10667.66	17799.37	4288.266	15055.53	9218.159	12598.09	17963.08	16197.43	19276.11	11543.31	16889.64	11395.15	16698.9	3453.744	5806.735	468.4871	19977.97	18134.88	13350.5	8622.18	18507.82	14031.14	16360.75	5863.426	13486.77	19631.3	19434	4288.266	18134.88	17103.34	16360.75	18507.82	22816.31	15055.53	14031.14	19276.11	10667.66	12299.72	14220.01	7220.209	13068.03
hsa-miR-143*	1623.602	1995.663	765.0985	956.996	1597.933	1389.216	2367.927	1203.555	1885.819	2410.134	2968.362	1670.069	2044.942	1270.668	1442.386	1442.386	1670.069	2968.362	1562.728	2500.01	1684.173	1585.262	1033.177	1931.332	1751.887	549.2006	1009.506	2500.01	1186.635	729.1626	1762.781	1871.394	1518.621	1002.361	1451.97	1739.108	1096.334	740.8602	1597.933	1885.819	834.0846	1245.682	2671.12	1341.831	1229.049	1295.372	5089.902	1562.728	1995.663
solexa-5874-144	282.8257	222.5541	284.8807	279.1896	261.3048	209.0005	234.8811	289.1122	240.0217	204.0118	335.586	224.0327	263.4288	211.5113	227.3427	245.0877	224.7133	231.3303	247.8489	251.9652	232.5696	223.4547	248.1326	223.8429	207.309	216.8631	249.9675	278.0405	215.3872	215.127	224.4014	212.4807	217.7903	203.8576	211.6714	281.5829	256.1512	282.0804	303.4987	206.5862	224.9225	235.3958	224.0327	250.8352	290.6161	354.9325	284.8807	254.2305	225.0989
hsa-miR-144*	281.5829	782.9723	310.0692	229.6447	1855.419	260.6474	223.8429	267.762	876.9565	247.0682	206.8569	240.7089	219.6117	213.5693	248.6832	235.783	342.9793	481.2052	1966.614	273.3925	238.9666	532.8021	237.9288	202.8288	336.2182	223.6601	1060.444	219.8009	224.9225	454.8193	336.2182	281.5829	279.5911	513.2002	216.8631	502.4998	255.1883	297.7589	277.6356	429.0233	364.3481	1279.206	218.7232	266.8095	288.3553	260.9354	267.1281	206.7395	215.544
hsa-miR-145*	286.0793	2213.164	830.1155	270.407	287.4555	640.1796	2271.207	261.6488	2234.385	725.993	350.0168	1495.282	2693.135	795.5323	339.0364	598.4548	271.4416	1810.977	630.4723	1495.282	1361.844	517.2511	245.6721	2455.314	1464.158	223.4547	306.7692	291.4338	284.8807	1361.844	1089.072	1751.887	266.15	1295.372	415.2442	254.2305	1009.506	1431.37	284.1	1262.946	422.5495	1659.76	2142.114	1314.139	267.4473	1141.103	362.6317	606.7211	444.0942
solexa-555-1991	9498.055	12299.72	19073.73	8366.591	6639.128	18682.98	17281.7	11878.88	21027.08	19801.5	19276.11	19073.73	13198.76	14876.23	12889.18	13198.76	16360.75	17103.34	8293.828	11543.31	11543.31	11096.26	6496.838	2818.988	13068.03	12760.15	9413.056	9851.133	10301.44	17281.7	12889.18	10301.44	11243.63	9959.109	14697.15	9314.154	9498.055	5192.367	4369.186	10832.34	9413.056	4843.552	7532.895	8192.757	5044.198	3618.62	4369.186	1810.977	9729.65
hsa-miR-141*	198.5857	199.7299	193.9401	199.5861	199.4153	193.9401	199.9128	206.4902	203.4176	310.0692	211.6714	198.7677	206.2145	198.9322	305.1966	200.6973	199.9128	200.0786	208.353	221.7441	188.4755	197.2548	198.4079	229.2189	223.2751	1451.97	198.4079	195.7618	230.3123	208.5075	196.0147	238.173	321.453	192.8437	200.55	197.2548	184.8893	198.7677	200.6973	201.0122	210.317	209.0005	210.9023	206.7395	200.55	194.6383	538.7142	196.8211	203.5508
hsa-miR-133b	241.2744	16360.75	239.4765	1178.476	242.2813	459.5393	220.5087	238.6575	244.5474	202.8288	216.6845	541.0076	260.9354	217.6242	219.6117	224.5622	231.1482	223.8429	233.9669	214.5574	266.8095	241.2744	263.4288	241.1116	215.7268	238.4072	237.0123	273.6895	237.6303	252.2955	239.225	235.6089	372.0045	216.2132	313.7486	236.0401	253.4491	213.8981	256.8204	223.4547	218.1428	249.188	224.7133	266.15	241.7971	378.4984	256.8204	254.0112	268.0254
hsa-miR-133a	671.6398	25951.73	788.1794	550.8407	984.709	426.7034	651.287	852.2603	1245.682	270.0278	1916.032	1096.334	1303.531	446.6253	564.2347	495.8122	564.2347	497.2882	902.148	471.6046	817.403	453.4273	667.6125	1096.334	462.8168	651.287	654.501	1002.361	803.9148	442.8483	547.4321	454.8193	505.9706	365.4388	713.3743	736.5074	709.6271	912.6931	1074.257	509.5347	518.8446	1126.205	559.8397	1009.506	772.2419	433.6927	341.5691	1081.342	716.7512
hsa-miR-136*	199.0845	296.817	201.6364	206.5862	2840.105	206.345	223.4547	216.2132	218.7232	259.6248	209.2924	221.7441	223.8429	211.2364	225.3389	262.7148	209.607	264.1167	228.1187	204.9994	277.6356	200.0786	214.41	208.6725	245.0877	206.8569	206.8569	218.3297	212.2864	214.7317	201.3284	209.0005	213.7636	219.6117	199.5861	199.4153	207.309	220.309	225.9301	217.6242	199.4153	219.8009	283.2197	212.2864	216.5324	229.6447	216.5324	236.5781	243.4612
hsa-miR-135b	328.0271	4022.146	553.8212	260.9354	303.0154	247.8489	1170.251	301.8662	4288.266	1597.933	351.3873	2329.375	9959.109	272.2869	1826.406	4739.434	301.3928	4449.455	1949.229	2178.904	2892.364	292.5262	313.1398	547.4321	4489.732	1420.558	304.5947	352.233	350.6832	1623.602	688.0308	586.2336	258.6001	5490.531	1585.262	310.0692	331.8784	282.4249	507.9222	306.7692	719.9362	368.2408	286.9689	365.4388	386.033	2562.93	246.5079	371.0414	430.3007
hsa-miR-135a	354.0059	321.453	309.6161	334.2686	456.2993	338.3596	2476.411	515.4628	660.2327	301.3928	821.7587	405.4746	1585.262	491.7672	389.9866	422.5495	395.4249	347.5067	524.7829	908.7403	445.3089	984.709	522.7294	660.2327	733.2312	593.7126	441.5261	645.7274	498.9925	601.1643	424.0234	336.2182	370.0118	753.0434	345.39	396.7108	586.2336	354.0059	709.6271	358.0489	412.8089	360.7323	310.7431	358.9988	379.6989	471.6046	947.3763	520.9749	493.5216
hsa-miR-1308	26839.59	27171.01	27171.01	25130.6	24284.62	24934.16	25678.34	25951.73	26839.59	30065.95	20179.29	27171.01	26839.59	26839.59	26839.59	27171.01	26215.02	25678.34	22816.31	27546.36	21229.93	26500.54	26839.59	26839.59	25951.73	28511.39	27171.01	27171.01	27991.68	27171.01	26500.54	25430.35	26839.59	27991.68	27991.68	26215.02	28511.39	27991.68	27546.36	26215.02	28511.39	17634.87	22641.66	15055.53	15233.8	11543.31	6914.571	14220.01	17799.37
hsa-miR-1307	1431.37	3546.917	4843.552	309.1921	366.4501	2014.456	511.0443	684.9918	346.1026	5490.531	522.7294	1916.032	391.1343	1980.261	4262.381	1148.66	1712.516	2500.01	598.4548	2476.411	967.6716	4411.721	1648.617	476.2637	2863.01	3124.764	375.486	651.287	1341.831	3453.744	4288.266	5044.198	3810.329	2544.342	5304.064	3546.917	1855.419	1995.663	876.9565	1322.446	1980.261	2306.245	2840.105	407.912	1134.325	4739.434	2892.364	4449.455	606.7211
hsa-miR-1305	5252	446.6253	401.3504	449.6033	821.7587	381.3839	524.7829	598.4548	566.9238	648.4824	1162.6	588.6544	1067.244	571.0464	549.2006	465.5195	547.4321	627.8864	779.7529	593.7126	688.0308	440.1381	606.7211	892.0257	482.6122	357.2653	588.6544	779.7529	630.4723	448.0894	500.9612	564.2347	414.0113	362.6317	470.0289	388.8482	593.7126	476.2637	743.7607	440.1381	362.6317	536.6929	446.6253	625.6721	748.0168	482.6122	300.9237	856.7159	743.7607
hsa-miR-1304	257.1866	550.8407	3647.755	2996.735	14697.15	1211.906	308.6896	9959.109	3983.781	3949.498	14559.39	6639.128	3283.017	251.7155	477.9893	232.8045	242.7446	285.2266	239.225	1659.76	248.1326	2790.524	7294.538	14220.01	967.6716	253.1405	3647.755	237.4401	269.6425	3255.082	313.1398	699.1327	1442.386	320.8986	238.173	3486.169	5693.608	5743.077	13651.58	3100.34	513.2002	3177.19	520.9749	622.7191	9413.056	2943.433	215.3872	9013.317	295.1436
hsa-miR-1303	830.1155	217.7903	2044.942	245.3498	208.105	1350.458	596.0633	642.8639	779.7529	1081.342	211.2364	692.0125	220.309	493.5216	444.0942	399.011	856.7159	245.9422	223.2751	393.2597	493.5216	378.4984	421.5223	204.5811	430.3007	1575.481	296.817	279.5911	217.0115	1725.433	716.7512	490.3585	229.6447	601.1643	411.8836	1262.946	202.9675	1245.682	4094.177	1245.682	677.3868	511.0443	397.8826	743.7607	1659.76	6126.541	271.8614	216.3937	578.5888
hsa-miR-1302	221.0462	196.2248	211.2364	2739.939	196.2248	192.4699	215.2672	205.4531	209.1517	233.6897	295.1436	203.4176	228.7462	201.4803	196.2248	207.309	201.755	203.2474	202.5656	199.2312	204.4704	205.5968	204.5811	13486.77	202.5656	211.3738	205.5968	196.4292	198.1978	212.6265	211.988	264.4396	202.3696	199.0845	192.1051	201.9052	214.41	207.9261	199.0845	208.353	194.4104	213.8981	209.1517	204.0118	209.607	217.1542	202.708	233.4571	1211.906
hsa-miR-1301	1826.406	1089.072	4094.177	7699.779	7532.895	4642.275	1562.728	1670.069	942.9846	4559.209	1995.663	1623.602	2329.375	3424.582	4194.074	2060.965	2524.576	2739.939	3283.017	5389.332	5604.221	2892.364	1170.251	1021.803	2790.524	3647.755	2388.204	1885.819	725.993	5145.231	3875.187	3347.871	4739.434	4158.821	5548.358	4262.381	1980.261	2790.524	892.0257	1442.386	4123.395	1980.261	2195.632	1762.781	3520.146	11878.88	4158.821	1155.764	1361.844
hsa-miR-1300	2432.888	2739.939	956.996	258.9482	285.2266	2818.988	2329.375	287.8772	3486.169	1776.647	1623.602	273.0711	287.4555	1762.781	4523.437	951.6542	1995.663	2476.411	355.7498	1322.446	1203.555	1295.372	1530.052	256.5288	779.7529	892.0257	925.4919	320.3311	2289.677	1341.831	1155.764	2271.207	1111.245	1322.446	1203.555	1074.257	290.6161	1067.244	1810.977	1575.481	1562.728	259.6248	699.1327	273.6895	273.6895	442.8483	209.4436	228.3174	371.0414
hsa-miR-361-5p	10832.34	10832.34	13198.76	12299.72	11243.63	11395.15	12008.82	17281.7	8913.556	8022.925	4411.721	12598.09	7220.209	13068.03	14876.23	15055.53	14031.14	12760.15	4773.906	16360.75	16889.64	6557.382	11395.15	7601.661	15611.35	12889.18	5446.37	538.7142	753.0434	11395.15	12446.28	13828.34	9498.055	6914.571	14559.39	9851.133	10301.44	15423.43	12008.82	11728.49	10419.8	15423.43	10955.38	14031.14	16889.64	9498.055	15423.43	8913.556	16002.15
hsa-miR-1321	543.0853	348.4114	491.7672	348.4114	380.4875	299.3777	402.3594	486.1239	350.6832	192.1051	468.4871	406.6895	557.6074	315.8576	532.8021	360.0379	384.0474	401.3504	380.4875	360.0379	320.3311	291.9217	436.3234	411.8836	285.6689	275.7927	400.0624	426.7034	393.2597	326.8165	342.1881	264.756	296.3178	288.3553	438.6242	346.7495	431.3115	354.9325	453.4273	329.2582	342.1881	304.0006	265.0723	313.1398	348.4114	243.1992	212.1362	314.3075	285.2266
hsa-miR-132*	716.7512	974.1544	320.3311	394.2978	699.1327	328.5722	2158.824	861.5258	424.0234	1322.446	342.1881	460.9408	437.4628	813.3683	403.4073	1186.635	381.3839	581.0266	317.7044	817.403	2943.433	369.0948	394.2978	553.8212	1253.727	1155.764	2271.207	625.6721	386.9211	545.2352	557.6074	757.1734	342.1881	772.2419	335.586	289.5651	432.2861	450.7415	553.8212	363.4514	368.2408	486.1239	502.4998	555.7122	664.3004	502.4998	310.0692	586.2336	571.0464
hsa-miR-193b*	381.3839	967.6716	1117.918	974.1544	365.4388	274.9528	361.8855	391.1343	322.7586	2562.93	452.0877	372.0045	3584.213	1060.444	1211.906	902.148	1040.077	532.8021	371.0414	449.6033	309.1921	2093.479	372.7787	3949.498	625.6721	417.4776	309.1921	1053.684	349.1441	2195.632	578.5888	1253.727	1053.684	564.2347	1105.001	1684.173	342.9793	1148.66	414.0113	1380.349	619.9791	813.3683	1550.749	1270.668	1684.173	1597.933	415.2442	393.2597	1451.97
hsa-miR-130b	6242.051	3683.62	4288.266	1575.481	568.9626	3124.764	1712.516	3048.728	493.5216	7601.661	660.2327	2108.152	470.0289	2917.828	4600.992	4369.186	2790.524	3520.146	636.6609	4230.62	5932.951	500.9612	528.5297	4094.177	3255.082	2388.204	1762.781	3313.826	4773.906	984.709	4411.721	4329.169	3313.826	1776.647	3020.975	2840.105	520.9749	2544.342	601.1643	856.7159	2195.632	3124.764	3148.038	1931.332	564.2347	375.486	243.1992	3048.728	671.6398
hsa-miR-130a	9851.133	5604.221	5252	14697.15	23433.4	13068.03	20493.57	12598.09	1980.261	9622.209	3618.62	14697.15	19276.11	16698.9	21027.08	18507.82	19631.3	6789.36	16002.15	8192.757	17103.34	5389.332	4230.62	15611.35	13828.34	9851.133	12889.18	4559.209	15055.53	10564.07	11878.88	15055.53	8913.556	11878.88	9314.154	21394.27	9013.317	10667.66	1776.647	9498.055	9959.109	17799.37	14559.39	15423.43	16698.9	9218.159	8622.18	11543.31	14220.01
hsa-miR-1324	321.453	298.9511	692.0125	287.8772	407.912	232.5696	436.3234	1361.844	228.1187	307.5165	2476.411	1350.458	304.5947	222.7453	274.5725	239.4765	264.4396	573.4784	410.6466	387.9145	283.7128	218.3297	947.3763	633.0319	212.2864	195.4947	1575.481	2093.479	1420.558	1186.635	235.6089	329.2582	343.7859	304.0006	252.9021	931.168	547.4321	1303.531	951.6542	228.4807	709.6271	252.2955	201.4803	271.4416	240.2272	470.0289	223.0818	1279.206	925.4919
hsa-miR-1323	743.7607	979.0504	422.5495	470.0289	867.006	464.3226	575.9752	603.3607	606.7211	541.0076	1220.317	598.4548	856.7159	586.2336	588.6544	487.4559	583.6835	609.0198	4022.146	651.287	528.5297	450.7415	625.6721	830.1155	834.0846	464.3226	622.7191	813.3683	625.6721	486.1239	479.4781	571.0464	633.0319	6557.382	564.2347	386.033	645.7274	421.5223	777.1948	452.0877	432.2861	491.7672	427.8041	598.4548	640.1796	788.1794	545.2352	684.9918	559.8397
hsa-miR-1322	736.5074	422.5495	462.8168	541.0076	680.9946	568.9626	530.2963	630.4723	524.7829	566.9238	648.4824	2178.904	931.168	549.2006	432.2861	427.8041	470.0289	427.8041	622.7191	367.2891	530.2963	432.2861	479.4781	1361.844	320.3311	314.8119	500.9612	543.0853	1021.803	450.7415	518.8446	479.4781	403.4073	386.033	418.8381	369.0948	489.0325	403.4073	3983.781	396.7108	826.1807	660.2327	456.2993	543.0853	886.5724	528.5297	334.933	456.2993	441.5261
hsa-miR-361-3p	6436.218	1141.103	1331.554	341.5691	360.0379	2544.342	667.6125	1322.446	1585.262	609.0198	274.1517	581.0266	263.0603	1739.108	3683.62	1684.173	1186.635	1279.206	1141.103	1739.108	2367.927	564.2347	276.5593	233.2251	1046.955	962.3414	1684.173	220.309	253.4491	262.4049	743.7607	1636.047	2060.965	538.7142	1476.02	919.0602	266.15	967.6716	248.1326	482.6122	404.3659	2348.515	1636.047	2649.82	733.2312	224.5622	231.5522	238.9666	246.5079
hsa-miR-193a-3p	3402.429	1148.66	3201.583	1431.37	1053.684	1380.349	4642.275	2605.831	897.3518	1451.97	1155.764	1341.831	2306.245	2029.064	3949.498	3749.081	1074.257	1262.946	1464.158	3374.689	1762.781	3584.213	4523.437	3810.329	3546.917	1916.032	2500.01	1033.177	3313.826	1194.359	1871.394	4094.177	2108.152	1361.844	2271.207	1966.614	1074.257	4061.006	3546.917	657.3752	2544.342	3486.169	2917.828	1575.481	2605.831	543.0853	3347.871	2213.164	2329.375
hsa-miR-122*	507.9222	271.4416	338.3596	324.0085	401.3504	259.3094	407.912	387.9145	383.1935	303.0154	543.0853	368.2408	427.8041	320.8986	395.4249	340.6867	370.0118	333.4483	545.2352	350.0168	345.39	335.586	430.3007	456.2993	288.3553	289.5651	426.7034	526.8471	403.4073	352.956	290.9874	282.8257	284.1	265.0723	339.0364	341.5691	479.4781	350.0168	522.7294	315.8576	304.0006	384.0474	288.3553	376.4084	417.4776	299.3777	226.4863	421.5223	476.2637
hsa-miR-1229	197.7906	559.8397	221.7441	1776.647	261.6488	788.1794	210.9023	232.3687	349.1441	1105.001	18134.88	202.8288	207.622	200.8607	2213.164	212.7934	3020.975	902.148	2671.12	406.6895	265.8206	348.4114	243.985	217.3008	280.806	202.708	203.7137	221.2338	2076.764	195.4947	657.3752	524.7829	719.9362	290.0907	337.6285	243.7366	204.7275	210.6117	5863.426	205.5968	330.5175	203.4176	375.486	210.0179	211.2364	240.2272	198.1978	209.1517	204.7275
hsa-miR-1228	315.8576	236.5781	304.0006	277.3123	452.0877	243.985	1575.481	296.817	293.1299	263.0603	8022.925	313.7486	298.9511	264.4396	301.8662	265.3814	284.4717	299.7956	334.2686	243.4612	449.6033	660.2327	251.0959	464.3226	235.3958	267.4473	314.3075	1111.245	305.6046	284.8807	268.0254	290.6161	248.4019	233.9669	222.1251	254.563	297.3121	218.7232	290.0907	282.8257	250.5756	280.4089	452.0877	326.096	324.6349	257.5391	2943.433	266.5008	314.8119
hsa-miR-1227	215.3872	341.5691	206.5862	226.2898	254.0112	274.1517	240.0217	1699.728	277.6356	281.5829	249.4461	283.2197	226.0965	330.5175	259.3094	212.4807	225.5498	297.7589	239.7285	208.6725	213.5693	418.8381	338.3596	236.5781	302.4783	237.6303	238.4072	240.0217	240.9035	536.6929	571.0464	671.6398	220.6523	314.3075	457.8435	199.2312	205.1694	194.4104	242.5136	1431.37	234.6373	566.9238	617.5087	203.1217	225.7234	230.5313	376.4084	245.9422	215.127
hsa-miR-1226	220.1739	331.2432	255.5356	2029.064	202.1978	490.3585	716.7512	484.1786	207.174	630.4723	21229.93	566.9238	204.4704	315.3733	834.0846	203.7137	603.3607	414.0113	6370.301	342.1881	263.7567	207.4715	217.0115	2943.433	243.985	420.3029	415.2442	196.2248	1725.433	468.4871	702.4284	630.4723	564.2347	363.4514	258.2455	214.5574	211.5113	240.7089	192.4699	490.3585	674.652	425.1476	578.5888	202.8288	193.4544	212.1362	199.7299	226.2898	207.9261
hsa-miR-1233	692.0125	482.6122	445.3089	452.0877	1002.361	394.2978	479.4781	633.0319	553.8212	872.0096	1585.262	568.9626	1229.049	606.7211	617.5087	1081.342	559.8397	699.1327	876.9565	476.2637	431.3115	591.2209	648.4824	947.3763	598.4548	412.8089	684.9918	1089.072	769.0583	642.8639	379.6989	692.0125	601.1643	430.3007	680.9946	420.3029	630.4723	1105.001	1885.819	460.9408	2014.456	454.8193	404.3659	502.4998	674.652	491.7672	389.9866	817.403	630.4723
hsa-miR-1231	702.4284	479.4781	489.0325	2348.515	942.9846	1060.444	619.9791	505.9706	651.287	436.3234	1009.506	861.5258	867.006	842.9711	1053.684	462.8168	782.9723	571.0464	1009.506	876.9565	695.7213	484.1786	706.0518	1053.684	660.2327	1111.245	625.6721	856.7159	674.652	1400.693	769.0583	667.6125	826.1807	526.8471	1096.334	1148.66	719.9362	549.2006	908.7403	465.5195	427.8041	692.0125	471.6046	847.5071	765.0985	2108.152	779.7529	765.0985	1762.781
hsa-miR-1238	19276.11	1855.419	8913.556	29583.97	27546.36	26215.02	20179.29	12159.95	13198.76	18859.84	28511.39	22416.74	24462.57	1840.593	2693.135	5145.231	25678.34	6126.541	25430.35	2388.204	1021.803	27991.68	27171.01	27991.68	2892.364	25951.73	27991.68	24462.57	25430.35	26839.59	3074.691	2544.342	2388.204	1148.66	12598.09	25951.73	25430.35	9729.65	12159.95	24934.16	19801.5	6990.312	10667.66	12008.82	25951.73	29583.97	29583.97	26500.54	19276.11
hsa-miR-1237	416.6881	636.6609	424.0234	1081.342	207.7479	200.6973	1203.555	207.7479	190.3547	234.4306	227.5543	208.6725	194.8529	232.8045	244.5474	209.8702	399.011	326.096	204.5811	437.4628	203.7137	217.6242	199.0845	222.3183	278.0405	1016.304	2764.923	200.2659	224.7133	204.856	684.9918	769.0583	324.6349	401.3504	479.4781	491.7672	237.0123	208.8205	213.5693	203.2474	1776.647	208.2226	769.0583	204.3321	202.1978	181.8547	322.7586	212.9963	199.0845
hsa-miR-1236	1105.001	248.6832	181.8547	203.5508	235.6089	289.1122	210.1787	830.1155	198.9322	373.7822	240.0217	345.39	216.8631	225.3389	214.2425	223.2751	505.9706	273.3925	194.1695	219.8009	240.9035	197.6111	205.2895	214.2425	329.8941	278.4551	201.3284	192.4699	198.7677	365.4388	258.9482	276.955	238.9666	210.4897	199.4153	184.8893	181.8547	181.8547	181.8547	190.8891	204.0118	188.4755	198.5857	184.8893	214.2425	208.6725	197.2548	197.7906	196.6234
hsa-miR-1234	4843.552	1046.955	2790.524	3074.691	557.6074	1776.647	642.8639	507.9222	1871.394	3124.764	10301.44	660.2327	654.501	1609.704	2289.677	962.3414	2329.375	725.993	504.1266	2329.375	1314.139	2213.164	1126.205	7067.58	1021.803	3074.691	5932.951	4194.074	1776.647	4489.732	2367.927	1286.85	2195.632	1245.682	2252.633	3810.329	3618.62	4158.821	925.4919	2892.364	3100.34	1464.158	791.9832	817.403	4369.186	3074.691	372.7787	5604.221	3177.19
hsa-miR-1244	201.9052	688.0308	201.3284	201.0122	217.9866	564.2347	223.0818	201.0122	2917.828	603.3607	206.4902	436.3234	194.4104	357.2653	354.9325	947.3763	205.2895	740.8602	197.6111	354.0059	377.5186	258.2455	190.8891	191.7118	450.7415	545.2352	1442.386	220.6523	217.3008	547.4321	502.4998	550.8407	393.2597	393.2597	473.2363	187.532	204.856	571.0464	211.5113	240.2272	217.9866	214.7317	274.9528	198.5857	220.6523	194.1695	199.2312	233.0254	207.4715
hsa-miR-1243	394.2978	511.0443	526.8471	402.3594	374.5743	908.7403	336.8709	332.6665	344.6194	201.0122	430.3007	347.5067	440.1381	313.7486	630.4723	323.3987	336.2182	301.3928	1380.349	404.3659	391.1343	308.6896	684.9918	1431.37	371.0414	553.8212	834.0846	2764.923	1314.139	645.7274	280.806	412.8089	385.2221	278.0405	489.0325	440.1381	424.0234	736.5074	2076.764	315.3733	967.6716	350.6832	263.7567	1451.97	319.7435	381.3839	7601.661	1442.386	334.933
hsa-miR-124*	213.1398	191.7118	251.7155	194.1695	202.8288	194.8529	193.9401	205.8955	186.4105	250.5756	200.55	2234.385	208.105	194.1695	430.3007	199.0845	187.532	193.1142	199.9128	208.353	192.4699	201.6364	204.7275	201.9052	193.1142	202.1978	204.159	204.4704	207.0064	203.8576	190.3547	194.6383	184.8893	187.532	187.532	217.0115	214.5574	215.9057	219.094	191.7118	190.3547	202.9675	199.2312	212.7934	207.309	202.708	198.7677	186.4105	191.7118
hsa-miR-1249	8293.828	1575.481	7141.14	4739.434	2108.152	4230.62	2252.633	8366.591	622.7191	713.3743	2367.927	3347.871	1105.001	5743.077	1361.844	3909.875	4802.819	3779.433	6990.312	1684.173	1725.433	6314.602	3949.498	1420.558	4061.006	3020.975	772.2419	1040.077	956.996	2044.942	3148.038	4523.437	5145.231	5145.231	5648.141	7465.06	692.0125	4843.552	1053.684	3424.582	680.9946	10187.26	11728.49	8438.17	8293.828	799.9008	6370.301	6789.36	11728.49
hsa-miR-1248	310.7431	13068.03	2455.314	1341.831	7220.209	7067.58	1245.682	1995.663	7788.141	1916.032	282.4249	3100.34	304.0006	9729.65	3875.187	3313.826	4411.721	5997.142	3712.455	7465.06	706.0518	12598.09	290.0907	803.9148	8022.925	2410.134	3255.082	4061.006	3983.781	1126.205	5863.426	9622.209	3424.582	8719.871	9498.055	695.7213	1027.708	3100.34	328.5722	13198.76	837.5593	347.5067	630.4723	325.4254	360.7323	837.5593	226.9113	344.6194	369.0948
hsa-miR-1247	201.4803	2060.965	187.532	908.7403	202.3696	1451.97	238.4072	216.8631	1751.887	1253.727	250.2645	207.9261	200.2659	1134.325	405.4746	1725.433	1597.933	1027.708	196.2248	578.5888	264.756	227.5543	212.6265	222.1251	2093.479	925.4919	1530.052	1597.933	234.8811	253.4491	1597.933	1684.173	1046.955	1507.962	2289.677	2093.479	201.6364	187.532	188.4755	2544.342	1262.946	702.4284	454.8193	186.4105	224.4014	2306.245	267.4473	225.3389	213.2757
hsa-miR-1246	17281.7	23198.87	23642.48	17634.87	19801.5	23850.73	22004.52	12446.28	24462.57	27991.68	24056.12	21229.93	23198.87	19977.97	22998.63	20845.09	21027.08	24934.16	26500.54	22214.24	22816.31	24661.81	22641.66	22641.66	22416.74	22641.66	24661.81	24934.16	24462.57	24462.57	24056.12	24661.81	23850.73	26839.59	24934.16	19977.97	22004.52	23433.4	25951.73	25430.35	26500.54	22816.31	23198.87	22004.52	24661.81	23198.87	23642.48	24284.62	24661.81
hsa-miR-1245	387.9145	549.2006	536.6929	292.5262	559.8397	318.9177	415.2442	320.3311	449.6033	283.2197	695.7213	1562.728	348.4114	566.9238	545.2352	309.6161	648.4824	842.9711	596.0633	674.652	573.4784	530.2963	630.4723	536.6929	406.6895	331.2432	477.9893	733.2312	456.2993	395.4249	334.933	782.9723	471.6046	375.486	291.4338	409.3904	442.8483	375.486	564.2347	404.3659	365.4388	409.3904	497.2882	470.0289	432.2861	331.2432	244.2869	596.0633	1002.361
hsa-miR-1254	1033.177	919.0602	3074.691	21394.27	20667.8	8112.542	1826.406	2863.01	2562.93	491.7672	9851.133	5446.37	1840.593	1203.555	1670.069	1178.476	5548.358	1464.158	3546.917	1141.103	1350.458	9729.65	10084.61	6718.398	830.1155	5304.064	13486.77	5806.735	9413.056	17634.87	979.0504	856.7159	713.3743	1009.506	1186.635	16698.9	5389.332	1141.103	1400.693	4123.395	1597.933	1585.262	2076.764	4158.821	5446.37	21590.94	22416.74	13068.03	4230.62
hsa-miR-1253	237.2364	281.217	212.1362	242.7446	280.0447	222.9077	240.9035	239.4765	235.783	293.1299	229.6447	232.5696	231.9973	226.2898	218.7232	232.5696	233.0254	222.1251	242.2813	214.0661	233.0254	234.2136	233.4571	254.9332	237.6303	498.9925	245.0877	236.8113	268.292	245.6721	210.1787	206.8569	227.749	219.2472	217.4509	228.1187	236.8113	237.0123	295.6237	239.4765	237.6303	238.6575	217.9866	232.8045	232.5696	255.1883	282.4249	268.0254	234.2136
hsa-miR-1252	238.6575	206.2145	207.7479	241.7971	271.4416	217.1542	233.9669	253.4491	256.5288	248.6832	341.5691	238.4072	9498.055	216.0658	217.1542	230.1021	220.8481	236.5781	273.6895	211.0715	213.1398	240.0217	253.4491	267.762	209.607	225.9301	228.955	233.4571	261.6488	231.5522	213.2757	208.8205	212.9963	210.7713	209.8702	246.762	328.5722	205.7681	228.1187	221.7441	210.1787	233.6897	220.5087	238.9666	256.5288	246.1905	333.4483	243.7366	224.0327
hsa-miR-1251	228.1187	203.1217	194.8529	4094.177	204.159	202.5656	219.8009	211.0715	222.5541	224.2104	213.7636	206.5862	8913.556	211.6714	201.755	345.39	209.2924	206.345	220.5087	189.7599	216.8631	220.1739	206.7395	200.6973	226.0965	206.7395	216.8631	207.9261	221.5784	206.7395	206.0204	208.353	213.5693	201.1785	201.3284	200.3844	210.9023	199.9128	201.0122	196.4292	193.9401	211.845	205.4531	206.345	215.2672	2671.12	214.5574	210.1787	219.8009
hsa-miR-1250	237.6303	309.6161	761.8236	204.3321	243.4612	387.9145	228.1187	247.3396	238.9666	195.3215	293.9983	237.0123	270.407	553.8212	449.6033	222.7453	221.9217	216.0658	242.5136	380.4875	223.2751	219.094	230.1021	252.6328	425.1476	210.317	716.7512	232.8045	241.1116	1507.962	276.1986	470.0289	578.5888	406.6895	636.6609	454.8193	255.8189	2917.828	268.0254	229.8321	300.2712	217.3008	211.0715	214.5574	235.6089	212.2864	318.9177	268.7504	240.4788
hsa-miR-1259	200.6973	303.4987	202.0548	217.4509	258.2455	208.105	236.5781	226.6815	228.7462	274.5725	278.0405	223.6601	255.1883	218.7232	222.7453	217.3008	215.2672	252.9021	248.9435	252.9021	254.563	193.1142	214.2425	239.225	204.5811	210.4897	237.4401	271.8614	237.0123	211.988	214.7317	216.8631	294.5886	269.18	211.2364	201.3284	217.9866	203.4176	220.309	232.5696	213.8981	237.2364	212.7934	222.5541	224.9225	217.4509	212.4807	262.4049	219.9875
hsa-miR-1258	196.4292	203.5508	186.4105	202.708	196.8211	205.1694	234.6373	214.0661	241.5152	502.4998	287.8772	221.0462	208.353	208.6725	184.8893	200.2659	210.6117	210.1787	204.3321	186.4105	202.3696	205.7681	200.2659	206.8569	247.0682	292.5262	218.7232	207.7479	198.4079	204.3321	229.2189	225.9301	201.755	201.4803	200.2659	186.4105	190.3547	186.4105	187.532	204.0118	184.8893	194.6383	196.8211	181.8547	211.0715	847.5071	262.093	188.4755	202.5656
hsa-miR-1257	713.3743	417.4776	471.6046	532.8021	809.3754	396.7108	583.6835	671.6398	581.0266	606.7211	1485.271	549.2006	1081.342	486.1239	541.0076	464.3226	545.2352	578.5888	842.9711	511.0443	524.7829	468.4871	4158.821	1027.708	369.0948	436.3234	619.9791	919.0602	719.9362	484.1786	375.486	487.4559	429.0233	396.7108	474.7494	497.2882	619.9791	504.1266	912.6931	401.3504	476.2637	497.2882	504.1266	657.3752	795.5323	733.2312	388.8482	872.0096	736.5074
hsa-miR-1256	256.1512	218.3297	309.1921	230.3123	223.6601	223.4547	227.1227	251.0959	234.4306	205.5968	212.1362	234.4306	251.3995	221.2338	228.3174	236.2806	240.7089	225.3389	265.0723	268.7504	263.4288	240.2272	245.3498	270.407	222.5541	222.5541	243.985	229.2189	222.3183	226.6815	221.9217	245.6721	218.9005	222.5541	220.8481	253.1405	263.7567	293.1299	235.3958	241.2744	230.7378	310.7431	248.1326	283.2197	279.5911	241.5152	255.1883	304.5947	302.4783
hsa-miR-1200	365.4388	247.3396	249.6989	1751.887	412.8089	664.3004	301.8662	326.8165	301.3928	326.096	596.0633	284.4717	373.7822	245.3498	241.2744	276.5593	268.292	250.5756	379.6989	275.7927	232.8045	284.1	313.7486	432.2861	229.8321	288.7838	321.453	365.4388	311.8617	272.2869	285.6689	240.4788	325.4254	338.3596	233.4571	258.2455	306.7692	243.1992	371.0414	286.5188	256.5288	258.9482	242.2813	278.4551	1040.077	729.1626	221.0462	342.1881	275.7927
hsa-miR-1208	403.4073	315.8576	421.5223	331.2432	651.287	298.2202	437.4628	397.8826	433.6927	351.3873	1322.446	412.8089	591.2209	333.4483	379.6989	344.6194	402.3594	352.956	640.1796	329.2582	333.4483	368.2408	493.5216	606.7211	291.9217	291.4338	509.5347	680.9946	549.2006	1810.977	319.7435	339.8881	310.0692	312.4044	358.9988	364.3481	452.0877	442.8483	645.7274	350.0168	356.4242	403.4073	362.6317	433.6927	387.9145	334.933	236.8113	633.0319	470.0289
hsa-miR-1206	625.6721	432.2861	444.0942	421.5223	547.4321	327.3977	497.2882	547.4321	484.1786	229.2189	674.652	511.0443	779.7529	444.0942	571.0464	400.0624	474.7494	511.0443	619.9791	725.993	495.8122	395.4249	550.8407	706.0518	479.4781	1322.446	545.2352	740.8602	667.6125	427.8041	534.7488	452.0877	350.6832	354.9325	465.5195	407.912	566.9238	517.2511	719.9362	399.011	386.9211	541.0076	412.8089	601.1643	606.7211	396.7108	743.7607	736.5074	674.652
hsa-miR-1205	415.2442	329.2582	238.4072	321.453	460.9408	271.4416	372.7787	372.0045	378.4984	365.4388	601.1643	358.0489	4369.186	310.0692	279.5911	320.8986	350.6832	306.1302	403.4073	290.0907	410.6466	332.6665	383.1935	421.5223	293.5698	276.955	386.9211	409.3904	373.7822	323.3987	287.8772	274.9528	275.7927	276.5593	263.0603	288.7838	346.1026	274.9528	363.4514	342.1881	267.762	308.6896	282.4249	291.4338	336.8709	809.3754	247.0682	400.0624	367.2891
hsa-miR-1204	1442.386	951.6542	645.7274	753.0434	1126.205	536.6929	830.1155	1089.072	962.3414	230.3123	3020.975	872.0096	1550.749	1279.206	1027.708	636.6609	799.9008	1609.704	1451.97	1220.317	723.2852	882.5873	1476.02	6314.602	1186.635	444.0942	5089.902	1931.332	830.1155	627.8864	777.1948	867.006	642.8639	622.7191	1229.049	617.5087	830.1155	4369.186	1550.749	757.1734	459.5393	532.8021	491.7672	573.4784	813.3683	1279.206	3020.975	3255.082	1597.933
hsa-miR-1203	286.5188	227.9217	238.9666	251.3995	1155.764	243.1992	285.6689	282.4249	244.8383	383.1935	266.5008	281.217	238.173	267.1281	233.6897	231.7726	266.15	232.8045	252.2955	261.6488	240.7089	262.093	275.4225	238.173	242.9875	237.2364	1995.663	268.0254	284.1	248.9435	223.6601	239.225	229.8321	232.5696	256.8204	224.2104	248.4019	511.0443	269.18	251.7155	254.563	259.3094	236.5781	254.2305	267.762	692.0125	209.8702	346.1026	245.3498
hsa-miR-1202	465.5195	310.7431	409.3904	358.0489	464.3226	279.1896	319.7435	481.2052	362.6317	1236.761	442.8483	416.6881	528.5297	300.9237	322.0462	363.4514	375.486	320.3311	350.6832	288.7838	256.5288	295.1436	418.8381	395.4249	379.6989	286.0793	371.0414	474.7494	377.5186	324.6349	286.0793	322.7586	334.2686	302.4783	258.9482	308.1234	322.7586	332.6665	515.4628	300.2712	305.1966	303.0154	244.2869	309.1921	332.6665	276.5593	240.0217	363.4514	284.8807
hsa-miR-1201	8112.542	23433.4	18348.47	9729.65	5089.902	16197.43	5863.426	3683.62	18134.88	10301.44	264.4396	8293.828	260.6474	22641.66	21229.93	14031.14	23198.87	22416.74	2996.735	19977.97	16197.43	22004.52	23198.87	286.0793	22214.24	20328.45	19801.5	10955.38	8719.871	19276.11	22004.52	22816.31	24284.62	22816.31	23433.4	24284.62	13068.03	17281.7	21027.08	19801.5	23642.48	11878.88	16197.43	9314.154	8815.884	3424.582	16525.09	7532.895	19434
hsa-miR-1266	196.0147	200.0786	224.7133	181.8547	201.4803	195.0771	192.1051	188.4755	195.3215	247.8489	215.3872	184.8893	196.6234	196.0147	186.4105	194.6383	199.7299	189.7599	193.4544	217.6242	181.8547	192.1051	189.7599	199.5861	181.8547	197.4484	198.5857	191.3115	190.8891	197.9887	230.3123	187.532	191.7118	192.4699	191.3115	205.5968	204.5811	211.845	194.6383	198.5857	196.2248	197.2548	187.532	201.6364	190.8891	194.4104	196.8211	192.4699	194.1695
hsa-miR-1265	217.1542	201.4803	224.2104	234.2136	753.0434	213.2757	223.6601	226.4863	216.0658	214.41	314.8119	220.5087	241.1116	206.345	214.7317	204.0118	221.5784	204.9994	235.122	206.4902	207.174	235.3958	250.2645	231.3303	194.6383	216.3937	255.1883	223.0818	225.9301	217.4509	197.4484	201.3284	199.9128	193.6997	196.8211	240.0217	234.6373	216.8631	199.5861	215.127	221.5784	218.5203	209.4436	236.0401	238.9666	248.9435	254.563	247.0682	232.1773
hsa-miR-1264	252.6328	209.4436	239.7285	233.0254	391.1343	214.7317	235.122	279.1896	386.033	250.2645	645.7274	246.5079	369.0948	217.9866	221.9217	226.2898	235.6089	217.3008	313.1398	211.988	221.5784	231.7726	264.756	300.9237	209.0005	235.783	264.756	433.6927	304.0006	228.4807	208.353	209.2924	223.6601	210.1787	216.2132	235.3958	280.0447	259.6248	471.6046	236.0401	240.0217	244.2869	219.094	255.1883	261.6488	225.3389	412.8089	383.1935	244.5474
hsa-miR-1263	395.4249	264.4396	354.0059	349.1441	457.8435	259.6248	299.7956	446.6253	1314.139	301.8662	274.9528	331.8784	403.4073	259.3094	278.0405	324.0085	316.4586	320.8986	304.0006	291.4338	280.4089	285.2266	352.233	314.3075	243.7366	261.3048	303.4987	362.6317	314.3075	500.9612	282.4249	306.1302	281.5829	249.6989	301.8662	338.3596	334.933	342.9793	399.011	289.5651	276.5593	304.5947	336.2182	318.9177	411.8836	356.4242	284.1	305.1966	307.5165
hsa-miR-1262	2234.385	349.1441	333.4483	318.2334	511.0443	276.1986	340.6867	522.7294	334.2686	298.2202	813.3683	337.6285	627.8864	265.3814	320.8986	303.0154	329.8941	315.3733	502.4998	281.217	284.8807	287.8772	5743.077	648.4824	297.7589	391.1343	410.6466	493.5216	467.0119	306.1302	360.0379	268.292	495.8122	245.9422	303.0154	725.993	382.3224	334.2686	517.2511	304.0006	295.6237	325.4254	282.0804	383.1935	396.7108	1826.406	238.4072	476.2637	502.4998
hsa-miR-1261	370.0118	253.1405	256.1512	271.4416	314.8119	287.8772	322.0462	299.7956	387.9145	206.4902	406.6895	336.2182	411.8836	354.9325	324.6349	286.0793	342.1881	350.6832	370.0118	305.1966	354.9325	346.1026	323.3987	387.9145	473.2363	279.1896	1699.728	437.4628	367.2891	298.9511	296.817	316.4586	303.0154	271.4416	310.0692	307.5165	444.0942	328.5722	396.7108	337.6285	448.0894	352.956	297.3121	389.9866	394.2978	289.1122	253.7064	341.5691	427.8041
hsa-miR-1260	25951.73	26215.02	25678.34	24056.12	23850.73	23433.4	24934.16	26500.54	23433.4	24284.62	23642.48	25130.6	24661.81	22004.52	24661.81	25130.6	22998.63	23850.73	24056.12	22816.31	22004.52	25678.34	26500.54	25678.34	24934.16	24462.57	25951.73	27546.36	24934.16	25130.6	24462.57	22998.63	25951.73	25678.34	25951.73	24661.81	23198.87	24056.12	27171.01	24056.12	25430.35	23433.4	22998.63	22816.31	24284.62	21799.62	18507.82	23198.87	22816.31
hsa-miR-126*	21799.62	21799.62	8293.828	11543.31	21590.94	18859.84	22214.24	18507.82	21394.27	15611.35	7141.14	18859.84	12159.95	19073.73	11543.31	19434	7956.514	19073.73	23198.87	14876.23	15233.8	23198.87	21027.08	8438.17	17634.87	13068.03	9851.133	12760.15	4022.146	17963.08	19073.73	19977.97	13198.76	20493.57	16525.09	6314.602	17963.08	9622.209	20328.45	21229.93	13068.03	16197.43	11878.88	14697.15	15055.53	16525.09	9413.056	14876.23	14559.39
hsa-miR-125b	22998.63	20667.8	22416.74	24284.62	26839.59	27991.68	26500.54	24056.12	18859.84	12446.28	22641.66	26215.02	25130.6	27991.68	14220.01	16889.64	24284.62	25130.6	19073.73	27991.68	27546.36	16889.64	24284.62	19977.97	20328.45	21229.93	9013.317	24284.62	14220.01	7699.779	26839.59	16360.75	10832.34	16698.9	20328.45	8366.591	24661.81	11395.15	19977.97	22641.66	24934.16	26215.02	26215.02	28511.39	25130.6	24056.12	25430.35	27546.36	25678.34
hsa-miR-1269	434.9966	326.8165	310.7431	346.7495	346.7495	448.0894	364.3481	367.2891	410.6466	1148.66	366.4501	467.0119	834.0846	434.9966	262.4049	307.5165	664.3004	354.0059	336.2182	410.6466	757.1734	446.6253	407.912	358.9988	412.8089	566.9238	489.0325	322.7586	372.7787	1148.66	520.9749	293.5698	412.8089	1442.386	657.3752	1009.506	295.1436	258.9482	352.233	1141.103	297.7589	267.4473	232.8045	267.1281	278.0405	256.8204	1194.359	366.4501	252.2955
hsa-miR-1268	2476.411	339.8881	1442.386	207.9261	228.3174	256.5288	212.2864	220.6523	224.2104	2693.135	286.9689	209.4436	233.0254	312.4044	307.5165	581.0266	1776.647	271.0181	223.0818	378.4984	214.7317	908.7403	2671.12	4523.437	1229.049	640.1796	213.1398	216.0658	223.2751	1155.764	942.9846	640.1796	287.8772	603.3607	1126.205	671.6398	892.0257	733.2312	221.5784	830.1155	919.0602	209.8702	407.912	218.9005	1270.668	210.317	1431.37	4061.006	212.2864
hsa-miR-1267	1126.205	867.006	733.2312	657.3752	1303.531	614.4481	821.7587	925.4919	834.0846	297.7589	1871.394	757.1734	1562.728	919.0602	1203.555	688.0308	830.1155	1105.001	1295.372	1117.918	912.6931	1350.458	967.6716	1636.047	956.996	434.9966	2917.828	1331.554	1009.506	622.7191	757.1734	861.5258	699.1327	617.5087	1021.803	667.6125	1420.558	723.2852	1380.349	601.1643	593.7126	951.6542	867.006	919.0602	1067.244	4890.798	664.3004	1370.663	1141.103
hsa-miR-1277	202.8288	187.532	197.7906	312.4044	201.3284	195.3215	196.2248	195.4947	200.3844	233.4571	205.4531	187.532	197.2548	187.532	203.4176	195.3215	189.7599	194.1695	207.0064	209.8702	190.8891	186.4105	188.4755	186.4105	195.3215	194.8529	189.0592	221.5784	191.3115	189.0592	188.4755	196.6234	195.3215	194.6383	181.8547	202.3696	200.8607	201.4803	199.4153	210.317	192.8437	200.0786	188.4755	212.6265	197.6111	201.4803	181.8547	200.6973	193.1142
hsa-miR-1276	309.1921	242.0384	299.7956	257.8445	336.8709	489.0325	271.0181	286.5188	295.1436	830.1155	852.2603	303.4987	409.3904	257.5391	255.1883	280.0447	298.9511	321.453	426.7034	227.749	234.2136	307.5165	357.2653	484.1786	248.9435	239.7285	429.0233	528.5297	429.0233	312.4044	258.2455	242.9875	262.4049	241.5152	247.3396	278.4551	324.0085	303.4987	513.2002	299.7956	294.5886	242.9875	252.2955	234.4306	268.292	342.9793	211.5113	399.011	322.7586
hsa-miR-1275	195.3215	2544.342	942.9846	677.3868	1361.844	826.1807	239.7285	1712.516	852.2603	826.1807	974.1544	190.8891	5648.141	2892.364	2348.515	2605.831	3486.169	2388.204	213.2757	3177.19	2234.385	1303.531	1096.334	3347.871	1518.621	4411.721	3810.329	1286.85	2455.314	2739.939	2818.988	4998.294	3148.038	2840.105	1840.593	1562.728	205.5968	3124.764	245.9422	651.287	7788.141	1389.216	2093.479	1148.66	688.0308	598.4548	2158.824	1074.257	2917.828
hsa-miR-1273	842.9711	3124.764	9851.133	9851.133	1776.647	3100.34	8532.874	204.9994	5252	3201.583	4329.169	16002.15	223.2751	1550.749	2234.385	1303.531	6314.602	3486.169	13651.58	3148.038	3520.146	1855.419	22214.24	21229.93	457.8435	4739.434	22816.31	1350.458	19977.97	18682.98	2142.114	1790.04	4061.006	2158.824	2142.114	14559.39	21229.93	17963.08	18348.47	6914.571	18507.82	3810.329	208.6725	1370.663	388.8482	1186.635	1885.819	17799.37	200.3844
hsa-miR-1272	441.5261	354.9325	454.8193	336.8709	410.6466	371.0414	378.4984	380.4875	381.3839	215.544	803.9148	360.0379	431.3115	420.3029	481.2052	346.1026	410.6466	400.0624	575.9752	374.5743	363.4514	383.1935	462.8168	571.0464	555.7122	294.5886	386.033	517.2511	449.6033	360.0379	325.4254	438.6242	431.3115	381.3839	315.3733	386.9211	416.6881	438.6242	440.1381	361.8855	502.4998	420.3029	355.7498	446.6253	473.2363	373.7822	315.8576	545.2352	522.7294
hsa-miR-1271	3779.433	4890.798	2649.82	4449.455	2271.207	3712.455	6126.541	7220.209	5863.426	5997.142	453.4273	4262.381	11096.26	4194.074	3647.755	3424.582	4329.169	3201.583	5145.231	4523.437	3837.163	3875.187	6314.602	1211.906	3048.728	3909.875	6718.398	5604.221	4523.437	6242.051	3683.62	4288.266	4802.819	1684.173	1885.819	6496.838	6789.36	7601.661	2840.105	2524.576	5192.367	5089.902	4329.169	1776.647	3584.213	723.2852	308.1234	9851.133	3546.917
hsa-miR-1270	266.8095	216.0658	247.5387	224.2104	260.2771	207.9261	214.41	227.749	243.4612	234.2136	251.3995	239.225	264.4396	213.7636	212.2864	231.5522	217.9866	230.1021	251.0959	212.9963	219.4244	248.6832	250.8352	253.1405	209.2924	204.856	225.7234	269.6425	231.5522	227.1227	211.3738	211.988	237.9288	207.7479	211.5113	239.4765	256.8204	270.407	245.6721	234.4306	216.8631	290.0907	247.0682	263.4288	274.5725	245.0877	564.2347	290.0907	354.9325
hsa-miR-1279	242.2813	210.1787	227.5543	226.6815	240.4788	210.9023	242.2813	223.8429	215.7268	287.8772	16360.75	224.9225	262.093	206.4902	209.4436	215.3872	227.5543	216.6845	240.7089	197.6111	207.622	204.5811	214.5574	247.0682	198.1978	204.4704	237.9288	237.0123	227.749	216.3937	199.4153	202.9675	216.0658	206.5862	205.1694	207.0064	228.7462	242.0384	239.4765	220.5087	206.8569	214.2425	212.1362	219.2472	238.6575	241.1116	1148.66	234.8811	225.5498
hsa-miR-1278	207.9261	211.845	184.8893	191.7118	209.4436	200.0786	284.1	213.7636	199.0845	358.9988	240.7089	204.159	235.122	200.55	187.532	210.6117	201.9052	205.7681	195.7618	184.8893	201.6364	218.9005	204.159	215.2672	256.1512	295.1436	201.9052	228.4807	197.0871	205.1694	222.9077	227.749	208.2226	202.708	228.4807	181.8547	196.4292	184.8893	186.4105	198.7677	181.8547	199.5861	186.4105	191.7118	203.1217	190.8891	1089.072	193.4544	216.0658
hsa-miR-1288	270.0278	262.7148	240.9035	1220.317	526.8471	282.8257	290.0907	302.4783	313.1398	205.4531	253.4491	285.6689	272.2869	273.6895	224.9225	273.6895	258.9482	270.407	302.4783	253.4491	479.4781	293.9983	271.0181	354.9325	279.5911	241.7971	266.5008	288.3553	249.4461	268.7504	280.0447	284.4717	249.6989	311.8617	239.4765	299.3777	271.8614	249.9675	251.9652	320.8986	236.2806	293.5698	338.3596	291.9217	277.3123	2234.385	227.3427	306.1302	298.9511
hsa-miR-1287	1178.476	430.3007	470.0289	332.6665	317.7044	298.9511	410.6466	596.0633	401.3504	266.5008	312.4044	401.3504	444.0942	559.8397	740.8602	1495.282	489.0325	385.2221	358.9988	568.9626	837.5593	340.6867	441.5261	329.2582	449.6033	617.5087	344.6194	467.0119	395.4249	339.0364	411.8836	847.5071	566.9238	344.6194	1253.727	834.0846	405.4746	430.3007	581.0266	532.8021	370.0118	468.4871	476.2637	882.5873	440.1381	342.1881	433.6927	346.7495	355.7498
hsa-miR-1286	1081.342	813.3683	740.8602	571.0464	1021.803	596.0633	706.0518	876.9565	1341.831	257.8445	1350.458	716.7512	1148.66	834.0846	1871.394	651.287	777.1948	1148.66	1067.244	1370.663	984.709	549.2006	837.5593	1155.764	777.1948	426.7034	876.9565	1126.205	852.2603	541.0076	636.6609	817.403	736.5074	517.2511	937.1091	611.5938	1751.887	677.3868	1162.6	549.2006	504.1266	753.0434	671.6398	830.1155	1027.708	588.6544	654.501	1053.684	1021.803
hsa-miR-1285	7220.209	4411.721	16360.75	8438.17	8293.828	3837.163	8913.556	1400.693	4600.992	6718.398	24934.16	18682.98	195.3215	1966.614	3810.329	2943.433	7371.257	5693.608	11243.63	3618.62	3486.169	2524.576	24056.12	23433.4	1117.918	11243.63	24056.12	16360.75	22816.31	18348.47	3546.917	2524.576	4094.177	4559.209	3402.429	17103.34	21394.27	20493.57	24462.57	9013.317	21229.93	5145.231	817.403	5044.198	201.0122	6242.051	4998.294	17103.34	207.309
hsa-miR-1284	967.6716	617.5087	713.3743	603.3607	1186.635	502.4998	648.4824	779.7529	713.3743	230.5313	1575.481	645.7274	1485.271	677.3868	902.148	549.2006	614.4481	782.9723	1170.251	821.7587	826.1807	611.5938	791.9832	1341.831	575.9752	421.5223	769.0583	1203.555	892.0257	568.9626	549.2006	657.3752	468.4871	416.6881	912.6931	549.2006	867.006	660.2327	1170.251	526.8471	436.3234	736.5074	583.6835	723.2852	1016.304	842.9711	371.0414	1229.049	951.6542
hsa-miR-1283	211.3738	210.7713	1826.406	207.622	215.3872	210.7713	276.5593	220.1739	218.5203	395.4249	259.6248	210.9023	394.2978	208.353	204.5811	224.0327	207.622	219.094	211.3738	204.5811	223.0818	215.127	233.9669	213.8981	201.6364	305.1966	231.7726	229.4513	252.2955	203.7137	216.6845	205.8955	208.8205	205.7681	202.708	208.105	212.1362	211.2364	202.1978	217.9866	205.2895	227.9217	254.2305	1203.555	237.4401	1096.334	231.3303	250.8352	229.8321
hsa-miR-1282	217.7903	268.0254	235.783	3048.728	2605.831	684.9918	213.432	386.9211	1409.609	190.3547	258.2455	298.9511	226.4863	365.4388	250.8352	220.8481	448.0894	221.9217	230.7378	225.9301	222.9077	852.2603	2996.735	4061.006	241.2744	399.011	2544.342	283.2197	237.9288	304.0006	236.8113	300.9237	212.2864	257.5391	222.5541	1659.76	224.7133	856.7159	233.0254	674.652	225.7234	266.5008	221.9217	280.806	1046.955	7220.209	876.9565	4489.732	290.0907
hsa-miR-1281	253.1405	1597.933	324.0085	1186.635	372.7787	856.7159	2455.314	1380.349	313.7486	7067.58	436.3234	4523.437	3683.62	2126.046	937.1091	5743.077	1762.781	1341.831	282.4249	967.6716	1211.906	2671.12	5044.198	7220.209	1659.76	3347.871	1597.933	318.2334	5192.367	3779.433	1699.728	1739.108	1074.257	1089.072	2739.939	3283.017	326.8165	1762.781	316.4586	2093.479	3647.755	3424.582	438.6242	2289.677	2076.764	1286.85	1389.216	5252	260.2771
hsa-miR-1280	31448.81	29583.97	31448.81	28511.39	29583.97	25951.73	27546.36	31448.81	29583.97	23850.73	22004.52	31448.81	27991.68	29018.28	31448.81	29583.97	30065.95	30065.95	27991.68	28511.39	30065.95	29018.28	29018.28	27171.01	29018.28	26839.59	29583.97	28511.39	29018.28	28511.39	30065.95	29018.28	31448.81	30596.92	29018.28	31448.81	31448.81	26839.59	30065.95	30065.95	25678.34	27991.68	31448.81	18134.88	29018.28	24934.16	22816.31	24661.81	25951.73
hsa-miR-193a-5p	9413.056	5997.142	24462.57	5352.524	2178.904	5743.077	1648.617	6557.382	3424.582	2271.207	6126.541	2044.942	3074.691	8532.874	10667.66	8622.18	7699.779	8438.17	7294.538	10955.38	8192.757	12889.18	7371.257	4559.209	5693.608	4449.455	3124.764	3453.744	2943.433	1303.531	5693.608	9729.65	5806.735	6053.898	8366.591	5932.951	8366.591	6789.36	2943.433	3453.744	7956.514	13828.34	10187.26	10564.07	17103.34	6639.128	2605.831	10564.07	7956.514
hsa-miR-1289	409.3904	261.3048	324.6349	559.8397	1236.761	538.7142	456.2993	410.6466	377.5186	515.4628	991.5525	420.3029	716.7512	282.8257	345.39	328.0271	371.0414	289.5651	671.6398	295.6237	367.2891	361.8855	437.4628	622.7191	263.7567	293.9983	538.7142	403.4073	460.9408	383.1935	257.5391	278.4551	280.0447	270.0278	265.8206	391.1343	459.5393	331.8784	534.7488	474.7494	327.3977	315.3733	258.2455	360.7323	392.1363	748.0168	381.3839	555.7122	329.2582
hsa-miR-1299	534.7488	396.7108	481.2052	368.2408	518.8446	301.8662	467.0119	561.5966	386.9211	286.5188	547.4321	440.1381	633.0319	748.0168	396.7108	393.2597	1871.394	657.3752	513.2002	550.8407	2178.904	358.9988	473.2363	477.9893	588.6544	297.7589	456.2993	484.1786	491.7672	1790.04	1636.047	305.6046	319.7435	713.3743	609.0198	365.4388	493.5216	518.8446	568.9626	339.8881	334.2686	834.0846	719.9362	444.0942	1901.177	425.1476	5548.358	507.9222	406.6895
hsa-miR-1298	255.1883	223.0818	207.174	254.2305	295.6237	245.3498	317.098	287.4555	260.9354	275.4225	317.098	276.5593	302.4783	230.5313	229.2189	250.5756	258.2455	228.1187	285.2266	206.7395	236.5781	252.9021	322.7586	306.7692	230.7378	252.6328	285.2266	303.0154	295.1436	260.2771	219.9875	243.7366	224.0327	224.0327	223.0818	236.2806	291.9217	228.1187	288.7838	264.4396	241.1116	248.1326	226.9113	224.9225	248.9435	253.4491	221.9217	303.0154	256.5288
hsa-miR-1297	427.8041	296.3178	402.3594	319.7435	1699.728	269.18	324.6349	427.8041	374.5743	370.0118	575.9752	380.4875	509.5347	307.5165	368.2408	343.7859	363.4514	331.8784	437.4628	324.0085	314.8119	308.1234	410.6466	513.2002	304.0006	273.6895	396.7108	500.9612	420.3029	333.4483	275.7927	263.7567	285.2266	303.0154	308.1234	329.8941	418.8381	396.7108	487.4559	326.096	303.0154	310.0692	279.1896	346.7495	373.7822	282.8257	281.217	391.1343	357.2653
hsa-miR-1296	951.6542	3810.329	2108.152	3837.163	228.7462	1464.158	2693.135	2562.93	937.1091	2289.677	244.2869	252.9021	200.8607	3810.329	1885.819	856.7159	2500.01	4369.186	1016.304	2562.93	947.3763	242.5136	223.0818	224.2104	487.4559	215.2672	201.1785	219.6117	222.9077	228.1187	2410.134	3048.728	1810.977	872.0096	699.1327	513.2002	227.749	220.8481	200.2659	296.817	208.6725	291.4338	3779.433	445.3089	769.0583	736.5074	206.345	221.0462	336.8709
hsa-miR-1295	1609.704	280.4089	352.233	362.6317	657.3752	757.1734	507.9222	842.9711	396.7108	4329.169	996.2679	389.9866	648.4824	837.5593	1194.359	1331.554	344.6194	495.8122	642.8639	619.9791	336.2182	601.1643	422.5495	583.6835	573.4784	826.1807	412.8089	453.4273	433.6927	4600.992	695.7213	809.3754	541.0076	300.2712	748.0168	847.5071	436.3234	1322.446	591.2209	1485.271	1229.049	352.233	765.0985	406.6895	2818.988	500.9612	951.6542	498.9925	382.3224
hsa-miR-1294	340.6867	250.5756	306.1302	262.093	311.8617	231.5522	245.0877	279.5911	307.5165	414.0113	239.225	289.5651	349.1441	256.8204	277.6356	282.8257	271.0181	271.8614	365.4388	293.1299	285.2266	299.3777	326.8165	330.5175	286.9689	253.7064	336.8709	304.5947	356.4242	273.0711	237.0123	260.9354	247.5387	235.6089	241.1116	378.4984	315.8576	356.4242	354.9325	296.3178	265.3814	323.3987	321.453	371.0414	334.933	671.6398	568.9626	573.4784	340.6867
hsa-miR-1293	431.3115	256.1512	329.8941	856.7159	269.6425	421.5223	1507.962	350.0168	336.2182	249.188	434.9966	346.7495	368.2408	272.6791	283.7128	296.817	306.7692	270.7059	334.933	372.0045	271.8614	642.8639	328.5722	372.0045	283.7128	262.7148	379.6989	380.4875	809.3754	1002.361	281.5829	252.6328	517.2511	238.4072	391.1343	1245.682	296.3178	285.2266	379.6989	417.4776	743.7607	281.217	384.0474	274.5725	276.5593	405.4746	400.0624	318.9177	1111.245
hsa-miR-1292	197.0871	198.4079	197.2548	193.4544	186.4105	201.0122	191.7118	196.0147	199.5861	264.756	197.7906	204.5811	198.7677	204.3321	199.5861	195.0771	195.7618	196.8211	212.2864	195.4947	198.9322	207.0064	193.9401	210.0179	197.0871	203.4176	201.755	198.7677	204.0118	195.0771	200.55	237.0123	416.6881	197.2548	195.7618	189.0592	204.159	196.4292	206.345	198.9322	191.7118	202.5656	354.0059	200.0786	204.9994	200.0786	218.1428	211.988	197.0871
hsa-miR-1291	352.956	456.2993	279.5911	276.1986	237.6303	482.6122	302.4783	336.2182	243.7366	856.7159	354.0059	300.9237	247.3396	298.9511	347.5067	263.7567	803.9148	591.2209	254.0112	402.3594	242.5136	249.4461	281.217	1295.372	421.5223	243.7366	262.4049	276.955	278.8391	249.188	350.0168	426.7034	315.8576	387.9145	255.1883	242.9875	276.955	328.0271	306.7692	247.0682	235.3958	243.1992	245.9422	636.6609	294.5886	362.6317	377.5186	265.0723	245.9422
hsa-miR-1290	326.096	2764.923	511.0443	246.5079	372.0045	2126.046	276.1986	281.5829	1331.554	8719.871	951.6542	3584.213	3712.455	343.7859	2076.764	269.6425	263.4288	937.1091	400.0624	1790.04	716.7512	1826.406	2649.82	460.9408	454.8193	1211.906	290.6161	383.1935	346.1026	688.0308	1550.749	684.9918	692.0125	4329.169	645.7274	486.1239	386.033	3424.582	477.9893	1916.032	1389.216	2892.364	1790.04	2271.207	6314.602	962.3414	2524.576	2044.942	5693.608
hsa-miR-129*	248.1326	311.8617	272.2869	259.3094	259.9878	224.4014	233.2251	1279.206	261.3048	196.4292	310.0692	251.3995	259.6248	373.7822	272.6791	1040.077	228.7462	218.7232	258.6001	217.9866	225.3389	482.6122	243.4612	328.5722	251.0959	591.2209	275.7927	258.2455	306.1302	821.7587	270.407	357.2653	216.3937	213.432	264.1167	256.1512	243.4612	267.1281	278.8391	238.4072	233.9669	309.1921	221.0462	522.7294	245.6721	252.9021	228.1187	277.6356	246.1905
hsa-miR-10a*	3453.744	2388.204	2562.93	2455.314	777.1948	2348.515	611.5938	3020.975	2943.433	942.9846	4773.906	4288.266	772.2419	2544.342	1400.693	886.5724	1855.419	1739.108	1400.693	2840.105	4689.419	1751.887	1840.593	4369.186	2432.888	937.1091	974.1544	847.5071	627.8864	405.4746	2388.204	1609.704	617.5087	1203.555	1089.072	729.1626	526.8471	1810.977	3875.187	919.0602	328.0271	2044.942	872.0096	1885.819	543.0853	397.8826	286.9689	967.6716	433.6927
hsa-miR-10b*	2649.82	459.5393	215.127	304.0006	418.8381	262.7148	338.3596	251.7155	328.5722	593.7126	456.2993	391.1343	355.7498	253.7064	284.8807	412.8089	278.0405	281.217	465.5195	448.0894	553.8212	265.0723	249.4461	311.3821	393.2597	367.2891	240.9035	326.8165	288.3553	274.9528	311.3821	337.6285	256.1512	282.8257	246.1905	221.7441	261.6488	297.3121	235.783	269.6425	275.4225	268.292	329.8941	265.3814	736.5074	251.3995	452.0877	253.1405	281.217
hsa-miR-502-5p	265.8206	221.7441	265.0723	261.6488	1871.394	278.8391	1495.282	736.5074	245.0877	214.9098	235.3958	379.6989	2455.314	306.7692	211.988	223.0818	278.8391	240.9035	1575.481	287.4555	383.1935	233.0254	251.3995	246.5079	234.6373	493.5216	233.6897	2234.385	223.6601	204.7275	314.8119	241.7971	223.0818	212.1362	251.9652	344.6194	282.4249	259.9878	267.1281	255.1883	244.8383	729.1626	313.7486	530.2963	327.3977	271.8614	236.2806	518.8446	393.2597
solexa-499-2217	6053.898	8815.884	4998.294	4061.006	642.8639	5997.142	4961.369	2840.105	5446.37	9218.159	5997.142	4411.721	817.403	9622.209	8622.18	6314.602	12159.95	10955.38	3313.826	7956.514	5446.37	15233.8	2968.362	1507.962	6718.398	9314.154	1659.76	5932.951	7532.895	4843.552	8438.17	12008.82	9102.863	9102.863	11728.49	10955.38	7956.514	12008.82	2126.046	8022.925	8438.17	7067.58	8293.828	6242.051	3983.781	16698.9	2584.71	19977.97	7141.14
hsa-miR-1185	203.7137	204.5811	270.7059	192.8437	206.345	189.0592	194.8529	196.6234	193.1142	238.4072	219.9875	196.6234	202.1978	194.4104	203.5508	391.1343	194.1695	195.7618	203.8576	201.755	238.173	203.1217	205.8955	206.5862	190.8891	193.1142	190.8891	181.8547	189.7599	188.4755	193.1142	195.7618	199.7299	188.4755	191.7118	252.9021	201.1785	264.4396	191.7118	189.7599	193.4544	203.1217	194.6383	205.7681	205.7681	184.8893	1451.97	194.6383	195.4947
hsa-miR-1184	1322.446	1684.173	3020.975	6557.382	9314.154	3201.583	3949.498	4927.504	1126.205	2917.828	3647.755	5693.608	7956.514	1141.103	2739.939	3074.691	4689.419	1431.37	7220.209	2348.515	1485.271	1027.708	6789.36	2671.12	837.5593	1314.139	14697.15	8366.591	5604.221	5743.077	1361.844	991.5525	1725.433	876.9565	1931.332	7601.661	8438.17	619.9791	12889.18	4998.294	6436.218	782.9723	1067.244	1485.271	11878.88	4489.732	4843.552	9959.109	1270.668
hsa-miR-1183	5548.358	386.033	5352.524	5548.358	310.0692	817.403	1885.819	2213.164	4739.434	1550.749	21027.08	3712.455	11543.31	440.1381	279.1896	779.7529	222.1251	1245.682	3779.433	782.9723	2252.633	748.0168	3749.081	271.0181	609.0198	1370.663	10084.61	17963.08	16525.09	4061.006	357.2653	372.0045	1002.361	761.8236	568.9626	1134.325	3779.433	3201.583	5997.142	3074.691	3283.017	2271.207	410.6466	1712.516	8913.556	5304.064	1400.693	8622.18	2863.01
hsa-miR-1182	4194.074	403.4073	680.9946	236.5781	4961.369	350.6832	317.7044	2455.314	1949.229	3402.429	4802.819	2840.105	3124.764	459.5393	291.4338	241.2744	247.0682	736.5074	12159.95	386.9211	1040.077	265.3814	2329.375	2060.965	228.3174	2306.245	1341.831	1530.052	4559.209	321.453	308.6896	269.6425	315.3733	317.7044	213.5693	1476.02	2818.988	1776.647	4288.266	633.0319	1186.635	931.168	229.2189	316.4586	270.7059	2605.831	5490.531	9314.154	261.6488
hsa-miR-1181	261.3048	401.3504	205.8955	925.4919	334.933	962.3414	6914.571	7601.661	1096.334	543.0853	236.2806	7465.06	4489.732	991.5525	729.1626	1126.205	813.3683	856.7159	7465.06	237.2364	515.4628	1648.617	249.6989	2108.152	1871.394	2252.633	4559.209	16525.09	215.544	3374.689	733.2312	736.5074	956.996	211.845	2093.479	5252	267.1281	4890.798	450.7415	265.0723	3949.498	228.955	799.9008	230.9293	2713.754	6436.218	2671.12	242.0384	2455.314
hsa-miR-1180	4262.381	444.0942	743.7607	1762.781	502.4998	645.7274	495.8122	5089.902	4449.455	1495.282	18507.82	925.4919	2158.824	470.0289	684.9918	490.3585	2158.824	908.7403	2329.375	852.2603	1117.918	640.1796	2544.342	522.7294	882.5873	791.9832	3424.582	799.9008	1148.66	1855.419	962.3414	1170.251	769.0583	788.1794	407.912	1623.602	1885.819	1485.271	3100.34	1995.663	449.6033	1350.458	723.2852	4230.62	996.2679	5743.077	266.8095	3374.689	1033.177
hsa-miR-1197	2790.524	283.7128	9413.056	4288.266	7465.06	1314.139	6370.301	5693.608	5743.077	12598.09	3347.871	12008.82	19434	627.8864	872.0096	2178.904	4998.294	302.4783	10084.61	1995.663	671.6398	2968.362	382.3224	9498.055	260.9354	2584.71	12446.28	337.6285	14403.14	2142.114	912.6931	723.2852	263.7567	282.0804	925.4919	4523.437	12760.15	7294.538	12299.72	505.9706	3255.082	326.096	263.4288	991.5525	4559.209	2271.207	334.2686	16197.43	4927.504
hsa-miR-1178	268.7504	212.4807	267.762	346.1026	2158.824	206.2145	222.7453	530.2963	215.3872	1751.887	241.2744	219.6117	215.7268	219.094	223.0818	231.9973	1361.844	223.2751	908.7403	236.5781	421.5223	333.4483	216.5324	194.6383	203.1217	194.6383	213.8981	4158.821	236.8113	222.5541	208.8205	213.8981	318.9177	204.4704	211.0715	876.9565	237.4401	205.8955	230.5313	2029.064	201.4803	254.2305	211.6714	207.309	211.988	1585.262	431.3115	5932.951	1699.728
hsa-miR-1179	4449.455	882.5873	4449.455	2693.135	2142.114	834.0846	4998.294	2306.245	3230.544	2126.046	9314.154	3177.19	203.5508	1916.032	702.4284	2029.064	3949.498	1361.844	202.3696	1134.325	1464.158	3837.163	4927.504	209.2924	725.993	1350.458	196.0147	217.0115	15233.8	1826.406	448.0894	388.8482	1141.103	842.9711	588.6544	2671.12	6557.382	3313.826	16889.64	2076.764	204.7275	313.1398	505.9706	2500.01	4890.798	204.3321	269.6425	269.6425	4194.074
solexa-9124-90	6370.301	13486.77	15233.8	7294.538	2432.888	9729.65	8022.925	7371.257	6053.898	9102.863	7861.366	5044.198	3618.62	11728.49	13198.76	10084.61	13486.77	15806.9	7141.14	11728.49	8622.18	14403.14	12889.18	16197.43	16002.15	6370.301	8112.542	9013.317	7371.257	12008.82	12598.09	16197.43	12889.18	11543.31	11878.88	13486.77	7067.58	11543.31	4890.798	9851.133	10084.61	9959.109	9413.056	7788.141	11728.49	7788.141	8815.884	5693.608	14403.14
hsa-miR-100*	273.6895	522.7294	279.1896	233.4571	232.8045	250.5756	1331.554	3283.017	251.3995	306.1302	400.0624	290.6161	236.0401	347.5067	294.5886	243.1992	278.4551	1141.103	312.4044	418.8381	304.0006	278.8391	286.9689	337.6285	817.403	309.6161	299.7956	328.5722	303.0154	517.2511	310.0692	313.7486	247.8489	264.4396	448.0894	284.8807	338.3596	307.5165	317.7044	267.1281	276.955	386.033	352.233	322.7586	336.2182	262.093	230.1021	331.2432	453.4273
hsa-miR-101*	2060.965	391.1343	1141.103	578.5888	218.5203	555.7122	598.4548	1810.977	1530.052	374.5743	277.3123	270.407	230.5313	351.3873	421.5223	931.168	526.8471	363.4514	234.6373	265.0723	402.3594	222.7453	211.2364	211.2364	289.1122	223.2751	526.8471	247.3396	882.5873	593.7126	271.8614	418.8381	418.8381	284.4717	286.9689	207.4715	233.9669	520.9749	231.5522	286.9689	363.4514	1134.325	393.2597	482.6122	232.1773	277.6356	204.5811	213.1398	1659.76
hsa-miR-106b	5693.608	10564.07	6557.382	6990.312	3283.017	7220.209	6639.128	7532.895	10301.44	11543.31	309.6161	10419.8	7371.257	8438.17	6639.128	9218.159	6242.051	11395.15	10564.07	9498.055	12008.82	3201.583	5252	486.1239	5089.902	8438.17	1350.458	3837.163	2790.524	7371.257	6849.214	7601.661	12159.95	3949.498	5044.198	9498.055	6496.838	5997.142	3810.329	6557.382	8022.925	4449.455	5446.37	4843.552	2455.314	1380.349	5863.426	282.4249	4489.732
hsa-miR-106a	7699.779	10084.61	5997.142	12760.15	6990.312	12598.09	7956.514	4773.906	15233.8	7699.779	7956.514	15611.35	10564.07	11243.63	14403.14	15423.43	8112.542	10419.8	6789.36	17281.7	18348.47	6496.838	1303.531	3683.62	17434.39	8719.871	1027.708	6639.128	1855.419	8022.925	8815.884	11395.15	12598.09	6370.301	9218.159	8293.828	3949.498	17799.37	2584.71	8366.591	11395.15	8815.884	9729.65	8815.884	6718.398	5604.221	3546.917	497.2882	10832.34
hsa-miR-483-5p	250.5756	236.8113	393.2597	207.309	231.7726	207.0064	216.8631	215.3872	221.0462	293.9983	237.9288	239.4765	243.1992	214.2425	216.8631	415.2442	218.1428	215.3872	232.5696	235.783	311.8617	226.0965	231.3303	211.988	222.1251	208.353	217.3008	224.7133	215.127	218.7232	209.2924	224.9225	207.309	209.1517	202.8288	250.5756	228.955	242.9875	228.4807	218.9005	223.2751	251.9652	293.9983	304.5947	254.9332	233.9669	464.3226	248.9435	278.0405
hsa-miR-105*	246.762	222.1251	264.1167	251.7155	246.762	235.6089	222.5541	273.6895	233.0254	291.9217	230.1021	276.1986	327.3977	237.0123	248.9435	274.5725	280.806	226.2898	399.011	253.1405	456.2993	254.9332	257.1866	268.0254	242.5136	220.309	256.5288	268.292	280.806	266.15	233.0254	254.0112	235.783	229.4513	218.3297	265.8206	265.0723	299.3777	268.7504	273.3925	262.093	284.8807	245.0877	360.0379	273.3925	245.6721	211.3738	281.5829	343.7859
hsa-miR-483-3p	550.8407	3712.455	377.5186	360.7323	6242.051	648.4824	490.3585	500.9612	495.8122	1002.361	1016.304	502.4998	777.1948	772.2419	459.5393	2348.515	405.4746	1409.609	625.6721	335.586	1331.554	1081.342	484.1786	795.5323	497.2882	334.2686	471.6046	736.5074	598.4548	361.8855	421.5223	502.4998	1089.072	575.9752	640.1796	326.096	528.5297	404.3659	837.5593	384.0474	337.6285	2126.046	809.3754	520.9749	536.6929	534.7488	277.6356	725.993	486.1239
hsa-miR-409-5p	228.7462	534.7488	212.2864	481.2052	214.0661	205.7681	214.2425	208.2226	220.8481	211.5113	247.0682	207.4715	214.5574	206.5862	198.4079	209.7345	217.4509	246.5079	211.2364	210.6117	362.6317	553.8212	205.1694	205.7681	206.5862	210.1787	216.5324	212.1362	233.2251	209.2924	214.2425	229.6447	215.127	205.1694	199.2312	208.2226	212.9963	201.755	222.7453	213.1398	216.6845	215.544	371.0414	202.9675	225.0989	258.9482	1739.108	206.8569	209.0005
hsa-miR-409-3p	991.5525	1245.682	235.6089	769.0583	427.8041	215.2672	254.0112	217.1542	233.2251	583.6835	254.9332	242.0384	225.3389	292.5262	245.9422	719.9362	227.1227	384.0474	229.6447	280.0447	2584.71	194.6383	263.0603	351.3873	456.2993	264.1167	297.7589	243.985	271.4416	223.8429	352.956	410.6466	344.6194	350.6832	257.5391	213.1398	220.6523	309.1921	241.5152	199.5861	242.0384	1203.555	2158.824	252.6328	283.2197	228.955	473.2363	255.5356	230.9293
hsa-miR-518a-5p,hsa-miR-527	414.0113	265.0723	352.956	303.0154	348.4114	262.093	334.933	402.3594	355.7498	265.8206	578.5888	339.0364	366.4501	258.6001	336.2182	326.8165	289.1122	304.5947	323.3987	271.8614	272.6791	296.3178	387.9145	301.3928	263.4288	287.8772	329.8941	445.3089	365.4388	330.5175	257.8445	247.0682	278.4551	1712.516	300.2712	337.6285	388.8482	343.7859	509.5347	301.8662	290.0907	274.9528	266.5008	306.1302	414.0113	280.0447	262.7148	297.3121	247.0682
hsa-miR-200a*	372.7787	226.6815	300.9237	339.8881	603.3607	247.3396	314.8119	342.1881	321.453	279.5911	867.006	312.4044	568.9626	242.7446	238.9666	743.7607	287.4555	253.1405	526.8471	242.7446	238.4072	272.2869	360.7323	593.7126	238.6575	252.2955	356.4242	465.5195	440.1381	350.0168	221.4132	227.1227	239.4765	219.094	226.4863	300.2712	430.3007	316.4586	468.4871	285.6689	269.6425	273.0711	272.6791	456.2993	1995.663	515.4628	278.4551	489.0325	349.1441
hsa-miR-200c*	651.287	331.8784	214.9098	214.7317	234.4306	196.8211	240.2272	217.7903	207.0064	2142.114	282.0804	250.5756	211.988	207.174	211.0715	202.0548	215.3872	228.955	243.7366	212.2864	217.6242	416.6881	4890.798	10301.44	465.5195	221.5784	268.292	228.955	309.6161	229.6447	625.6721	268.7504	209.8702	242.2813	262.4049	212.4807	250.8352	249.4461	251.0959	216.3937	264.4396	1575.481	636.6609	287.8772	217.4509	221.4132	291.4338	3584.213	213.7636
hsa-miR-200b*	297.7589	557.6074	322.0462	642.8639	247.8489	228.4807	227.3427	270.407	250.8352	211.3738	275.4225	263.0603	314.8119	490.3585	254.563	255.5356	258.6001	1111.245	291.4338	1585.262	227.5543	4329.169	275.7927	286.5188	257.5391	489.0325	279.5911	264.756	251.9652	239.4765	1245.682	339.0364	1262.946	454.8193	235.3958	245.0877	257.1866	468.4871	263.4288	837.5593	245.0877	6789.36	8366.591	6990.312	8438.17	5863.426	210.317	4961.369	2500.01
hsa-miR-106a*	220.309	203.7137	253.1405	256.8204	337.6285	231.1482	217.4509	226.0965	214.0661	258.2455	217.0115	242.5136	288.3553	226.0965	242.0384	242.9875	263.7567	207.0064	249.9675	225.5498	241.1116	228.1187	233.2251	255.8189	226.9113	211.845	216.0658	235.122	242.5136	220.8481	264.4396	226.0965	214.9098	220.309	212.6265	247.8489	265.8206	254.2305	270.407	244.2869	232.1773	254.563	324.6349	304.0006	249.6989	306.7692	280.0447	243.985	282.4249
hsa-miR-106b*	282.0804	3048.728	2367.927	3520.146	224.5622	2968.362	588.6544	4802.819	4329.169	4061.006	14031.14	265.0723	249.188	3283.017	2029.064	4123.395	2544.342	2840.105	268.0254	5932.951	5648.141	2713.754	283.2197	347.5067	2234.385	2671.12	706.0518	276.5593	333.4483	769.0583	3453.744	3810.329	3074.691	1725.433	2060.965	1712.516	460.9408	1203.555	4739.434	4369.186	979.0504	2029.064	3283.017	2605.831	1585.262	2584.71	1021.803	1636.047	2213.164
solexa-51-13984	1636.047	3347.871	1162.6	852.2603	201.6364	1105.001	1585.262	1033.177	925.4919	931.168	5044.198	956.996	2500.01	2671.12	1518.621	2271.207	1562.728	2584.71	1485.271	2455.314	791.9832	1507.962	1105.001	1885.819	2410.134	757.1734	1194.359	202.1978	1322.446	867.006	1033.177	3875.187	1245.682	1485.271	813.3683	788.1794	411.8836	1871.394	195.7618	1194.359	645.7274	769.0583	1270.668	902.148	1236.761	725.993	355.7498	319.7435	1134.325
hsa-miR-768-3p:11.0	14031.14	17799.37	22816.31	5743.077	5490.531	13651.58	12299.72	4890.798	9314.154	11728.49	372.7787	7601.661	457.8435	17634.87	22004.52	5806.735	19801.5	22004.52	10301.44	19801.5	15611.35	18134.88	16197.43	7956.514	11728.49	15423.43	10667.66	21229.93	14876.23	12446.28	20493.57	20667.8	18348.47	18134.88	19977.97	14876.23	15423.43	15611.35	21590.94	16197.43	12889.18	11243.63	19631.3	10301.44	9498.055	9413.056	8719.871	18134.88	15233.8
hsa-miR-189:9.1	1550.749	1186.635	996.2679	1155.764	2584.71	1331.554	1067.244	1776.647	4802.819	346.1026	5548.358	1245.682	3453.744	1464.158	1117.918	1341.831	1141.103	1725.433	2108.152	1623.602	1530.052	2649.82	1623.602	2863.01	979.0504	441.5261	1431.37	2348.515	2093.479	925.4919	837.5593	1117.918	2455.314	1409.609	1303.531	1609.704	1431.37	3177.19	2649.82	1060.444	699.1327	5446.37	3402.429	4288.266	1507.962	1148.66	1648.617	2524.576	2649.82
hsa-miR-516a-5p	753.0434	493.5216	547.4321	474.7494	779.7529	401.3504	609.0198	667.6125	598.4548	264.1167	1303.531	636.6609	951.6542	611.5938	598.4548	497.2882	974.1544	586.2336	2076.764	573.4784	462.8168	448.0894	677.3868	861.5258	513.2002	402.3594	645.7274	962.3414	743.7607	502.4998	517.2511	591.2209	430.3007	1931.332	482.6122	384.0474	614.4481	491.7672	1002.361	470.0289	421.5223	470.0289	426.7034	538.7142	619.9791	438.6242	358.0489	688.0308	561.5966
hsa-miR-512-3p	482.6122	245.9422	285.2266	378.4984	826.1807	260.2771	431.3115	378.4984	441.5261	252.6328	1550.749	384.0474	803.9148	273.0711	288.3553	314.8119	373.7822	278.4551	1370.663	317.7044	330.5175	313.7486	517.2511	991.5525	340.6867	272.6791	504.1266	695.7213	651.287	336.8709	298.9511	315.3733	260.6474	9851.133	386.9211	614.4481	575.9752	365.4388	803.9148	335.586	309.1921	405.4746	273.0711	471.6046	511.0443	813.3683	407.912	861.5258	513.2002
hsa-miR-512-5p	2158.824	244.5474	2252.633	4890.798	6181.133	559.8397	3424.582	2410.134	2329.375	228.4807	3983.781	231.7726	5304.064	324.6349	215.544	1253.727	984.709	314.8119	3148.038	216.0658	281.217	1155.764	5490.531	3048.728	202.0548	1341.831	517.2511	7371.257	2562.93	1699.728	207.7479	239.7285	575.9752	2943.433	293.1299	3230.544	1245.682	228.955	2627.972	489.0325	725.993	218.1428	326.8165	253.1405	2029.064	5145.231	803.9148	2455.314	5648.141
solexa-2683-338	7788.141	8532.874	7220.209	4600.992	233.0254	7532.895	5932.951	9314.154	9102.863	6242.051	6639.128	14220.01	4022.146	5604.221	6181.133	14559.39	5932.951	5604.221	4689.419	3779.433	803.9148	7699.779	8719.871	6436.218	6126.541	4890.798	8622.18	8192.757	6126.541	13350.5	4961.369	6849.214	10301.44	5863.426	9013.317	3520.146	5192.367	3074.691	11543.31	9729.65	6990.312	684.9918	826.1807	237.9288	209.0005	1659.76	369.0948	197.2548	231.7726
hsa-miR-218-2*	313.7486	258.6001	296.3178	273.3925	279.5911	358.9988	228.3174	325.4254	286.0793	189.7599	316.4586	300.2712	346.1026	437.4628	341.5691	293.5698	286.0793	317.098	283.7128	370.0118	233.2251	274.9528	310.7431	290.9874	460.9408	212.4807	294.5886	304.0006	306.7692	1211.906	347.5067	358.0489	308.1234	298.2202	422.5495	740.8602	279.5911	247.0682	287.4555	284.4717	249.9675	282.0804	381.3839	308.1234	287.8772	237.0123	456.2993	325.4254	329.8941
hsa-miR-218-1*	1162.6	837.5593	601.1643	699.1327	1901.177	598.4548	872.0096	942.9846	837.5593	834.0846	2649.82	834.0846	1684.173	1089.072	974.1544	674.652	902.148	1060.444	1431.37	1067.244	876.9565	630.4723	956.996	1623.602	962.3414	474.7494	919.0602	1464.158	1053.684	657.3752	654.501	942.9846	630.4723	619.9791	867.006	555.7122	979.0504	614.4481	1485.271	1067.244	575.9752	1002.361	897.3518	856.7159	2764.923	817.403	511.0443	1420.558	1148.66
hsa-miR-19a*	217.4509	230.5313	223.4547	212.6265	227.5543	218.7232	229.2189	208.353	281.5829	220.309	272.6791	1186.635	274.1517	250.2645	220.309	247.0682	821.7587	779.7529	278.4551	213.1398	241.7971	231.3303	1002.361	248.6832	334.2686	220.6523	6557.382	282.4249	233.9669	254.0112	327.3977	254.2305	462.8168	208.6725	221.9217	210.1787	245.3498	221.2338	257.5391	243.4612	206.7395	213.5693	361.8855	1409.609	222.9077	209.1517	287.4555	1762.781	259.9878
hsa-miR-18a*	277.3123	1126.205	1002.361	588.6544	1659.76	1170.251	1684.173	1597.933	1155.764	3424.582	842.9711	275.7927	402.3594	1575.481	2524.576	974.1544	1431.37	1303.531	2627.972	2713.754	2195.632	809.3754	304.5947	373.7822	1141.103	1400.693	2108.152	376.4084	341.5691	779.7529	2093.479	1331.554	2764.923	1134.325	1826.406	1575.481	1507.962	4194.074	391.1343	826.1807	1067.244	826.1807	1541.714	243.985	1855.419	3520.146	974.1544	349.1441	2306.245
hsa-miR-18b*	1067.244	498.9925	2234.385	10832.34	8532.874	1751.887	4600.992	4329.169	2476.411	2044.942	5806.735	2968.362	5389.332	962.3414	596.0633	4329.169	4158.821	1966.614	5997.142	803.9148	852.2603	4523.437	8022.925	14697.15	370.0118	2790.524	10564.07	14403.14	6436.218	4559.209	386.9211	614.4481	1409.609	809.3754	765.0985	3453.744	4927.504	3647.755	4061.006	2671.12	3749.081	1009.506	645.7274	382.3224	350.6832	11728.49	8532.874	5548.358	622.7191
hsa-miR-191*	386.9211	255.1883	245.9422	364.3481	373.7822	270.407	433.6927	471.6046	274.5725	1409.609	290.0907	424.0234	384.0474	322.0462	274.9528	302.4783	411.8836	239.7285	422.5495	300.2712	401.3504	326.096	367.2891	324.0085	258.9482	334.933	372.7787	239.4765	376.4084	269.6425	306.7692	294.5886	252.2955	235.3958	261.6488	237.9288	373.7822	304.5947	334.933	306.1302	299.7956	411.8836	347.5067	448.0894	425.1476	326.096	445.3089	553.8212	320.8986
hsa-miR-192*	250.2645	215.544	230.5313	224.5622	208.5075	209.607	258.6001	235.783	230.7378	323.3987	300.9237	254.0112	213.432	229.6447	214.9098	222.9077	221.0462	215.127	314.3075	223.8429	215.3872	226.9113	246.1905	240.7089	235.122	457.8435	258.6001	237.6303	221.4132	674.652	204.4704	208.6725	221.5784	221.4132	210.7713	218.1428	230.5313	215.7268	301.8662	215.9057	211.2364	240.0217	221.5784	226.6815	229.8321	226.0965	2060.965	233.9669	232.5696
hsa-miR-190b	280.806	1901.177	224.4014	247.5387	327.3977	2476.411	271.8614	291.4338	5304.064	375.486	709.6271	245.0877	237.2364	242.0384	1081.342	251.9652	262.093	2252.633	4523.437	622.7191	1507.962	2917.828	206.2145	264.1167	2195.632	543.0853	263.7567	241.1116	1350.458	2863.01	3100.34	1009.506	1623.602	2584.71	984.709	224.7133	307.5165	212.2864	234.8811	692.0125	243.4612	2108.152	1739.108	331.8784	308.1234	219.094	244.8383	201.0122	3909.875
hsa-miR-196b	886.5724	2289.677	1279.206	490.3585	1027.708	1636.047	892.0257	799.9008	1790.04	285.2266	1229.049	1089.072	1648.617	7220.209	1178.476	1002.361	6718.398	1995.663	1699.728	3983.781	6370.301	725.993	1361.844	1400.693	8293.828	671.6398	1541.714	1370.663	925.4919	630.4723	5648.141	1541.714	830.1155	2476.411	4559.209	872.0096	931.168	1530.052	1314.139	583.6835	962.3414	1442.386	4600.992	3779.433	1021.803	518.8446	557.6074	1105.001	1105.001
hsa-miR-196a	5806.735	17434.39	10832.34	14403.14	20493.57	19631.3	17799.37	20179.29	19977.97	11395.15	10419.8	12760.15	12889.18	19276.11	1980.261	10955.38	14697.15	19276.11	15233.8	21027.08	18859.84	17103.34	12598.09	19434	18348.47	18507.82	4449.455	21394.27	5997.142	13068.03	19631.3	16889.64	1155.764	19434	18348.47	5806.735	5252	18682.98	10419.8	18134.88	15806.9	9413.056	17799.37	14220.01	12159.95	216.0658	1331.554	2432.888	2764.923
hsa-miR-148a*	310.0692	233.9669	266.8095	259.6248	290.0907	342.9793	330.5175	318.9177	267.1281	202.1978	402.3594	277.3123	319.7435	332.6665	227.749	254.563	268.7504	243.7366	336.8709	301.8662	244.8383	242.2813	278.4551	377.5186	259.9878	259.6248	244.8383	267.1281	308.6896	248.6832	267.762	220.1739	234.4306	221.7441	249.9675	234.8811	273.0711	487.4559	314.3075	261.6488	238.173	264.756	256.1512	264.1167	303.4987	254.9332	324.6349	377.5186	256.1512
hsa-miR-194*	1776.647	1303.531	1021.803	2943.433	1476.02	867.006	908.7403	1105.001	967.6716	481.2052	2329.375	897.3518	1916.032	1485.271	2252.633	1009.506	1111.245	1575.481	1495.282	2060.965	1341.831	974.1544	1067.244	1597.933	1203.555	586.2336	1089.072	1518.621	1162.6	1236.761	1096.334	1194.359	996.2679	902.148	1597.933	2142.114	1170.251	788.1794	1670.069	761.8236	636.6609	1370.663	1021.803	1194.359	1400.693	4843.552	1126.205	1530.052	1530.052
hsa-miR-195*	391.1343	449.6033	382.3224	284.1	230.3123	255.5356	306.1302	406.6895	311.8617	266.15	362.6317	617.5087	322.7586	267.4473	312.4044	330.5175	309.1921	367.2891	301.3928	290.9874	283.2197	282.4249	346.7495	293.9983	260.6474	271.4416	318.2334	371.0414	315.8576	283.2197	422.5495	292.5262	271.4416	247.3396	306.1302	334.2686	320.3311	379.6989	410.6466	279.1896	286.5188	1194.359	684.9918	298.9511	803.9148	236.8113	224.2104	316.4586	362.6317
hsa-miR-193b	2584.71	7861.366	7371.257	4642.275	2739.939	2142.114	5743.077	14876.23	596.0633	6496.838	11395.15	2524.576	10832.34	7788.141	19073.73	8815.884	10832.34	3810.329	4489.732	3875.187	1148.66	10832.34	10667.66	10832.34	6990.312	9498.055	214.41	5252	13828.34	5693.608	9102.863	14220.01	11096.26	8112.542	5252	9013.317	7601.661	9013.317	8815.884	9622.209	8719.871	14697.15	23850.73	15806.9	10187.26	12446.28	11096.26	20667.8	14031.14
[truncated: 20 more rows]
[truncated: 3 more columns]
