# Supplementary material for: Identification of a five-miRNA signature predicting survival in cutaneous melanoma cancer patients
Source: PeerJ. 2019 Oct 22;7:e7831. doi: 10.7717/peerj.7831 (PMC6814066; doi:10.7717/peerj.7831)
Supplement: Supplemental Information 1 — (A) The data in folder A is downloaded from GEO GSE35579 and used to screen for differentially expressed genes in melanoma and nevi. (B) The data in folder B was downloaded from TCGA to obtain miRNA expression profiles and clinical features of melanoma patients. (C) The data in folder C is used to demonstrate the process of determining the relationship between the expression of differentially expressed genes and the clinical features of melanoma patients. (D) The data in folder D shows how to determine the prognostic relationship between five differentially expressed miRNAs and melanoma patients by SPSS software. (E) The data in folder E is downloaded from DAVID, which is used to perform miRNAs target gene GO and KEGG analysis. [file peerj-07-7831-s001.zip › A_diff_PandM_vs_N-volGSE35579/diff_input_sample_group.txt]

group	samples
MandP	GSM871186
MandP	GSM871187
MandP	GSM871188
MandP	GSM871189
MandP	GSM871190
MandP	GSM871191
MandP	GSM871192
MandP	GSM871193
MandP	GSM871194
MandP	GSM871195
MandP	GSM871196
MandP	GSM871197
MandP	GSM871198
MandP	GSM871199
MandP	GSM871200
MandP	GSM871201
MandP	GSM871202
MandP	GSM871203
MandP	GSM871204
MandP	GSM871205
MandP	GSM871206
MandP	GSM871222
MandP	GSM871223
MandP	GSM871224
MandP	GSM871225
MandP	GSM871226
MandP	GSM871227
MandP	GSM871228
MandP	GSM871229
MandP	GSM871230
MandP	GSM871231
MandP	GSM871232
MandP	GSM871233
MandP	GSM871234
MandP	GSM871235
MandP	GSM871236
MandP	GSM871237
MandP	GSM871238
MandP	GSM871239
MandP	GSM871240
MandP	GSM871241
naevus	GSM871207
naevus	GSM871208
naevus	GSM871209
naevus	GSM871210
naevus	GSM871211
naevus	GSM871212
naevus	GSM871213
naevus	GSM871214
naevus	GSM871215
naevus	GSM871216
naevus	GSM871217
