# Supplementary material for: Identification of a five-miRNA signature predicting survival in cutaneous melanoma cancer patients
Source: PeerJ. 2019 Oct 22;7:e7831. doi: 10.7717/peerj.7831 (PMC6814066; doi:10.7717/peerj.7831)
Supplement: Supplemental Information 1 — (A) The data in folder A is downloaded from GEO GSE35579 and used to screen for differentially expressed genes in melanoma and nevi. (B) The data in folder B was downloaded from TCGA to obtain miRNA expression profiles and clinical features of melanoma patients. (C) The data in folder C is used to demonstrate the process of determining the relationship between the expression of differentially expressed genes and the clinical features of melanoma patients. (D) The data in folder D shows how to determine the prognostic relationship between five differentially expressed miRNAs and melanoma patients by SPSS software. (E) The data in folder E is downloaded from DAVID, which is used to perform miRNAs target gene GO and KEGG analysis. [file peerj-07-7831-s001.zip › A_diff_PandM_vs_N-volGSE35579/MandP-vs-naevus.limma.txt]

row.names(tT)	logFC	AveExpr	t	P.Value	adj.P.Val	B
solexa-2580-353	-2.79982825461766	8.4811018154421	-13.1304446543962	3.90087552230883e-18	3.50688709455564e-15	30.9875726029193
solexa-2683-338	3.77366287325399	11.7463590280765	10.7033900509602	9.51362035752725e-15	4.2763723507085e-12	23.3683323383687
hsa-miR-603	2.40650481750654	11.6288347618038	10.0460222128351	8.93623679786865e-14	2.67789229376131e-11	21.1708251444486
hsa-miR-183	-3.25587346801822	8.94331028976326	-9.77019366305326	2.32229086278802e-13	4.20510516192052e-11	20.2330591450124
hsa-miR-200b*	-3.56936650393437	9.29392652352617	-9.71904622226903	2.77483665357614e-13	4.20510516192052e-11	20.0581915324392
hsa-miR-1308	0.810149871581494	14.5186524007094	9.71578721923658	2.80652179883461e-13	4.20510516192052e-11	20.0470391899326
solexa-8048-104	3.24198391186098	13.2097014761039	9.60795471355344	4.08893436559642e-13	5.2513599923874e-11	19.6773553116318
hsa-miR-663b	3.0538439585905	12.1401950155037	8.4921637861288	2.1522826475511e-11	2.41862762518554e-09	15.781452328023
hsa-miR-1826	2.00030483312664	13.5345911198314	8.22372171010739	5.67704842793549e-11	5.67074059634889e-09	14.827745781499
solexa-578-1915	3.04456794183053	11.7126490177902	7.934343983634	1.62411776323834e-10	1.46008186915127e-08	13.7942518706999
hsa-miR-200b	-3.37458885708936	11.7823705502087	-7.56927872357747	6.15737571673505e-10	5.03225524485892e-08	12.4842291341783
hsa-miR-200a	-2.86238002704601	9.49444762640382	-7.48394381633581	8.41491335811444e-10	6.3041725907874e-08	12.1772670374884
hsa-miR-205	-3.85534892463597	11.3131888684838	-7.36316784295457	1.30985330137564e-09	9.05813936874382e-08	11.7424806941908
hsa-miR-149	-2.21908507663706	9.09645773792463	-6.86566396246561	8.13006537782118e-09	5.22066341047231e-07	9.94975767437725
hsa-miR-203	-4.35677417337565	10.8283933677338	-6.67803417699805	1.61863262553408e-08	9.70100486903425e-07	9.2741975245195
hsa-miR-182	-2.65793891884548	9.66722547741673	-6.0930198465285	1.37557926796213e-07	7.72903601186223e-06	7.17794209905189
hsa-miR-548i	-0.445168553818789	8.11840783689723	-6.07324605947046	1.47827933331274e-07	7.81748894498914e-06	7.10750628414281
hsa-miR-675	2.67358779838993	11.0460444983637	6.03586244106298	1.69372002345877e-07	8.45919056160796e-06	6.97444135079833
hsa-miR-95	1.59797498028209	13.4181269933707	6.00130598482092	1.92051015550178e-07	9.08704541997948e-06	6.851558337904
hsa-miR-200c	-2.33587994012604	12.9694590027274	-5.9333123064693	2.45852545589258e-07	1.10510719242371e-05	6.61012363531399
hsa-miR-141	-2.45288679338155	10.0002232595997	-5.66170117975887	6.5649316302279e-07	2.81041596932137e-05	5.65098744566345
hsa-miR-20b	2.34670450234594	11.1026906061333	5.49517020822904	1.19389285842173e-06	4.87868036236878e-05	5.06786404476742
hsa-miR-455-5p	-2.05697876883703	9.58541161195741	-5.47613273463631	1.27807860602173e-06	4.99562029049361e-05	5.00147592241641
hsa-miR-923	0.973781880244939	14.054181696084	5.35107853335066	1.99703359674865e-06	7.0194256772043e-05	4.56689981220911
hsa-miR-224	-2.76544854589033	10.0962714181332	-5.33941955463284	2.08163510273873e-06	7.0194256772043e-05	4.52652346284426
hsa-miR-1270	-0.38605775417929	7.94086526101273	-5.33839841770741	2.08921126764649e-06	7.0194256772043e-05	4.522988327488
hsa-miR-455-3p	-2.00135328198664	12.4256694342133	-5.33585903313586	2.10817011439951e-06	7.0194256772043e-05	4.51419790376337
hsa-miR-891b	-1.33593883930547	8.10899972649471	-5.20642538741726	3.33642223093797e-06	0.000107122985200473	4.06775634594544
hsa-miR-888	-1.75279697209865	8.85173169759388	-5.07753799358715	5.2549889819697e-06	0.000162904658441061	3.626543981007
hsa-miR-99a	-1.57551725669362	11.7658104707277	-5.06221705121211	5.5454367162603e-06	0.000166178253597267	3.57433332906393
hsa-miR-429	-2.05011534941846	9.14224507839549	-5.03441365799448	6.11343381640787e-06	0.000177289580675828	3.47971851535231
solexa-555-1991	1.03954470322741	13.2520273456678	4.90728646424567	9.52952495611943e-06	0.00026772009173598	3.04938258884634
hsa-miR-1294	-0.450566397279085	8.28358534045903	-4.7569399735517	1.603761044407e-05	0.000436903387552088	2.54559869630248
solexa-3927-221	0.605503628243049	14.2480448631903	4.70501079124216	1.91735272984654e-05	0.000506970618862365	2.37298155525004
hsa-miR-1274a	0.49384074535055	14.6176253311975	4.61306033509945	2.62629944952718e-05	0.000674583772892838	2.06918380140814
hsa-miR-876-3p	-1.85310602391536	9.47492469376288	-4.54760065157899	3.28136557923929e-05	0.000819429904371145	1.85441291798482
hsa-miR-204	-1.52584710835039	11.1345398638355	-4.44824829399851	4.59086197466479e-05	0.00110553247331278	1.53094843131334
hsa-miR-139-5p	-1.73520586270243	10.3888574209121	-4.4429795719867	4.67299599398059e-05	0.00110553247331278	1.51388196313381
hsa-miR-1300	1.56588829785467	9.75775237307994	4.34704735308758	6.44492928511552e-05	0.00148563882751766	1.20472776316735
hsa-miR-567	-0.542059335889054	8.41682006498252	-4.2992157651022	7.55784268210953e-05	0.00169862514280412	1.0517403255614
hsa-miR-1248	2.25933433505699	10.8876893145118	4.28198127272261	8.00297181677476e-05	0.00175479796665378	0.996810362445917
hsa-miR-154	-1.47966312327571	8.55987534039278	-4.24200938804996	9.13570224330622e-05	0.00195547531350769	0.86981404779873
hsa-miR-450b-3p	0.367765200082189	8.13312159800652	4.2156202336848	9.96733156772376e-05	0.00208386769287992	0.786284645177832
solexa-15-44487	0.933758664589051	10.2993327912423	4.20130516463049	0.000104487460803155	0.0021063162728298	0.741078710939172
hsa-miR-9*	1.56198173304209	10.8420711120207	4.19856906339163	0.000105432961376352	0.0021063162728298	0.732446809306747
hsa-miR-9	2.31699755211071	10.7049240588789	4.09772642806829	0.000146701371138043	0.00286705505767609	0.416248295737545
hsa-miR-494	2.10407758344393	11.3005777650314	4.06779222847097	0.000161710275268195	0.00309313909502357	0.32313146405411
hsa-miR-365	-1.14015815264854	11.1638604553515	-4.05234164563605	0.000170028267985543	0.00318448776914589	0.275205465617399
hsa-miR-885-5p	-0.988412634151151	8.22060066057405	-4.0082636181873	0.000196096854205276	0.00353425564230863	0.138998001009256
hsa-miR-1290	-1.7533888389833	10.1047764442161	-4.00281028056811	0.000199578937125887	0.00353425564230863	0.122200243506446
hsa-miR-1256	-0.222891511254708	7.9423416355843	-4.00138740440663	0.00020049726113208	0.00353425564230863	0.117819365322098
solexa-826-1288	1.91539604195408	10.2195247539136	3.9678717194224	0.000223347648725157	0.0038613372346907	0.0148650620833957
hsa-miR-27a*	-1.01608473339721	9.41957683067562	-3.90301272706705	0.000274912623252138	0.00459967875640663	-0.183060081042501
hsa-miR-21*	1.47699649380278	9.84879584350849	3.90144896400089	0.000276287711730765	0.00459967875640663	-0.187810434990078
hsa-miR-1285	2.14333089602442	12.3141011434131	3.8466324684595	0.000328906504569518	0.0053761263201454	-0.353673942621293
hsa-miR-1249	-1.46011612982357	11.6897145240894	-3.84088662204063	0.000334950250707821	0.00537714777475591	-0.370985093054482
hsa-miR-873	-1.62977680578548	9.30486739514198	-3.82606668814522	0.000351035980129704	0.005421252609096	-0.4155686724475
hsa-let-7c	-0.749444577669481	13.7419170648866	-3.82587787906796	0.000351245634380932	0.005421252609096	-0.416136060312711
hsa-miR-1321	0.397542435298691	8.44335557579454	3.8218130608634	0.000355788547204298	0.005421252609096	-0.428347425040683
hsa-miR-155	1.08517071926647	13.1954530424064	3.77000108051924	0.0004188804631837	0.00627622560670244	-0.583362223146707
hsa-miR-1273	2.29273463298771	11.6113258938791	3.72278722314392	0.00048562681114974	0.00708873109542576	-0.723576168376532
hsa-miR-189:9.1	-1.00646765910692	10.7797113804923	-3.72064988703348	0.000488878006581087	0.00708873109542576	-0.7298996513011
hsa-miR-767-5p	1.32653325703889	10.4180544228641	3.62028026559788	0.000667399783305047	0.00952368897128948	-1.02446984707149
hsa-miR-106a*	-0.215283628625686	7.9376939758628	-3.57934027286532	0.000756854404699955	0.0106314392160197	-1.14325628970601
hsa-miR-193b	-1.36373691448071	12.8446734142347	-3.56090528706532	0.000800775196678824	0.0110753369509887	-1.19648064645142
hsa-miR-199a*:9.1	-0.881466779088784	13.2764677270301	-3.54055413512283	0.000852084595409039	0.0116064250192837	-1.25504452858719
hsa-miR-378	-1.48753265440777	12.1290614716585	-3.51803871770542	0.000912501820492714	0.0122438677107903	-1.31959884136675
hsa-miR-195	-1.3292857442119	12.8369782961551	-3.48467758838704	0.00100958145863878	0.0131957035998694	-1.41478539905904
hsa-miR-29b-2*	-0.899530256910744	8.39171663654358	-3.48006585280753	0.00102375135767647	0.0131957035998694	-1.4278997701089
hsa-miR-548d-3p	-0.27442179544576	7.95366837559287	-3.47886431820569	0.00102747414014556	0.0131957035998694	-1.43131480776694
hsa-miR-548d-5p	-0.825461084798	9.72062358372554	-3.45959562269821	0.00108896478163121	0.0137884413899502	-1.48598111203927
hsa-miR-27b*	-0.952479300926818	9.9410559022505	-3.43229457144838	0.00118210981492741	0.0147599544947186	-1.56311202979181
hsa-miR-196a	1.37286365435496	13.3373136746696	3.41020649016463	0.00126296246303497	0.015553469236554	-1.62523508173524
hsa-miR-664	0.710239870947253	13.4043796515232	3.36999512504395	0.00142381469542489	0.0172974244754997	-1.73767914840484
solexa-8211-102	1.3026172451833	13.3891224461416	3.32382046489312	0.00163245941066608	0.0195677468025174	-1.86574735148915
hsa-miR-542-3p	0.965747827888759	9.53202262611541	3.31587827729277	0.00167114607856849	0.0197678990083299	-1.88766084666545
hsa-miR-147b	-0.977848146335397	9.07683768071074	-3.3045673924701	0.00172774216017251	0.0201719506752608	-1.91881043272355
hsa-miR-214	-1.36675921931446	13.5192856186033	-3.22160507508118	0.00220177338890379	0.0251891007026034	-2.14515363686718
hsa-miR-30c-1*	1.32714225396784	13.7834560265296	3.21977435897524	0.00221350273137449	0.0251891007026034	-2.15010551815953
hsa-miR-449a	-1.40596951477263	8.90330605052623	-3.19457417346804	0.00238106433994303	0.0267572105201098	-2.21807882658895
solexa-4793-177	1.05265641097295	12.1774899334779	3.18657269906372	0.00243671994782028	0.0270445831245733	-2.23958691383569
hsa-miR-576-3p	0.977753575254312	9.1285850477947	3.17769415347136	0.00249990888029026	0.0274075376022067	-2.26341030492676
hsa-miR-137	0.767540563628129	10.3063238701001	3.13264529232495	0.00284498499508577	0.0304746926207373	-2.38359737956834
solexa-2952-306	0.256153328029082	14.2357832245045	3.13234010600872	0.00284746849848936	0.0304746926207373	-2.38440763480941
hsa-miR-431	-0.887139671904665	8.87236412774499	-3.11761885531647	0.00296971212810667	0.0311469981489891	-2.42342812383684
hsa-miR-218	-1.36039738866372	10.5705205001604	-3.11645553582585	0.00297957935574312	0.0311469981489891	-2.42650631103257
hsa-miR-618	0.601764568772342	9.34245298638736	3.09108504598894	0.00320257693439917	0.0330932949887915	-2.49344229861851
hsa-miR-450a	0.843699802213635	10.8971228164902	3.08530321539119	0.00325554163280193	0.0332480560060779	-2.50864428514825
hsa-miR-23b*	-1.12132223472208	8.90646559060553	-3.08142569676596	0.00329152056122462	0.0332480560060779	-2.51882837194962
hsa-miR-875-5p	-0.496637818425027	8.89373244976847	-3.05594460480822	0.00353738437997045	0.035334539528816	-2.58553339583734
hsa-miR-27b	-0.742203816868757	13.4152043714993	-3.04339852214703	0.00366466005997544	0.0362036197133837	-2.61823607265482
hsa-miR-921	-0.664625802825512	8.48519527858106	-3.02788660307358	0.00382794637109463	0.0367557896943013	-2.65854029859718
hsa-miR-483-5p	-0.25949299771982	7.91900600278179	-3.02770503541855	0.00382989730686772	0.0367557896943013	-2.65901121251965
hsa-miR-801:9.1	0.636225516598305	8.70926888142619	3.02646852728633	0.00384320826614496	0.0367557896943013	-2.66221769707521
hsa-miR-424	1.29173813256493	13.2115499855929	3.01709099255664	0.00394557345050819	0.0370765338703941	-2.6865055641747
hsa-miR-1260	0.139864561256923	14.5621304853901	3.01585721636799	0.00395922942331239	0.0370765338703941	-2.68969713409478
hsa-miR-1202	0.374322852460947	8.42376559355598	2.96964202184275	0.00450372189479696	0.0417406802414687	-2.80858760301551
hsa-miR-211	-1.80508049980829	12.8729077629003	-2.96073262858288	0.00461640776452492	0.0423484753092643	-2.83135852077559
hsa-miR-142-5p	1.35356803766551	9.47454477677297	2.86376377082122	0.00602470819261776	0.054660126439343	-3.07602922338633
hsa-miR-142-3p	1.14847177373641	12.6647884530363	2.86039746177861	0.00608010305220723	0.054660126439343	-3.08441765229525
hsa-miR-299-5p	-1.12531884616105	9.39543153720057	-2.81550129394783	0.0068654409503282	0.0611092219242084	-3.19560641648064
hsa-miR-566	1.13498940094299	9.12909010128241	2.79968660397247	0.00716371417322007	0.0631390102129887	-3.23446618511356
hsa-miR-26b*	-1.07834674922258	9.13657088812873	-2.79493880515317	0.00725556913704835	0.0633277345068589	-3.24610106495551
hsa-miR-565:9.1	0.515298586131301	14.0060268085348	2.78328455574459	0.00748567201322183	0.0647078763450618	-3.27459911914602
hsa-miR-196a*	0.7044272045107	8.32251029325571	2.77630612030921	0.00762665904205439	0.0652987283695895	-3.29162138975774
hsa-miR-511	-1.45994565178727	10.062097316975	-2.74852044468315	0.00821264682698599	0.0684710281958355	-3.35908418224304
hsa-miR-367	-0.369498694587639	8.13336948165291	-2.74815794923143	0.00822055858055214	0.0684710281958355	-3.35996098230145
hsa-miR-335*	-1.0014644510883	8.88365734893533	-2.74792424836274	0.00822566300906589	0.0684710281958355	-3.36052620984167
hsa-miR-93	0.315072073152219	13.7832867216762	2.74249975917268	0.00834496619441133	0.0688268312731724	-3.37363580024501
hsa-miR-105	0.833328938708615	10.7744842208141	2.71773549853008	0.00891011162881878	0.0728199123118917	-3.43323912794903
hsa-miR-181a-2*	-1.17373784478098	10.920361288973	-2.71040558374857	0.0090840130942181	0.0735723222675863	-3.45080342353637
hsa-miR-335	0.73989108233053	11.6693594068178	2.69836322429232	0.00937649754210881	0.0752631365210341	-3.47958264962329
hsa-miR-411*	-0.318307927714113	8.06117051934213	-2.68174204501635	0.00979439988880769	0.0779218185844081	-3.51914613140539
hsa-miR-146b-3p	0.370993849077346	8.73620780230616	2.6718547801263	0.0100510255720765	0.0790755474082711	-3.542593378721
hsa-miR-1280	0.157733974324048	14.7871759751013	2.66941326667461	0.0101153369877099	0.0790755474082711	-3.54837325439134
hsa-miR-146a*	0.79634233196566	8.57404865699134	2.65872115631933	0.0104014397123825	0.0800410587515948	-3.57363793278639
hsa-miR-10a*	0.894503450675609	10.3758826237845	2.65815064031494	0.0104169119843566	0.0800410587515948	-3.57498386202167
hsa-miR-497	-1.16113304575733	10.113863751333	-2.64353961325856	0.0108204094441229	0.0824368482225976	-3.60937866325703
hsa-miR-125b	-0.404782676639336	14.3438146606458	-2.63425264937507	0.011084256273954	0.0837373646242406	-3.63116552174402
hsa-miR-433	-0.672980465936583	8.62746114474245	-2.60179482565058	0.012053242529251	0.0902988752816384	-3.70685024667272
hsa-miR-671:9.1	0.766877721956821	8.55744345506698	2.58871950535476	0.0124649643072276	0.0920746877644589	-3.73713584491824
hsa-miR-519e*	1.10459772669813	8.89125203093295	2.58680232998137	0.0125263990296653	0.0920746877644589	-3.74156662660698
hsa-miR-193a-5p	-0.726043461856127	12.574764924328	-2.58459299288356	0.0125975379255044	0.0920746877644589	-3.74666949041231
hsa-miR-363	1.38340638407313	11.034615610763	2.57922249831918	0.0127720006354811	0.0925970046072382	-3.75905961953808
hsa-miR-139-3p	-0.575982994189175	8.39961361962601	-2.54638869570649	0.0138873019853152	0.0986315248010733	-3.83437652390766
hsa-miR-198	1.42497367815212	9.05515537370077	2.54583171676104	0.013906962307298	0.0986315248010733	-3.83564772275721
hsa-miR-301b	-0.4832484411237	7.73478277524995	-2.54508143841547	0.0139334857060471	0.0986315248010733	-3.83735974978362
hsa-miR-191	-0.40671132636351	13.9032797387257	-2.53293394204789	0.014369358848593	0.100922293788165	-3.86502403335188
hsa-miR-1269	0.547566745123721	8.71762849073379	2.50956028818103	0.0152430180492763	0.105652678738341	-3.91796428090386
hsa-miR-513:9.1	-1.429757706043	9.91730563022262	-2.50865204250594	0.0152779179488145	0.105652678738341	-3.92001368278993
hsa-miR-891a	-1.46376735702233	10.454160899109	-2.49392476351985	0.0158540153956586	0.108535195937716	-3.95316386538236
hsa-miR-636	-0.330321767688045	7.74820335979095	-2.49186336567882	0.015936202295638	0.108535195937716	-3.95779174257939
hsa-miR-591	0.604046864608025	9.51209861407789	2.45692908363983	0.0173888731596963	0.116754769066872	-4.03576202340736
hsa-miR-510	-1.29381463569697	9.58043268675415	-2.45660655624454	0.0174028243103013	0.116754769066872	-4.03647783402958
hsa-miR-199b-5p	-0.936477125410439	12.2180192924774	-2.45135627356119	0.0176313536093995	0.117411754776668	-4.04811976168068
hsa-miR-374b	-0.88451634055982	8.69737003886699	-2.44819586905449	0.0177702181667255	0.117466368616811	-4.0551181198134
hsa-miR-100	-0.66141796047819	13.573214596353	-2.44304550185207	0.0179986333970484	0.117590041561449	-4.0665077189374
hsa-miR-744*	-0.255668957872032	8.36815197397117	-2.44188355921505	0.0180505291829588	0.117590041561449	-4.06907463119153
hsa-miR-708	-1.20435017570794	9.96040933426251	-2.42307033412944	0.0189097565190252	0.122301231011537	-4.11050116109705
hsa-miR-607	-0.203702336506653	8.11142307237827	-2.41014030337533	0.0195214483964784	0.125355586488815	-4.13882526603986
hsa-miR-127-3p	-0.717606103449057	8.75519473038078	-2.4058346119991	0.0197290545984395	0.125790213361682	-4.14823038092039
hsa-miR-376a*:9.1	-1.1782996154929	9.23005203252635	-2.39817371469056	0.0201033476399164	0.127095825280348	-4.16493124975585
hsa-miR-192	0.899935405738423	10.6343802098682	2.39401729412943	0.0203090775818697	0.127095825280348	-4.17397450806648
hsa-miR-24	-0.241771951939784	14.3173293042141	-2.39303542874109	0.020357951991513	0.127095825280348	-4.17610895385106
hsa-miR-140-3p	-0.736267465773235	12.7420628130221	-2.34294255382268	0.0229958193104045	0.142574079724508	-4.28407134820267
hsa-miR-508-3p	-1.61350731231666	12.6024869281713	-2.33871503649305	0.023231844985739	0.143050881110817	-4.29309852938206
hsa-miR-25*	0.553930241179662	9.96952308436512	2.33588402643189	0.0233911100962624	0.143051754942448	-4.29913633435164
hsa-miR-890	-0.429794292380622	9.74250879150416	-2.32675641566901	0.0239112660824943	0.145244785190286	-4.31856288141184
hsa-miR-425	1.274922081176	11.4955955751856	2.31169560101005	0.0247921325695476	0.149584746174653	-4.35048253378531
hsa-miR-525-3p	-0.480979405337539	8.60904043977427	-2.30247267125374	0.025345727782604	0.151905395177073	-4.36994640997153
hsa-miR-424*	1.19841235181563	9.69782653018861	2.29857378598516	0.0255830452691307	0.152312302628798	-4.37815551588819
solexa-8926-93	0.560172214606762	9.1774989090786	2.29401270254969	0.0258631781703658	0.152967086678677	-4.38774451349863
hsa-miR-933	-0.480253292480693	7.90077640196257	-2.28700310882661	0.0262990152634307	0.154528200796237	-4.40245089962874
hsa-miR-548g	0.456901642889488	8.79683756848025	2.28306398039768	0.0265467949690512	0.154971225176474	-4.41069923474725
hsa-miR-543	-0.212519793379368	8.40313573480793	-2.2760131208013	0.0269954944317467	0.156573867704131	-4.42543440202026
hsa-miR-188-3p	-0.263863217490373	8.43799579381593	-2.26195816107719	0.0279100600060356	0.160840666316833	-4.4546958538254
hsa-miR-199a-3p,hsa-miR-199b-3p	-0.428236383547116	13.9367286656851	-2.25388869671288	0.0284474751947264	0.162893504458975	-4.47142884752833
solexa-5620-151	1.02943565449715	9.2064928479151	2.23868827136473	0.0294847626829514	0.167764567417552	-4.50281542555884
hsa-miR-513c	-1.11225203425016	9.584073442511	-2.22924249620375	0.0301460880059674	0.170448635958269	-4.52223153475595
hsa-miR-96*	-0.161433684787756	7.95860499527979	-2.22159542888556	0.0306910535567593	0.172445357172042	-4.53790080182211
solexa-1460-671	0.737773565537759	8.41547129053417	2.21220248573344	0.0313723375850985	0.174890809387096	-4.5570866702208
hsa-miR-505*	-0.406489429836158	8.22674546623598	-2.2076387548296	0.0317081450743402	0.174890809387096	-4.56638423266682
hsa-miR-574-3p	-0.943864927957563	12.8114092937692	-2.20509954926962	0.0318963542848489	0.174890809387096	-4.57155041298624
hsa-miR-513a-5p	-0.987308296560284	11.3943075240973	-2.2049907404123	0.0319044413119953	0.174890809387096	-4.57177168188472
hsa-miR-200a*	-0.448926399697829	8.453561970558	-2.19912053435319	0.0323434235402573	0.17622265310722	-4.58369568206859
hsa-miR-106b	0.846218976162458	12.3111214320969	2.19649951097642	0.0325411409527073	0.176231841665565	-4.58901120199594
hsa-miR-1229	1.02531557703131	8.63706853962822	2.17647193351152	0.0340874100349571	0.183500488751056	-4.62945415926491
hsa-miR-19b-2*	-0.268518866470831	8.68963628378779	-2.17268371111051	0.0343870492088213	0.184011650230538	-4.63706934902898
hsa-miR-499-3p	-0.490837797480649	7.91525207169069	-2.16170515039844	0.0352685445151664	0.187406296742899	-4.65907638860444
hsa-miR-548h	0.137438144321888	7.8764932781727	2.15961813248853	0.0354383430993247	0.187406296742899	-4.66324940902732
hsa-miR-493*	0.494923936757285	9.80915235113977	2.14133664956249	0.0369566469973691	0.194292547664531	-4.69965965880006
hsa-miR-577	0.362285343374119	8.20749762016143	2.13207049883066	0.0377477619385978	0.196233516180171	-4.718015723995
hsa-miR-653	-0.433330990011939	8.45891461080036	-2.13190064582269	0.0377624007777192	0.196233516180171	-4.71835157757111
hsa-miR-199a-5p	-1.17903877115107	12.3070940467903	-2.11413241766024	0.0393214700905503	0.202369906009464	-4.75336107573421
hsa-miR-185*	0.63352477343421	8.65478996080295	2.11307127150661	0.0394163347858802	0.202369906009464	-4.75544411461573
hsa-miR-770-5p	-0.433080814474581	7.92947864992264	-2.11081640538197	0.0396185800418973	0.202369906009464	-4.7598675185224
hsa-miR-1228*	0.320079705554219	13.8269650746217	2.10012173347035	0.040590204670084	0.205141169660589	-4.78079331675081
hsa-miR-30e*	-0.398768849752216	13.7779782875502	-2.09823224501942	0.0407640109438067	0.205141169660589	-4.78448109751147
hsa-miR-338-3p	1.20371665584246	12.0114679497171	2.09734679023572	0.0408456833918192	0.205141169660589	-4.78620830866219
hsa-miR-1274b	0.0825968182176418	14.8440709567722	2.08299950406839	0.0421890688462193	0.210710960515284	-4.8141091436421
hsa-miR-769-5p	0.494748941693084	12.4498859856036	2.07945523460038	0.042526797557539	0.211224259691865	-4.82097670511752
hsa-miR-323-5p	-0.223297605893919	8.10506608353941	-2.06744582699419	0.0436887083520472	0.215803015431266	-4.84417324733471
hsa-miR-18b*	1.06576739514811	11.1410558896603	2.05669157763559	0.0447524971801162	0.2195203326142	-4.86484886693183
hsa-miR-664*	-0.748049027921084	10.9801513457024	-2.05354946408053	0.0450675225714719	0.2195203326142	-4.8708724931217
hsa-miR-589*	-0.45025613269663	8.36462207217474	-2.05249356517584	0.0451738170563147	0.2195203326142	-4.8728949629165
hsa-miR-612	1.16230766384629	9.85191678673505	2.00450074069423	0.0502401551934184	0.241671134967966	-4.96388532330476
hsa-miR-145	-0.436294465344774	13.788309083163	-2.00423295171492	0.0502697466507338	0.241671134967966	-4.96438787501329
hsa-miR-362-3p	0.520278962412911	10.7383956203087	2.00098823583261	0.050629493253122	0.242105927843387	-4.97047257501838
hsa-miR-639	0.820070744640922	8.57521491496364	1.9974169810475	0.0510280071946905	0.24272052099485	-4.97715987109476
hsa-miR-16-1*	0.506735779676216	10.1188499400833	1.98069480858324	0.0529301734409648	0.249648327808596	-5.00833652766069
hsa-miR-340*	-0.802129415306608	9.43519660143864	-1.97779863117558	0.0532657379755515	0.249648327808596	-5.01371329161559
hsa-let-7a	-0.114691547746407	14.8394827526728	-1.97735283832785	0.0533175516565634	0.249648327808596	-5.01454030784106
hsa-miR-506	-1.36649399854003	12.108566259121	-1.96776892002532	0.0544419937320048	0.253592499300893	-5.03228125300953
hsa-miR-1250	0.485800105677902	8.27454656939349	1.95927721811322	0.0554552398558761	0.254865715569874	-5.0479384336403
hsa-miR-181c*	-0.638979971149089	8.53469979104268	-1.95646485163855	0.0557943623284267	0.254865715569874	-5.05311108464663
hsa-miR-202*	-0.187423573228029	8.10946029551862	-1.95434773947272	0.0560508205433613	0.254865715569874	-5.05700076507181
hsa-miR-130b	0.80308376952398	10.8522435774359	1.95263053690605	0.0562595766743361	0.254865715569874	-5.06015304314801
hsa-miR-19b	0.768965689209267	12.8689167113998	1.95206670840028	0.0563282650323401	0.254865715569874	-5.06118754539478
hsa-miR-212	0.636043091630876	8.55431278328372	1.95134471778727	0.0564163263608508	0.254865715569874	-5.06251186457394
hsa-let-7e	-0.247419015941411	14.0262910241828	-1.94614529193831	0.0570539903669645	0.255617002535435	-5.07203649208021
hsa-miR-15a	0.633597973739754	13.2571722949331	1.94535623330496	0.0571512986758871	0.255617002535435	-5.07348002235218
hsa-miR-152	-0.797055122194466	13.231222498532	-1.9321521798991	0.0588008435176635	0.261692862982077	-5.09756094251408
hsa-miR-197	-0.926295551136198	12.6911360966993	-1.91027287280111	0.0616236934137659	0.271151221778764	-5.1371508931529
hsa-miR-32	0.337741175224765	8.19934298184701	1.90895547896991	0.0617972868943408	0.271151221778764	-5.13952220415987
hsa-miR-647	0.341981876793795	9.31498963994461	1.90764031133909	0.0619710022741076	0.271151221778764	-5.14188809224021
hsa-miR-125b-2*	-0.741885229459395	8.48983756880179	-1.90533099903455	0.0622770364777147	0.271151221778764	-5.14603894828411
hsa-let-7d*	-0.874048790334516	12.1532935133282	-1.90385267779592	0.0624736208814159	0.271151221778764	-5.14869385436393
hsa-miR-342-5p	-0.72574234563931	11.3326818944778	-1.90183323388156	0.0627430160465307	0.271151221778764	-5.15231766690832
hsa-miR-1283	-0.401890919143022	7.97143560558736	-1.89777010694196	0.0632880355930095	0.271151221778764	-5.15959866490632
hsa-miR-1299	-0.526229940013575	9.13958733606638	-1.89739172649679	0.0633389950762407	0.271151221778764	-5.16027602227266
hsa-miR-105*	-0.154128645658357	8.05992673804468	-1.88857969041756	0.0645356857234735	0.274964841068259	-5.1760176593223
hsa-miR-202	-0.452225426817688	8.01442816196424	-1.88101139371663	0.065578749477248	0.27678459065218	-5.18948659208993
hsa-miR-572	0.69942948383887	8.6944314903978	1.88078773357197	0.0656097906795137	0.27678459065218	-5.18988391267159
hsa-miR-135b	0.935228830000455	9.50886713120428	1.87879841333973	0.0658864320351128	0.27678459065218	-5.19341602485711
hsa-miR-191*	-0.259912444310823	8.41698325223275	-1.86529229773847	0.0677909101428924	0.282654097454096	-5.21731042412262
solexa-7764-108	0.929682186215855	11.0659644151435	1.86444137968303	0.0679124416574914	0.282654097454096	-5.21881079082882
solexa-5169-164	-0.384473976183562	7.93568734746157	-1.86040647259404	0.0684912361389449	0.282673648356091	-5.22591713061417
hsa-miR-140-5p	-0.867980386635244	10.8260526635851	-1.85640868424634	0.0690688154265785	0.282673648356091	-5.23294482637878
hsa-miR-1226	0.810774866870331	8.71441331009116	1.85591039970887	0.0691410926889238	0.282673648356091	-5.23381983240525
hsa-miR-661	0.499715141225453	9.37867114334232	1.85417607229973	0.0693931593588081	0.282673648356091	-5.23686377358155
hsa-miR-885-3p	0.46457002632016	8.24726862625169	1.85351601921217	0.0694892950908744	0.282673648356091	-5.23802158767307
hsa-miR-125a-5p	-0.285474094154003	14.3633198520304	-1.84659927354165	0.0705034938560947	0.285507391786618	-5.25013271080154
hsa-miR-130b*	-0.730919927531316	10.4153789921422	-1.84013499888516	0.0714626142856556	0.288093678218854	-5.26141571611976
hsa-miR-513b	-1.21443395426793	11.1316124146908	-1.83700702002417	0.0719306564046622	0.288487559789053	-5.26686296723056
hsa-let-7b	-0.231889266646348	14.0793935262369	-1.83520068698038	0.0722021145189509	0.288487559789053	-5.27000492349496
hsa-miR-626	0.513187144105732	8.33154320512429	1.83089549226349	0.0728525870950144	0.289798565479725	-5.27748249547946
hsa-miR-509-3p	-1.24989275429282	13.3504291474142	-1.82361865958739	0.0739632628633624	0.292920587287061	-5.29008636949483
hsa-miR-487b	-0.640414550410583	8.92822059194065	-1.81756095114345	0.0748986936217631	0.295324234938443	-5.3005450165035
hsa-miR-1244	0.506160786939324	8.34361938135482	1.80959558986573	0.0761438173126605	0.298922671458872	-5.31425064794618
hsa-miR-374b*	-0.396927329120937	7.98627292942007	-1.79594919180573	0.07831735292036	0.305180628805014	-5.33760814906651
hsa-miR-1827	-0.313071291435561	7.8857892351615	-1.79533229728555	0.0784168245316553	0.305180628805014	-5.33866035830349
hsa-miR-382	-0.504442660975643	8.45465652049236	-1.79254276250654	0.078867947010007	0.305613294663777	-5.34341436111153
hsa-miR-559	-0.357281081636865	8.34164707601299	-1.78454376052164	0.0801736036738036	0.309339354947422	-5.35701029855607
hsa-miR-548c-5p	0.493568633337391	8.91615786165893	1.77970653144435	0.0809719057783383	0.311084373054385	-5.36520609442903
hsa-miR-601	0.161745398551066	8.06391899133642	1.77514495589721	0.0817307890218869	0.31185106312384	-5.37291682872071
hsa-miR-297	-0.156338847522829	8.25330579102601	-1.77434047362733	0.0818652401526433	0.31185106312384	-5.3742748831477
hsa-miR-516a-5p	0.3244125803219	9.20794785798875	1.76398062344779	0.0836132115948146	0.31716572668244	-5.39171475641968
hsa-miR-1271	0.561452304105583	11.8444341978688	1.76031925927543	0.0842383691467721	0.318194512029194	-5.39785669893586
hsa-miR-594:9.1	0.857618490284526	12.4996739201855	1.75411978445961	0.0853057682263082	0.320717633996399	-5.40823052811259
hsa-miR-452*	0.363166679147593	8.85957756725821	1.75228251293874	0.0856242549439555	0.320717633996399	-5.41129867223013
hsa-miR-518a-5p,hsa-miR-527	0.254435585940229	8.34844942416508	1.75025661806491	0.0859765848644407	0.320717633996399	-5.41467849970345
hsa-miR-195*	-0.261408570995304	8.37461603659933	-1.74798359965548	0.0863733268443269	0.320866201789462	-5.4184664755031
hsa-miR-744	-0.643993937895315	11.6644412306882	-1.72881934302529	0.0897791811271982	0.332146024005561	-5.45022966826265
hsa-miR-206	-0.719099626838759	9.25254359319609	-1.72433420365787	0.0905921442330247	0.332764976282089	-5.4576184287951
hsa-miR-18a	0.87858587628112	10.6683493005954	1.72381423919242	0.0906867844150297	0.332764976282089	-5.45847390585704
hsa-miR-522	1.01410304488165	10.5752374276997	1.7212409457185	0.0911563621125164	0.332945098408252	-5.46270426083219
hsa-miR-129-3p	0.96031051323251	9.78020258298917	1.71820124087101	0.0917136408740928	0.332945098408252	-5.46769411549111
hsa-miR-671-5p	-0.242021300491196	8.01550693795623	-1.71747650724863	0.0918469236988281	0.332945098408252	-5.46888264782381
hsa-miR-886-3p	0.835951069332321	10.7897115718388	1.70689050800077	0.0938120691790149	0.338703012819014	-5.48619225132198
hsa-miR-508-5p	-0.741446805649851	9.12554837087763	-1.70342732900069	0.0944624456193642	0.339686954447234	-5.4918342998952
hsa-miR-573	-0.408918970174819	9.32377681825761	-1.70082343202909	0.0949538965053042	0.340093836487125	-5.49606970562596
hsa-miR-22*	0.674135098456629	11.8503430727663	1.69505057171398	0.0960509657439664	0.342658008745341	-5.50543898393793
hsa-miR-548f	-0.334648179215316	8.44887649903419	-1.69215845141267	0.0966044944024678	0.343270515683077	-5.5101221490094
hsa-miR-760	0.552095038013334	8.58340810821467	1.68763664366475	0.0974751919448555	0.345000777789075	-5.51742990297981
hsa-miR-552	-0.111554087440052	7.86889037450595	-1.68242464208553	0.0984867865265582	0.34721420034265	-5.52583137223113
hsa-miR-431*	-0.454073929742675	8.01142150872333	-1.66714738343477	0.101501732734402	0.354493579513338	-5.5503232953699
hsa-miR-539	-0.416029712302979	9.16482072696837	-1.66632167443567	0.101666816664073	0.354493579513338	-5.55164133226697
hsa-miR-1224-5p	0.535817698587033	8.25211405582843	1.66598330094329	0.101734531161781	0.354493579513338	-5.55218129121732
hsa-miR-648	-0.148073572303634	7.83417786895193	-1.66224820749862	0.102484446804112	0.355727867478367	-5.5581350194158
hsa-miR-1206	-0.23370719482662	9.0371625450404	-1.65095978382144	0.104778431148502	0.360594467878868	-5.57605575244865
hsa-miR-378*	-0.79184551417957	10.6349689806272	-1.65058736379344	0.104854821903728	0.360594467878868	-5.57664511046272
hsa-miR-503	1.04718396244326	10.326678153142	1.64788424547565	0.105410649732444	0.360594467878868	-5.58091923489897
hsa-miR-361-5p	-0.507547820685812	13.3171853571585	-1.64749479214118	0.105490928867789	0.360594467878868	-5.58153451245018
hsa-miR-608	0.309677659918561	8.02259265066914	1.64268502528186	0.106486500680968	0.361540476255451	-5.58912242935701
hsa-miR-30b*	-0.330486245168052	8.47887325188891	-1.64227368708494	0.106571998006334	0.361540476255451	-5.58977043200007
hsa-miR-129-5p	-0.437039552656266	11.685292811287	-1.63721808726515	0.107627392437711	0.363748217298881	-5.59772284668959
hsa-miR-1225-3p	0.394099573027495	10.3325317568814	1.63502076126375	0.108088748478305	0.36393926922096	-5.60117233501735
hsa-miR-1276	0.239064487045603	8.29145348357743	1.63073503138616	0.108993225466376	0.36561533468012	-5.607888304994
hsa-miR-1234	0.63848847828168	10.7642798373975	1.61923049542948	0.111451675346171	0.371707279291808	-5.62583789286711
hsa-miR-194*	-0.31395785966094	10.3185799418555	-1.61658017946656	0.112024367653484	0.371707279291808	-5.62995670550176
hsa-miR-24-1*	-0.630863217840682	8.6526735837738	-1.61646323929795	0.112049691532903	0.371707279291808	-5.63013829992866
hsa-miR-409-5p	-0.285081397376488	7.91378685894499	-1.61301938002809	0.112797558982731	0.372812520314245	-5.63548088974194
hsa-miR-1288	-0.296870616347633	8.24048847363736	-1.60369016717368	0.114843840430456	0.378185393944982	-5.64990190025091
hsa-miR-28-5p	-0.40381634601251	13.1900004739823	-1.60107648169688	0.115422488279675	0.378703711545357	-5.65392854149759
hsa-miR-518e:9.1	0.345157164018898	9.11527182475687	1.59324625124383	0.117170166132745	0.383039924921227	-5.66595619365408
hsa-let-7d	-0.495352269864899	13.6079971015334	-1.5881564566249	0.118317610296019	0.385389607449714	-5.67374574132509
solexa-7297-115	-0.463161981416665	8.2687998017661	-1.57863482613289	0.120488508366798	0.390991570897775	-5.68825718714291
hsa-miR-585	-0.250927153192219	10.0548184090065	-1.57681395375602	0.120907293336576	0.390991570897775	-5.69102326962294
hsa-miR-614	0.538089892369907	10.346116164253	1.5717876065881	0.122069394894842	0.39333471688338	-5.69864373636223
hsa-miR-597	-0.267173558287528	8.14988777183209	-1.56233292944018	0.124279667690347	0.399026504477223	-5.71291810689353
hsa-miR-23b	-0.491282565291359	14.2918100232518	-1.55732762586991	0.125462727559239	0.401023374320465	-5.72044324932154
hsa-miR-328	-0.73394494876351	11.0305199394471	-1.55593386457682	0.125793761466486	0.401023374320465	-5.72253476641835
hsa-miR-410	-0.718919463481324	8.49851762308004	-1.54468504458105	0.128491178476859	0.408175157069598	-5.73935263587272
hsa-miR-193b*	-0.512300577721357	9.61458690937045	-1.53799558016168	0.130117093428468	0.4109395091177	-5.74930117803445
hsa-miR-30c	-0.25692693597682	13.8855551543339	-1.53734703899649	0.130275595215289	0.4109395091177	-5.75026359197799
hsa-miR-532-3p	-0.73847548102319	11.9343119905093	-1.53444600070646	0.130986489635801	0.411737252386661	-5.75456410528923
hsa-miR-1297	0.216595822625797	8.49499669046945	1.53074352353164	0.131898268109367	0.413158686516797	-5.7600419083498
hsa-miR-379*	-0.378001199589931	8.06920665417405	-1.52537340258563	0.133229708588832	0.415880236185278	-5.76796551384764
hsa-miR-526b:9.1	-0.318901323204573	8.13255017940598	-1.52316009322612	0.133781571073643	0.416157897561263	-5.77122384676489
solexa-9578-86	0.372537572548294	9.71439112472613	1.5117560524724	0.13665393067329	0.4236271850872	-5.78794379607555
hsa-miR-367*	0.472297963375803	9.67502302513721	1.50657459508083	0.137975074578484	0.425359146917395	-5.79550257024456
hsa-miR-302a	-0.264767579745961	7.86237506304358	-1.50585667855603	0.138158922024337	0.425359146917395	-5.79654800204939
hsa-miR-708*	-0.346779019539333	8.47107032168736	-1.50066011809899	0.139495479804422	0.426955216229425	-5.80410164006163
hsa-miR-621	-0.281848269175724	7.89576088206823	-1.50015020895242	0.13962717861118	0.426955216229425	-5.80484154731314
hsa-miR-1237	0.461138478666595	8.312882313608	1.49660625223913	0.140545230500371	0.428305634643504	-5.80997766484167
hsa-miR-372	0.371290244451	9.93519208767075	1.48259204534224	0.144222437357818	0.438026929677967	-5.8301787635287
hsa-miR-345	0.146561729217752	8.00185342395223	1.46292490643388	0.149510405765356	0.452558433612979	-5.85823396949887
hsa-miR-149*	0.153518170339566	8.23443039466278	1.45816954730306	0.150811581159232	0.453510264578025	-5.86496576183139
hsa-miR-1537	0.625190150990628	8.9065329982528	1.45802846272901	0.150850320373464	0.453510264578025	-5.86516517613902
hsa-miR-220a	-0.555494622857806	8.67842447569762	-1.45625392669188	0.151338241794669	0.453510264578025	-5.86767185597639
hsa-miR-551b	-0.833637268512058	9.4077477022212	-1.44985428834747	0.153108149823006	0.457289789670705	-5.8766885228457
hsa-miR-615-5p	-0.390097850758213	9.63450367500932	-1.44651277622929	0.15403870787711	0.45737214332195	-5.88138195069495
hsa-miR-362-5p	-0.890587568049339	10.9887755201463	-1.44610261190024	0.154153236292048	0.45737214332195	-5.88195737229865
hsa-miR-28-3p	-0.49348514757645	12.3219347537709	-1.44203561854236	0.155292451754081	0.457547022149788	-5.88765483507342
hsa-miR-1324	0.496656895689551	8.78244566530207	1.44185347697872	0.155343625348601	0.457547022149788	-5.88790965152761
hsa-let-7f	-0.183846379465653	14.2757120259624	-1.44044769261109	0.155739030898593	0.457547022149788	-5.88987534817032
hsa-miR-453	0.147735025298461	8.31028136478344	1.43397381869075	0.157570091653226	0.458966036420199	-5.89890487719161
hsa-miR-1178	-0.608374104849421	8.50521965664326	-1.43347514162561	0.157711830152805	0.458966036420199	-5.89959885701119
hsa-miR-643	0.191863144995617	9.13762260871889	1.43332817612664	0.157753620972015	0.458966036420199	-5.89980333782192
hsa-miR-619	0.42488522597206	8.75973797378167	1.43038678850028	0.15859184471933	0.459916349686056	-5.90389177405267
hsa-miR-7	0.668389067547258	9.88024174806294	1.42574266796819	0.159922364253965	0.462283618856316	-5.91033116241119
hsa-miR-208b	0.145224581744396	8.42950502840004	1.42210124459818	0.160971677865404	0.463485736951989	-5.91536670875294
hsa-miR-496	-0.245064018925717	7.89270470844496	-1.4207260671586	0.161369338894296	0.463485736951989	-5.91726527809916
hsa-miR-545*	-0.176149764363062	8.36087544664877	-1.41711290856553	0.162417796505065	0.464203318271514	-5.92224550996759
solexa-3277-272	0.473530201446005	12.0630857851639	1.41630867310003	0.162651885712488	0.464203318271514	-5.92335243989488
hsa-miR-296-3p	0.534139671050253	8.79947380817775	1.41259490282165	0.163736252990451	0.465819276703848	-5.92845644202889
solexa-51-13984	0.467894410365849	10.1332404803541	1.40914008402393	0.164750036058836	0.467224865668435	-5.9331934213175
hsa-miR-1236	0.24367949364774	7.90804501490646	1.40082034370746	0.167211337525343	0.472713812689571	-5.94455672578008
hsa-miR-518e*,hsa-miR-519a*,hsa-miR-519b-5p,hsa-miR-519c-5p,hsa-miR-522*,hsa-miR-523*	0.441931614449306	8.70085163260032	1.39560114459035	0.168769831256766	0.473988395729041	-5.95165341174853
hsa-miR-219-2-3p	-0.391375403819724	8.29255206402313	-1.3937204628708	0.169334158548552	0.473988395729041	-5.95420460696847
hsa-miR-421	0.720662961291657	10.7276730904524	1.39342799109978	0.169422049872519	0.473988395729041	-5.95460106617936
hsa-miR-138-1*	0.622545444524846	9.85624371483044	1.39226746358803	0.169771149526976	0.473988395729041	-5.9561734551952
hsa-miR-214*	-0.452261447531843	9.43141715072932	-1.38942702956696	0.17062792496649	0.474905586826236	-5.96001680898933
hsa-miR-451	-0.641642960963864	12.5419589461563	-1.38634511493754	0.171561305723521	0.476029672362487	-5.96417867035751
hsa-miR-662	0.411728378914449	7.9898743026589	1.3733620858394	0.175536538026114	0.484358650066686	-5.98161692064556
hsa-miR-486-5p	-0.835518903151478	9.88059114419928	-1.37162982555342	0.176072237572905	0.484358650066686	-5.98393209302133
hsa-miR-1179	0.78900048149155	10.4124338774174	1.37128379352861	0.176179397743945	0.484358650066686	-5.9843942406948
hsa-let-7c*	-0.124366099491612	7.89779343943187	-1.36547438754199	0.177985950486187	0.487129322523301	-5.99213688181435
hsa-miR-24-2*	-0.391734909955343	11.9062425995195	-1.36456216570049	0.178270908910085	0.487129322523301	-5.99334989303879
hsa-miR-143	-0.39980629768255	12.3201839651294	-1.35434943060215	0.181485037474316	0.494193907946287	-6.00687860194743
hsa-miR-448	0.39065004824701	8.16072851017134	1.35286551949004	0.181955710267209	0.494193907946287	-6.00883645174927
solexa-6676-127	-0.105058383665809	8.00191232397395	-1.34683132815036	0.183879260888454	0.49791402270699	-6.01677727664884
hsa-miR-767-3p	0.322779058595414	8.67189065478061	1.34300720128011	0.185106296355506	0.499334553504982	-6.02179259402116
hsa-miR-610	0.528846517561687	12.1858589239981	1.34105785624226	0.185734170312324	0.499334553504982	-6.02434403171578
hsa-miR-671-3p	0.583096558884213	9.7205269025083	1.34001677055317	0.186070161762146	0.499334553504982	-6.02570526111366
hsa-miR-130a	-0.360534603575099	13.4083826280687	-1.33700427939581	0.187044992706149	0.50045669179413	-6.02963856765179
hsa-miR-1197	0.877884567209064	11.0568254641055	1.33360049856343	0.188151108378523	0.50192239297416	-6.03407283045331
hsa-miR-30d	-0.128635355171998	14.5709331833041	-1.33170911192402	0.188767889055884	0.502077906098341	-6.03653226836923
hsa-miR-29b	0.203898695772834	14.1747994410473	1.32895945329007	0.189667286911696	0.502294784700385	-6.04010193674194
hsa-miR-548l	0.250990123329653	8.1488825051009	1.32804572076942	0.189966881866664	0.502294784700385	-6.04128663994715
hsa-miR-377	-0.605010906366836	10.326523833255	-1.32355988870495	0.191442903543771	0.503391533298018	-6.0470917236564
hsa-miR-1185	-0.194863207004393	7.72921459967476	-1.32338215907477	0.191501562166766	0.503391533298018	-6.0473213444931
hsa-miR-554	-0.195061762079243	9.16788648911552	-1.32007202964378	0.192596538900878	0.50469513192049	-6.05159265787798
hsa-miR-1267	-0.282063512853105	9.90293639514544	-1.31849380538161	0.193120272948441	0.50469513192049	-6.05362564232156
hsa-miR-125a-3p	0.265554755488514	9.08009859648193	1.31455622456766	0.194431653085478	0.505678879074253	-6.05868791277653
hsa-miR-768-5p:11.0	0.609168207128942	12.0577705576603	1.31398730460354	0.194621682046376	0.505678879074253	-6.05941816275331
hsa-miR-323-3p	-0.513604925506046	8.35142414686751	-1.31168610911923	0.19539175132155	0.506216669850355	-6.06236889778968
hsa-miR-892a	-0.741075163357644	9.67934038080639	-1.308395877562	0.196496780559594	0.507616683112284	-6.06657943236436
hsa-miR-151-5p	-0.288783460382085	13.8050459277558	-1.30464826158779	0.197761153819252	0.509419132617501	-6.07136323168027
hsa-miR-611	-0.0768141131188811	7.67314482132892	-1.3007473592094	0.19908373926789	0.511360804576666	-6.0763290569628
hsa-miR-495	-0.198823525990207	8.54748883764743	-1.29774403618133	0.200106527936497	0.511610010072758	-6.08014278253435
hsa-miR-330-5p	0.325072525468059	8.57006344245366	1.29712176694112	0.20031893609078	0.511610010072758	-6.08093192941873
hsa-miR-526b*	0.38508579024295	8.06124900669484	1.28783679517292	0.203508455528335	0.518283573710973	-6.09266477937568
hsa-miR-432	-0.573375783290427	10.1832121713357	-1.27998066428803	0.206236735387318	0.522185502521671	-6.10253036469392
hsa-miR-345:9.1	0.300502761405319	8.85773086387585	1.27936242179366	0.206452593683377	0.522185502521671	-6.1033043386613
hsa-miR-1233	0.24988091436061	9.34465205898222	1.27841664790161	0.206783135592564	0.522185502521671	-6.10448766822381
hsa-miR-220c	-0.145240963531927	8.51700372635604	-1.26789281039045	0.210487856062039	0.529083972569639	-6.11759940561292
hsa-let-7g	-0.113232744048581	14.5642562015338	-1.26731707728385	0.210691949032181	0.529083972569639	-6.11831377970569
hsa-miR-92b	-0.62488805723037	10.2440480669117	-1.26076172477675	0.213026167287307	0.533455499697184	-6.12642621145728
hsa-miR-520b,hsa-miR-520c-3p,hsa-miR-520f	0.309033512725625	8.67513587959086	1.25326459208096	0.215719220198114	0.53869883043918	-6.13565563258789
solexa-499-2217	-0.417346867981122	12.5790075952236	-1.24911057988717	0.217222209756481	0.540402895661551	-6.14074717559729
hsa-miR-377*	0.130351319571743	8.14354354425709	1.24506522378545	0.218693321662575	0.540402895661551	-6.14569024803911
hsa-miR-588	-0.336356047102928	8.24327311496679	-1.24496175100942	0.218731046368423	0.540402895661551	-6.14581648476108
hsa-miR-620	0.286589323313979	8.56443919300025	1.24475602137293	0.218806066763965	0.540402895661551	-6.14606744544481
hsa-miR-329	-0.383624265520421	8.69675732047435	-1.23904867804178	0.220894867684503	0.544067085064021	-6.15301401441264
hsa-miR-663	0.62555687385157	10.551596364408	1.23320508062623	0.223048740350786	0.54631213873498	-6.16009525857631
hsa-miR-624	0.204632001220055	8.42845104612096	1.23301469891246	0.223119171769665	0.54631213873498	-6.16032543158589
hsa-miR-518c*	-0.35338948107319	9.34828983383063	-1.23163672171296	0.223629440550025	0.54631213873498	-6.16199041831053
hsa-miR-668	0.34928375191001	8.65696239258064	1.22753745046215	0.225152489028178	0.548542242916888	-6.16693312055624
hsa-miR-1247	0.56798687834762	9.12731559317879	1.22405233055068	0.226453339828102	0.55022041217693	-6.17112308574259
hsa-miR-616	0.296099822273647	8.08701138739412	1.21898288338304	0.228355391938277	0.553346354049895	-6.17719773300776
hsa-miR-937	0.0582165387290647	7.75162927023373	1.21686728106791	0.229152617658084	0.553785492673702	-6.17972579251098
solexa-3126-285	0.312635248317546	8.27709981192358	1.21503505729468	0.229844702942189	0.55396886848533	-6.18191187607871
hsa-miR-631	0.711046122164358	9.29936098241291	1.21274058017321	0.230713551018381	0.554576156057552	-6.18464510205544
hsa-miR-124	-0.207383281274301	8.03508396007097	-1.20977773652061	0.231839039314419	0.555795456916435	-6.18816728071105
hsa-miR-18b	0.245556588859766	8.1714216929739	1.20810998396937	0.232474326382508	0.555836221856049	-6.19014629682476
hsa-miR-106a:9.1	-0.369002029246646	8.62346344688267	-1.19852046409302	0.236151882559532	0.563131412257346	-6.20147549461134
hsa-miR-302a*	0.293116638004148	8.13447896116907	1.19470105762511	0.23762834638583	0.563981318156242	-6.20596402285685
hsa-miR-192*	-0.210089165140914	7.96833699402429	-1.19435363696606	0.237762980624267	0.563981318156242	-6.20637163570564
hsa-miR-200c*	-0.488129424449586	8.40829550347952	-1.17689559055632	0.244599946410801	0.577361427265017	-6.22670983389355
hsa-miR-656	-0.135087231741565	7.7862708748245	-1.17490740877045	0.245387482742511	0.577361427265017	-6.22900802419913
hsa-miR-592	0.361768362982939	8.84366291358426	1.1726277609217	0.246292721823141	0.577361427265017	-6.23163859533243
hsa-miR-26a	-0.0530326823627973	14.6272636367202	-1.17152053770619	0.246733263734579	0.577361427265017	-6.23291451436715
hsa-miR-892b	-0.372691325575804	8.25959263160203	-1.17040139216018	0.247179126324466	0.577361427265017	-6.23420301098005
hsa-miR-943	-0.214736719384531	8.58820740260215	-1.17020577611444	0.247257118461659	0.577361427265017	-6.23442810811245
hsa-miR-519b-3p	0.257729308485274	10.4879219602128	1.16482045338048	0.249411214904422	0.580882596370662	-6.24061103407009
hsa-miR-181a*	-0.341551411311414	10.2893694884869	-1.16265297915851	0.250281990037057	0.581404416132595	-6.24309189077188
hsa-miR-23a	-0.0716132913688323	14.5866122307146	-1.16097892406567	0.25095602956685	0.581467707681953	-6.24500498706902
hsa-miR-658	0.184199823511346	7.84155853211128	1.15617955706463	0.252895664546196	0.583949083508238	-6.25047516182342
hsa-miR-20a	0.182254575706045	14.1013385204379	1.15511814270701	0.253326076271649	0.583949083508238	-6.2516820254242
hsa-miR-181c	-0.581378385965493	12.1117518790996	-1.15249715639267	0.254391154480734	0.584379691291227	-6.2546576660945
hsa-miR-101*	-0.357099485935121	8.71897179076596	-1.15146136586621	0.254812946591948	0.584379691291227	-6.25583184323196
hsa-miR-138-2*	-0.0986088549505766	8.21476589641602	-1.14609506978529	0.257006210417001	0.587340992744486	-6.26189904458138
hsa-miR-629*	-0.300152125633288	8.12325029322871	-1.14510861866963	0.257410846653312	0.587340992744486	-6.26301140852262
hsa-miR-638	0.337072973830757	8.2276589997909	1.1431136325019	0.258230567503633	0.587719696672826	-6.26525825718313
hsa-miR-649	0.201336282666855	8.16405275108149	1.13705472378076	0.26073152714021	0.591913239644063	-6.27205925630869
hsa-miR-644	0.556171526360357	8.62312453141913	1.128856524889	0.264142907634455	0.598147289580289	-6.28120683426051
hsa-miR-136	-0.42049842363868	9.01428445063494	-1.12564565596863	0.265487588270732	0.59929276079886	-6.28477236620629
hsa-miR-924	0.303256648388922	8.32591161342129	1.12446800069972	0.265981992835089	0.59929276079886	-6.2860776786135
hsa-miR-34b	-0.360074970231002	8.2250111082722	-1.12205108038807	0.266998709083697	0.599804466634112	-6.28875251708023
hsa-miR-491-5p	-0.421766708898168	10.5958828248863	-1.12075873312062	0.267543482892412	0.599804466634112	-6.29018052661036
hsa-miR-560:9.1	0.524428343687912	10.4472549255206	1.11684416173728	0.26919842072765	0.600526523531382	-6.29449645964334
hsa-miR-19a	0.492636377861437	10.3732857574816	1.11683678764898	0.269201545031309	0.600526523531382	-6.29450457622386
hsa-miR-1181	0.66869182869562	9.99366816515314	1.1123230424753	0.271118766803793	0.603306364744084	-6.29946322569913
hsa-miR-520a-5p	-0.256273641451612	8.07620969127536	-1.10829750107536	0.27283672727217	0.605243859000828	-6.30386940465668
hsa-miR-542-5p	0.578653456432106	9.65988125321895	1.10713109777332	0.273335936322955	0.605243859000828	-6.30514325228133
hsa-miR-518e	0.197631049179451	8.33935044268529	1.10334329193881	0.274961510528592	0.607347415147921	-6.3092711540467
hsa-miR-548o	0.12971491042418	8.07939485326186	1.10021607732579	0.276308694708426	0.608827246428616	-6.31266898318949
hsa-miR-371-3p	0.234483324839354	8.12109530715734	1.0986080101228	0.277003240114104	0.608865312622444	-6.31441262298336
hsa-miR-1278	-0.142754231480036	7.75710511821555	-1.09603429671799	0.278117406787354	0.609823289516662	-6.31719825599603
hsa-miR-138	0.364759776591951	9.84404217377781	1.09169966905358	0.280000965517968	0.612018313645747	-6.32187570099106
hsa-miR-578	0.258392134492031	9.01916311720722	1.09060045944818	0.28048002805567	0.612018313645747	-6.32305903238679
hsa-miR-544	0.0499741762642572	14.7900621650868	1.08767399100941	0.281758246729247	0.613069982052295	-6.32620391205005
hsa-miR-101	-0.331675349425179	13.4754410528291	-1.08637735615706	0.282325887174249	0.613069982052295	-6.32759473871726
hsa-let-7i	-0.10957743857413	14.4593146835936	-1.0784234200422	0.285825416484944	0.619173613060156	-6.33609179005957
hsa-miR-521	0.471648185506536	8.4928502458068	1.06757647454195	0.290646243666395	0.628103300615598	-6.34758317886533
hsa-miR-635	0.358588505463986	8.37988592312664	1.06170990351486	0.293276916295134	0.632268459830516	-6.35375198982884
hsa-miR-30e	0.28288405245177	12.688040619901	1.05778940992502	0.295044073236847	0.63455651157877	-6.3578563266353
hsa-miR-454	0.390384532177377	10.3122752905657	1.05086668466482	0.298182376659651	0.639334942678087	-6.36506817267935
hsa-miR-486-3p	-0.375772122043923	8.62027595110142	-1.04975563383876	0.298688182341264	0.639334942678087	-6.36622140140565
hsa-miR-505	-0.385371373733834	8.85976211839986	-1.04604287932264	0.300382687407502	0.640590125407566	-6.37006662069289
hsa-miR-633	-0.233797481960956	8.17992280632094	-1.0452926239331	0.300725904072068	0.640590125407566	-6.37084205823626
hsa-miR-339-5p	0.433758687931011	11.0616903466147	1.04379403819904	0.301412261454283	0.640590125407566	-6.3723893473276
hsa-miR-376c	-0.611510346165494	11.3633140701951	-1.04137063818775	0.302524456832851	0.641437468614936	-6.37488700379158
hsa-miR-576-5p	-0.624078481380673	10.8814904155042	-1.03806549534531	0.304045842426322	0.641867181178331	-6.37828444817821
hsa-miR-541	0.20810980894109	8.00913656619531	1.03749744658297	0.304307845872064	0.641867181178331	-6.37886731770162
hsa-miR-409-3p	-0.298167441351472	8.41434116875911	-1.0349246570179	0.305496435443023	0.641867181178331	-6.38150340155714
hsa-miR-575	0.0971922978817634	7.75736452178285	1.03324062284698	0.306276147224726	0.641867181178331	-6.38322546571391
hsa-miR-617	0.106264652203201	8.36116816382281	1.03107200102795	0.307282221922975	0.641867181178331	-6.38543909752952
hsa-miR-92a-2*	-0.0898849213214126	7.72142255627847	-1.02982391184186	0.30786225966631	0.641867181178331	-6.3867110676896
hsa-miR-1292	-0.0776050433165754	7.69293436354063	-1.02869568435215	0.308387234057801	0.641867181178331	-6.38785961045081
hsa-miR-652	-0.425252423308399	10.5368084934312	-1.02646537175695	0.309426810414723	0.641867181178331	-6.39012652759033
hsa-miR-128b:9.1	0.449893540337721	8.79186793666832	1.02480097909537	0.310204155377507	0.641867181178331	-6.39181515942827
hsa-miR-20b*	-0.144525245673554	8.18297631384844	-1.02375993872997	0.310691041198935	0.641867181178331	-6.39287002354586
hsa-miR-145*	-0.395180786682888	9.50571828039642	-1.02354804916136	0.31079020369949	0.641867181178331	-6.39308460067996
hsa-miR-300	0.266041037500035	8.72704801824016	1.02247038646204	0.311294873185486	0.641867181178331	-6.39417527224665
hsa-miR-548k	-0.194744010809022	7.93703385442443	-1.01805450306653	0.313368638141033	0.644509089399259	-6.39863293786584
hsa-miR-106a	0.35468559642203	12.8767985322104	1.01669281608963	0.314009990163377	0.644509089399259	-6.40000377071691
hsa-miR-582-3p	0.0877671022904289	8.02339002936487	1.01152502175556	0.316452091893085	0.647925345648203	-6.40519023495137
hsa-miR-520c-3p,hsa-miR-520f	0.409118388872951	8.48407353958384	1.00968621021676	0.31732412960141	0.647925345648203	-6.40702956321161
solexa-9029-92	-0.179384289128226	12.2675788826975	-1.00622018534896	0.318972261396464	0.647925345648203	-6.41048781537106
hsa-miR-31	-0.329524182004844	10.359992392105	-1.00387145092502	0.320092381835963	0.647925345648203	-6.41282478382795
hsa-miR-371-5p	-0.176944304154965	9.09488765136681	-1.00317767879519	0.320423750204478	0.647925345648203	-6.41351407583161
hsa-miR-1254	-0.520124901662967	11.6366525381699	-1.00268341574997	0.320659967188463	0.647925345648203	-6.41400486757854
hsa-miR-216a	0.397532521141949	9.30027006073554	1.00071563417485	0.321601565539015	0.647925345648203	-6.41595652250887
hsa-miR-379	-0.60455355205011	10.6015895553509	-0.999749002618397	0.322064785811625	0.647925345648203	-6.4169138815721
hsa-miR-29c*	-0.477317160349648	10.5547818828612	-0.999548597407347	0.322160878203278	0.647925345648203	-6.41711225300247
hsa-miR-523	0.243095530972688	8.42905536214837	0.997033616893376	0.32336842417935	0.648902261913472	-6.41959845803628
hsa-miR-188-5p	0.347422465773654	10.0609787463033	0.99406648437862	0.324796965778586	0.649424301251551	-6.42252389274063
hsa-miR-509-5p	0.551737871546957	9.51233405118601	0.991998586954424	0.325795061682625	0.649424301251551	-6.42455776797667
hsa-miR-602	0.100923878572454	8.47758077868917	0.991997206963611	0.32579572843654	0.649424301251551	-6.42455912390209
hsa-miR-1323	0.233422855008603	9.3242736166873	0.988941244081581	0.327274481809275	0.650928670678182	-6.42755734048045
hsa-miR-129*	0.187507193151591	8.1695066896864	0.98651590034769	0.328451271153485	0.651661721420398	-6.42993051551678
hsa-miR-301a	0.258540436822967	10.963292257009	0.985196174874724	0.329092793687276	0.651661721420398	-6.43121949670684
hsa-miR-147	-0.0949901406110607	7.89694974565498	-0.979578090786766	0.331833105859349	0.655643872895725	-6.43668810589075
hsa-miR-520h,hsa-miR-520g	0.481755274977123	8.26970505714243	0.973903773130702	0.334616208868339	0.659401137897953	-6.44218086659518
hsa-miR-99b*	-0.355219804428785	9.68158033789899	-0.970539300698598	0.336273684280391	0.659401137897953	-6.44542316439614
hsa-miR-1246	-0.0697297833047994	14.4917249207445	-0.970259728786848	0.336411656952159	0.659401137897953	-6.44569209743445
hsa-miR-106b*	-0.478824114129894	10.7102771418428	-0.969333988874955	0.336868790098171	0.659401137897953	-6.4465820759106
hsa-miR-1282	-0.460034856619014	8.81055231000389	-0.968254953552915	0.337402139525093	0.659401137897953	-6.44761839420078
hsa-miR-487a	-0.307491627152334	8.23967226803801	-0.964828169130781	0.339099643813091	0.659643659980417	-6.45090213819559
hsa-miR-874	-0.419252717983534	9.44721289132864	-0.963622688263054	0.339698133589184	0.659643659980417	-6.45205463033728
hsa-miR-337-3p	-0.367061388759735	9.15972137139177	-0.963563592144588	0.339727491180126	0.659643659980417	-6.45211109306248
hsa-miR-1258	-0.120586936026216	7.76024775911886	-0.95984377898328	0.341578777533719	0.661808881471581	-6.45565842411882
hsa-miR-128a:9.1	0.315475928936287	8.56474739902719	0.942262061896457	0.350418616760842	0.677475992404295	-6.47224564552614
hsa-miR-143*	-0.184952326799726	10.5729682178153	-0.931872653792621	0.355711836513411	0.686233779024799	-6.48190812953452
hsa-miR-509-3-5p	-0.731811522992331	11.1623881132137	-0.929513944262602	0.356920749882831	0.687091550630974	-6.48408738047416
hsa-miR-422a	-0.0808129540344611	7.69513579886427	-0.926370162811623	0.358536173096535	0.688726537636293	-6.486983669094
hsa-miR-1281	0.435288438356814	10.4209819308163	0.923503139699546	0.360013503475576	0.690089849945721	-6.48961671270049
hsa-miR-374a	0.182874506147444	13.8320114246573	0.916046482258595	0.363874185776375	0.694864006132456	-6.49642784853074
hsa-miR-485-5p	-0.131955098807401	8.72188622952057	-0.915476583854756	0.364170342658227	0.694864006132456	-6.49694621268695
hsa-miR-370	0.341882764773716	9.0612634015513	0.913305101686345	0.365300208951231	0.694864006132456	-6.49891847232568
hsa-miR-7-2*	-0.192053000782441	7.91157388794999	-0.912737611703947	0.36559585639672	0.694864006132456	-6.49943315065515
hsa-miR-299-3p	0.274358310804816	8.9575939957898	0.908974224974245	0.367560370282401	0.696103320149646	-6.50283847166583
hsa-miR-519a	0.371472347864299	7.9439998183648	0.908239022130931	0.367944939965075	0.696103320149646	-6.50350213316607
hsa-miR-33b*	0.180963819464247	7.94255410268584	0.906026924496543	0.369103597567584	0.696103320149646	-6.50549583869242
hsa-miR-550	0.341471000300068	9.5467531099432	0.904384477354953	0.369965391175581	0.696103320149646	-6.50697308690472
solexa-7509-112	0.178361054681636	9.25054256454427	0.904091119487586	0.370119451647976	0.696103320149646	-6.5072366652603
solexa-3793-229	0.203327742105595	8.20906508662553	0.899388899919188	0.372594474968456	0.699295267216371	-6.51145024315598
hsa-miR-524-3p	0.421747549495308	8.46780746938733	0.8969571081715	0.373878584256251	0.700243431763271	-6.51362097683551
hsa-miR-330-3p	-0.243799797232699	8.85951668175023	-0.88913070691077	0.378030418721392	0.704728811087031	-6.52056852124099
hsa-miR-1468	-0.555557778757438	9.26084195951592	-0.886349374328518	0.379512902756523	0.704728811087031	-6.52302330793369
hsa-miR-1184	0.376096712140585	11.5129085493587	0.885238152039769	0.380106225025261	0.704728811087031	-6.52400198024027
hsa-miR-574-5p	-0.202733219473938	10.6577688979534	-0.885116972387298	0.380170962737633	0.704728811087031	-6.52410863319993
hsa-miR-1295	0.267075131193986	9.357242886869	0.885075794792131	0.380192962599789	0.704728811087031	-6.5241448713111
hsa-miR-194	-0.447021498824519	9.73270380989	-0.883219065540929	0.38118578970609	0.705115277666203	-6.52577717599571
hsa-miR-10a	0.484992210974989	10.5008796052889	0.881536650666508	0.382086820798931	0.705330702049771	-6.52725336393038
hsa-miR-650	0.101631788107502	7.91771021185331	0.879189723838663	0.383345980007946	0.706204991858901	-6.52930804725976
hsa-miR-526b	0.158607562892904	7.79695428719866	0.875337231844881	0.385418558379785	0.708571132890444	-6.53266929523035
hsa-miR-181a	-0.163715288934446	13.9016528042309	-0.871546737834043	0.387464646123017	0.708946332580427	-6.53596246620093
hsa-miR-493	0.250686581648324	8.08799147277808	0.871005861964271	0.387757162583717	0.708946332580427	-6.53643124651193
hsa-miR-548p	0.199331461186068	8.255624228826	0.870392605511585	0.38808899141166	0.708946332580427	-6.53696241769451
hsa-miR-765	-0.161653179632159	8.48489063342533	-0.867472715495284	0.38967136440953	0.708946332580427	-6.53948649340289
hsa-miR-593	-0.164710487530561	8.30379081043393	-0.866796399576569	0.390038454815016	0.708946332580427	-6.54006995442762
hsa-miR-26a-2*	-0.276248976389628	8.62621464350437	-0.86454137481303	0.391263998573344	0.708946332580427	-6.54201218143591
hsa-miR-320d,hsa-miR-320b,hsa-miR-320a,hsa-miR-320c	0.087740710111273	14.2469977920836	0.863496184517422	0.391832845780599	0.708946332580427	-6.54291072506339
hsa-miR-18a*	0.317981503692973	10.0474860244057	0.863315201648985	0.391931398545575	0.708946332580427	-6.54306620766755
hsa-miR-557	-0.227706945938611	7.98144617726545	-0.860706252025283	0.393353800036144	0.708985902449087	-6.54530404134763
hsa-miR-595	-0.256421093050694	8.44428835783616	-0.856217233099152	0.395808736808279	0.708985902449087	-6.54913910522417
hsa-miR-185	0.261293194180542	11.3818410738149	0.855838706097758	0.396016178701541	0.708985902449087	-6.54946159786051
solexa-9655-85	-0.207190883132547	9.67392869230332	-0.855182420158991	0.396375999261509	0.708985902449087	-6.55002040356097
hsa-miR-653:9.1	0.233028953655293	8.77653407944678	0.85306599664047	0.397537749421267	0.708985902449087	-6.55181962939658
hsa-miR-340	-0.375184838791197	11.0599903284776	-0.852999301444843	0.397574394145869	0.708985902449087	-6.55187625825288
hsa-miR-342-3p	-0.361651130168367	12.0558636091534	-0.850675450447736	0.398852509231089	0.708985902449087	-6.55384668141794
hsa-miR-561	0.116688404061444	8.42371583767449	0.850571496145065	0.398909743387078	0.708985902449087	-6.55393470348822
solexa-7111-119	-0.228884219555056	8.19173008756862	-0.849703244110579	0.399387975888814	0.708985902449087	-6.55466947708637
hsa-miR-216b	-0.137400027034884	9.06532036907617	-0.848883786367517	0.399839657999652	0.708985902449087	-6.55536228834059
hsa-miR-19b-1*	0.127870514417619	7.98990278882071	0.842891861338432	0.403151982557777	0.712007206841073	-6.56040840970387
hsa-miR-369-5p	0.141607155284392	9.13001639166618	0.840037300746783	0.404735910670664	0.712007206841073	-6.56280016004327
hsa-miR-21	0.0333384733693727	14.8725438378064	0.839663913780025	0.40494337714445	0.712007206841073	-6.56311242592989
hsa-miR-218-1*	-0.157036161252732	9.86823610501508	-0.839081903171817	0.405266892451264	0.712007206841073	-6.56359889571828
hsa-miR-1208	0.147341318495705	8.7165834400615	0.836823229961478	0.406523899030667	0.712007206841073	-6.56548368450242
hsa-miR-1301	0.253313569353285	11.3380020819901	0.836730243724872	0.406575699402551	0.712007206841073	-6.56556117251615
hsa-miR-518f:9.1	-0.240269878730601	8.17267536594252	-0.835811823822617	0.407087546514251	0.712007206841073	-6.56632606720202
hsa-let-7i*	0.225447219707895	8.7311102859825	0.833314021610169	0.408481602694806	0.713058176354622	-6.56840219550874
hsa-miR-187	-0.489965426673971	9.30201561158379	-0.83109712961604	0.409721326456287	0.713836186984888	-6.57023976993143
hsa-miR-150	-0.265509598845908	13.9996085394007	-0.824741356946157	0.41328832452319	0.716979780992057	-6.57548162857853
hsa-miR-146b-5p	0.387590536083128	12.4145034485823	0.822886978519599	0.414332598203842	0.716979780992057	-6.57700362331622
hsa-miR-625	0.232303492865334	11.2686572941593	0.822722480023669	0.414425311294346	0.716979780992057	-6.57713847553364
hsa-miR-598	0.381839975186422	9.30293733369338	0.822207253889369	0.414715779884171	0.716979780992057	-6.57756067655393
hsa-miR-1291	0.146264386157156	8.3426701767124	0.819140304539648	0.41644739296551	0.718591566748548	-6.58006855047549
hsa-miR-1231	-0.153422849915605	9.5849864149549	-0.816793430715038	0.417775408702605	0.719502092765597	-6.58198144469432
hsa-miR-1182	0.467069043524186	9.81925697471644	0.812470838271697	0.420228125477494	0.722342418363799	-6.58549071372493
hsa-miR-221*	0.346461768026535	8.86665570996008	0.806444071884602	0.423662313836274	0.72506321954938	-6.59035320929113
hsa-miR-490-3p	-0.0587276318546994	7.87600221947338	-0.805526222362062	0.424186804229436	0.72506321954938	-6.59109064842557
hsa-miR-96	-0.111393571774794	8.03604367947251	-0.805449720192247	0.424230537800861	0.72506321954938	-6.59115207653482
hsa-miR-30a*	-0.53776298486558	10.7532285920462	-0.802266071007069	0.426052921442237	0.725596766132194	-6.59370337147717
hsa-miR-877	0.424941318044612	10.4880243154215	0.801834195863575	0.426300496864051	0.725596766132194	-6.59404870610154
hsa-miR-1225-5p	0.466073692938647	10.8802643650777	0.800677407174212	0.426964059270223	0.725596766132194	-6.5949728002801
hsa-miR-122	-0.147529016005194	8.3678366718824	-0.799081795759384	0.427880357005559	0.725781964052825	-6.59624531008049
hsa-miR-134	-0.374118256108529	9.31404448711641	-0.796350751482754	0.429451420874344	0.727075004455811	-6.59841758793515
hsa-miR-219-1-3p	0.142478947974338	7.84968257849547	0.79449602575526	0.430520336795688	0.727514629284443	-6.59988870318559
hsa-miR-148b*	0.136166155906695	8.55887010030294	0.786956604993835	0.434881784903774	0.732893634784479	-6.60583429142262
hsa-miR-1289	0.135616522428903	8.63027701154803	0.786177586605376	0.435333927669535	0.732893634784479	-6.6064454711797
hsa-miR-582-5p	-0.378539894534862	10.1363164405475	-0.783590574973886	0.436837432072235	0.734050189594278	-6.60847087406398
hsa-miR-551b*	0.083175481810394	7.81134961759675	0.781236310484625	0.438208340972529	0.734980034578924	-6.61030839110529
hsa-miR-34a	-0.253779629419901	12.724227347299	-0.777403934046792	0.440445404186867	0.737356458778386	-6.61328803351841
hsa-miR-571	0.130067236387525	9.53425297538845	0.77319157317435	0.442912032664172	0.740107653094965	-6.61654659822503
hsa-miR-625*	-0.199647796470598	10.2444594430932	-0.765695382505933	0.447321613766668	0.745938551051737	-6.62230265370416
hsa-miR-606	0.0368146430092011	7.67414017287981	0.76420793152814	0.448199641210761	0.745938551051737	-6.62343829688432
hsa-miR-555	-0.0343070007462147	7.74450559493235	-0.762428914333841	0.449251099051889	0.745938551051737	-6.62479371087273
hsa-miR-331-3p	0.295719892005989	12.9629747305826	0.761635560417737	0.449720461256998	0.745938551051737	-6.62539716292081
hsa-miR-153	0.0715591978455929	7.77390974430004	0.755840991155025	0.453157295336525	0.74898832493602	-6.62978607967317
hsa-miR-124*	0.132017105473471	7.73946161301274	0.755726397626733	0.453225415756612	0.74898832493602	-6.629872544449
hsa-miR-569	0.371062674605403	8.50260942925593	0.750450729837561	0.456367984265986	0.752397139977581	-6.63383933245395
hsa-miR-1272	-0.078642528275731	8.68925366344086	-0.749455876607424	0.456962000475817	0.752397139977581	-6.63458431848646
hsa-miR-935	-0.24869966906075	9.02120772229513	-0.744838331561973	0.459724932342836	0.755562548768208	-6.63802946094313
hsa-miR-556-5p	0.0886731392756124	7.75272949479586	0.735340575199528	0.465438115968306	0.761852520285784	-6.64505019736999
hsa-miR-489	0.149944724030008	7.75219963040223	0.73424824973432	0.466097776451707	0.761852520285784	-6.64585198755643
hsa-miR-26a-1*	-0.211576402673252	8.16801419070829	-0.732834720033595	0.466952206158427	0.761852520285784	-6.64688781595835
hsa-miR-16	0.0558392778662995	14.380522018756	0.731872768098988	0.46753418365309	0.761852520285784	-6.64759161232414
hsa-miR-384	-0.0875223747936538	8.20672694232598	-0.731451281768035	0.467789311677145	0.761852520285784	-6.64789970062779
hsa-miR-183*	-0.162852415515991	8.35746836345771	-0.729047085980649	0.469246101645921	0.762843120035593	-6.64965374006854
hsa-miR-1298	0.0493845993276993	7.99789863169927	0.722801566548906	0.473042529754222	0.767626776622826	-6.654183872483
hsa-miR-517a,hsa-miR-517b	0.383524440514863	10.4438813728874	0.719740384831615	0.474909646943744	0.76926805874311	-6.65639032645828
hsa-miR-548j	0.120885394108258	8.60046158846973	0.717388929136177	0.47634670135597	0.770208065681685	-6.65807898765737
solexa-5874-144	-0.0527968623413315	7.9164138693544	-0.715449286918262	0.477533925705091	0.770741470752022	-6.65946783461212
hsa-miR-29b-1*	-0.313363281867421	12.1618286846623	-0.707105842297334	0.482659763616511	0.777582549282774	-6.66539997345863
hsa-miR-532-5p	-0.280922361102563	12.3266240423776	-0.705739044945331	0.483502386039011	0.777582549282774	-6.6663652529853
hsa-miR-30c-2*	0.270138174036761	9.30374614217252	0.702362318614816	0.48558763564268	0.779376283606044	-6.66874216008605
hsa-miR-483-3p	0.210562028456499	9.30443815045739	0.700105689731013	0.486983972480622	0.779376283606044	-6.67032438650458
hsa-miR-107	0.282851648613912	10.2045960825774	0.698185288335366	0.488174017369021	0.779376283606044	-6.67166693365516
hsa-miR-135a	0.146557835697225	8.95740190023248	0.696646192279363	0.489128936852066	0.779376283606044	-6.67274029918244
hsa-miR-564	0.195166810368079	9.46905615712156	0.691854660902234	0.492108421368596	0.779376283606044	-6.67606702839576
hsa-miR-1238	-0.335559246733636	13.5288927265939	-0.691419744866203	0.492379357325873	0.779376283606044	-6.67636787218908
hsa-miR-302b*	0.410497358878185	11.7235706437012	0.691270725175902	0.492472209790688	0.779376283606044	-6.67647091063417
hsa-miR-515-5p	0.249205073027781	8.25069387829703	0.691207487124316	0.492511615617172	0.779376283606044	-6.67651462947852
hsa-miR-504	-0.404066215569635	12.3155001344657	-0.69003479480737	0.49324267609577	0.779376283606044	-6.67732464432512
hsa-miR-29a*	0.313100823039404	11.3101086348455	0.689963561019329	0.493287102749543	0.779376283606044	-6.67737380420656
hsa-miR-1293	0.149896152823651	8.5742296718956	0.687960322144924	0.494537373182677	0.779980874546012	-6.67875423976444
hsa-miR-628-3p	-0.385915516176228	10.1398450205146	-0.684250038177638	0.49685765033917	0.782267999395647	-6.68130059413997
hsa-miR-30b	-0.0800205738619795	14.2337249166258	-0.682556900369578	0.497918458152063	0.782567646641092	-6.68245809533887
hsa-miR-596	-0.147452018069394	9.28968574537644	-0.668875130609174	0.506535873057907	0.793579662430575	-6.69170817480531
hsa-miR-132	0.297097581822353	12.990239155401	0.668550731346103	0.506741169876956	0.793579662430575	-6.69192526374954
hsa-miR-628-5p	0.347218525846706	12.1489512312339	0.667236729713205	0.507573198996196	0.793579662430575	-6.69280353882033
hsa-miR-34c-3p	-0.280167033758099	8.7544260694973	-0.665407121901501	0.508732939481701	0.794012001031336	-6.69402361496987
hsa-let-7f-1*	0.160046872259656	9.41696742333934	0.66329413240823	0.510074084703806	0.794497816885608	-6.69542856688522
hsa-miR-223	0.253162129735211	13.0318516131046	0.661213730693971	0.511396403343464	0.794497816885608	-6.69680755904542
hsa-miR-17*	-0.335173157391027	9.8788796055681	-0.659097691400865	0.51274326079778	0.794497816885608	-6.6982058043856
hsa-miR-519e	-0.230912638397406	9.40753568363552	-0.6559759071647	0.514733742491258	0.794497816885608	-6.70026058321917
hsa-miR-517a	-0.223019572296382	10.911826785505	-0.654699871860524	0.515548543888995	0.794497816885608	-6.70109771587365
hsa-miR-627	-0.243915390377945	9.52779255296859	-0.654654654266054	0.515577429829996	0.794497816885608	-6.70112735110172
hsa-miR-324-5p	0.181727716632908	12.2210380100998	0.65413437182438	0.515909859274605	0.794497816885608	-6.70146819496371
hsa-miR-150*	0.281118562864407	10.0479851353707	0.653814545616539	0.516114265919016	0.794497816885608	-6.70167758503973
hsa-miR-922	0.0799118256568221	8.85246625834887	0.649111041860376	0.51912534400903	0.797080984798627	-6.7047453336598
hsa-miR-599	-0.0936510524729259	7.77804558319806	-0.647104174177968	0.520412931402376	0.797080984798627	-6.70604763369262
hsa-miR-548n	0.0293399158874079	7.71588884792887	0.646221241601534	0.520979948686362	0.797080984798627	-6.70661933109282
hsa-miR-517*	-0.169384798099102	8.27072444647328	-0.645362318894424	0.521531860877484	0.797080984798627	-6.70717474516664
hsa-miR-590-3p	0.270213308769728	9.51018026462593	0.644283555741605	0.5222254727991	0.797080984798627	-6.70787128720332
hsa-miR-141*	-0.104154445709412	7.80363421423167	-0.641471734473739	0.524035679258875	0.798277331208434	-6.70968145044969
hsa-miR-1305	-0.138014969887649	9.21670546847982	-0.640308979783264	0.52478520883669	0.798277331208434	-6.71042771861759
hsa-let-7b*	-0.291393721634867	10.4794493029404	-0.636907375569506	0.526981174680151	0.799674082758098	-6.71260325205938
hsa-miR-1255a	0.0381145647013792	7.69143784035463	0.63613191847024	0.527482459483373	0.799674082758098	-6.71309760761378
hsa-miR-615-3p	0.15891175978401	11.4672679311591	0.632339895128476	0.529937366075259	0.801052251105404	-6.71550649184217
hsa-miR-665	0.14453072702387	9.13727852837067	0.631934983323912	0.530199853327512	0.801052251105404	-6.71576287431631
hsa-miR-132*	0.16216680828048	9.17974262072519	0.630470949420237	0.531149491554628	0.801052251105404	-6.71668852351779
hsa-miR-520d-3p	0.164641524727226	7.97874640133625	0.628556441539251	0.532392665718237	0.801052251105404	-6.71789579916109
solexa-3022-299	-0.120082354623957	9.80033332940722	-0.627857694954205	0.532846769923283	0.801052251105404	-6.7183355233778
hsa-miR-302d*	0.157211151824478	8.09804501354719	0.625086700018038	0.534649578519891	0.801788348135138	-6.72007457957534
hsa-miR-452	0.23069752774164	9.51905077373629	0.624364220708094	0.535120143360493	0.801788348135138	-6.72052675715204
hsa-let-7a*	-0.282754704275595	9.45554999236497	-0.616165042358801	0.540475442595915	0.808464929939646	-6.72562227271879
hsa-miR-876-5p	0.120051638060101	8.60017175344644	0.614464555234351	0.541589560618389	0.808785739195899	-6.72667075925101
hsa-miR-507	-0.269430143074148	10.723713894483	-0.612842832817439	0.542653171911563	0.809030184989213	-6.72766802091374
hsa-miR-122*	0.0645004470540265	8.49101201352637	0.609491921365469	0.54485426519574	0.810029034917996	-6.72972040133505
hsa-miR-324-3p	-0.193556006497841	12.7498217281264	-0.609069327753668	0.545132175445932	0.810029034917996	-6.72997844568721
hsa-miR-373	0.190730447767996	7.90885416527118	0.606515911566187	0.546812917865889	0.810029034917996	-6.73153386058117
hsa-let-7g*	0.136611673740346	8.0568537093757	0.605056033054755	0.547775042879016	0.810029034917996	-6.73242025204802
hsa-miR-502-5p	-0.186735465144189	8.45349938289197	-0.604975242152666	0.547828312825519	0.810029034917996	-6.73246924419989
hsa-miR-940	0.158563913027791	13.2222340548562	0.601159947497795	0.550346946229603	0.811220197298516	-6.73477551991212
hsa-miR-1266	0.0278137026991443	7.62155185906164	0.600769456002486	0.550605056403141	0.811220197298516	-6.7350107532873
hsa-miR-34c-5p	-0.178245087460525	8.64280022674757	-0.599656596260513	0.551340979476522	0.811220197298516	-6.73568031684617
hsa-miR-520g	0.243388158230269	8.20744552226957	0.594990471523294	0.554432048459546	0.814435313014921	-6.73847441004122
hsa-miR-7-1*	-0.186671143665276	14.0287289150754	-0.592838081828023	0.555860831264966	0.815202100011753	-6.73975601346975
hsa-miR-184	-0.087112911713267	7.74754150316603	-0.589513799412447	0.558071158473366	0.817110702715889	-6.74172639733207
hsa-miR-584	-0.2414273365517	12.7488219931456	-0.586553864869514	0.560042924587989	0.818500240739473	-6.74347162328425
hsa-miR-600	-0.107031722270297	7.98306172372278	-0.584320823958383	0.561532765637174	0.818500240739473	-6.74478252428073
hsa-miR-519d	0.263234932331009	8.46153239439593	0.583888543794761	0.56182140218646	0.818500240739473	-6.74503572320946
hsa-miR-514	-0.505335263538958	12.546927276144	-0.582630222711872	0.562662011987758	0.818500240739473	-6.74577170546734
solexa-8000-104	-0.0777935335420903	8.24032489122688	-0.580468913487642	0.564107311255805	0.819277015862631	-6.74703218115354
hsa-miR-720	0.0224282738128654	14.9052027780296	0.578801584427129	0.565223534411446	0.819574124896596	-6.74800140831625
hsa-miR-186*	0.110300389490217	9.47393230552223	0.571729590907733	0.569970114386243	0.824975920489453	-6.75208180074997
hsa-miR-375	0.339661483632234	9.5936211196477	0.570519543630896	0.570784229749099	0.824975920489453	-6.75277501067691
hsa-miR-616*	-0.131223924442564	8.0539219051676	-0.567863657068811	0.572573096029775	0.826233087208295	-6.75429142566891
hsa-miR-99b	-0.174697340040527	11.9645749578954	-0.564833299701722	0.574617526374172	0.826591673989448	-6.75601311473639
hsa-miR-641	-0.0755776431397024	8.60504150617863	-0.564769647374437	0.574660507501007	0.826591673989448	-6.75604918106536
hsa-miR-587	0.0791929590878055	8.23563994727461	0.55804425961855	0.579210610923152	0.830556713557399	-6.75983725910588
solexa-3464-254	0.0470633924096537	7.87468570453609	0.557880024196673	0.579321942829699	0.830556713557399	-6.7599292040392
hsa-miR-130a*	-0.233583512913878	8.68666626700789	-0.556074162880615	0.580546781251866	0.830556713557399	-6.76093842712037
hsa-miR-1207-5p	0.140580861716975	9.02119151517082	0.554208556987618	0.581813451251185	0.830556713557399	-6.76197764368331
hsa-miR-17-5p:9.1	0.277116164997066	10.0388083523615	0.553880381153265	0.582036406608634	0.830556713557399	-6.76216009374102
hsa-miR-373*	-0.0396283355190734	7.75346258130095	-0.551830493079254	0.5834299837087	0.831225919737118	-6.76329731651855
hsa-miR-193a-3p	-0.140906414867812	11.029044882864	-0.548781166977051	0.585505965519259	0.831353192023892	-6.76498129053576
hsa-miR-148a	-0.178095960777828	13.5788370014373	-0.54675086628905	0.586890149422134	0.831353192023892	-6.76609739862804
hsa-miR-604	-0.1294446803984	8.10923521291641	-0.54658902120156	0.587000556517165	0.831353192023892	-6.76618619303308
hsa-miR-32*	0.137844146656578	8.19640765786405	0.546269833733187	0.587218328070269	0.831353192023892	-6.7663612353289
hsa-miR-513a-3p	-0.34133259060747	10.124764178795	-0.542850208769821	0.589553842062555	0.832751613290888	-6.76823021427948
hsa-miR-15a*	-0.318140905715314	9.74120795888485	-0.541531371229847	0.590455749697575	0.832751613290888	-6.76894791806741
hsa-miR-519c-3p	0.215606333190788	8.31948041172788	0.540757882587633	0.590985015883856	0.832751613290888	-6.76936804314491
hsa-miR-19a*	-0.177397040628893	8.2761506022601	-0.53834418297249	0.592638052212434	0.83375483581488	-6.77067524153336
hsa-miR-98	-0.205313358142933	12.5065242819643	-0.537011284448135	0.593551829723607	0.83375483581488	-6.77139462729155
hsa-miR-1825	0.0753087652213065	8.26731842588343	0.533067246222157	0.59625957180088	0.835480238584181	-6.77351295521267
hsa-miR-1259	0.0331859381898791	7.84201359323686	0.532515490801618	0.596638835562897	0.835480238584181	-6.77380806960186
hsa-miR-488	0.0788375484226131	8.03517621319336	0.529831834178346	0.598485127940895	0.836762255083771	-6.77523915156171
hsa-miR-302c	0.0745143690096244	7.88287738469636	0.525502382242973	0.601469298567402	0.839628725795178	-6.77753279081297
hsa-miR-190	-0.0844565630478602	9.15024177692629	-0.522733160013822	0.60338166251403	0.84067376735811	-6.77899009501954
hsa-miR-133b	0.163058554224746	8.12540520897419	0.521711139413123	0.604088157634415	0.84067376735811	-6.77952600904766
hsa-miR-623	0.358979598273544	10.8579926433762	0.520117469525715	0.605190580564148	0.840861978438317	-6.78035960632294
hsa-miR-127-5p	-0.0711157944879215	7.92839831627494	-0.516755875723109	0.607519004130942	0.840861978438317	-6.78210967134403
hsa-miR-196b	0.188516002918247	10.4753473963607	0.515041795095788	0.608707851520425	0.840861978438317	-6.78299770839111
hsa-miR-210	-0.361459971239661	10.9648512176151	-0.514071933373264	0.609380997429825	0.840861978438317	-6.78349888419918
hsa-miR-298	0.0773932273464162	9.22736111108943	0.510886819433641	0.611594062029007	0.840861978438317	-6.78513821335832
hsa-miR-1228	-0.161196391931247	8.4441140456475	-0.510598938870861	0.611794266089313	0.840861978438317	-6.7852858840812
hsa-miR-889	-0.156611448132228	10.086766198008	-0.509883883499296	0.612291674308466	0.840861978438317	-6.78565232115964
hsa-miR-144	-0.13645626541166	8.19573008721017	-0.509198449395927	0.612768650009008	0.840861978438317	-6.78600310131566
hsa-miR-103	0.159956821173191	12.7511733256707	0.508779190372397	0.613060484664866	0.840861978438317	-6.78621743252633
hsa-miR-1263	0.0646203025753884	8.34365666481969	0.507027905366738	0.614280188201915	0.840861978438317	-6.78711082459355
hsa-miR-1284	-0.0927657889917057	9.49916280517522	-0.506695191037956	0.614512035410427	0.840861978438317	-6.78728020912664
hsa-miR-383	-0.0605633297802424	8.36754325643284	-0.50503797919424	0.615667429864768	0.841162643538642	-6.78812225427489
solexa-2502-366	0.0520832591179374	7.85765521020553	0.50145866556785	0.618166243051018	0.843295072083255	-6.7899316168842
hsa-miR-144*	0.13399144093901	8.38254306423084	0.494583206698031	0.622978935608868	0.848572822897533	-6.79337144461189
hsa-miR-182*	-0.135541329947703	9.86148141778474	-0.491012023592134	0.625485270348422	0.849508593800084	-6.79513956429229
hsa-miR-629	0.201546918114261	9.76176599083287	0.490911581156815	0.625555827692609	0.849508593800084	-6.79518911057501
hsa-miR-452*:9.1	0.251998905895638	12.5088740501043	0.481923085096262	0.631884162815291	0.856808238870207	-6.79958229416512
hsa-miR-651	-0.102529551132506	9.80088423537422	-0.480151747342174	0.633134570648758	0.857210811766918	-6.8004385576035
hsa-miR-490-5p	0.106740748121269	8.05490384066374	0.470124305949196	0.640233323797901	0.865518433224531	-6.8052268897986
hsa-miR-190b	-0.238835184836894	9.3646388418764	-0.46710959598966	0.642374217234819	0.865809749332679	-6.80664689449659
hsa-miR-30d*	0.122384532751383	9.92524525884884	0.467026608703255	0.642433193954755	0.865809749332679	-6.80668585550787
hsa-miR-92a	-0.0594491459086566	14.2362325507734	-0.46575376820627	0.643338056233848	0.865809749332679	-6.80728257077886
hsa-miR-942	0.155997132663531	8.5017259190906	0.463596294952923	0.644873047290906	0.866129213276409	-6.80829031875087
hsa-miR-423-5p	0.137735959311282	13.6420690783576	0.461461874296664	0.646393171273678	0.866129213276409	-6.80928273292542
hsa-miR-1322	0.101533552949274	9.11230502174465	0.461360030394372	0.646465742056141	0.866129213276409	-6.80932997244999
hsa-miR-412	0.0511331776224893	8.36313584382614	0.456079262056085	0.65023338162491	0.869880669763087	-6.8117652462547
hsa-miR-126	-0.0807893598789562	13.4584820370421	-0.453757040963455	0.65189312809006	0.870805233511091	-6.81282735603841
hsa-miR-579	0.108452225267488	8.02746917827253	0.450641173611737	0.654122902008942	0.872487372264153	-6.81424400406609
hsa-miR-637	-0.114767203172269	8.05831656495763	-0.449133142565569	0.655203221104472	0.872633623367289	-6.81492616167016
hsa-let-7f-2*	0.10264977883971	7.99584926553478	0.441569619079302	0.660632728089718	0.878558394265631	-6.81831329136631
hsa-miR-15b*	0.183874650888361	9.77990122811103	0.438632176102645	0.662746370310604	0.878558394265631	-6.81961335840154
hsa-miR-654-3p	-0.246642367099451	12.0666898504072	-0.438615518124953	0.662758364492581	0.878558394265631	-6.81962070640738
hsa-miR-1304	0.304229301263526	10.3402430333024	0.437501360133782	0.663560789439781	0.878558394265631	-6.82011154417561
hsa-miR-654-5p	-0.228298044375682	10.1332076142853	-0.434351420277903	0.665831546539641	0.879076216484206	-6.82149253315408
hsa-miR-30a	-0.0781739254362837	13.4200981423742	-0.434246041301004	0.665907567770572	0.879076216484206	-6.82153856191216
hsa-miR-875-3p	0.0394567396744332	8.4063581033629	0.428222907512889	0.670258554812341	0.880311691976252	-6.82415099349573
hsa-miR-29a	0.0516566135638854	14.2338479204592	0.426677778240786	0.671376568781478	0.880311691976252	-6.82481532802527
hsa-miR-15b	-0.0738162537323976	13.9212288928224	-0.425180203295423	0.672460888410254	0.880311691976252	-6.82545694082642
hsa-miR-155*	0.0927011546371954	8.11014042181946	0.425107544585667	0.672513514832191	0.880311691976252	-6.82548801334697
hsa-miR-1243	-0.144362815005209	9.01031687603369	-0.424937152776847	0.672636935434689	0.880311691976252	-6.82556086077543
hsa-miR-1296	-0.231914502544974	9.55685220036364	-0.423803921726933	0.673458004155335	0.880311691976252	-6.82604461201232
hsa-miR-659	-0.0765897199601078	8.50679102404306	-0.423472875135367	0.673697935572482	0.880311691976252	-6.82618568636303
hsa-miR-411	-0.19586516570404	8.81498034679202	-0.419060960789419	0.676898795941367	0.883210475401001	-6.82805535592852
hsa-miR-581	0.0949281231927603	9.08286747468964	0.415998849390585	0.679123909704784	0.884829557716813	-6.82934157630697
hsa-miR-518b	0.234151058266947	9.6744756227074	0.413628971719346	0.680847983677688	0.8857920945387	-6.83033059630773
hsa-miR-624*	0.15955126683059	10.1427089716523	0.41094789208953	0.682800525977715	0.887048660193592	-6.83144272299059
hsa-miR-425*	0.168132163818902	9.94269833116567	0.405665734561674	0.686653735060817	0.890767255151046	-6.83361276835037
hsa-miR-1262	-0.112098218521799	8.72011776464502	-0.401388479190088	0.689780049480817	0.891360246010835	-6.8353495346751
hsa-miR-524-5p	0.126908948361666	8.01783414252552	0.400292538778726	0.690581970282101	0.891360246010835	-6.83579159369459
hsa-miR-128	-0.201310358094245	11.7524828049248	-0.399839923745261	0.690913261829228	0.891360246010835	-6.8359738102357
hsa-miR-337:9.1	0.0566951458518412	7.80282873017221	0.399616453008327	0.691076853692494	0.891360246010835	-6.83606370091031
hsa-miR-33b	0.114589975491633	8.21936204035073	0.397382977883291	0.69271268475778	0.892190119766825	-6.8369593679194
hsa-miR-221	0.0421496838856452	14.4889928753284	0.395433006197009	0.694142080697972	0.892696348927502	-6.83773726499665
hsa-miR-10b*	0.0764890085224934	8.36303312096984	0.391549151250597	0.696992412972466	0.892696348927502	-6.83927530873116
hsa-miR-589	-0.24196078967951	10.4386601555829	-0.391534033256	0.697003516593348	0.892696348927502	-6.83928126611782
hsa-miR-492	0.0705724777387653	7.85098943510105	0.388638226364434	0.699131611323191	0.892696348927502	-6.84041816897996
hsa-miR-563	0.07512010306999	8.80311572864949	0.38688905624814	0.700418236855099	0.892696348927502	-6.8411008339196
hsa-miR-133a	0.120313402212092	9.47963294123125	0.386764825653526	0.700509650042083	0.892696348927502	-6.84114920211155
hsa-miR-645	0.0905739037248541	9.25533730074735	0.386176702219989	0.700942472264183	0.892696348927502	-6.84137797366565
hsa-miR-1265	-0.0383066067885602	7.82916083191895	-0.384908328642356	0.701876256174029	0.892696348927502	-6.84187017454214
hsa-miR-151:9.1	-0.152701655564144	11.8065255477806	-0.384682415097723	0.702042623683809	0.892696348927502	-6.8419576728946
hsa-miR-491-3p	0.0572382373095142	9.11206990853828	0.380742046829948	0.70494675119129	0.894531471451528	-6.84347559799109
hsa-miR-1277	0.0202349046169568	7.63329360187764	0.379604839655616	0.705785720643302	0.894531471451528	-6.84391078796456
hsa-miR-520e	-0.232328429730744	9.58851219759779	-0.378676453643094	0.706470906263164	0.894531471451528	-6.84426510582824
hsa-miR-548b-3p	0.123442691784142	8.77834979721253	0.377234623495228	0.70753551927751	0.894619454051311	-6.84481366878518
hsa-miR-634	-0.0513829334094211	8.30920949915491	-0.367811863384278	0.714507470019753	0.901053398043282	-6.84834743079845
hsa-miR-593*	-0.0417937210351376	7.94598974870381	-0.366893714773366	0.715188137488897	0.901053398043282	-6.84868700484525
hsa-miR-22	0.0880485400566915	12.5953522513383	0.365992028084237	0.715856827858677	0.901053398043282	-6.84901966878231
hsa-miR-498	0.111601102364297	8.31976494306162	0.364945619387503	0.716633125251331	0.901053398043282	-6.84940470489351
hsa-miR-154*	0.0506771643764807	8.25248500176142	0.361958442446282	0.718850873010511	0.902579517928002	-6.85049783081119
hsa-miR-449b	0.0908208870224279	10.1032152201548	0.358804583401532	0.721195016184387	0.902994426617802	-6.85164225131931
hsa-miR-181d	0.0429019930454908	7.91594352143876	0.358517462425584	0.721408556586654	0.902994426617802	-6.85174594215772
hsa-miR-1268	0.157638031328164	8.99337610429553	0.356249626825137	0.723095997515219	0.902994426617802	-6.85256204537756
hsa-miR-148b	0.138292650559061	10.547906309239	0.354932889689486	0.724076386179018	0.902994426617802	-6.85303352170753
hsa-miR-218-2*	-0.0511338661069498	8.31914147526448	-0.354762159535878	0.724203539033855	0.902994426617802	-6.85309452681502
hsa-miR-135b*	-0.0801235952208028	8.51776534746849	-0.348058408060532	0.72920237713117	0.907968056843382	-6.85546681201203
hsa-miR-337-5p	0.0358089253581326	8.24549800872737	0.345512607435737	0.731103845732743	0.908517647152595	-6.85635590486453
hsa-miR-545	0.044966968092794	8.07273635026178	0.344266874126052	0.732034909603329	0.908517647152595	-6.85678859619421
hsa-miR-541*	0.0867833724746738	8.32133980352345	0.34341007113289	0.732675521897254	0.908517647152595	-6.85708529403177
hsa-miR-124a:9.1	-0.152722827700144	8.91840202763916	-0.340509395646055	0.734845712284119	0.9099535748532	-6.85808429033937
hsa-miR-20a*	-0.146206962595187	9.99052522090714	-0.33655562848632	0.737807300625055	0.911955466774717	-6.85943238647133
hsa-miR-219-5p	0.173705250693292	8.57103390168138	0.335643387607364	0.738491190002218	0.911955466774717	-6.8597412030779
hsa-miR-100*	0.0774469024405029	8.45220476059189	0.333354894345826	0.740207765502301	0.912821373369778	-6.86051224308273
hsa-miR-17	-0.110827576625448	13.6366249254383	-0.329241211551002	0.743296741860758	0.912822033675367	-6.86188501969589
hsa-miR-33a*	0.0847299781033062	8.71519666061461	0.326978635228082	0.744997535141665	0.912822033675367	-6.8626328284047
hsa-miR-186	0.144948423437352	11.4721615400918	0.323624316563414	0.747521351948926	0.912822033675367	-6.8637320207806
hsa-miR-609	0.0648382438716695	9.44929655528007	0.323147934833293	0.747880012177548	0.912822033675367	-6.86388721313495
hsa-miR-148a*	-0.0290179905528216	8.11745830450758	-0.32303391180208	0.747965866637903	0.912822033675367	-6.86392432500067
hsa-miR-1252	0.0827156938503215	7.98274360310432	0.32118327441085	0.749359766429236	0.912822033675367	-6.86452484077829
hsa-miR-125b-1*	-0.0996050210206807	9.12202334950507	-0.321177947799058	0.749363779651226	0.912822033675367	-6.86452656425802
hsa-miR-512-5p	0.183460960812312	9.97726384200305	0.318979010797032	0.751021117157208	0.912822033675367	-6.86523562104308
hsa-miR-613	-0.0417227434685543	8.0606925054569	-0.317652616117924	0.752021392488104	0.912822033675367	-6.86566097671001
hsa-miR-520d-5p	-0.052870753358409	8.2231888849876	-0.317329253937777	0.75226531500392	0.912822033675367	-6.86576440663564
hsa-miR-1255b	0.0681079919180316	8.52051498030799	0.31667500321911	0.75275891526392	0.912822033675367	-6.86597335292179
hsa-miR-1183	0.191152500011061	10.7732124456442	0.314020450940351	0.754762710976563	0.912822033675367	-6.8668167227388
hsa-miR-548b-5p	0.0681323276402619	10.5439641694742	0.313132827027312	0.755433116092289	0.912822033675367	-6.86709714930581
hsa-miR-768-3p:11.0	-0.117854559118566	13.5331686648287	-0.310096232610895	0.757728027713076	0.912822033675367	-6.868050518826
hsa-miR-501-5p	-0.168596801973509	10.3200517196559	-0.309203006102878	0.75840350476037	0.912822033675367	-6.86832919460717
hsa-miR-34b*	-0.134206454641067	8.88046280052805	-0.308488960238223	0.758943618112154	0.912822033675367	-6.86855139218804
hsa-miR-484	0.102666476544057	12.9658644753505	0.30814105654198	0.759206820757256	0.912822033675367	-6.86865946780678
hsa-miR-548m	-0.0527748099019476	9.86690574155747	-0.306904161865431	0.760142811840927	0.912822033675367	-6.86904272286908
hsa-miR-518d-3p	0.0608333331690876	9.45103764054783	0.306411874666979	0.760515439312401	0.912822033675367	-6.86919483206528
hsa-miR-556-3p	0.0291458689419102	7.72387908004181	0.306411399626313	0.76051579891307	0.912822033675367	-6.86919497872807
hsa-miR-151-3p	-0.0818552679122551	13.039432697279	-0.303139539512798	0.762993821047832	0.91388744933284	-6.87019974954776
hsa-miR-331-5p	0.107417545700219	8.66743863845991	0.301886710957832	0.763943344704538	0.91388744933284	-6.87058164082156
hsa-miR-325	-0.0244872749116141	8.35699970658244	-0.30121428758823	0.764453127806781	0.91388744933284	-6.87078596116976
hsa-miR-222	0.0942921622326498	12.3470784321061	0.296331074729374	0.768158367812112	0.915453264674157	-6.87225613709693
hsa-miR-374a*	0.0605544653654704	9.1960293737365	0.295899008745398	0.768486471023076	0.915453264674157	-6.87238506492895
hsa-miR-583	0.0680512807349825	9.15923316152742	0.294287312156619	0.769710740830657	0.915453264674157	-6.87286433868598
hsa-miR-1200	-0.0562698158164299	8.32697773177288	-0.294122305588399	0.769836115788279	0.915453264674157	-6.87291325983329
hsa-miR-1303	-0.114080519315991	9.05868945110142	-0.291151447776487	0.772094483197293	0.916925945038793	-6.87378938122985
hsa-miR-520a-3p	0.0625460818523109	8.47446856786229	0.287851538915813	0.774605316927223	0.917930086215322	-6.87475214888843
hsa-miR-1279	-0.089017268832948	7.96280432729352	-0.285499386231725	0.776396505941921	0.917930086215322	-6.87543172561893
hsa-miR-302f	-0.0129728010703332	7.64599029405485	-0.28510957687245	0.776693468397415	0.917930086215322	-6.87554381125016
hsa-miR-1245	-0.0491307821048466	8.90138318501465	-0.284340550235068	0.777279422562472	0.917930086215322	-6.87576448920449
hsa-miR-302d	0.176276387464656	12.1671343899327	0.282151926505395	0.778947740832187	0.917930086215322	-6.87638927937732
hsa-miR-1251	-0.101355380937238	7.98045877005163	-0.281073528498476	0.77977015549541	0.917930086215322	-6.87669536157598
hsa-miR-1180	0.115082111394461	10.23505982307	0.278808602724281	0.781498272427854	0.917930086215322	-6.87733441211136
hsa-miR-181b	-0.0607079751696418	13.5136617979813	-0.278449830675209	0.78177211424801	0.917930086215322	-6.87743516698367
hsa-miR-1227	-0.0632695119692031	8.22505842113423	-0.277692831547986	0.782350004247609	0.917930086215322	-6.87764733260446
hsa-miR-1307	-0.115595151667694	10.6393183607439	-0.276644388821813	0.783150585235986	0.917930086215322	-6.87794023059687
hsa-miR-586	-0.0500070304658706	8.03646807445679	-0.27126059260727	0.787265306518943	0.919520786582986	-6.87942687254031
hsa-let-7e*	0.0533069765147438	9.24387171697482	0.270444169450237	0.787889818653648	0.919520786582986	-6.8796497698253
hsa-miR-558	-0.124215189213249	9.77753414321295	-0.270005749480721	0.788225240181887	0.919520786582986	-6.87976918938229
hsa-miR-450b-5p	0.117553265260812	9.77957703313778	0.268644842073639	0.789266685423049	0.919520786582986	-6.88013865112792
hsa-miR-877*	0.10232023794528	9.07938337300137	0.267335576090148	0.790268977505216	0.919520786582986	-6.88049233610357
hsa-miR-500	0.124403054599245	12.7236934507662	0.266844925735587	0.790644680788263	0.919520786582986	-6.88062443646733
hsa-miR-380	-0.177222853674637	11.0931730811181	-0.261012286665159	0.795114690622194	0.923524685877716	-6.88217624988898
hsa-miR-34a*	0.100841889748709	9.29452103683165	0.258026646377774	0.797405513039078	0.92499039512533	-6.88295736467848
hsa-miR-551a	0.11423631850916	10.9153748159753	0.254229891863066	0.800321280569762	0.925178032691293	-6.88393773960652
hsa-miR-126*	0.0472115399767485	13.8537000576926	0.252789625203957	0.801428104360238	0.925178032691293	-6.88430584402018
hsa-miR-1224-3p	0.0448017697930414	10.2051348086165	0.250103279770058	0.803493616060713	0.925178032691293	-6.8849868478838
hsa-miR-590-5p	-0.0259756181611142	7.9766872858601	-0.249638332323045	0.803851254675292	0.925178032691293	-6.88510397791602
hsa-miR-553	0.0845131386733389	8.18702929204925	0.249484451368699	0.803969629560719	0.925178032691293	-6.88514269587457
hsa-miR-33a	-0.145400358034866	10.8284774348832	-0.249050811957968	0.804303237084648	0.925178032691293	-6.88525167568499
hsa-miR-646	-0.13577223218754	10.2009316442571	-0.248442737244864	0.80477110296395	0.925178032691293	-6.88540417503849
hsa-miR-99a*	0.0561749149170634	8.21176634806732	0.244161195745265	0.808067441697947	0.925390477122649	-6.88646741624779
hsa-miR-934	0.0177930210817312	7.93204992257361	0.242862242431541	0.809068196407849	0.925390477122649	-6.88678634136689
hsa-miR-376a	-0.157191295630602	10.4458208547143	-0.242464466794459	0.809374719706063	0.925390477122649	-6.88688366564121
hsa-miR-766	-0.127206895743846	9.96388737613204	-0.241744025294562	0.80992996379704	0.925390477122649	-6.88705953177196
hsa-miR-517c	0.0815892512318204	9.51760874950497	0.240887034086015	0.810590574916224	0.925390477122649	-6.88726805091542
hsa-miR-1287	-0.0460696840355226	8.91960391771597	-0.239015372042526	0.812033826556618	0.925390477122649	-6.88772088612487
hsa-miR-548e	0.0424668287152521	7.8703473870736	0.238701433677209	0.812275971139582	0.925390477122649	-6.88779649611068
hsa-miR-920	0.0417491427666725	8.87096601677872	0.236873080213104	0.813686569400858	0.925390477122649	-6.88823487261826
hsa-miR-655	-0.0515529619222086	7.98321973011324	-0.236181756068781	0.814220097223599	0.925390477122649	-6.88839975216894
hsa-miR-144:9.1	-0.0408904513027064	8.62151705068299	-0.232182937758346	0.817307908865598	0.927243068193208	-6.88934402757211
hsa-miR-525-5p	0.0679894514608197	9.48315849942131	0.23034127532677	0.818730990752461	0.927243068193208	-6.88977350351404
hsa-miR-520d:9.1	0.0718376126918798	8.2949317028804	0.230065191327432	0.818944378359741	0.927243068193208	-6.88983759216313
hsa-miR-31*	0.0945118381820684	8.44718237168296	0.228460448613845	0.820184970028747	0.927479607617413	-6.89020858979713
hsa-miR-580	0.0330829398510373	8.0070372500733	0.227065633021045	0.821263647989834	0.927532687867915	-6.89052894953003
hsa-miR-29c	-0.0890080308202599	12.9440291331372	-0.225315360068438	0.822617710187071	0.927896262808252	-6.89092818031956
hsa-miR-769-3p	0.0972192330472357	9.09528385097303	0.221703656202666	0.825413544122311	0.927980209433322	-6.89174225110825
hsa-miR-632	-0.14039277078215	11.3581185702484	-0.221598303507462	0.825495132454238	0.927980209433322	-6.89176580031824
hsa-miR-660	0.121212553163053	11.0546403307379	0.221219067468423	0.825788840430097	0.927980209433322	-6.89185047746122
hsa-miR-217	-0.0336333899275738	7.93860925480922	-0.219278677319976	0.827292011476164	0.92850876194391	-6.89228146926009
hsa-miR-520f	0.0436423826901589	7.89163402091337	0.217001558678379	0.829056867946102	0.929329332024372	-6.89278242025604
hsa-miR-548a-3p	0.0499571576915869	10.1345929692809	0.213496316626803	0.831775301322325	0.931215436972317	-6.89354334835251
hsa-miR-499-5p	0.059802631582194	11.6983323899904	0.211787667075914	0.833101169999136	0.931539741081123	-6.89390978258828
hsa-miR-939	0.0431319227534743	11.7305936907532	0.208640272475943	0.83554474474076	0.933111460275705	-6.89457707382979
hsa-miR-1207-3p	-0.0457960383380964	8.04865669461429	-0.206630683826589	0.837105806069025	0.933306030436469	-6.89499791719325
hsa-miR-550*	0.100229729384427	12.4885350358247	0.205743365730519	0.837795290947976	0.933306030436469	-6.89518244315714
hsa-miR-545:9.1	-0.0707932986524469	9.41884414170275	-0.20348163678072	0.839553331662509	0.934106986589845	-6.89564920460422
hsa-miR-302b	-0.0340739808136981	8.54804137873295	-0.199036315039727	0.84301107155965	0.936558633277229	-6.89655159021044
hsa-miR-26b	-0.0101927705095797	14.5369112256757	-0.197970754867162	0.843840370361018	0.936558633277229	-6.89676493854285
hsa-miR-887	0.0511048182998373	8.45606614427825	0.193583645173956	0.847256615021657	0.938035048897571	-6.89763128710688
hsa-miR-1257	-0.0384739605321744	9.22984078029483	-0.192469625803797	0.848124575706373	0.938035048897571	-6.89784819287028
hsa-miR-381	-0.0475284186504314	9.66194351044741	-0.191886904596322	0.848578664128043	0.938035048897571	-6.89796115398225
solexa-3044-295	0.0884748956020918	9.38570413512201	0.190538372818463	0.849629712352426	0.938035048897571	-6.89822125662471
hsa-miR-640	-0.0134033206509363	7.79022699295404	-0.189566035008481	0.850387725085118	0.938035048897571	-6.89840766301701
hsa-miR-361-3p	-0.0816825115371511	9.67845274045855	-0.18583839328747	0.85329502343211	0.938676390025227	-6.89911346314824
hsa-miR-642	-0.0813329915998491	9.14839632113626	-0.185054273989487	0.853906843895059	0.938676390025227	-6.89926014814493
hsa-miR-27a	0.0216257941062175	14.136399741908	0.184679422335207	0.854199359311321	0.938676390025227	-6.89933005271687
hsa-miR-549	0.028283558994417	8.47573604384255	0.183466919424575	0.855145676786052	0.938676390025227	-6.89955519800467
hsa-miR-936	0.059757375100336	8.89185869111762	0.178176182920922	0.859277408994959	0.941576318875894	-6.90052028363895
hsa-miR-568	0.066692871778514	8.7316725869257	0.177402084484556	0.859882266737607	0.941576318875894	-6.90065912221785
hsa-miR-302e	0.00773390197311041	7.65456449283519	0.172020442652293	0.864089642714698	0.945032346472644	-6.9016076576109
hsa-miR-562	0.01352596368167	7.7326054439799	0.168389347431979	0.866930688715574	0.946316824418088	-6.90223116365865
solexa-9124-90	0.0325076942408291	13.1988000011478	0.167465991617795	0.867653425675527	0.946316824418088	-6.90238759683196
solexa-3695-237	-0.0326294200747483	8.0202001008012	-0.165557076825391	0.869147948100464	0.946316824418088	-6.90270827719023
hsa-miR-886-5p	-0.0620556806837378	8.8691529068492	-0.164168976521207	0.870235018357442	0.946316824418088	-6.90293915926851
hsa-miR-363*	0.0331511984485084	7.96446237380755	0.162614994559338	0.871452295721792	0.946316824418088	-6.90319532846147
hsa-miR-1204	0.0512343173653669	10.0042414920276	0.162452116836307	0.871579900576392	0.946316824418088	-6.90322203743925
hsa-miR-346	-0.112904783128863	11.6254959223257	-0.157909595834649	0.875140064864187	0.947798382754256	-6.90395615642496
hsa-miR-92a-1*	-0.0390136683177467	8.21852467121458	-0.156017141510422	0.87662403288156	0.947798382754256	-6.90425585954207
hsa-miR-501-3p	0.0730888510373671	10.0598013409814	0.155508724745363	0.877022784175982	0.947798382754256	-6.90433576099852
hsa-miR-1	-0.0586679767979259	8.18182360588823	-0.154333523911053	0.877944617007723	0.947798382754256	-6.90451945528598
hsa-miR-1261	0.0216114841759829	8.42910997796706	0.153124844706209	0.878892888110661	0.947798382754256	-6.9047069303002
hsa-miR-339-3p	0.0495059710336285	8.93232909952343	0.152644064376505	0.879270134835428	0.947798382754256	-6.90478109346056
hsa-miR-215	-0.0234247780140819	8.33175299056837	-0.144666119826083	0.885534121098551	0.953407395051015	-6.90597772276977
hsa-miR-488*	0.0370652512561431	8.30145068009801	0.142196054765824	0.887475037300625	0.953793325336494	-6.9063352042161
hsa-miR-302c*	0.0232362464032363	8.92796173397248	0.14150970823607	0.888014475313287	0.953793325336494	-6.90643344396348
hsa-miR-208a	0.0588091414932617	8.24346996695654	0.139787944839119	0.889367939551002	0.954107133241468	-6.90667779719142
hsa-miR-518f*,hsa-miR-518d-5p,hsa-miR-520c-5p,hsa-miR-526a	0.0454392721448631	8.00024582245981	0.133113886289101	0.894617463664453	0.958594874653568	-6.90759673196698
hsa-miR-326	0.0703096925678146	11.1666766984163	0.126984280963752	0.899442938241882	0.962618096999348	-6.90840113265726
hsa-miR-941	-0.0658590125061096	9.72453960475085	-0.121693673538007	0.903611004594823	0.965929004911707	-6.90906496395984
hsa-miR-944	0.0761989084338754	9.58831874095007	0.120327285732272	0.904687926548993	0.965931646042215	-6.90923182263971
hsa-miR-135a*	-0.0262992434500493	9.03008183239451	-0.114401400664148	0.909360489759942	0.969768778522169	-6.90993367942359
hsa-miR-223*	0.0208691169284716	8.39291876533164	0.110845515324178	0.912165867704032	0.970187715177686	-6.91033783163264
hsa-miR-548c-3p	0.0120771251481404	8.25691970451184	0.109815064372079	0.912979043222991	0.970187715177686	-6.91045256632935
hsa-miR-518a-3p	0.0268151960610705	11.567277501455	0.109326985676053	0.913364241008834	0.970187715177686	-6.9105065372311
hsa-miR-423-3p	-0.039575713850077	12.3151006122805	-0.10706928883383	0.915146314552347	0.970187715177686	-6.91075306282837
hsa-miR-187*	0.0397244360751063	9.83522269829115	0.107065560927379	0.915149257475726	0.970187715177686	-6.9107534656391
hsa-miR-622	0.0699933032325717	11.4414243175649	0.103861632323904	0.917678974932225	0.971723673102557	-6.91109447549864
hsa-miR-497*	0.00778267233025431	7.68178940719681	0.100557083931412	0.920289037011181	0.971955204471862	-6.91143534645981
hsa-miR-516a-3p,hsa-miR-516b*	0.0224740740901019	8.87549083706411	0.0998077545094749	0.920881010793469	0.971955204471862	-6.91151110908435
hsa-miR-16-2*	0.0539939581560578	10.7134641810021	0.0990287498358574	0.921496475993713	0.971955204471862	-6.91158927153805
hsa-miR-1201	-0.0515109398545839	13.4824474036345	-0.0981102228647658	0.922222235166294	0.971955204471862	-6.91168064662881
hsa-miR-376b	-0.0573333199919475	10.5197807486846	-0.0964209188417031	0.923557184876871	0.972222376117456	-6.91184647640747
hsa-miR-1253	0.00686855924415486	7.91370291036288	0.0935342455918203	0.925838850240782	0.973484358323349	-6.91212318204123
hsa-miR-605	-0.0246800829222877	8.20694227245433	-0.0897194663585619	0.92885506305867	0.975514838422599	-6.91247595616381
hsa-miR-202*:9.1	0.0535391047335523	11.176047806789	0.0855584564040695	0.932146226691555	0.977126203171587	-6.91284400591474
hsa-miR-222*	0.0136447725084423	8.81926672453391	0.0827896615717617	0.93433687879452	0.977126203171587	-6.91307923154449
hsa-miR-1205	0.0167256111295764	8.472693814319	0.0814703726296908	0.93538087253255	0.977126203171587	-6.91318859199993
hsa-miR-10b	0.0351181259389755	10.9989002472943	0.0801019844319077	0.936463840816998	0.977126203171587	-6.91330016695131
hsa-miR-570	0.0258054513651711	8.63042486058483	0.0798397716220449	0.936671374866541	0.977126203171587	-6.91332133141168
hsa-miR-220b	0.0249618372255647	9.79217538326241	0.0795373033801526	0.936910775454848	0.977126203171587	-6.91334565890992
hsa-miR-1226*	-0.0174800912333026	8.39904446078783	-0.076297945498011	0.939475058366104	0.978665211438155	-6.91360041160004
hsa-miR-380*	0.0320042967466403	9.42178030119618	0.0742141611674896	0.941124929818801	0.979146539086013	-6.91375869005548
hsa-miR-146a	-0.00527216293465038	14.6422126895622	-0.0724479127419327	0.942523590769695	0.979146539086013	-6.91388941835942
hsa-miR-432*	0.0209079083317407	7.99054429093762	0.0715880542894549	0.94320456379142	0.979146539086013	-6.91395192117043
hsa-miR-136*	0.0123173581869951	7.86346007023811	0.0679234292685345	0.946107270989143	0.980404996223596	-6.91420993549084
hsa-miR-657	-0.00914958755031314	8.4076442015092	-0.0661374475048346	0.947522195905942	0.980404996223596	-6.91433076876789
hsa-miR-518f	0.0423794421520807	9.54057115625601	0.0659275730140672	0.94768847799589	0.980404996223596	-6.91434475678207
hsa-miR-502-3p,hsa-miR-500*	0.0281136303725678	11.1115053306603	0.0584356707557584	0.953625739260578	0.984421335865796	-6.91481497212613
hsa-miR-630	0.0267502136306028	8.46123656960734	0.0582652514127874	0.953760827073535	0.984421335865796	-6.91482500926289
hsa-miR-369-3p	0.0307406246305622	9.3555566168871	0.0568466689645953	0.95488536008701	0.984451764585117	-6.9149074216173
hsa-miR-548a-5p	0.00751790059802904	7.85010161636378	0.0550007706451075	0.95634877126918	0.984831094353944	-6.91501161804296
hsa-miR-376a*	-0.0158783238438556	7.98640207357499	-0.0512471272247775	0.959325086873945	0.985876200280605	-6.91521289539669
hsa-miR-23a*	-0.0134875747024967	9.14504561941044	-0.0509547717149763	0.959556924633514	0.985876200280605	-6.91522797512825
hsa-miR-93*	0.0160282808281416	8.56635949210126	0.0458307995712594	0.963620785205019	0.988921330935288	-6.91547826481704
hsa-miR-485-3p	-0.0108167151751939	9.05468563847656	-0.0437497792834512	0.965271541837079	0.989485879260586	-6.91557234943759
hsa-miR-454*	-0.018054363142145	8.98155937355297	-0.0403364636833902	0.967979461912567	0.991131590272663	-6.91571720389055
hsa-miR-92b*	-0.00974292814650468	8.29481270383217	-0.0383188609937119	0.969580287754545	0.991197743351225	-6.91579729717676
solexa-539-2056	0.0147074710965942	9.67259369101587	0.0372306172704182	0.970443785408295	0.991197743351225	-6.91583879172049
hsa-miR-512-3p	0.010921748820591	8.83043398031636	0.0360863973809334	0.971351737366439	0.991197743351225	-6.91588113147343
hsa-miR-1264	-0.00415344438208187	8.02615744518701	-0.0333372434185476	0.973533377296108	0.991280046989062	-6.91597745705978
hsa-miR-518c	-0.0144649660887595	8.3528882559492	-0.0321159396475773	0.974502630960471	0.991280046989062	-6.91601780216247
hsa-miR-1302	-0.0109925364005834	7.94311095553378	-0.0315664394235059	0.974938739209928	0.991280046989062	-6.9160354635164
hsa-miR-516b	0.0108220646413031	8.07772856976997	0.029102034936326	0.976894695068032	0.991280046989062	-6.91611092280099
hsa-miR-1275	-0.0120708327045236	10.525042031438	-0.027015066417075	0.978551198722532	0.991280046989062	-6.91617003129193
hsa-miR-515-3p	-0.00573420373109101	8.99784172040472	-0.0268779514214462	0.97866003534911	0.991280046989062	-6.91617376084444
solexa-9081-91	0.0111262995290744	12.0197697643859	0.0242375374865401	0.980755971961141	0.991280046989062	-6.91624187923914
hsa-miR-296-5p	-0.010353982932072	9.52364905435497	-0.0226194534450355	0.982040460896838	0.991280046989062	-6.91628014551774
hsa-miR-888*	-0.00212250394420366	7.76253971722529	-0.0223810779652178	0.982229695413856	0.991280046989062	-6.91628555954386
solexa-7534-111	0.00700432967317255	8.37829660111046	0.0220923955691183	0.982458867483041	0.991280046989062	-6.91629203935838
solexa-603-1846	0.00435122792667286	8.1775130266071	0.018777585422778	0.985090449193167	0.992820979624055	-6.91636041555572
solexa-2526-361	-0.00375697393736907	8.73676521641748	-0.0127341590934738	0.989888650234625	0.995205464586716	-6.91645653226712
hsa-miR-25	-0.00149511591327389	14.3121392773722	-0.0118054314450528	0.990626054871278	0.995205464586716	-6.91646803496757
hsa-miR-802	-0.00433266542709454	8.37654457129058	-0.0116148089447383	0.990777409126931	0.995205464586716	-6.91647028821949
hsa-miR-1286	-0.00163682116073005	9.67370064388857	-0.00912143962504995	0.9927571736149	0.996081137365843	-6.91649638345839
hsa-miR-338-5p	-0.000890006224386397	8.17532245751656	-0.00750071001203809	0.994044077335074	0.996260452089445	-6.91650998044163
hsa-miR-938	-0.00258559601090624	13.2757489394219	-0.00480825876432038	0.996181990967242	0.997291325032907	-6.91652670730769
hsa-miR-1203	-0.000286754396880085	8.13941489074854	-0.00146525609217128	0.998836505853733	0.998836505853733	-6.91653729235842
