# Supplementary material for: Identification of a five-miRNA signature predicting survival in cutaneous melanoma cancer patients
Source: PeerJ. 2019 Oct 22;7:e7831. doi: 10.7717/peerj.7831 (PMC6814066; doi:10.7717/peerj.7831)
Supplement: Supplemental Information 1 — (A) The data in folder A is downloaded from GEO GSE35579 and used to screen for differentially expressed genes in melanoma and nevi. (B) The data in folder B was downloaded from TCGA to obtain miRNA expression profiles and clinical features of melanoma patients. (C) The data in folder C is used to demonstrate the process of determining the relationship between the expression of differentially expressed genes and the clinical features of melanoma patients. (D) The data in folder D shows how to determine the prognostic relationship between five differentially expressed miRNAs and melanoma patients by SPSS software. (E) The data in folder E is downloaded from DAVID, which is used to perform miRNAs target gene GO and KEGG analysis. [file peerj-07-7831-s001.zip › B_TCGA data/clinical-information-download-fromTCGA.xlsx]

## Sheet: Sheet1
A0_Samples	A1_OS	A2_Event	A3_T	A4_N	A5_M	A6_Stage	A8_New_Event_Type	age_at_initial_pathologic_diagnosis	bcr_patient_barcode	bcr_patient_uuid	breslow_depth_value	day_of_form_completion	days_to_birth	days_to_death	days_to_submitted_specimen_dx	drugs.drug.drug_name	drugs.drug.measure_of_response	drugs.drug.month_of_form_completion	drugs.drug.number_cycles	drugs.drug.prescribed_dose	drugs.drug.prescribed_dose_units	drugs.drug.regimen_indication	drugs.drug.regimen_indication_notes	drugs.drug.regimen_number	drugs.drug.route_of_administrations.route_of_administration	drugs.drug.therapy_ongoing	drugs.drug.therapy_types.therapy_type	drugs.drug.therapy_types.therapy_type_notes	drugs.drug.total_dose	drugs.drug.total_dose_units	drugs.drug.tx_on_clinical_trial	drugs.drug.year_of_form_completion	ethnicity	follow_ups.follow_up.bcr_followup_barcode	follow_ups.follow_up.bcr_followup_uuid	follow_ups.follow_up.day_of_form_completion	follow_ups.follow_up.days_to_death	follow_ups.follow_up.days_to_last_followup	follow_ups.follow_up.followup_case_report_form_submission_reason	follow_ups.follow_up.person_neoplasm_cancer_status	gender	melanoma_clark_level_value	melanoma_origin_skin_anatomic_site	melanoma_ulceration_indicator	month_of_form_completion	new_tumor_events.new_tumor_dx_prior_submitted_specimen_dx	new_tumor_events.new_tumor_event.additional_pharmaceutical_therapy	new_tumor_events.new_tumor_event.additional_radiation_therapy	patient_id
TCGA-BF-A1PX	282	Dead	T4b	N2a	M0	Stage IIIB		56	TCGA-BF-A1PX	197AC33E-D5DF-40DE-92F2-6EF7FE2AD6DD	12	25	-20626	282	0																		NOT HISPANIC OR LATINO								MALE	III	Non-glabrous skin	YES	4	Not Available	Not Available	Not Available	A1PX
TCGA-FS-A4FD	2454	Dead	T2	N3	M0	Stage IIIC	Distant Metastasis	39	TCGA-FS-A4FD	745C699B-8ECF-4653-B41F-6620F11BCF39	2	13	-14426	Not Applicable	2300																		NOT HISPANIC OR LATINO	TCGA-FS-A4FD-F62033	EB67D0C9-E4BA-45E1-BE59-6F48AF9F31C4	11	2454	Not Available	Not Available	WITH TUMOR	MALE	IV	Not Available	Unknown	6	Not Available	Not Available	Not Available	A4FD
TCGA-WE-A8K4	614	Alive	T4a	NX	M0	Stage IIB		85	TCGA-WE-A8K4	E865B9BE-CA10-4805-9634-2F35AD18B63E	12	2	-31308	Not Applicable	0																		NOT HISPANIC OR LATINO	TCGA-WE-A8K4-F67276;TCGA-WE-A8K4-F70274	DBDCB180-0011-41E1-B16A-4A2AA7417124;4541A49E-A854-4139-857D-7A11375A1937	3;9	Not Applicable;Not Applicable	509;614	Not Available;Not Available	TUMOR FREE;TUMOR FREE	MALE	Unknown	Non-glabrous skin	Unknown	6	Not Available	Not Available	Not Available	A8K4
TCGA-D3-A8GE	804	Alive	TX	N0	M1b	Stage IV	Distant Metastasis	26	TCGA-D3-A8GE	DCC005BA-F8C9-4845-BF08-0DBABE291C9A	Not Available	13	-9517	Not Applicable	0																		HISPANIC OR LATINO	TCGA-D3-A8GE-F68026	0F92B763-1560-469C-8D4E-95E83CBD4095	14	Not Applicable	804	Not Available	WITH TUMOR	MALE	Not Available	Non-glabrous skin	Not Available	12	NO	NO	NO	A8GE
TCGA-D3-A3ML	422	Dead	T3a	N2a	M0	Stage IIIA	Regional lymph node;Distant Metastasis;Distant Metastasis;Regional lymph node;Not Available	70	TCGA-D3-A3ML	0153F141-625E-4623-9F8A-296678002C63	2.3	8	-25643	422	230																		NOT HISPANIC OR LATINO								MALE	IV	Non-glabrous skin	NO	11	YES	YES;NO;NO;NO;YES	NO;NO;NO;NO;NO	A3ML
TCGA-D3-A8GK	5177	Alive	T3a	N0	M0	Stage IIA	Locoregional Recurrence	45	TCGA-D3-A8GK	6EC931E1-7A6F-47A8-8B30-F37271A50881	2.6	19	-16569	Not Applicable	1868	MEL-44	Complete Response	12	Not Available	Not Available	Not Available	Not Available	Not Applicable	Not Available	Not Available	NO	Vaccine	Not Available	Not Available	Not Available	NO	2013	NOT HISPANIC OR LATINO	TCGA-D3-A8GK-F58929	D4E5A661-8951-4008-B5AB-A83C90109721	28	Not Applicable	5177	Not Available	TUMOR FREE	MALE	IV	Non-glabrous skin	NO	12	YES	NO	NO	A8GK
TCGA-EE-A20H	5118	Dead	T2	N0	M0	Stage I	Regional lymph node;Distant Metastasis;Distant Metastasis;Distant Metastasis;Distant Metastasis;Distant Metastasis;Distant Metastasis;Distant Metastasis;Distant Metastasis	56	TCGA-EE-A20H	267B98E7-708F-458A-82D1-5FAA415B9EE7	1.05	8	-20476	5118	4838																		NOT HISPANIC OR LATINO								MALE	III	Non-glabrous skin	Unknown	1	YES	NO;NO;Unknown;NO;NO;NO;NO;NO;NO	YES;NO;NO;NO;NO;NO;NO;NO;NO	A20H
TCGA-WE-A8K6	546	Alive	TX	N1b	M0	Stage IIIB	Distant Metastasis	79	TCGA-WE-A8K6	8D7F8F4D-AEF9-4D1B-BFB4-7ED85B0797B3	Not Available	2	-29216	Not Applicable	46	Vemurafenib	Not Applicable	11	Not Available	Not Available	Not Available	Not Available	Not Applicable	Not Available	Not Available	YES	Chemotherapy	Not Available	Not Available	Not Available	NO	2014	NOT HISPANIC OR LATINO	TCGA-WE-A8K6-F67321;TCGA-WE-A8K6-F70251	AF904CB4-4B20-4144-B762-02AE2AA94676;670B3F34-40AF-46D0-850C-5986D93AF3F6	4;9	Not Applicable;Not Applicable	486;546	Not Available;Not Available	WITH TUMOR;WITH TUMOR	MALE	Not Available	Non-glabrous skin	Not Available	6	NO	Not Available;Not Available	Not Available;Not Available	A8K6
TCGA-GN-A4U4	1197	Alive	T2b	NX	M0	Stage IIA	Distant Metastasis	73	TCGA-GN-A4U4	6DC9C5B0-77E6-4C53-A75C-8F01731C54E8	1.7	19	-26761	Not Applicable	42	Axitinib;Ipilimumab	Partial Response;Partial Response	8;8	Not Available;Not Available	Not Available;Not Available	Not Available;Not Available	Not Available;Not Available	Not Applicable;Not Applicable	Not Available;Not Available	Not Available;Not Available	NO;NO	Chemotherapy;Immunotherapy	Not Available;Not Available	Not Available;Not Available	Not Available;Not Available	YES;NO	2013;2013	NOT HISPANIC OR LATINO	TCGA-GN-A4U4-F64517	4B8B9AEF-0F22-45F2-A06A-E72A511F4953	4	Not Applicable	1197	Not Available	TUMOR FREE	MALE	IV	Non-glabrous skin	YES	8	NO	YES	NO	A4U4
TCGA-EE-A2MC	1871	Dead	T2	N0	M0	Stage I	Distant Metastasis;Not Available	73	TCGA-EE-A2MC	3791BD88-C61E-46C3-AAA4-942C2169887C	1	21	-26872	1871	426																		NOT HISPANIC OR LATINO								MALE	III	Non-glabrous skin	NO	12	NO	NO;YES	NO;YES	A2MC
TCGA-D3-A8GJ	7342	Alive	T3	N0	M0	Stage II	Distant Metastasis	18	TCGA-D3-A8GJ	42FB358C-CC9B-4963-9D16-4A7AA915002A	2.4	17	-6684	Not Applicable	2632																		NOT HISPANIC OR LATINO	TCGA-D3-A8GJ-F62200	97AB03DB-744E-45B0-87FD-A145CAEF2ACA	14	Not Applicable	7342	Not Available	TUMOR FREE	MALE	III	Non-glabrous skin	Unknown	12	YES	NO	YES	A8GJ
TCGA-D3-A2JC	2639	Alive	T0	N2b	M0	Stage III		53	TCGA-D3-A2JC	DB239624-3DBA-48BB-9889-F479DC2BA046	Not Available	10	-19644	Not Applicable	0	Interferon alfa	Unknown	10	Not Available	Not Available	Not Available	Not Available	Not Applicable	Not Available	Not Available	NO	Immunotherapy	Not Available	Not Available	Not Available	NO	2012	NOT HISPANIC OR LATINO	TCGA-D3-A2JC-F55295	17186F30-EFFC-4F33-904B-EFDDE8194BAC	3	Not Applicable	2639	Not Available	TUMOR FREE	FEMALE	Not Available	Non-glabrous skin	Not Available	10	Not Available	Not Available	Not Available	A2JC
TCGA-ER-A3ES	7514	Dead						25	TCGA-ER-A3ES	B93F703E-BE51-4469-AAAC-2D4A87A37639	Not Available	2	-9366	7514	7239																		NOT HISPANIC OR LATINO								MALE	Not Available	Not Available	Not Available	5	Not Available	Not Available	Not Available	A3ES
TCGA-ER-A195	1078	Dead	TX	N0	M0			46	TCGA-ER-A195	51B4E55C-5307-4A13-9B2A-FBD58575335E	Not Available	11	-16948	1078	512	interferon	Not Available	4	Not Available	Not Available	Not Available	PROGRESSION	Not Applicable	Not Available	Not Available	NO	Immunotherapy	Not Available	Not Available	Not Available	Not Available	2012	NOT HISPANIC OR LATINO								MALE	Not Available	Non-glabrous skin	Not Available	4	Not Available	Not Available	Not Available	A195
TCGA-EB-A44Q	422	Alive	TX	N3	M0	Stage IIIC	Not Available	51	TCGA-EB-A44Q	CA9F542C-FDAC-4E58-8658-ECA78E4FAFCA	Not Available	19	-18910	Not Applicable	22																		NOT HISPANIC OR LATINO	TCGA-EB-A44Q-F45981;TCGA-EB-A44Q-F68084	3BF81AAC-7620-4D3D-8B59-76942B6BA7D9;542FE468-AFEB-47FC-898D-53DEBC10A824	26;24	Not Applicable;Not Applicable	422;Not Available	Not Available;Not Available	TUMOR FREE;Not Available	FEMALE	Not Available	Non-glabrous skin	YES	12	Not Available	Not Available	Not Available	A44Q
TCGA-EB-A5SG	2076	Alive					Locoregional Recurrence	57	TCGA-EB-A5SG	44EB0DAA-A3ED-4AB5-A3E8-91911BAB0DEA	Not Available	21	-20978	Not Applicable	1372																		NOT HISPANIC OR LATINO	TCGA-EB-A5SG-F63494	8F9A4AAD-53BC-4906-BEE6-3CBFB8D61CE6	11	Not Applicable	2076	Not Available	TUMOR FREE	FEMALE	Unknown	Not Available	NO	11	YES	NO	NO	A5SG
TCGA-EB-A44P	741	Alive	T4b	N0	M0	Stage IIC		58	TCGA-EB-A44P	6B02DEF4-04CA-4BA0-BC48-262C4D8A294C	Not Available	19	-21519	Not Applicable	0																		NOT HISPANIC OR LATINO	TCGA-EB-A44P-F49898;TCGA-EB-A44P-F61876	4004383E-8ED1-469A-8881-9A3CE3128B20;3012A147-DEFD-4883-90D1-DE9A7563E9D3	14;9	Not Applicable;Not Applicable	376;741	Not Available;Not Available	TUMOR FREE;TUMOR FREE	FEMALE	Not Available	Non-glabrous skin	NO	12	Not Available	Not Available	Not Available	A44P
TCGA-W3-A825	1917	Dead	T3	N0	M0	Stage II	Not Available	60	TCGA-W3-A825	2F5D8110-35C7-419F-8B35-BC3040F940F3	1.3	31	-22097	1917	1644	Cisplatin;Vinblastine;Dacarbazine;Tamoxifen;Interleukin-2;Interferon-伪2	Partial Response;Partial Response;Partial Response;Partial Response;Partial Response;Partial Response	3;5;5;5;5;5	Not Available;Not Available;Not Available;Not Available;Not Available;Not Available	Not Available;Not Available;Not Available;Not Available;Not Available;Not Available	Not Available;Not Available;Not Available;Not Available;Not Available;Not Available	Not Available;Not Available;Not Available;Not Available;Not Available;Not Available	Not Applicable;Not Applicable;Not Applicable;Not Applicable;Not Applicable;Not Applicable	Not Available;Not Available;Not Available;Not Available;Not Available;Not Available	Not Available;Not Available;Not Available;Not Available;Not Available;Not Available	NO;NO;NO;NO;NO;NO	Chemotherapy;Chemotherapy;Chemotherapy;Chemotherapy;Immunotherapy;Immunotherapy	Not Available;Not Available;Not Available;Not Available;Not Available;Not Available	Not Available;Not Available;Not Available;Not Available;Not Available;Not Available	Not Available;Not Available;Not Available;Not Available;Not Available;Not Available	NO;NO;NO;NO;NO;NO	2014;2014;2014;2014;2014;2014	NOT HISPANIC OR LATINO								FEMALE	IV	Non-glabrous skin	Unknown	3	Not Available	Not Available	Not Available	A825
TCGA-D3-A8GQ	884	Dead	T3	N0	M0	Stage II	Distant Metastasis;Distant Metastasis;Distant Metastasis;Distant Metastasis	66	TCGA-D3-A8GQ	320A2DCA-EE07-4D14-A7B8-178636636880	2.6	20	-24348	884	536																		NOT HISPANIC OR LATINO								MALE	III	Not Available	Unknown	12	NO	NO;NO;NO;NO	NO;NO;NO;NO	A8GQ
TCGA-RP-A690	6	Alive						66	TCGA-RP-A690	C7ECF63A-A412-43E6-805E-E9F49D7DFE6B	Not Available	25	-24450	Not Applicable	0																		NOT HISPANIC OR LATINO	TCGA-RP-A690-F71472	34C775CA-DE74-4B76-B2D5-C4C170031313	25	Not Applicable	6	Not Available	TUMOR FREE	FEMALE	Not Available	Non-glabrous skin	Not Available	3	Not Available	Not Available	Not Available	A690
TCGA-EE-A29W	5932	Alive	Tis	N0	M0	Stage 0	New primary melanoma;Regional lymph node;Locoregional Recurrence	42	TCGA-EE-A29W	D2372037-5EEA-4F98-BD72-551218E83779	0	9	-15396	Not Applicable	4954																		NOT HISPANIC OR LATINO	TCGA-EE-A29W-F55119	0D774751-4B9C-4902-84AD-DB0501C6454E	29	Not Applicable	5932	Not Available	TUMOR FREE	MALE	I	Non-glabrous skin	Unknown	7	YES	NO;NO;NO	NO;NO;NO	A29W
TCGA-EE-A20I	412	Dead	TX	N0	M1c	Stage IV	Distant Metastasis;Regional lymph node;Regional lymph node;Locoregional Recurrence;Locoregional Recurrence;Distant Metastasis	79	TCGA-EE-A20I	A67FD5BB-B6B6-4E00-9ACD-68D0A59B5E55	Not Available	11	-28883	412	376																		NOT HISPANIC OR LATINO								MALE	Unknown	Non-glabrous skin	YES	7	YES	NO;NO;NO;NO;NO;NO	YES;NO;NO;NO;NO;NO	A20I
TCGA-D3-A3BZ	3976	Alive	T4a	N0	M0	Stage IIB	Not Available	63	TCGA-D3-A3BZ	C3D4CAA5-EEBC-4276-B1E1-AB9494867B10	4.6	10	-23286	Not Applicable	488																		HISPANIC OR LATINO	TCGA-D3-A3BZ-F45520	E3E4F520-07D7-42C1-B74D-A30F7A4708DE	16	Not Applicable	3976	Not Available	TUMOR FREE	MALE	V	Non-glabrous skin	NO	10	NO	NO	NO	A3BZ
TCGA-D3-A51F	1695	Alive	T4b	N1b	M0	Stage IIIC	Not Available	51	TCGA-D3-A51F	2316BC62-974A-4DFD-8EE2-9E4A08660A45	7	11	-18776	Not Applicable	30																		NOT HISPANIC OR LATINO	TCGA-D3-A51F-F58065	16665C0A-EB2D-4777-B668-24E0413C1CD6	31	Not Applicable	1695	Not Available	TUMOR FREE	MALE	IV	Non-glabrous skin	YES	3	Not Available	Not Available	Not Available	A51F
TCGA-D3-A51K	1002	Alive	Tis	N2b	M0	Stage IIIB	Not Available	51	TCGA-D3-A51K	E63A9717-7851-4706-951A-DC0B87C45EDF	0	11	-18971	Not Applicable	20																		HISPANIC OR LATINO	TCGA-D3-A51K-F56215	A0CFE4AD-ED44-4D79-A4DF-9EBDCEB504E9	30	Not Applicable	1002	Not Available	TUMOR FREE	MALE	I	Non-glabrous skin	Unknown	3	Not Available	Not Available	Not Available	A51K
TCGA-EE-A20B	4070	Alive	T3	N0	M0	Stage II	Not Available	66	TCGA-EE-A20B	F632EFFD-BE12-41AB-8E4F-2A5F38AF8BAE	2.6	8	-24445	Not Applicable	2238																		NOT HISPANIC OR LATINO	TCGA-EE-A20B-F52022	BB536FF7-F566-414A-B613-2D1DE22D27F7	27	Not Applicable	4070	Not Available	TUMOR FREE	FEMALE	III	Non-glabrous skin	Unknown	1	Not Available	Not Available	Not Available	A20B
TCGA-ER-A42H	426	Dead					Not Available	76	TCGA-ER-A42H	EA3C0988-17C7-4EB0-A1A6-CEF1E0865384	Not Available	14	-28110	426	114																		NOT HISPANIC OR LATINO								MALE	Not Available	Non-glabrous skin	Not Available	6	NO	Not Available	YES	A42H
TCGA-EE-A185	151	Dead	T4b	N3	M0	Stage IIIC	Regional lymph node;Distant Metastasis	55	TCGA-EE-A185	A01A350D-64BE-4AF3-91C3-7D681C3DB11D	6	8	-20235	151	20	Dacarbazine	Clinical Progressive Disease	10	Not Available	Not Available	Not Available	Not Available	Not Applicable	Not Available	Not Available	NO	Chemotherapy	Not Available	Not Available	Not Available	NO	2013	NOT HISPANIC OR LATINO								FEMALE	IV	Non-glabrous skin	YES	1	NO	NO;YES	NO;NO	A185
TCGA-EB-A6QY	382	Alive	T4b	N0	M0	Stage IIC	Regional lymph node	71	TCGA-EB-A6QY	82E85AC9-8E3E-4C2E-AE0B-A32CEEB8115D	10	17	-26216	Not Applicable	0	Carboplatin;Dacarbazine;Laferon	Complete Response;Complete Response;Complete Response	3;3;3	Not Available;Not Available;Not Available	Not Available;Not Available;Not Available	Not Available;Not Available;Not Available	Not Available;Not Available;Not Available	Not Applicable;Not Applicable;Not Applicable	Not Available;Not Available;Not Available	Not Available;Not Available;Not Available	NO;NO;NO	Chemotherapy;Chemotherapy;Immunotherapy	Not Available;Not Available;Not Available	Not Available;Not Available;Not Available	Not Available;Not Available;Not Available	NO;NO;NO	2014;2014;2014	NOT HISPANIC OR LATINO	TCGA-EB-A6QY-F57709	4471B04F-5574-4E87-9016-6A7A014F6B75	21	Not Applicable	382	Not Available	TUMOR FREE	MALE	Unknown	Non-glabrous skin	YES	10	Not Available	Not Available	Not Available	A6QY
TCGA-EE-A2MF	8174	Dead	T2	N0	M0	Stage I	New primary melanoma;Distant Metastasis;Distant Metastasis;Distant Metastasis	39	TCGA-EE-A2MF	0E2AF161-5A1E-47E1-A7EF-010E47B8CB40	1.5	20	-14312	8174	8091																		NOT HISPANIC OR LATINO								FEMALE	IV	Non-glabrous skin	Not Available	5	YES	NO;Unknown;Unknown;Unknown	NO;NO;NO;YES	A2MF
TCGA-ER-A19O			T3b	N1b	M0	Stage IIIB	Distant Metastasis;Distant Metastasis;Distant Metastasis	56	TCGA-ER-A19O	69C0EF46-3117-46F3-B36E-581EB03EB829	Not Available	20	-20740	Not Available	48	Interferon	Not Available	4	Not Available	Not Available	Not Available	ADJUVANT	Not Applicable	Not Available	IV	NO	Immunotherapy	Not Available	Not Available	Not Available	Not Available	2012	NOT HISPANIC OR LATINO								MALE	Not Available	Non-glabrous skin	Not Available	4	NO	NO;NO;Not Available	NO;NO;Not Available	A19O
TCGA-EB-A3XF	278	Alive	T4b	N0	M0	Stage IIC		57	TCGA-EB-A3XF	555BBD13-8AD7-43B3-9087-001DB30089F1	10	14	-20910	Not Applicable	0																		NOT HISPANIC OR LATINO	TCGA-EB-A3XF-F42010	052878E6-CBBA-40E9-9C8F-B24466C68DFE	9	Not Applicable	278	Not Available	TUMOR FREE	MALE	Not Available	Non-glabrous skin	YES	8	Not Available	Not Available	Not Available	A3XF
TCGA-ER-A19F	802	Dead		N0	M0			82	TCGA-ER-A19F	0BB8C284-412B-4BBC-A508-D0A21DB376CD	6.7	19	-30176	802	464																		NOT HISPANIC OR LATINO								MALE	Not Available	Non-glabrous skin	Not Available	4	Not Available	Not Available	Not Available	A19F
TCGA-ER-A19C	1487	Dead	T2a	NX	M0	Stage I		77	TCGA-ER-A19C	D5F8B18C-8AE7-457A-AA3E-C4BD77B276AB	0.75	19	-28383	1487	1372																		NOT HISPANIC OR LATINO								MALE	III	Non-glabrous skin	NO	4	Not Available	Not Available	Not Available	A19C
TCGA-EE-A2A2	1814	Alive	T4b	N1b	M0	Stage IIIC	Not Available	71	TCGA-EE-A2A2	585A8D2E-CD09-4A61-B7C9-E8F70CE39E69	7	8	-26048	Not Applicable	16																		NOT HISPANIC OR LATINO	TCGA-EE-A2A2-F55124;TCGA-EE-A2A2-F65642	5724132A-8CD4-42DA-83A6-B1189A81B653;03E5AB4E-29AC-4A0B-B62D-61C8FA7BD2E6	29;26	Not Applicable;Not Applicable	1120;1814	Not Available;Not Available	TUMOR FREE;TUMOR FREE	MALE	IV	Non-glabrous skin	YES	1	Not Available	Not Available	Not Available	A2A2
TCGA-EE-A2M5	659	Dead	T2	N0	M0	Stage I	Locoregional Recurrence;Distant Metastasis	49	TCGA-EE-A2M5	B5E37B9B-6264-4CC8-9B44-1D8AC0692D6C	0.8	20	-17950	659	390	PNU-159548	Clinical Progressive Disease	8	Not Available	Not Available	Not Available	Not Available	Not Applicable	Not Available	Not Available	NO	Chemotherapy	Not Available	Not Available	Not Available	YES	2013	NOT HISPANIC OR LATINO								MALE	III	Non-glabrous skin	NO	12	NO	YES;Unknown	YES;NO	A2M5
TCGA-EB-A24C	632	Alive	T4b	NX	M0		Regional lymph node	56	TCGA-EB-A24C	2F1BBE96-49D9-417B-BC9C-A09992489340	10	12	-20539	Not Applicable	0	Dacarbazine;Laferon;Carboplatin;Temozolomide;Laferon;Dacarbazine;Cisplatin	Unknown;Unknown;Unknown;Unknown;Unknown;Unknown;Unknown	5;5;5;2;2;2;2	Not Available;Not Available;Not Available;Not Available;Not Available;Not Available;Not Available	Not Available;Not Available;Not Available;Not Available;Not Available;Not Available;Not Available	Not Available;Not Available;Not Available;Not Available;Not Available;Not Available;Not Available	Not Available;Not Available;Not Available;Not Available;Not Available;Not Available;Not Available	Not Applicable;Not Applicable;Not Applicable;Not Applicable;Not Applicable;Not Applicable;Not Applicable	Not Available;Not Available;Not Available;Not Available;Not Available;Not Available;Not Available	Not Available;Not Available;Not Available;Not Available;Not Available;Not Available;Not Available	NO;NO;NO;NO;NO;NO;NO	Chemotherapy;Immunotherapy;Chemotherapy;Chemotherapy;Immunotherapy;Chemotherapy;Chemotherapy	Not Available;Not Available;Not Available;Not Available;Not Available;Not Available;Not Available	Not Available;Not Available;Not Available;Not Available;Not Available;Not Available;Not Available	Not Available;Not Available;Not Available;Not Available;Not Available;Not Available;Not Available	NO;NO;NO;NO;NO;NO;NO	2012;2012;2012;2013;2013;2013;2013	NOT HISPANIC OR LATINO	TCGA-EB-A24C-F31685	D0D75E60-7E85-40C2-BFC0-C34857D878C1	8	Not Applicable	632	Not Available	TUMOR FREE	MALE	Not Available	Non-glabrous skin	YES	9	Not Available	Not Available	Not Available	A24C
TCGA-D3-A8GD	718	Alive	T4b	N3	M0	Stage IIIC	Distant Metastasis;Distant Metastasis;Distant Metastasis	63	TCGA-D3-A8GD	74DC56E9-0076-458B-A12C-D50D7F057C47	20	12	-23109	Not Applicable	42																		NOT HISPANIC OR LATINO	TCGA-D3-A8GD-F66643	CC0E0338-C922-4344-B63D-EF3C113F18C0	21	Not Applicable	718	Not Available	TUMOR FREE	FEMALE	IV	Non-glabrous skin	YES	12	NO	NO;NO;NO	NO;NO;NO	A8GD
TCGA-D9-A148	4609	Alive	TX	N3	M1b		Distant Metastasis	40	TCGA-D9-A148	FED23055-1600-4128-8D73-E1AA902A9D1D	Not Available	13	-14805	Not Applicable	Not Available	ipilimumab	Not Available	1	4	Not Available	Not Available	RECURRENCE	Not Applicable	Not Available	IV	NO	Immunotherapy	Not Available	Not Available	Not Available	Not Available	2012	NOT HISPANIC OR LATINO	TCGA-D9-A148-F20724	7A5D8A10-BC2D-41E1-9BF8-096B635DB386	19	Not Applicable	4609	Scheduled Follow-up Submission	WITH TUMOR	MALE	Not Available	Non-glabrous skin	NO	8	Not Available	YES;YES	YES;YES	A148
TCGA-DA-A95V	2193	Alive	T4b	N0		Stage IIC		83	TCGA-DA-A95V	D7ADE261-B624-4E47-8A82-591BF1A8FAA4	4.1	27	-30623	Not Applicable	1054																		NOT HISPANIC OR LATINO	TCGA-DA-A95V-F66859;TCGA-DA-A95V-F71090;TCGA-DA-A95V-F71091	38F3A93D-6E27-427E-97C3-2AC721823E67;23D560C1-2E24-4EB0-AF11-579A7E16AD57;86FC08FD-F43C-41AC-9E79-F142E94CA95A	27;20;20	Not Applicable;Not Applicable;Not Applicable	1455;1822;2193	Not Available;Not Available;Not Available	TUMOR FREE;TUMOR FREE;TUMOR FREE	FEMALE	IV	Non-glabrous skin	YES	1	NO	Not Available	Not Available	A95V
TCGA-ER-A197	424	Dead	T4b	N1a	M0	Stage IIIB	Distant Metastasis	83	TCGA-ER-A197	3EBB2374-4518-4E19-9B65-9C3E66252C4C	8	12	-30454	424	30																		NOT HISPANIC OR LATINO								FEMALE	Not Available	Non-glabrous skin	YES	4	NO	NO	NO	A197
TCGA-BF-A5EQ	323	Alive	T4b	N0	M0	Stage IIC		63	TCGA-BF-A5EQ	53DE8F81-A226-4AB9-BDDC-856FFD111817	5	13	-23353	Not Applicable	0																		NOT HISPANIC OR LATINO	TCGA-BF-A5EQ-F68886	F6A59C2E-0482-417F-BFB0-978C0F00E595	23	Not Applicable	323	Not Available	TUMOR FREE	MALE	III	Non-glabrous skin	Not Available	11	Not Available	Not Available	Not Available	A5EQ
TCGA-GF-A6C8	62	Alive	T3b	NX	M0	Stage IIB	Not Available	62	TCGA-GF-A6C8	11463605-7086-48F4-B9BD-027715071880	4	26	-22731	Not Applicable	36																		NOT HISPANIC OR LATINO	TCGA-GF-A6C8-F58356	31AF567A-AB65-4AAC-8B1E-28D20B8D9222	7	Not Applicable	62	Not Available	Unknown	FEMALE	IV	Non-glabrous skin	YES	11	Not Available	Not Available	Not Available	A6C8
TCGA-ER-A2ND	710	Dead	T1b	N3	M0	Stage IIIC		57	TCGA-ER-A2ND	1B3F92B7-658A-4BBD-B086-20C1CD976D54	1	30	-20867	710	653																		NOT HISPANIC OR LATINO								FEMALE	IV	Non-glabrous skin	NO	4	Not Available	Not Available	Not Available	A2ND
TCGA-EE-A29Q	2030	Dead	T3b	N0	M0	Stage IIB	Regional lymph node	70	TCGA-EE-A29Q	6A1818F9-9303-41B0-B3B7-07FAF5055C86	2.3	8	-25847	Not Applicable	890	Dacarbazine	Clinical Progressive Disease	12	Not Available	Not Available	Not Available	Not Available	Not Applicable	Not Available	Not Available	NO	Chemotherapy	Not Available	Not Available	Not Available	NO	2013	NOT HISPANIC OR LATINO	TCGA-EE-A29Q-F55045	EEF32021-01AE-4851-8408-2D2AEDA944D2	27	2030	Not Available	Not Available	WITH TUMOR	FEMALE	IV	Non-glabrous skin	YES	1	Not Available	Not Available	Not Available	A29Q
TCGA-EE-A3J5	1124	Dead	T4a	N1	M0	Stage III	Locoregional Recurrence;Locoregional Recurrence;Locoregional Recurrence;Distant Metastasis;Distant Metastasis	71	TCGA-EE-A3J5	D6283AB0-9019-4AD2-93AA-2E6B39CD9641	4.8	8	-26226	1124	467																		NOT HISPANIC OR LATINO								MALE	V	Non-glabrous skin	NO	6	NO	NO;NO;NO;NO;NO	NO;NO;NO;NO;NO	A3J5
TCGA-EE-A2M6	3932	Alive	T1	N0	M0	Stage I	Not Available	61	TCGA-EE-A2M6	58F0AE89-E277-4DFF-BB73-777CDF602DC7	0.7	20	-22564	Not Applicable	943	Not Available	Unknown	8	Not Available	Not Available	Not Available	Not Available	Not Applicable	Not Available	Not Available	NO	Vaccine	Not Available	Not Available	Not Available	YES	2013	NOT HISPANIC OR LATINO	TCGA-EE-A2M6-F55187	7B75EF74-F309-4648-8C4B-4887AF6DD8C0	30	Not Applicable	Not Available	Not Available	Not Available	MALE	II	Non-glabrous skin	NO	12	Not Available	Not Available	Not Available	A2M6
TCGA-D3-A3C3			TX	N0	M0		Regional lymph node;Distant Metastasis	Not Available	TCGA-D3-A3C3	FC59CC57-CA7A-4DE3-BD13-2E283716A243	Not Available	10	Completed	Not Applicable	Completed																		NOT HISPANIC OR LATINO	TCGA-D3-A3C3-F49198	F6B36FFD-7418-4934-82F3-C815F7275D16	26	Not Applicable	Completed	Not Available	WITH TUMOR	FEMALE	Unknown	Non-glabrous skin	Unknown	10	NO	YES;YES	NO;NO	A3C3
TCGA-W3-AA21	3195	Dead	T2	N0	M0	Stage I	Distant Metastasis	26	TCGA-W3-AA21	4A9E5DC0-6FC3-47E0-8470-DAC16CE16DA3	1.1	17	-9527	3195	1035	Taxol;Temodar;Not Available	Clinical Progressive Disease;Clinical Progressive Disease;Unknown	7;7;7	Not Available;Not Available;Not Available	Not Available;Not Available;Not Available	Not Available;Not Available;Not Available	Not Available;Not Available;Not Available	Not Applicable;Not Applicable;Not Applicable	Not Available;Not Available;Not Available	Not Available;Not Available;Not Available	NO;NO;NO	Chemotherapy;Chemotherapy;Immunotherapy	Not Available;Not Available;Not Available	Not Available;Not Available;Not Available	Not Available;Not Available;Not Available	NO;NO;YES	2014;2014;2014	NOT HISPANIC OR LATINO								MALE	III	Non-glabrous skin	NO	7	NO	YES	NO	AA21
TCGA-D3-A51H	1714	Alive	T1b	N3	M0	Stage IIIC	Regional lymph node	60	TCGA-D3-A51H	50E4CDBC-B10B-4C6C-9981-68DEFA1A8FE0	0.91	11	-22119	Not Applicable	762	Cisplatin;Vinblastine;Dacarbazine	Complete Response;Complete Response;Complete Response	3;3;3	Not Available;Not Available;Not Available	Not Available;Not Available;Not Available	Not Available;Not Available;Not Available	Not Available;Not Available;Not Available	Not Applicable;Not Applicable;Not Applicable	Not Available;Not Available;Not Available	Not Available;Not Available;Not Available	NO;NO;NO	Chemotherapy;Chemotherapy;Chemotherapy	Not Available;Not Available;Not Available	Not Available;Not Available;Not Available	Not Available;Not Available;Not Available	NO;NO;NO	2013;2013;2013	NOT HISPANIC OR LATINO	TCGA-D3-A51H-F60913	25E6F451-A05B-406A-8C05-0300E7A9C27C	18	Not Applicable	1714	Not Available	TUMOR FREE	MALE	IV	Non-glabrous skin	YES	3	NO	YES	NO	A51H
TCGA-EB-A3Y6	126	Alive	T4b	N0	M0	Stage IIC		56	TCGA-EB-A3Y6	8B93BDB4-B64B-4940-A814-F5B3F5AE56CC	4.5	25	-20605	Not Applicable	0	Dacarbazine	Complete Response	9	Not Available	Not Available	Not Available	Not Available	Not Applicable	Not Available	Not Available	NO	Chemotherapy	Not Available	Not Available	Not Available	NO	2013	NOT HISPANIC OR LATINO	TCGA-EB-A3Y6-F46393	C2DD8939-927F-47C8-9D76-78247579ECE9	19	Not Applicable	126	Not Available	TUMOR FREE	FEMALE	Not Available	Non-glabrous skin	YES	9	Not Available	Not Available	Not Available	A3Y6
TCGA-D9-A4Z3	505	Alive	T4b	N1b	M0	Stage IIIC	Locoregional Recurrence	73	TCGA-D9-A4Z3	1CAD4B22-EC8B-4E34-BFEF-5464D185923A	75	1	-26812	Not Applicable	0																		NOT HISPANIC OR LATINO	TCGA-D9-A4Z3-F58483	54923FD3-981A-4649-BEDD-860A06350154	11	Not Applicable	505	Not Available	TUMOR FREE	FEMALE	V	Non-glabrous skin	YES	2	Not Available	Not Available	Not Available	A4Z3
TCGA-D9-A6E9	301	Alive	T3a	N1	M0	Stage IIIA		75	TCGA-D9-A6E9	259B4D49-7CFC-420F-BA5E-65FEBC328CE4	4	28	-27537	Not Applicable	0																		NOT HISPANIC OR LATINO	TCGA-D9-A6E9-F57862	A7E253AF-4CF1-460C-8D4E-8F47573DD049	28	Not Applicable	301	Not Available	TUMOR FREE	FEMALE	IV	Non-glabrous skin	NO	3	Not Available	Not Available	Not Available	A6E9
TCGA-D3-A3C6	1766	Dead	T2a	N0	M0	Stage IB	Distant Metastasis;Distant Metastasis;Distant Metastasis;Distant Metastasis;Distant Metastasis;Distant Metastasis	54	TCGA-D3-A3C6	C0B0255B-74FD-4AF7-A2B0-5A82829F680B	1.3	10	-19858	1766	1302																		NOT HISPANIC OR LATINO								FEMALE	IV	Non-glabrous skin	NO	10	NO	YES;YES;YES;YES;NO;NO	NO;NO;NO;NO;YES;NO	A3C6
TCGA-D3-A3MR	3151	Alive	T0	N1b	M0	Stage III	Not Available	42	TCGA-D3-A3MR	0E597498-44AD-40AE-BB83-F1B27388EC0A	Not Available	10	-15695	Not Applicable	0																		NOT HISPANIC OR LATINO	TCGA-D3-A3MR-F40737	7DCEC209-5DE7-4AFC-AEEA-A0F9D25A23DE	7	Not Applicable	3151	Not Available	TUMOR FREE	MALE	Not Available	Non-glabrous skin	Not Available	10	Not Available	Not Available	Not Available	A3MR
TCGA-D3-A3C8	1409	Alive	TX	N3	M0	Stage IIIC	Distant Metastasis;Distant Metastasis	58	TCGA-D3-A3C8	16182443-12A1-4B0F-A6AB-33C2942E2991	Not Available	10	-21281	Not Applicable	0																		NOT HISPANIC OR LATINO	TCGA-D3-A3C8-F46540	71CFD372-5115-4D40-A6F2-40F219FF22E4	8	Not Applicable	1409	Not Available	WITH TUMOR	FEMALE	Not Available	Non-glabrous skin	Not Available	10	NO	YES;NO	NO;YES	A3C8
TCGA-EE-A2GO	3857	Alive	T3b	N0	M0	Stage II	Regional lymph node	66	TCGA-EE-A2GO	783EB662-7D7A-4637-8500-E2D86D73EC7B	3.4	20	-24159	Not Applicable	2163																		NOT HISPANIC OR LATINO	TCGA-EE-A2GO-F55180	DE7100E8-03B8-4B21-894F-2392155F9203	30	Not Applicable	3857	Not Available	TUMOR FREE	FEMALE	IV	Non-glabrous skin	NO	12	NO	NO	YES	A2GO
TCGA-EE-A2GC	2051	Alive	T3b	N0	M0	Stage IIB	Not Available	82	TCGA-EE-A2GC	0A4B780E-8143-4118-AD98-FD2A2A6678C3	2.3	20	-30084	Not Applicable	1008																		NOT HISPANIC OR LATINO	TCGA-EE-A2GC-F55127	634B9EF3-C35C-4366-AAD9-87B86AD59550	29	Not Applicable	2051	Not Available	TUMOR FREE	MALE	III	Non-glabrous skin	YES	12	Not Available	Not Available	Not Available	A2GC
TCGA-FW-A5DY	587	Alive	T3	N1		Stage III		48	TCGA-FW-A5DY	9A7656CF-75A4-4B1F-A2D2-25E3EC147E63	Not Available	15	-17730	Not Applicable	60																		NOT HISPANIC OR LATINO	TCGA-FW-A5DY-F64266	C1B1DA1C-2D8C-4E4E-AFA6-9F17473A7BD7	28	Not Applicable	587	Not Available	TUMOR FREE	FEMALE	Not Available	Non-glabrous skin	Not Available	7	Not Available	Not Available	Not Available	A5DY
TCGA-EB-A4IQ	636	Dead	T4b	N1	M0	Stage IIIB	Locoregional Recurrence	42	TCGA-EB-A4IQ	4E9D1A69-1F10-4500-9DDA-F8EB1CCC6576	15	11	-15516	Not Applicable	0																		NOT HISPANIC OR LATINO	TCGA-EB-A4IQ-F49348;TCGA-EB-A4IQ-F68558	C6D017A1-5989-4C16-8D3A-5162C3AC6FAD;151763D2-3BC9-4A79-96D3-6CFD97650630	7;26	Not Applicable;636	414;Not Available	Not Available;Not Available	TUMOR FREE;Unknown	FEMALE	Unknown	Non-glabrous skin	YES	2	Not Available	Not Available	Not Available	A4IQ
TCGA-EE-A2GE	5286	Alive	T2	N0	M0	Stage I	Not Available	44	TCGA-EE-A2GE	4801C721-166F-4939-8AB7-AA024BEC7089	0.9	20	-16353	Not Applicable	3073																		NOT HISPANIC OR LATINO	TCGA-EE-A2GE-F55129;TCGA-EE-A2GE-F65643	AFA160B3-5222-4630-9B7B-E3F520B73D19;6A552C42-B475-40CC-A399-5E30EBF6835A	29;26	Not Applicable;Not Applicable	4898;5286	Not Available;Not Available	TUMOR FREE;TUMOR FREE	MALE	III	Non-glabrous skin	NO	12	Not Available	Not Available	Not Available	A2GE
TCGA-EE-A2MQ	1315	Dead	T3a	N2a	M0	Stage IIIA	Regional lymph node;Locoregional Recurrence;Distant Metastasis	70	TCGA-EE-A2MQ	C127FFB6-2CCF-4E90-B811-0AA40EBFAB17	3.1	21	-25926	1315	658	Dacarbazine	Clinical Progressive Disease	10	Not Available	Not Available	Not Available	Not Available	Not Applicable	Not Available	Not Available	NO	Chemotherapy	Not Available	Not Available	Not Available	NO	2013	NOT HISPANIC OR LATINO								FEMALE	IV	Non-glabrous skin	NO	12	NO	NO;YES;YES	NO;YES;YES	A2MQ
TCGA-BF-A3DN	717	Alive	T3b	N3	M0	Stage IIIC		81	TCGA-BF-A3DN	D7E86C99-A716-48B8-B067-E73D68B14DEE	3	25	-29801	Not Applicable	0																		HISPANIC OR LATINO	TCGA-BF-A3DN-F68914	F035639C-4900-44C6-A734-09A3DD56C23D	23	Not Applicable	717	Not Available	TUMOR FREE	FEMALE	IV	Non-glabrous skin	YES	4	Not Available	Not Available	Not Available	A3DN
TCGA-WE-AAA3	651	Alive	T4b	N2b	M0	Stage IIIC	Not Available	84	TCGA-WE-AAA3	CF409C7C-FF82-4529-BDA4-554310843BC5	7	2	-30843	Not Applicable	256																		NOT HISPANIC OR LATINO	TCGA-WE-AAA3-F67344;TCGA-WE-AAA3-F70356	4095F91E-6D24-4E8E-9321-F5AB2A2819A8;727AC03C-399D-4CD0-A40C-62E4715DDB67	7;9	Not Applicable;Not Applicable	600;651	Not Available;Not Available	TUMOR FREE;TUMOR FREE	FEMALE	Unknown	Non-glabrous skin	YES	6	Not Available	Not Available	Not Available	AAA3
TCGA-ER-A19K	469	Dead	T4b	N0	M0	Stage IIC	Regional lymph node;Distant Metastasis	79	TCGA-ER-A19K	F9E36BC2-484F-48E8-82BA-99026957277A	6.8	19	-28916	469	30	Temozolomide	Not Available	4	2	Not Available	Not Available	PROGRESSION	Not Applicable	Not Available	Not Available	NO	Chemotherapy	Not Available	Not Available	Not Available	Not Available	2012	NOT HISPANIC OR LATINO								FEMALE	V	Non-glabrous skin	YES	4	NO	YES;YES	NO;NO	A19K
TCGA-EB-A44N	205	Dead	T4b	N0	M0	Stage IIC	Regional lymph node	59	TCGA-EB-A44N	9E5A0B7E-9682-4F29-8E4A-7AF968CA93FC	5	19	-21623	Not Applicable	0																		NOT HISPANIC OR LATINO	TCGA-EB-A44N-F53295	4DF10282-0C83-41CC-B6D0-2AFBA3083577	10	205	Not Available	Not Available	WITH TUMOR	MALE	III	Non-glabrous skin	YES	12	Not Available	Not Available	Not Available	A44N
TCGA-EE-A2M8	601	Dead	T3a	N1	M0	Stage III	Distant Metastasis	54	TCGA-EE-A2M8	5EDA189C-2DE3-429A-80D2-FC644623B37F	2	20	-19808	601	413																		NOT HISPANIC OR LATINO								FEMALE	IV	Non-glabrous skin	NO	12	NO	NO	NO	A2M8
TCGA-EB-A44R	315	Dead	TX	N2b	M0	Stage IIIB	Not Available	52	TCGA-EB-A44R	5C091729-7B87-4046-BFA4-41C26C32837A	Not Available	19	-19298	Not Applicable	303																		NOT HISPANIC OR LATINO	TCGA-EB-A44R-F46033	C47B809C-1415-4257-B850-CA886C25EB5D	10	315	Not Available	Not Available	TUMOR FREE	MALE	Not Available	Non-glabrous skin	Not Available	12	Not Available	Not Available	Not Available	A44R
TCGA-GN-A26A	988	Dead	T3a	N1a	M0	Stage IIIA	Distant Metastasis;Distant Metastasis;Distant Metastasis	63	TCGA-GN-A26A	5BC515C8-7727-4D69-98E9-31BBCB748550	2.3	20	-23288	988	618																		NOT HISPANIC OR LATINO								FEMALE	IV	Non-glabrous skin	NO	4	NO	NO;NO;NO	NO;YES;NO	A26A
TCGA-DA-A1HW	1096	Dead	T1a	N1b	M0	Stage IIIB	Not Available	37	TCGA-DA-A1HW	800D3A17-269F-4D97-94FF-8585F20038D8	0.7	10	-13585	Not Applicable	7																		NOT HISPANIC OR LATINO	TCGA-DA-A1HW-F70066;TCGA-DA-A1HW-F71099;TCGA-DA-A1HW-F71098	72C42A3A-C539-4A33-902E-D2CB62F10C5C;ACD4FF53-58F4-41EA-91D9-CDE4FA0AF761;9ED3A497-46ED-4F89-9034-3C5C174A01DF	27;12;12	Not Applicable;1096;Not Applicable	428;Not Available;820	Not Available;Not Available;Not Available	TUMOR FREE;WITH TUMOR;TUMOR FREE	FEMALE	III	Non-glabrous skin	NO	1	Not Available	Not Available	Not Available	A1HW
TCGA-EB-A5UN	1792	Alive	T4b	NX	M0	Stage IIC	Distant Metastasis	49	TCGA-EB-A5UN	D6276407-52A3-4F0C-8332-1B3477F6D2FC	14	12	-18226	Not Applicable	1180																		NOT HISPANIC OR LATINO	TCGA-EB-A5UN-F52817;TCGA-EB-A5UN-F68912	06974A9F-509B-4DDE-AEEF-A8D3733CC866;ED17F964-7C08-45B3-B20B-D340FD3B8A56	6;23	Not Applicable;Not Applicable	1582;1792	Not Available;Not Available	TUMOR FREE;Unknown	MALE	IV	Non-glabrous skin	YES	7	Not Available	Not Available	Not Available	A5UN
TCGA-BF-A3DJ	464	Alive	T4b	N1	M0	Stage IIIB	Distant Metastasis	36	TCGA-BF-A3DJ	62393DAB-AB41-4785-9A57-AA4C25D223E9	11	25	-13332	Not Applicable	0																		Unknown	TCGA-BF-A3DJ-F65978	6863AADE-07FC-4A9A-9FAD-BEF4AC775CEF	23	Not Applicable	Not Available	Not Available	Not Available	FEMALE	III	Non-glabrous skin	YES	4	NO	YES	NO	A3DJ
TCGA-EE-A3JD	832	Dead	TX	N2b	M0	Stage III	Distant Metastasis;Distant Metastasis	70	TCGA-EE-A3JD	B8A1732F-C1CB-4A02-AF4F-61B63D3D52DF	Not Available	22	-25930	832	0																		NOT HISPANIC OR LATINO								MALE	Not Available	Non-glabrous skin	Not Available	5	NO	NO;NO	NO;NO	A3JD
TCGA-GN-A264	3587	Dead					Distant Metastasis	60	TCGA-GN-A264	76CC1D42-ACEC-46B3-9663-5E4DE2550353	7	20	-22254	3587	2634	Interferon alfa-2b	Not Available	4	Not Available	Not Available	Not Available	RECURRENCE	Not Applicable	1	SC	NO	Immunotherapy	Not Available	Not Available	Not Available	Not Available	2012	NOT HISPANIC OR LATINO								MALE	V	Non-glabrous skin	NO	4	NO	YES	NO	A264
TCGA-ER-A3ET	2829	Dead	T3a	N1a	M0	Stage IIIA	Distant Metastasis	64	TCGA-ER-A3ET	4AFA82F8-B317-4763-808C-C944CA6661D3	3.55	2	-23650	Not Applicable	2243																		NOT HISPANIC OR LATINO	TCGA-ER-A3ET-F69372	BCB8141F-EE7F-4047-993A-32F4D2F80315	7	2829	Not Available	Not Available	WITH TUMOR	FEMALE	IV	Non-glabrous skin	Not Available	5	NO	NO	NO	A3ET
TCGA-EB-A3HV	39	Alive	T4b	N0	M0	Stage IIC		37	TCGA-EB-A3HV	B53CF25C-929C-4F1A-870E-13F260C5CF7D	13	12	-13712	Not Applicable	0																		NOT HISPANIC OR LATINO	TCGA-EB-A3HV-F41110	8A326ED2-E22A-4A70-90EC-F94F2AC74E83	12	Not Applicable	Not Available	Not Available	Unknown	MALE	IV	Non-glabrous skin	YES	9	Not Available	Not Available	Not Available	A3HV
TCGA-DA-A1I8	1640	Dead	T4b	N0	M0	Stage IIC	Regional lymph node	63	TCGA-DA-A1I8	7B92FCD4-F9BE-4B97-94A2-B2E8348AEABA	8	10	-23286	Not Applicable	875																		NOT HISPANIC OR LATINO	TCGA-DA-A1I8-F70088;TCGA-DA-A1I8-F71089	B980CF46-271E-4EA5-8F9C-7A7D788BECA6;E9AC4A10-84DE-4205-84C4-50AA21C647F7	27;20	Not Applicable;1640	1368;Not Available	Not Available;Not Available	TUMOR FREE;WITH TUMOR	FEMALE	IV	Non-glabrous skin	YES	1	Not Available	Not Available	Not Available	A1I8
TCGA-D3-A3C7	1429	Alive	T0	N1b	M0	Stage III	Not Available	57	TCGA-D3-A3C7	3B62E38C-D473-4329-86AB-5D4977F92B09	Not Available	10	-20979	Not Applicable	0	Interferon	Unknown	10	Not Available	Not Available	Not Available	Not Available	Not Applicable	Not Available	Not Available	NO	Immunotherapy	Not Available	Not Available	Not Available	NO	2012	NOT HISPANIC OR LATINO	TCGA-D3-A3C7-F49193	7082F339-82AF-476D-B1D1-A5691E14AE0F	26	Not Applicable	1429	Not Available	TUMOR FREE	FEMALE	Not Available	Non-glabrous skin	Not Available	10	Not Available	Not Available	Not Available	A3C7
TCGA-EB-A6R0	608	Dead	T4b	N0	M0	Stage IIC		58	TCGA-EB-A6R0	5BF40B29-D722-430A-91BC-CAD941EE3694	10	17	-21367	Not Applicable	0	Lomustine	Complete Response	3	Not Available	Not Available	Not Available	Not Available	Not Applicable	Not Available	Not Available	NO	Chemotherapy	Not Available	Not Available	Not Available	NO	2014	NOT HISPANIC OR LATINO	TCGA-EB-A6R0-F57912;TCGA-EB-A6R0-F71427	FC7203EC-25C6-4DA6-B30B-B037E387CDE1;270C2112-2066-441C-A5A2-87C2D16DBC2D	28;25	Not Applicable;608	467;Not Available	Not Available;Not Available	TUMOR FREE;TUMOR FREE	FEMALE	IV	Non-glabrous skin	YES	10	Not Available	Not Available	Not Available	A6R0
TCGA-FS-A4F4	2028	Dead	T3a	N0	M0	Stage II	Not Available	64	TCGA-FS-A4F4	74596C13-8B5D-4289-A3C0-446FA968B241	2	12	-23663	2028	1804																		Not Evaluated								MALE	IV	Non-glabrous skin	YES	6	Not Available	Not Available	Not Available	A4F4
TCGA-FS-A1ZF	470	Dead	T4b	N0	M0	Stage IIC	Not Available	78	TCGA-FS-A1ZF	E0D36CC0-652C-4224-BB10-09D15C7BD8F1	4.3	12	-28491	470	133																		NOT HISPANIC OR LATINO								FEMALE	IV	Non-glabrous skin	YES	11	Not Available	Not Available	Not Available	A1ZF
TCGA-GF-A6C9	480	Alive				Stage IIIB		78	TCGA-GF-A6C9	46801BE1-F035-421F-AAE4-81BAF3BB8D40	Not Available	2	-28774	Not Applicable	4																		NOT HISPANIC OR LATINO	TCGA-GF-A6C9-F63938	892DB5A9-8677-4D34-9EE1-5E458937CD60	21	Not Applicable	480	Not Available	TUMOR FREE	MALE	Not Available	Not Available	Not Available	12	Not Available	Not Available	Not Available	A6C9
TCGA-EB-A3XB	796	Alive	T4	NX	M0	Stage II		63	TCGA-EB-A3XB	A9255DCB-B236-4777-AC43-555E3A5386C3	Not Available	14	-23091	Not Applicable	0																		NOT HISPANIC OR LATINO	TCGA-EB-A3XB-F41213;TCGA-EB-A3XB-F66272	6592ABBE-555B-4782-92AD-AFE3D1F8EB3F;932D53D7-B9C4-4498-AE95-55954AFB9D28	13;7	Not Applicable;Not Applicable	408;796	Not Available;Not Available	TUMOR FREE;TUMOR FREE	MALE	IV	Non-glabrous skin	Not Available	8	Not Available	Not Available	Not Available	A3XB
TCGA-D3-A5GR	5424	Alive	T1b	N1	M0	Stage III	Regional lymph node	23	TCGA-D3-A5GR	C714C48F-A18C-4110-A82D-3CC95C315AFD	0.98	16	-8637	Not Applicable	5008																		NOT HISPANIC OR LATINO	TCGA-D3-A5GR-F55314	FE2E3CF3-E00B-4BB5-AD4A-A471B05F7CC1	3	Not Applicable	5424	Not Available	WITH TUMOR	FEMALE	III	Non-glabrous skin	Unknown	5	YES	YES	NO	A5GR
TCGA-D3-A2J7	3136	Dead	T3b	N1b	M0	Stage IIIC	Regional lymph node;Regional lymph node;Distant Metastasis;Distant Metastasis;Not Available;Not Available	67	TCGA-D3-A2J7	19322032-C144-4962-B886-37606DAD33B7	3.6	2	-24692	3136	541																		NOT HISPANIC OR LATINO								MALE	III	Non-glabrous skin	YES	10	YES	NO;NO;YES;NO;Unknown;Unknown	NO;YES;NO;YES;Unknown;Unknown	A2J7
TCGA-D9-A3Z4	519	Dead	T4b	N3	M0	Stage IIIC	Regional lymph node	54	TCGA-D9-A3Z4	C4ED9E22-B5D7-4469-89A8-861A86791C8B	12	24	-19749	Not Applicable	0																		NOT HISPANIC OR LATINO	TCGA-D9-A3Z4-F57866	9E624FC3-D2A3-40F5-ACE6-A48C76DB1D4A	28	519	Not Available	Not Available	WITH TUMOR	MALE	V	Non-glabrous skin	YES	7	Not Available			A3Z4
TCGA-GN-A26D	1460	Dead	T4b	N0		Stage IIC	Distant Metastasis	72	TCGA-GN-A26D	B6B51B28-BDEE-4FE6-A3F3-7B128E16721C	12	24	-26494	Not Applicable	757	Not Available	Not Available	4	Not Available	Not Available	Not Available	OTHER, SPECIFY IN NOTES	At same time as surgery	1	Not Available	NO	Other, specify in notes	Isolated Limb Perfusion (ILP)	Not Available	Not Available	Not Available	2012	NOT HISPANIC OR LATINO	TCGA-GN-A26D-F42472	B20ED134-97B7-48AD-917E-FF610B06B9C3	22	1460	Not Available	Not Available	WITH TUMOR	FEMALE	V	Non-glabrous skin	YES	4	YES	NO;YES;NO	NO;NO;YES	A26D
TCGA-D3-A8GM	3259	Dead	T3b	N0	M0	Stage IIB	Not Available	73	TCGA-D3-A8GM	44B5453A-3009-43B9-BC34-71A11A6D5E63	3.8	19	-26782	Not Applicable	596																		NOT HISPANIC OR LATINO	TCGA-D3-A8GM-F60916	60DE0CF4-A1DB-48D3-985D-FF44CFB7A001	18	3259	Not Available	Not Available	TUMOR FREE	MALE	IV	Non-glabrous skin	YES	12	Not Available	Not Available	Not Available	A8GM
TCGA-EB-A430			T4b	N0	M0	Stage IIC		83	TCGA-EB-A430	D0C3A83D-A1BF-4E9A-A610-2FB4370F2891	18	21	-30344	Not Applicable	0																		NOT HISPANIC OR LATINO	TCGA-EB-A430-F57899	FBB7092B-338C-40FB-B72A-7B1FF6B34BE4	21	Not Applicable	Not Available	Not Available	Not Available	MALE	IV	Non-glabrous skin	YES	11	Not Available	Not Available	Not Available	A430
TCGA-ER-A19P	4930	Dead		N0	M0		Distant Metastasis	47	TCGA-ER-A19P	FECFF768-2CF4-487F-8EA4-C24A947330B7	Not Available	20	-17511	4930	3875																		NOT HISPANIC OR LATINO								FEMALE	IV	Non-glabrous skin	Not Available	4	NO	NO	YES	A19P
TCGA-FS-A1ZJ	1441	Dead	T2	N0	M0	Stage I	Not Available	75	TCGA-FS-A1ZJ	2F0661E5-5006-481E-9B40-7B1EC96EAA3C	1.22	12	-27476	1441	1048																		NOT HISPANIC OR LATINO								FEMALE	IV	Non-glabrous skin	NO	11	Not Available	Not Available	Not Available	A1ZJ
TCGA-FS-A1ZP	2273	Dead	T3	N0	M0	Stage II		52	TCGA-FS-A1ZP	4CDB18F5-47BF-475F-B34C-FA4912515268	2.5	13	-19175	2273	689																		NOT HISPANIC OR LATINO								MALE	III	Non-glabrous skin	Not Available	11	Not Available	Not Available	Not Available	A1ZP
TCGA-DA-A1I1	6768	Alive	T0	N2a	M0	Stage III	Distant Metastasis	55	TCGA-DA-A1I1	6993BC23-CD58-4761-BB77-3A3DCC2F7A1B	Not Available	10	-20399	Not Applicable	4734	Pembrolizumab	Not Applicable	1	Not Available	Not Available	Not Available	Not Available	Not Applicable	Not Available	Not Available	YES	Immunotherapy	Not Available	Not Available	Not Available	YES	2015	NOT HISPANIC OR LATINO	TCGA-DA-A1I1-F70082;TCGA-DA-A1I1-F71106;TCGA-DA-A1I1-F71105	8E657374-28F0-42E4-888D-D5F20168CF48;B7B8041A-A1FA-4646-8CF3-9C4243704AD1;FBCD36F6-54AD-4083-8AEA-D608E676D7A6	27;20;20	Not Applicable;Not Applicable;Not Applicable	5941;6768;6311	Not Available;Not Available;Not Available	WITH TUMOR;TUMOR FREE;TUMOR FREE	MALE	Not Available	Non-glabrous skin	Not Available	1	Not Available	Not Available	Not Available	A1I1
TCGA-EE-A180	2889	Dead	T4a	N0	M0	Stage III	New primary melanoma;Distant Metastasis;Distant Metastasis;Distant Metastasis;Not Available	69	TCGA-EE-A180	7EE2F8D5-6C31-4F5F-A779-B43979E66D0B	4.9	3	-25523	2889	2642																		NOT HISPANIC OR LATINO								MALE	IV	Non-glabrous skin	NO	6	YES	NO;NO;NO;NO;NO	NO;NO;NO;YES;NO	A180
TCGA-D9-A1X3	551	Alive	T4b	N2b				63	TCGA-D9-A1X3	F0744FA2-DB4A-40DE-9FD2-F61863FD98D4	12	13	-23171	Not Applicable	Not Available																		NOT HISPANIC OR LATINO	TCGA-D9-A1X3-F29461	A8F73868-BD7C-4A30-ADF1-F416E16028A9	20	Not Applicable	551	Scheduled Follow-up Submission	WITH TUMOR	MALE	V	Non-glabrous skin	YES	8	NO	Not Available	Not Available	A1X3
TCGA-D3-A1Q8	854	Dead	T0	N3	M1b	Stage IV	Distant Metastasis;Distant Metastasis;Distant Metastasis;Distant Metastasis;Distant Metastasis;Distant Metastasis;Distant Metastasis;Distant Metastasis;Distant Metastasis;Distant Metastasis;Distant Metastasis	33	TCGA-D3-A1Q8	7B7A49B5-5BE8-4966-8F3A-E6E01E694F86	Not Available	2	-12330	854	0																		NOT HISPANIC OR LATINO								MALE	Not Available	Non-glabrous skin	Not Available	10	NO	YES;YES;YES;YES;YES;YES;YES;YES;YES;YES;YES	NO;NO;NO;NO;NO;NO;NO;NO;NO;NO;YES	A1Q8
TCGA-ER-A19D	383	Dead	T2a	N0	M0	Stage IB	Distant Metastasis;Distant Metastasis	46	TCGA-ER-A19D	3409F118-1798-48D6-9556-12A5C77EBEFB	1.75	19	-16968	383	276																		NOT HISPANIC OR LATINO								FEMALE	IV	Non-glabrous skin	NO	4	NO	NO;NO	NO;NO	A19D
TCGA-EE-A2GB	1803	Alive	T2b	N1a	M0	Stage IIIB	Not Available	51	TCGA-EE-A2GB	E58BED18-503C-4182-BCF3-5AF6F20E1B8A	1.65	20	-18876	Not Applicable	248																		NOT HISPANIC OR LATINO	TCGA-EE-A2GB-F55126	3C71D406-4CF4-4F99-9C93-1813C69433DC	29	Not Applicable	1803	Not Available	TUMOR FREE	MALE	III	Non-glabrous skin	YES	12	Not Available	Not Available	Not Available	A2GB
TCGA-D3-A2JN	2022	Dead	T0	N1b	M0	Stage III	Not Available	46	TCGA-D3-A2JN	20AE4C90-EA2E-42E8-BC0E-F0E6BE0DADEB	Not Available	10	-17128	Not Applicable	0	Interferon-alfa	Unknown	10	Not Available	Not Available	Not Available	Not Available	Not Applicable	Not Available	Not Available	NO	Immunotherapy	Not Available	Not Available	Not Available	NO	2012	NOT HISPANIC OR LATINO	TCGA-D3-A2JN-F40742	A443D07B-78CE-4F1A-804E-4FFA54B8A45B	7	2022	Not Available	Not Available	TUMOR FREE	FEMALE	Not Available	Non-glabrous skin	Not Available	10	Not Available	Not Available	Not Available	A2JN
TCGA-D3-A51E	5318	Alive	T2	N0	M0		Not Available	39	TCGA-D3-A51E	963858B8-A8B6-498E-989A-271654713772	1.2	11	-14305	Not Applicable	2483	Actinomycin-D;Melphalan	Complete Response;Complete Response	3;3	Not Available;Not Available	Not Available;Not Available	Not Available;Not Available	Not Available;Not Available	Not Applicable;Not Applicable	Not Available;Not Available	Not Available;Not Available	NO;NO	Chemotherapy;Chemotherapy	Not Available;Not Available	Not Available;Not Available	Not Available;Not Available	NO;NO	2013;2013	NOT HISPANIC OR LATINO	TCGA-D3-A51E-F56213	8DE94FC7-BA07-41E8-894E-2AB8853D4980	30	Not Applicable	5318	Not Available	TUMOR FREE	FEMALE	III	Non-glabrous skin	Unknown	3	Not Available	Not Available	Not Available	A51E
TCGA-EE-A29N	566	Dead	TX	N0	M0		New primary melanoma;Distant Metastasis;Distant Metastasis;Distant Metastasis;Distant Metastasis;Distant Metastasis	78	TCGA-EE-A29N	8AAD9690-D1AD-424B-9A80-D7980760D093	Not Available	8	-28805	566	277																		NOT HISPANIC OR LATINO								MALE	Unknown	Non-glabrous skin	Unknown	1	NO	NO;NO;NO;NO;NO;NO	NO;NO;NO;NO;NO;NO	A29N
TCGA-YD-A9TB							Distant Metastasis	Not Available	TCGA-YD-A9TB	807FB56B-BBB9-4DF7-9A1E-D1FA627B425A	1.5	7	Completed	Not Applicable	Completed																		NOT HISPANIC OR LATINO	TCGA-YD-A9TB-F67658	C6F11F40-6725-4BB8-AFE5-64E1A1882586	11	Not Applicable	Completed	Not Available	WITH TUMOR	FEMALE	IV	Non-glabrous skin	NO	7	NO	YES	YES	A9TB
TCGA-FR-A3YN	2828	Alive	T2a	N0	M0	Stage IB	Not Available	44	TCGA-FR-A3YN	F027DA44-6ADC-4207-93AC-E8BF45A1BF3D	1.25	24	-16278	Not Applicable	2268	Ipilimumab	Complete Response	9	Not Available	Not Available	Not Available	Not Available	Not Applicable	Not Available	Not Available	NO	Immunotherapy	Not Available	Not Available	Not Available	YES	2012	NOT HISPANIC OR LATINO	TCGA-FR-A3YN-F47372	41C77702-9959-4852-AA9C-FF0B4743ECCD	28	Not Applicable	2828	Not Available	TUMOR FREE	MALE	IV	Not Available	NO	9	Not Available	Not Available	Not Available	A3YN
TCGA-ER-A196	1785	Alive	T4b	N0	M0	Stage IIC		64	TCGA-ER-A196	A9EB1022-FFD3-42DE-A39D-2126FC7EC0CE	22	12	-23533	Not Applicable	0																		NOT HISPANIC OR LATINO	TCGA-ER-A196-F48970	86ECA462-F9F2-4EBF-BB6C-82484EE5AD5A	24	Not Applicable	1785	Not Available	TUMOR FREE	FEMALE	IV	Non-glabrous skin	YES	4	Not Available	Not Available	Not Available	A196
TCGA-D3-A8GL	2711	Dead	T2a	N1b	M0	Stage IIIB	Regional lymph node;Distant Metastasis;Distant Metastasis;Distant Metastasis	43	TCGA-D3-A8GL	14407399-B1F0-46BF-9179-8BF11C39D919	1.32	19	-15947	2711	1527																		NOT HISPANIC OR LATINO								MALE	IV	Non-glabrous skin	NO	12	YES	NO;NO;NO;NO	NO;NO;NO;NO	A8GL
TCGA-3N-A9WB	518	Dead	T1a	NX	M0	Stage IA	Locoregional Recurrence;Distant Metastasis;Distant Metastasis;Distant Metastasis;Distant Metastasis	71	TCGA-3N-A9WB	5564E6A7-2195-4B0D-994E-B0617B58E889	0.7	29	-26176	518	426																		NOT HISPANIC OR LATINO								MALE	III	Non-glabrous skin	NO	5	NO	NO;NO;NO;NO;NO	NO;NO;NO;NO;YES	A9WB
TCGA-D3-A2J6	1321	Dead	T3b	N0	M0	Stage IIB	Regional lymph node;Distant Metastasis;Distant Metastasis;New primary melanoma	65	TCGA-D3-A2J6	6F5157B8-D43A-4FBC-B7DA-23629F5B53DA	3.2	2	-24066	1321	1008																		NOT HISPANIC OR LATINO								MALE	IV	Non-glabrous skin	YES	10	YES	NO;NO;NO;NO	NO;NO;NO;NO	A2J6
TCGA-EE-A2MU	1620	Alive	T1a	N0	M0	Stage IA	Not Available	71	TCGA-EE-A2MU	0DCD7AF7-EA83-4131-821D-A17943919C1A	0.5	21	-26237	Not Applicable	1451																		NOT HISPANIC OR LATINO	TCGA-EE-A2MU-F55193	2EA6D19E-C943-4D1B-8767-706BB906F1C0	30	Not Applicable	Not Available	Not Available	Not Available	MALE	II	Non-glabrous skin	NO	12	Not Available	Not Available	Not Available	A2MU
TCGA-FS-A4F2	1525	Dead	T4b	N0	M0	Stage IIC	Not Available	46	TCGA-FS-A4F2	4D22DCE6-0F25-44EE-89E7-5B5EE2EE9799	4.7	12	-16944	1525	1427																		NOT HISPANIC OR LATINO								FEMALE	V	Non-glabrous skin	YES	6	Not Available	Not Available	Not Available	A4F2
TCGA-EE-A3J4	3869	Dead	T3a	N0	M0	Stage II	Locoregional Recurrence;Locoregional Recurrence;Distant Metastasis;Regional lymph node;Not Available;Locoregional Recurrence;Locoregional Recurrence;Locoregional Recurrence	72	TCGA-EE-A3J4	40005536-5325-4063-929D-0917726607CB	2	5	-26540	3869	3172																		NOT HISPANIC OR LATINO								MALE	IV	Non-glabrous skin	YES	6	YES	NO;NO;Unknown;NO;YES;NO;NO;NO	NO;NO;Unknown;NO;Unknown;NO;NO;NO	A3J4
TCGA-GN-A263	467	Dead	T4b	N3	M1c	Stage IV	Distant Metastasis	24	TCGA-GN-A263	08D2B181-2B6E-4754-BFA9-5A94A1F18526	Not Available	20	-8952	467	0																		NOT HISPANIC OR LATINO								MALE	V	Non-glabrous skin	YES	4	NO	YES	NO	A263
TCGA-D3-A2JK	368	Dead	T4b	N2b	M0	Stage IIIC	Distant Metastasis;Distant Metastasis;Distant Metastasis	24	TCGA-D3-A2JK	D7F251C3-8312-47D8-A9CC-2917D2284CC3	4.3	10	-8952	368	176																		NOT HISPANIC OR LATINO								MALE	IV	Non-glabrous skin	YES	10	NO	YES;YES;YES	NO;NO;NO	A2JK
TCGA-ER-A2NB	857	Dead	T4b	N2	M0	Stage IIIB	Not Available	57	TCGA-ER-A2NB	BDA2F09A-82C4-40EC-90E8-0BF63916A5C7	4.39	24	-20938	Not Applicable	124																		NOT HISPANIC OR LATINO	TCGA-ER-A2NB-F69365	A01D319E-32EC-485A-86A2-0379A768E7E7	8	857	Not Available	Not Available	WITH TUMOR	MALE	IV	Non-glabrous skin	YES	4	NO	NO	NO	A2NB
TCGA-OD-A75X	9061	Dead	TX	NX	M0		Distant Metastasis	49	TCGA-OD-A75X	EF9F1829-0EED-47B3-9D44-06D0A8BB2BFB	Not Available	29	-17910	Not Applicable	8630																		NOT HISPANIC OR LATINO	TCGA-OD-A75X-F66395	17F1CDD7-F30F-46A1-A6D4-84869FED2192	16	9061	Not Available	Not Available	WITH TUMOR	MALE	Unknown	Non-glabrous skin	Unknown	10	Not Available	Not Available	Not Available	A75X
TCGA-EB-A42Z	441	Alive	T4b	N1b	M0	Stage IIIC		49	TCGA-EB-A42Z	EEA5EA8B-6579-44C2-A205-47BEFE82EE9F	10	21	-18157	Not Applicable	0																		NOT HISPANIC OR LATINO	TCGA-EB-A42Z-F45846;TCGA-EB-A42Z-F68083	5C0C3B84-2CCC-4AE2-8968-761CA51BFFB4;C21962EC-4599-422E-9E93-5191279DE4AC	23;24	Not Applicable;Not Applicable	441;Not Available	Not Available;Not Available	TUMOR FREE;Not Available	MALE	Not Available	Non-glabrous skin	YES	11	Not Available	Not Available	Not Available	A42Z
TCGA-W3-AA1Q	2101	Dead	TX	N1	M0	Stage III	Distant Metastasis;Distant Metastasis;Distant Metastasis;Distant Metastasis;Distant Metastasis;Distant Metastasis;Distant Metastasis;Distant Metastasis;Distant Metastasis	57	TCGA-W3-AA1Q	81807B84-DA9C-4847-A303-5A8C7297127C	Not Available	17	-21033	2101	882	Tamoxifen;Herceptin;Interferon;Not Available;Gemcitabine;Not Available	Clinical Progressive Disease;Clinical Progressive Disease;Clinical Progressive Disease;Clinical Progressive Disease;Clinical Progressive Disease;Clinical Progressive Disease	7;7;7;7;7;7	Not Available;Not Available;Not Available;Not Available;Not Available;Not Available	Not Available;Not Available;Not Available;Not Available;Not Available;Not Available	Not Available;Not Available;Not Available;Not Available;Not Available;Not Available	Not Available;Not Available;Not Available;Not Available;Not Available;Not Available	Not Applicable;Not Applicable;Not Applicable;Not Applicable;Not Applicable;Not Applicable	Not Available;Not Available;Not Available;Not Available;Not Available;Not Available	Not Available;Not Available;Not Available;Not Available;Not Available;Not Available	NO;NO;NO;NO;NO;NO	Hormone Therapy;Targeted Molecular therapy;Immunotherapy;Immunotherapy;Chemotherapy;Vaccine	Not Available;Not Available;Not Available;Not Available;Not Available;Not Available	Not Available;Not Available;Not Available;Not Available;Not Available;Not Available	Not Available;Not Available;Not Available;Not Available;Not Available;Not Available	YES;YES;NO;YES;YES;YES	2014;2014;2014;2014;2014;2014	NOT HISPANIC OR LATINO								MALE	Not Available	Non-glabrous skin	Not Available	7	Not Available	YES;YES;NO;NO;NO;NO;NO;NO;NO	NO;YES;NO;NO;NO;NO;NO;NO;NO	AA1Q
TCGA-EE-A2GP	423	Dead	T4b	N1a	M0	Stage IIIB	Distant Metastasis;Locoregional Recurrence	80	TCGA-EE-A2GP	06F09D1C-BA44-4CF9-A518-762D241A30DB	4.2	20	-29501	423	258																		NOT HISPANIC OR LATINO								MALE	IV	Non-glabrous skin	YES	12	Not Available	NO;NO	NO;NO	A2GP
TCGA-D9-A6EC	2359	Alive	T3a	N1	M0	Stage IIIA		56	TCGA-D9-A6EC	AF915978-C5E1-4DD4-AB0E-D2BE5AC0AE4F	3	28	-20493	Not Applicable	1613																		NOT HISPANIC OR LATINO	TCGA-D9-A6EC-F57858;TCGA-D9-A6EC-F72211	726D6459-0C8A-48AD-9623-2FDAC9121846;5A3A48E0-A846-49C0-9CAF-446853895590	28;29	Not Applicable;Not Applicable	2015;2359	Not Available;Not Available	TUMOR FREE;TUMOR FREE	MALE	III	Non-glabrous skin	NO	3	Not Available	Not Available	Not Available	A6EC
TCGA-EE-A29T	11252	Alive	TX	NX	M0		Locoregional Recurrence	51	TCGA-EE-A29T	9B99FFEE-FE9F-4BE5-A00A-EF86627282A4	Not Available	8	-18779	Not Applicable	10326	Vemurafenib	Not Applicable	12	Not Available	Not Available	Not Available	Not Available	Not Applicable	Not Available	Not Available	YES	Targeted Molecular therapy	Not Available	Not Available	Not Available	NO	2013	NOT HISPANIC OR LATINO	TCGA-EE-A29T-F55117	96B388B2-BFA4-4033-BA80-177C7061EC5D	29	Not Applicable	11252	Not Available	TUMOR FREE	FEMALE	Unknown	Non-glabrous skin	Unknown	1	YES	NO;NO	NO;YES	A29T
TCGA-GN-A269	170	Dead	T4b	N3	M0	Stage IIIC		70	TCGA-GN-A269	F9D113E3-9127-491C-9227-33770BF2B23F	5	20	-25583	170	0																		NOT HISPANIC OR LATINO								MALE	V	Non-glabrous skin	YES	4	Not Available	Not Available	Not Available	A269
TCGA-3N-A9WD	395	Dead	T2a	N1a	M0	Stage IIIA	Distant Metastasis	82	TCGA-3N-A9WD	A29A20E3-5C2C-4F37-B93E-AE9EBC46EC53	1.25	29	-30163	395	183																		NOT HISPANIC OR LATINO								MALE	III	Non-glabrous skin	NO	5	NO	NO	NO	A9WD
TCGA-WE-A8ZY	1506	Dead	T3a	NX	M0	Stage IIA	Distant Metastasis	62	TCGA-WE-A8ZY	5F39DB5B-E5C6-4B7C-ACBC-A7C73B556829	3	2	-22676	Not Applicable	1167																		NOT HISPANIC OR LATINO	TCGA-WE-A8ZY-F67332	C8CE9B61-BA13-4E16-9639-4464707E3A18	4	1506	Not Available	Not Available	WITH TUMOR	MALE	Unknown	Non-glabrous skin	NO	6	Not Available	Not Available	Not Available	A8ZY
TCGA-EE-A2MD	1438	Dead	T3a	N0	M0	Stage II	Regional lymph node;Distant Metastasis	52	TCGA-EE-A2MD	D28B2D64-2399-4CE1-9C9A-7538DABAB862	3	21	-19333	1438	1148	Dacarbazine	Clinical Progressive Disease	8	Not Available	Not Available	Not Available	Not Available	Not Applicable	Not Available	Not Available	NO	Chemotherapy	Not Available	Not Available	Not Available	NO	2013	NOT HISPANIC OR LATINO								MALE	III	Non-glabrous skin	YES	12	NO	YES;YES	NO;NO	A2MD
TCGA-ER-A2NF	877	Dead	T3b	N3	M0	Stage IIIB	Not Available	53	TCGA-ER-A2NF	D32A4219-4CCA-470F-B6B3-11447D9F5E0B	4	30	-19499	Not Applicable	100	IL-2;Aflibercept;Ipilimumab	Not Available;Not Available;Not Available	4;4;4	Not Available;Not Available;Not Available	Not Available;Not Available;Not Available	Not Available;Not Available;Not Available	PROGRESSION;PROGRESSION;ADJUVANT	Not Applicable;Not Applicable;Not Applicable	10-095;Not Available;08-144	Not Available;Not Available;Not Available	NO;YES;NO	Immunotherapy;Chemotherapy;Immunotherapy	Not Available;Not Available;Not Available	Not Available;Not Available;Not Available	Not Available;Not Available;Not Available	Not Available;Not Available;Not Available	2012;2012;2012	NOT HISPANIC OR LATINO	TCGA-ER-A2NF-F69366	A7BE9725-62E4-4164-BFBD-BD489CAC2207	8	877	Not Available	Not Available	WITH TUMOR	MALE	V	Non-glabrous skin	YES	4	NO	NO	NO	A2NF
TCGA-EE-A2GR	1301	Dead	T4	N0	M0	Stage II	Not Available	78	TCGA-EE-A2GR	919DFC28-6B55-452E-884C-48CB86802AC2	6.9	20	-28510	Not Applicable	400																		NOT HISPANIC OR LATINO	TCGA-EE-A2GR-F55184	680ADBFF-BE54-4DD6-A26F-F533AC942163	30	1301	Not Available	Not Available	WITH TUMOR	MALE	IV	Non-glabrous skin	Unknown	12	Not Available	Not Available	Not Available	A2GR
TCGA-FR-A69P	478	Alive	TX	N3		Stage IIIC	Regional lymph node	34	TCGA-FR-A69P	CCF8809A-CDFD-46F7-B607-001B8B91C1A4	Not Available	19	-12679	Not Applicable	0	Ipilimumab	Not Available	8	Not Available	Not Available	Not Available	Not Available	Not Applicable	Not Available	Not Available	YES	Immunotherapy	Not Available	Not Available	Not Available	YES	2013	NOT HISPANIC OR LATINO	TCGA-FR-A69P-F59406	9ED7D6E3-8A48-42BB-87D4-70F9E0A8DB1F	12	Not Applicable	478	Not Available	TUMOR FREE	FEMALE	Not Available	Not Available	Not Available	6	Not Available	Not Available	Not Available	A69P
TCGA-FR-A7UA	1164	Alive	T2a	N0	M0	Stage IB	Not Available	65	TCGA-FR-A7UA	E3905D75-9D0A-4981-AB42-83CE2C20C4EA	1.02	18	-24032	Not Applicable	760																		NOT HISPANIC OR LATINO	TCGA-FR-A7UA-F63891	1B4FF025-AEBE-4D1C-BCB6-891BDB44EA3F	20	Not Applicable	1164	Not Available	TUMOR FREE	FEMALE	IV	Not Available	NO	12	Not Available	Not Available	Not Available	A7UA
TCGA-D3-A51J	4414	Alive	T0	N1b	M0	Stage III	Regional lymph node	19	TCGA-D3-A51J	2D8868AB-A7DB-4CBD-A9AF-CC485B29C177	Not Available	11	-7194	Not Applicable	2762																		NOT HISPANIC OR LATINO	TCGA-D3-A51J-F56214	D6143A24-61F0-4A2B-A57B-90E9C3973EE9	30	Not Applicable	4414	Not Available	TUMOR FREE	MALE	Not Available	Non-glabrous skin	Not Available	3	YES	YES	YES	A51J
TCGA-BF-A5EO	703	Alive	T4b	N0	M0	Stage IIC		65	TCGA-BF-A5EO	8352CBB0-10E7-40BD-96F0-1E982AB4C07B	8	13	-23940	Not Applicable	0																		NOT HISPANIC OR LATINO	TCGA-BF-A5EO-F68880	9993CEA1-92A4-48E7-904E-542F5079A3C6	23	Not Applicable	703	Not Available	TUMOR FREE	MALE	III	Non-glabrous skin	YES	11	Not Available	Not Available	Not Available	A5EO
TCGA-EB-A3Y7	326	Dead	T3a	N2c	M0	Stage IIIB		86	TCGA-EB-A3Y7	CF97D5FF-1CB7-434E-9CA8-C396CF960E5A	4	25	-31622	Not Applicable	0																		NOT HISPANIC OR LATINO	TCGA-EB-A3Y7-F46394	5762DF86-93B0-469F-91A0-D58A5D380DB2	7	326	Not Available	Not Available	TUMOR FREE	FEMALE	Not Available	Non-glabrous skin	NO	9	Not Available	Not Available	Not Available	A3Y7
TCGA-GN-A265	2948	Alive					Regional lymph node	53	TCGA-GN-A265	61B777F6-A59A-4500-AD33-107E2C9254C1	Not Available	18	-19712	Not Applicable	0																		NOT HISPANIC OR LATINO	TCGA-GN-A265-F42471	6810501B-577B-43BC-BF83-74AA814437F0	22	Not Applicable	2948	Not Available	TUMOR FREE	MALE	Not Available	Non-glabrous skin	Not Available	4	NO	YES	YES	A265
TCGA-ER-A193	955	Dead	T3b	N0	M0	Stage IIB	Distant Metastasis	62	TCGA-ER-A193	8AB09143-DAF6-40A9-85D3-0FE9DE7B3E06	Not Available	10	-22702	955	0																		NOT HISPANIC OR LATINO								MALE	Not Available	Non-glabrous skin	NO	4	NO	Not Available	Not Available	A193
TCGA-EB-A5VU	321	Dead	T4b	N1	M0	Stage IIIB	Locoregional Recurrence	56	TCGA-EB-A5VU	B6EE9305-C935-4692-81F3-956956D5B4C4	15	22	-20610	Not Applicable	8																		NOT HISPANIC OR LATINO	TCGA-EB-A5VU-F55515	AF385CE8-D0B8-4809-8EBB-BF6BE0611910	8	321	Not Available	Not Available	WITH TUMOR	MALE	Unknown	Non-glabrous skin	YES	7	Not Available	Not Available	Not Available	A5VU
TCGA-FS-A1YX	1478	Dead	T2	N0	M0	Stage I	Not Available	39	TCGA-FS-A1YX	4537C0E1-B2BD-425F-A6F4-27F4733DC25A	1.1	12	-14387	1478	1373																		NOT HISPANIC OR LATINO								FEMALE	IV	Non-glabrous skin	NO	11	Not Available	Not Available	Not Available	A1YX
TCGA-DA-A1IB	1235	Dead	T2b	N2b	M0	Stage IIIC	Distant Metastasis	69	TCGA-DA-A1IB	8FC9CC74-F388-49F0-B957-DEBB62638634	1.5	10	-25219	Not Applicable	33																		NOT HISPANIC OR LATINO	TCGA-DA-A1IB-F70091;TCGA-DA-A1IB-F71110;TCGA-DA-A1IB-F71109	AFB1FE41-77CE-497C-B757-4EA9C765D606;6DCC9AA5-6787-4011-BFA4-2998A30BF6F7;624E2416-ED9B-48D3-839B-AC0AD59B321C	27;20;20	Not Applicable;1235;Not Applicable	454;Not Available;825	Not Available;Not Available;Not Available	WITH TUMOR;WITH TUMOR;WITH TUMOR	FEMALE	IV	Non-glabrous skin	YES	1	Not Available	Not Available	Not Available	A1IB
TCGA-FS-A1ZR	347	Dead	T2	N0	M0	Stage II	Not Available	36	TCGA-FS-A1ZR	9F4DDE50-FA0C-43BF-8D5D-70B76CC35793	2	13	-13325	347	79																		NOT HISPANIC OR LATINO								MALE	IV	Non-glabrous skin	Not Available	11	Not Available	Not Available	Not Available	A1ZR
TCGA-FR-A726	0	Alive	T4b	N0	M0	Stage IIC	Locoregional Recurrence	90	TCGA-FR-A726	49F961AF-1126-431D-93CD-18941C1738F3	14	9	-32873	Not Applicable	0																		NOT HISPANIC OR LATINO	TCGA-FR-A726-F66609	52950DC3-1466-45CD-BF18-6D2988955FD8	21	0	Not Available	Not Available	WITH TUMOR	MALE	IV	Non-glabrous skin	YES	12	Not Available	Not Available	Not Available	A726
TCGA-EE-A29L	79	Dead	T4b	N3	M0	Stage IIIC	Distant Metastasis;Distant Metastasis;Distant Metastasis;Distant Metastasis;Distant Metastasis	78	TCGA-EE-A29L	A6C0BFCE-0ADB-4DD0-BBE7-3F9E7DCDF7BF	7	8	-28824	79	46																		NOT HISPANIC OR LATINO								MALE	V	Non-glabrous skin	YES	1	NO	NO;NO;NO;NO;NO	NO;NO;NO;NO;NO	A29L
TCGA-FW-A3TU	1691	Dead					Not Available	72	TCGA-FW-A3TU	511AA521-F38D-4AB7-9611-D8C1FEC4C22B	Not Available	6	-26589	Not Applicable	1442																		NOT HISPANIC OR LATINO	TCGA-FW-A3TU-F65994	0BA49B4C-295B-4632-9371-0521AD9F352A	1	1691	Not Available	Not Available	WITH TUMOR	FEMALE	IV	Non-glabrous skin	Not Available	8	Not Available	Not Available	Not Available	A3TU
TCGA-XV-A9W2	417	Alive	T1	N0	M0	Stage I		81	TCGA-XV-A9W2	8B6B1CBF-DEDB-4C99-8F75-EAFBE5C43592	1	11	-29836	Not Applicable	0																		NOT HISPANIC OR LATINO	TCGA-XV-A9W2-F68262	F6E51617-E498-4868-A6C2-EF7DC2202F40	24	Not Applicable	417	Not Available	TUMOR FREE	MALE	II	Non-glabrous skin	Not Available	9	Not Available	Not Available	Not Available	A9W2
TCGA-ER-A19A	2365	Alive	TX	N0	M1	Stage IV	Not Available	79	TCGA-ER-A19A	41FCB9D3-9FB0-4625-98F4-1F564095EBC2	Not Available	16	-29167	Not Applicable	41																		NOT HISPANIC OR LATINO	TCGA-ER-A19A-F48977	C163BEA8-E3BA-437C-9B9F-791B7DBFC78A	24	Not Applicable	2365	Not Available	TUMOR FREE	MALE	Not Available	Non-glabrous skin	Not Available	4	NO	YES	Not Available	A19A
TCGA-XV-AAZW	393	Dead	T4	N0	M0	Stage II	Not Available	62	TCGA-XV-AAZW	7436A28F-01A3-4148-B38E-63C57B5D86C4	13	11	-22778	Not Applicable	0																		NOT HISPANIC OR LATINO	TCGA-XV-AAZW-F68270	6E90035A-DA59-426C-B0F3-5C858DEB2F71	24	393	18	Not Available	WITH TUMOR	FEMALE	V	Non-glabrous skin	Not Available	9	Not Available	Not Available	Not Available	AAZW
TCGA-D9-A1JW	111	Alive	T1a	N2a	M0		Distant Metastasis	82	TCGA-D9-A1JW	9A903FC2-57D7-4A02-94E7-9B9B7EE99276	Not Available	13	-30142	Not Applicable	Not Available																		NOT HISPANIC OR LATINO	TCGA-D9-A1JW-F29514;TCGA-D9-A1JW-F72332	EE5A7EBA-A1C8-4819-B5FA-35FC8684EE65;574286FB-ABEF-4B60-BEB3-1A7B6D9F1CB8	21;25	Not Applicable;Not Applicable	111;111	Scheduled Follow-up Submission;Not Available	TUMOR FREE;TUMOR FREE	MALE	Not Available	Non-glabrous skin	NO	8	Not Available	NO	NO	A1JW
TCGA-D3-A2JO	2010	Alive	TX	N3	M0	Stage IIIC	New primary melanoma	50	TCGA-D3-A2JO	04F7ECC8-4F6B-41AC-A984-9EA604698A21	Not Available	10	-18577	Not Applicable	50																		NOT HISPANIC OR LATINO	TCGA-D3-A2JO-F49192	26B217EC-E2E8-4197-AB59-A1E807E89DEE	26	Not Applicable	2010	Not Available	WITH TUMOR	FEMALE	Unknown	Non-glabrous skin	YES	10	YES	NO;NO	YES;NO	A2JO
TCGA-D3-A5GO	4195	Alive	T4	N0	M0	Stage II	Not Available;Not Available;Distant Metastasis;New primary melanoma	61	TCGA-D3-A5GO	854466BF-B943-4ACB-B4F1-6B285CB813E3	4.3	10	-22287	Not Applicable	2739																		NOT HISPANIC OR LATINO	TCGA-D3-A5GO-F60915	9ED5547B-C48F-402B-8211-A8D16CD11034	18	Not Applicable	Not Available	Not Available	Not Available	MALE	V	Non-glabrous skin	Unknown	5	YES	NO;NO;NO;NO	NO;NO;NO;NO	A5GO
TCGA-WE-A8ZX	1089	Alive	TX	N1b	M0	Stage IIIB	Locoregional Recurrence	45	TCGA-WE-A8ZX	F11B1E99-C14F-442E-ACAB-6353A5C77266	Not Available	2	-16736	Not Applicable	26																		NOT HISPANIC OR LATINO	TCGA-WE-A8ZX-F67328;TCGA-WE-A8ZX-F70292	D5E57031-6DCB-4C0E-BFA4-D33788F7B53B;FC5B8841-E9B7-48FA-805D-4B3D4412C803	4;9	Not Applicable;Not Applicable	991;1089	Not Available;Not Available	TUMOR FREE;TUMOR FREE	MALE	Not Available	Non-glabrous skin	Not Available	6	NO	NO	YES	A8ZX
TCGA-FW-A3TV	411	Alive	T1	N2b	M0	Stage IIIB	Locoregional Recurrence	57	TCGA-FW-A3TV	04C3D01D-A949-4DC7-9829-A8C99180DBA0	0.5	6	-20972	Not Applicable	0	Interferon;Interferon	Clinical Progressive Disease;Not Applicable	4;4	Not Available;Not Available	Not Available;Not Available	Not Available;Not Available	Not Available;Not Available	Not Applicable;Not Applicable	Not Available;Not Available	Not Available;Not Available	NO;YES	Immunotherapy;Immunotherapy	Not Available;Not Available	Not Available;Not Available	Not Available;Not Available	NO;NO	2014;2014	NOT HISPANIC OR LATINO	TCGA-FW-A3TV-F58958	ADC3E6ED-9B73-424D-99C6-CA7FB4928B8D	29	Not Applicable	411	Not Available	WITH TUMOR	FEMALE	III	Non-glabrous skin	Not Available	8	Not Available	Not Available	Not Available	A3TV
TCGA-EE-A2GI	1482	Alive	T1a	N0	M0	Stage IA	Not Available	39	TCGA-EE-A2GI	B4079A49-BB11-430A-9A1E-19BD46D87FBE	0.65	20	-14498	Not Applicable	567	Not Available;Not Available	Not Applicable;Unknown	7;12	Not Available;Not Available	Not Available;Not Available	Not Available;Not Available	Not Available;Not Available	Not Applicable;Not Applicable	Not Available;Not Available	Not Available;Not Available	YES;NO	Vaccine;Vaccine	Not Available;Not Available	Not Available;Not Available	Not Available;Not Available	YES;YES	2013;2013	NOT HISPANIC OR LATINO	TCGA-EE-A2GI-F55132	F0244594-6508-49B8-B0D6-4D410409AEE1	29	Not Applicable	1482	Not Available	TUMOR FREE	MALE	III	Non-glabrous skin	NO	12	Not Available	Not Available	Not Available	A2GI
TCGA-RP-A6K9							Not Available	Not Available	TCGA-RP-A6K9	5359D381-E7F2-4155-A559-7DA9CDA42ED9	Not Available	14	Completed	Not Applicable	Completed																		NOT HISPANIC OR LATINO	TCGA-RP-A6K9-F68330	A3B75CD6-6D4C-497F-A526-43CA5DAB3B1F	14	Not Applicable	Completed	Not Available	Unknown	FEMALE	Not Available	Non-glabrous skin	Not Available	11	YES	Not Available	Not Available	A6K9
TCGA-DA-A95Y	430	Dead	T4b	N0	M0	Stage IIC	Distant Metastasis	68	TCGA-DA-A95Y	40A4B549-09A4-4621-9715-E44D4B9D1198	5.03	27	-25083	Not Applicable	271																		NOT HISPANIC OR LATINO	TCGA-DA-A95Y-F70077	F831009B-FB66-4044-8102-500F6FE0D688	27	430	Not Available	Not Available	WITH TUMOR	MALE	IV	Non-glabrous skin	YES	1	NO	Not Available	Not Available	A95Y
TCGA-EB-A5SE	401	Dead	T3b	NX	M0	Stage IIB	Distant Metastasis	73	TCGA-EB-A5SE	FDA160C9-EFDC-4263-98F1-E38B00571B4D	4	23	-26965	Not Applicable	0																		NOT HISPANIC OR LATINO	TCGA-EB-A5SE-F63493	90803757-5A5C-4A9E-8BC8-8A48B736DC4A	11	401	Not Available	Not Available	WITH TUMOR	MALE	IV	Non-glabrous skin	YES	5	Not Available	Not Available	Not Available	A5SE
TCGA-ER-A19N	1341	Dead					Not Available	47	TCGA-ER-A19N	9EE83669-D7A4-476E-8857-304600B4917A	Not Available	20	-17443	1341	37	Interferon	Not Available	4	4	20	Not Available	ADJUVANT	Not Applicable	Not Available	IV	NO	Immunotherapy	Not Available	Not Available	Not Available	Not Available	2012	NOT HISPANIC OR LATINO	TCGA-ER-A19N-F69363	7CD1047E-7309-4B63-BC9E-7299B5B525D5	7	1341	Not Available	Not Available	Unknown	MALE	Not Available	Non-glabrous skin	Not Available	4	Not Available	Not Available	Not Available	A19N
TCGA-GN-A8LK	1524	Dead	T1b	NX		Stage IB	Locoregional Recurrence;Distant Metastasis;Distant Metastasis;Distant Metastasis;Distant Metastasis	70	TCGA-GN-A8LK	962FF090-16C0-438B-8213-86B2BD306E4C	0.7	3	-25725	1524	1083	Ipilimumab;Carboplatin;Dacarbazine	Clinical Progressive Disease;Clinical Progressive Disease;Clinical Progressive Disease	4;4;4	Not Available;Not Available;Not Available	Not Available;Not Available;Not Available	Not Available;Not Available;Not Available	Not Available;Not Available;Not Available	Not Applicable;Not Applicable;Not Applicable	Not Available;Not Available;Not Available	Not Available;Not Available;Not Available	NO;NO;NO	Chemotherapy;Chemotherapy;Chemotherapy	Not Available;Not Available;Not Available	Not Available;Not Available;Not Available	Not Available;Not Available;Not Available	NO;NO;YES	2014;2014;2014	NOT HISPANIC OR LATINO								MALE	IV	Non-glabrous skin	NO	4	YES	NO;YES;YES;YES;YES	NO;YES;YES;YES;YES	A8LK
TCGA-D3-A51R	1941	Alive	T3a	N0	M0	Stage IIA	Regional lymph node	60	TCGA-D3-A51R	1F66A0E1-640A-4CAA-85F1-61C6DE475CF1	2.5	11	-22040	Not Applicable	949																		NOT HISPANIC OR LATINO	TCGA-D3-A51R-F56227	F164B30D-2DB7-4041-BF86-AB127F148B09	30	Not Applicable	1941	Not Available	WITH TUMOR	MALE	IV	Non-glabrous skin	NO	3	NO	NO	YES	A51R
TCGA-EB-A57M	472	Dead	T4b	N1	M0	Stage IIIB		56	TCGA-EB-A57M	05F4058D-3066-4D16-8320-CF92F122945F	8	12	-20698	Not Applicable	0	Cisplatin;Vinblastine;Zofran;Dexamethasone;Dacarbazine;Erythropoietin;Ciclosporin;RenAmin	Complete Response;Complete Response;Complete Response;Complete Response;Complete Response;Complete Response;Complete Response;Complete Response	10;10;10;10;10;10;10;10	Not Available;Not Available;Not Available;Not Available;Not Available;Not Available;Not Available;Not Available	Not Available;Not Available;Not Available;Not Available;Not Available;Not Available;Not Available;Not Available	Not Available;Not Available;Not Available;Not Available;Not Available;Not Available;Not Available;Not Available	Not Available;Not Available;Not Available;Not Available;Not Available;Not Available;Not Available;Not Available	Not Applicable;Not Applicable;Not Applicable;Not Applicable;Not Applicable;Not Applicable;Not Applicable;Not Applicable	Not Available;Not Available;Not Available;Not Available;Not Available;Not Available;Not Available;Not Available	Not Available;Not Available;Not Available;Not Available;Not Available;Not Available;Not Available;Not Available	NO;NO;NO;NO;NO;NO;NO;NO	Chemotherapy;Chemotherapy;Ancillary;Ancillary;Chemotherapy;Ancillary;Immunotherapy;Ancillary	Not Available;Not Available;Not Available;Not Available;Not Available;Not Available;Not Available;Not Available	Not Available;Not Available;Not Available;Not Available;Not Available;Not Available;Not Available;Not Available	Not Available;Not Available;Not Available;Not Available;Not Available;Not Available;Not Available;Not Available	NO;NO;NO;NO;NO;NO;NO;NO	2013;2013;2013;2013;2013;2013;2013;2013	NOT HISPANIC OR LATINO	TCGA-EB-A57M-F49917;TCGA-EB-A57M-F70325	DECF4184-0189-4108-B537-F84AB8831FF4;859FBBE1-1E84-4795-A977-FD7A104B32E2	14;4	Not Applicable;472	399;Not Available	Not Available;Not Available	TUMOR FREE;TUMOR FREE	MALE	Not Available	Non-glabrous skin	YES	4	Not Available	Not Available	Not Available	A57M
TCGA-D3-A51G			Tis	N0	M0	Stage 0	New primary melanoma;New primary melanoma;New primary melanoma;Not Available;Not Available;Not Available;Not Available	Not Available	TCGA-D3-A51G	44D176DB-2221-45A2-818B-EEF6832A51B6	0	11	Completed	Not Applicable	Completed	Melphalan;Actinomycin-D;GP100;Resiquimod	Complete Response;Complete Response;Complete Response;Complete Response	3;3;3;3	Not Available;Not Available;Not Available;Not Available	Not Available;Not Available;Not Available;Not Available	Not Available;Not Available;Not Available;Not Available	Not Available;Not Available;Not Available;Not Available	Not Applicable;Not Applicable;Not Applicable;Not Applicable	Not Available;Not Available;Not Available;Not Available	Not Available;Not Available;Not Available;Not Available	NO;NO;NO;NO	Chemotherapy;Chemotherapy;Vaccine;Ancillary	Not Available;Not Available;Not Available;Not Available	Not Available;Not Available;Not Available;Not Available	Not Available;Not Available;Not Available;Not Available	NO;NO;YES;YES	2013;2013;2013;2013	NOT HISPANIC OR LATINO	TCGA-D3-A51G-F60911	390FFB4F-D2AB-4D2A-B42D-883652921A7F	18	Not Applicable	Completed	Not Available	TUMOR FREE	MALE	I	Non-glabrous skin	Unknown	3	YES	NO;NO;NO;NO;NO;NO;NO	NO;NO;NO;NO;NO;NO;NO	A51G
TCGA-ER-A42L	4533	Alive	T3	N0	M0	Stage II	Not Available	49	TCGA-ER-A42L	021A9431-7FDC-42B8-9FF0-E17DED79FF1D	1.46	14	-17984	Not Applicable	3389																		NOT HISPANIC OR LATINO	TCGA-ER-A42L-F69359	251CA36D-E075-4933-9CBB-392E1B1B61D9	7	Not Applicable	4533	Not Available	TUMOR FREE	MALE	IV	Non-glabrous skin	NO	6	NO	Not Available	Not Available	A42L
TCGA-EE-A2ME	3141	Dead	T2	N0	M0	Stage I	Distant Metastasis;Distant Metastasis;Distant Metastasis;Locoregional Recurrence	51	TCGA-EE-A2ME	D70E0D27-7F27-4807-A36E-9FB7B00F0A70	0.52	20	-18841	3141	2245	Cancer Vax	Clinical Progressive Disease	10	Not Available	Not Available	Not Available	Not Available	Not Applicable	Not Available	Not Available	NO	Vaccine	Not Available	Not Available	Not Available	YES	2013	NOT HISPANIC OR LATINO								MALE	III	Non-glabrous skin	NO	12	NO	NO;NO;NO;NO	NO;NO;NO;NO	A2ME
TCGA-GN-A267	1960	Dead	T4a	N1a	M0	Stage IIIA	Locoregional Recurrence;Locoregional Recurrence;Locoregional Recurrence;Locoregional Recurrence;Distant Metastasis;Distant Metastasis;Distant Metastasis;Distant Metastasis	38	TCGA-GN-A267	AB74D6ED-880E-4470-BFD5-2974A4C3A0D7	5.2	20	-14055	1960	1466	Temodar	Not Available	4	Not Available	Not Available	Not Available	ADJUVANT	Not Applicable	1	Not Available	NO	Chemotherapy	Not Available	Not Available	Not Available	Not Available	2012	NOT HISPANIC OR LATINO								MALE	IV	Non-glabrous skin	NO	4	YES	NO;NO;NO;NO;YES;NO;NO;NO	NO;NO;NO;NO;NO;NO;NO;YES	A267
TCGA-BF-A3DM	601	Alive	T2b	N0	M0	Stage IIA		63	TCGA-BF-A3DM	1CA2EB9F-9496-450F-83FE-C7A6CB1A075B	1.5	25	-23076	Not Applicable	0																		NOT HISPANIC OR LATINO	TCGA-BF-A3DM-F68913	AE5E936F-7FDB-4C4D-A11A-9EFB35D372BE	23	Not Applicable	601	Not Available	TUMOR FREE	MALE	V	Non-glabrous skin	YES	4	Not Available	Not Available	Not Available	A3DM
TCGA-EE-A29D	425	Dead	T3b	N1b	M0	Stage IIIC		87	TCGA-EE-A29D	EF608754-3F87-458E-9BCF-4434C54C8C9E	3.2	8	-31790	425	86																		NOT HISPANIC OR LATINO								MALE	IV	Non-glabrous skin	YES	1	Not Available	Not Available	Not Available	A29D
TCGA-EB-A5UM	779	Alive	T4b	N0	M0	Stage IIC		48	TCGA-EB-A5UM	667D5C5E-ABC0-4FB8-B6C4-739F7CB3F0FE	5	24	-17867	Not Applicable	0																		NOT HISPANIC OR LATINO	TCGA-EB-A5UM-F56482;TCGA-EB-A5UM-F70212	D15C97A0-C0A0-4E6C-B58A-19FE7F536BA9;B0D6C249-C2C6-42E1-86F3-8C956F907A49	10;30	Not Applicable;Not Applicable	414;779	Not Available;Not Available	TUMOR FREE;TUMOR FREE	FEMALE	Unknown	Non-glabrous skin	YES	5	Not Available	Not Available	Not Available	A5UM
TCGA-ER-A2NH	1264	Alive	T3a	N3	M0	Stage IIIC	Not Available	49	TCGA-ER-A2NH	6C353B35-4F6D-4A36-BC8B-8A21DD0BEECB	4	1	-18220	Not Applicable	618																		NOT HISPANIC OR LATINO	TCGA-ER-A2NH-F69370	CF52E6AD-959C-446F-B88F-E7E73B83E405	7	Not Applicable	1264	Not Available	WITH TUMOR	MALE	IV	Non-glabrous skin	NO	5	Not Available	Not Available	Not Available	A2NH
TCGA-EE-A2MP	7563	Alive	T2	N0	M0	Stage I	Locoregional Recurrence;Distant Metastasis;Distant Metastasis;Distant Metastasis	34	TCGA-EE-A2MP	54782BD7-79BE-4E3C-BF99-844E7BB0E5D7	1.05	21	-12474	Not Applicable	6742																		NOT HISPANIC OR LATINO	TCGA-EE-A2MP-F59750	C14D05C2-C375-44A5-AA42-ED98793A98CD	20	Not Applicable	Not Available	Not Available	Not Available	FEMALE	Not Available	Non-glabrous skin	Not Available	12	YES	NO;NO;NO;Unknown	NO;YES;NO;NO	A2MP
TCGA-EE-A3JH	4086	Alive	T2	N0	M0	Stage IB	Distant Metastasis	54	TCGA-EE-A3JH	2E7CFA51-8965-4C11-8FEF-077FD258FBE4	1.3	8	-19852	Not Applicable	2672																		NOT HISPANIC OR LATINO	TCGA-EE-A3JH-F52021;TCGA-EE-A3JH-F68800	82002929-9372-48DE-8D9D-DCD74A2B9408;BD57E5B1-C8AC-4BBE-9D56-75512152EB40	27;16	Not Applicable;Not Applicable	3333;4086	Not Available;Not Available	TUMOR FREE;TUMOR FREE	MALE	III	Non-glabrous skin	Unknown	6	YES	NO;NO	NO;NO	A3JH
TCGA-D3-A5GL	3826	Alive	T2a	N0	M0	Stage IB	Distant Metastasis	74	TCGA-D3-A5GL	9E5B6BEE-0E10-4559-8D0E-2DC9677CC90C	1.6	10	-27095	Not Applicable	473																		NOT HISPANIC OR LATINO	TCGA-D3-A5GL-F55307	EED30108-5EA5-4FA9-853A-8190135B437D	3	Not Applicable	3826	Not Available	TUMOR FREE	MALE	IV	Non-glabrous skin	NO	5	NO	NO	NO	A5GL
TCGA-FR-A44A	5299	Alive	T3a	N0	M0	Stage II	Not Available	29	TCGA-FR-A44A	18E7B73C-4520-42CD-AC9B-23BAC1C8ECC6	2.51	1	-10707	Not Applicable	2691	Interferon	Complete Response	11	Not Available	Not Available	Not Available	Not Available	Not Applicable	Not Available	Not Available	NO	Immunotherapy	Not Available	Not Available	Not Available	NO	2012	NOT HISPANIC OR LATINO	TCGA-FR-A44A-F47383	02F5BDEF-F340-4ECB-9B72-1F2C9895F889	26	Not Applicable	5299	Not Available	TUMOR FREE	FEMALE	IV	Not Available	NO	11	NO	Not Available	Not Available	A44A
TCGA-DA-A3F3	319	Dead	T0	N2b	M0	Stage IIIB	Not Available	52	TCGA-DA-A3F3	3582FB74-F43D-4FCD-8F22-BB1506FCFF1C	Not Available	10	-19330	Not Applicable	106																		NOT HISPANIC OR LATINO	TCGA-DA-A3F3-F70096	F284EA79-1E79-4396-800D-C2AB6AB6BC03	27	319	Not Available	Not Available	WITH TUMOR	MALE	Not Available	Non-glabrous skin	Not Available	1	Not Available	Not Available	Not Available	A3F3
TCGA-RP-A693	10	Alive	TX	NX	M1c	Stage IV		77	TCGA-RP-A693	3B618072-3BF5-4609-865D-CE3611C729CF	Not Available	3	-28394	Not Applicable	0																		NOT HISPANIC OR LATINO	TCGA-RP-A693-F71186	1093D51F-B4DF-4B67-93D5-A9B37D0EEC22	20	Not Applicable	Not Available	Not Available	Not Available	MALE	Not Available	Non-glabrous skin	Not Available	12	Not Available	Not Available	Not Available	A693
TCGA-DA-A1I7	2703	Alive	T0	N2b	M0	Stage IIIB	Distant Metastasis	62	TCGA-DA-A1I7	DFE8BAA8-1C2C-4C36-92C9-61548CEBEC19	Not Available	10	-22940	Not Applicable	745																		NOT HISPANIC OR LATINO	TCGA-DA-A1I7-F70070;TCGA-DA-A1I7-F71104;TCGA-DA-A1I7-F71103	56A51073-FA19-4ABA-94CE-C695CB1CD3FA;86AF8ED2-591C-4865-8B62-3C1582D55BD6;DE6F6107-8060-47B2-8018-3E88A62B6A39	27;20;20	Not Applicable;Not Applicable;Not Applicable	1876;2703;2246	Not Available;Not Available;Not Available	WITH TUMOR;WITH TUMOR;WITH TUMOR	MALE	Not Available	Non-glabrous skin	Not Available	1	NO	Not Available	Not Available	A1I7
TCGA-ER-A3PL	1010	Alive	T3b	N0	M1a	Stage IV	Not Available	30	TCGA-ER-A3PL	88314F23-3446-4102-A117-B65A8520D8E6	2.2	6	-11032	Not Applicable	958																		NOT HISPANIC OR LATINO	TCGA-ER-A3PL-F69342	4940156A-6D72-42F6-A95E-AD17C919F121	6	Not Applicable	1010	Not Available	WITH TUMOR	MALE	V	Non-glabrous skin	YES	7	NO	Not Available	Not Available	A3PL
TCGA-RP-A694	21	Alive	TX	NX	M1c	Stage IV		71	TCGA-RP-A694	CE727E9E-325D-41D8-BFAF-0051418B9BEF	Not Available	3	-26044	Not Applicable	0																		NOT HISPANIC OR LATINO	TCGA-RP-A694-F71187	3912691B-2D76-489E-92BC-7F06DB360B34	20	Not Applicable	Not Available	Not Available	Not Available	MALE	Not Available	Non-glabrous skin	Not Available	12	Not Available	Not Available	Not Available	A694
TCGA-EE-A29E	1940	Alive	T3a	N1b	M0	Stage IIIB	Not Available	54	TCGA-EE-A29E	83D05B9A-F409-4169-BEF9-E772D2CFBFAF	3.2	8	-19961	Not Applicable	30																		NOT HISPANIC OR LATINO	TCGA-EE-A29E-F55039	406554A9-26B8-48F6-9045-E5B15B06D1CB	26	Not Applicable	1940	Not Available	TUMOR FREE	MALE	IV	Non-glabrous skin	NO	1	Not Available	Not Available	Not Available	A29E
TCGA-ER-A19L	4000	Dead					Distant Metastasis;Distant Metastasis	35	TCGA-ER-A19L	5F6DF69C-4EBF-4811-8B28-AD393DFBE1A3	Not Available	20	-13061	4000	3591																		NOT HISPANIC OR LATINO								MALE	Not Available	Non-glabrous skin	Not Available	4	NO	YES;YES	YES;YES	A19L
TCGA-D3-A5GU	3808	Alive	T1b	N0	M0	Stage IB	Regional lymph node;Distant Metastasis;Distant Metastasis;Distant Metastasis;Distant Metastasis;Distant Metastasis;Distant Metastasis;Distant Metastasis	36	TCGA-D3-A5GU	6AC4E3DF-6C43-4C73-8F4C-F89C3626F2D5	0.48	16	-13296	Not Applicable	3105																		NOT HISPANIC OR LATINO	TCGA-D3-A5GU-F58069	8BB419F2-FE20-411B-BAE1-77EEFE96E9AC	18	Not Applicable	Not Available	Not Available	Not Available	MALE	III	Non-glabrous skin	NO	5	YES	NO;NO;NO;YES;NO;NO;NO;YES	NO;YES;NO;NO;NO;NO;NO;NO	A5GU
TCGA-D3-A2JD	361	Dead	T4b	N1b	M0	Stage IIIC	Distant Metastasis;Distant Metastasis	58	TCGA-D3-A2JD	A5F95C6C-E25A-4AD8-BD5D-FCFD8A31933C	18	10	-21440	361	14																		NOT HISPANIC OR LATINO								MALE	V	Non-glabrous skin	YES	10	NO	YES;YES	NO;NO	A2JD
TCGA-DA-A1I4	1093	Dead	T3b	N2b	M0	Stage IIIC	Distant Metastasis	51	TCGA-DA-A1I4	7FB87427-9B19-4378-86D5-F4F775F97805	3.4	10	-18961	Not Applicable	789																		NOT HISPANIC OR LATINO	TCGA-DA-A1I4-F70086	C1CE54C0-68E0-4961-B298-4ABDF7FF5789	27	1093	Not Available	Not Available	WITH TUMOR	MALE	IV	Non-glabrous skin	YES	1	Not Available	Not Available	Not Available	A1I4
TCGA-EE-A2A0	1424	Dead	T3a	N0	M0	Stage IIA	Distant Metastasis;Distant Metastasis	77	TCGA-EE-A2A0	81CEDB9E-EE43-476B-9ED9-8D0FDB346065	2.2	8	-28319	1424	1080																		NOT HISPANIC OR LATINO								FEMALE	IV	Non-glabrous skin	NO	1	NO	NO;NO	NO;NO	A2A0
TCGA-D3-A8GN	4897	Alive	TX	N0	M0		Distant Metastasis	27	TCGA-D3-A8GN	7038DE05-4E26-49AF-B78A-5A00CE9A120B	Not Available	19	-10185	Not Applicable	1111	Not Available	Complete Response	12	Not Available	Not Available	Not Available	Not Available	Not Applicable	Not Available	Not Available	NO	Immunotherapy	Not Available	Not Available	Not Available	YES	2013	NOT HISPANIC OR LATINO	TCGA-D3-A8GN-F60917	99DEAC96-EC86-4E72-8E33-E91EBCBFFC66	18	Not Applicable	4897	Not Available	TUMOR FREE	FEMALE	Not Available	Not Available	Not Available	12	YES	YES	NO	A8GN
TCGA-FS-A1ZD	1628	Dead	T2b	N0	M0	Stage IIA	Not Available	63	TCGA-FS-A1ZD	C2948FE9-5798-43BC-A743-511E94E417F8	1.18	12	-23344	1628	1378																		NOT HISPANIC OR LATINO								MALE	III	Non-glabrous skin	YES	11	Not Available	Not Available	Not Available	A1ZD
TCGA-D3-A1Q1	504	Dead	T1b	N3	M0	Stage IIIC	Locoregional Recurrence;Locoregional Recurrence;Regional lymph node;Distant Metastasis;Distant Metastasis;Distant Metastasis	79	TCGA-D3-A1Q1	8C54FCFD-999F-43C5-B31F-26D006F5FFF3	0.4	2	-29212	504	3	Cyclophosphamide;Not Available;Not Available	Clinical Progressive Disease;Clinical Progressive Disease;Clinical Progressive Disease	10;2;2	Not Available;Not Available;Not Available	Not Available;Not Available;Not Available	Not Available;Not Available;Not Available	Not Available;Not Available;Not Available	Not Applicable;Not Applicable;Not Applicable	Not Available;Not Available;Not Available	Not Available;Not Available;Not Available	NO;NO;NO	Chemotherapy;Immunotherapy;Vaccine	Not Available;Not Available;Not Available	Not Available;Not Available;Not Available	Not Available;Not Available;Not Available	YES;YES;YES	2012;2013;2013	NOT HISPANIC OR LATINO								FEMALE	II	Non-glabrous skin	NO	10	NO	YES;YES;YES;NO;NO;NO	NO;NO;NO;NO;NO;NO	A1Q1
TCGA-D3-A2J9	723	Dead	T4b	N3	M0	Stage IIIC	Distant Metastasis;Distant Metastasis;Distant Metastasis;Distant Metastasis;Distant Metastasis;Distant Metastasis;Distant Metastasis;Distant Metastasis;Distant Metastasis	75	TCGA-D3-A2J9	E9E615A1-9323-49D3-904C-FCF4887FEA61	21	2	-27428	723	80																		NOT HISPANIC OR LATINO								MALE	V	Non-glabrous skin	YES	10	NO	YES;YES;YES;YES;YES;YES;YES;YES;YES	NO;NO;YES;NO;NO;NO;NO;NO;NO	A2J9
TCGA-D3-A8GS	3564	Dead	T1	N0	M0	Stage I	Regional lymph node;Distant Metastasis;Locoregional Recurrence;Distant Metastasis	52	TCGA-D3-A8GS	588A48F7-947C-463E-8991-9A4EE82683AA	0.6	20	-19127	3564	2832																		NOT HISPANIC OR LATINO								MALE	III	Not Available	Unknown	12	YES	NO;NO;NO;NO	YES;NO;NO;NO	A8GS
TCGA-EE-A29V	787	Dead	T3b	N1b	M0	Stage IIIC	Locoregional Recurrence;Locoregional Recurrence;Locoregional Recurrence;Distant Metastasis;Distant Metastasis;Distant Metastasis;Distant Metastasis;Distant Metastasis	85	TCGA-EE-A29V	01CB0004-FC1E-4DA5-9D27-F458F8D711EE	3.5	8	-31092	787	713	Dacarbazine	Clinical Progressive Disease	7	Not Available	Not Available	Not Available	Not Available	Not Applicable	Not Available	Not Available	NO	Chemotherapy	Not Available	Not Available	Not Available	NO	2013	NOT HISPANIC OR LATINO								MALE	IV	Non-glabrous skin	YES	1	YES	NO;NO;NO;NO;YES;YES;YES;YES	YES;YES;NO;NO;NO;NO;NO;NO	A29V
TCGA-FR-A729	6716	Alive	T1	N0	M0	Stage I	Distant Metastasis	38	TCGA-FR-A729	F55914F3-F19A-4D93-B368-554EC1A9CF40	0.25	9	-14043	Not Applicable	6186	Sylatron	Not Applicable	1	Not Available	Not Available	Not Available	Not Available	Not Applicable	Not Available	Not Available	YES	Immunotherapy	Not Available	Not Available	Not Available	NO	2014	NOT HISPANIC OR LATINO	TCGA-FR-A729-F66634	A152F2A2-94BF-461A-9985-B6DFD58F7CAF	21	Not Applicable	6716	Not Available	WITH TUMOR	FEMALE	II	Not Available	NO	12	Not Available	Not Available	Not Available	A729
TCGA-EE-A2MT	2166	Alive	T2a	N0	M0	Stage IB	Not Available	45	TCGA-EE-A2MT	69A17647-493F-46D2-9CF0-6596E56289A0	1.5	21	-16768	Not Applicable	564																		NOT HISPANIC OR LATINO	TCGA-EE-A2MT-F55192	4F6E1C5E-ED55-4C0B-8569-723D75C7BBDF	30	Not Applicable	2166	Not Available	TUMOR FREE	MALE	IV	Non-glabrous skin	NO	12	Not Available	Not Available	Not Available	A2MT
TCGA-FR-A3YO			T2	N0	M0		Not Available	Not Available	TCGA-FR-A3YO	62E928C1-DF8B-4771-AE46-5DA40794DAF2	Not Available	24	Completed	Not Applicable	Completed	Ipilimumab	Stable Disease	9	Not Available	Not Available	Not Available	Not Available	Not Applicable	Not Available	Not Available	NO	Immunotherapy	Not Available	Not Available	Not Available	NO	2012	NOT HISPANIC OR LATINO	TCGA-FR-A3YO-F47381	F9BB83B8-A92A-4B05-B92A-8005DDED0FF5	26	Not Applicable	Completed	Not Available	WITH TUMOR	FEMALE	Not Available	Not Available	Not Available	9	Not Available	Not Available	Not Available	A3YO
TCGA-GN-A9SD	1807	Dead	T1a	NX	M0	Stage IA	Locoregional Recurrence;Locoregional Recurrence;Distant Metastasis;Distant Metastasis;Locoregional Recurrence;Locoregional Recurrence	59	TCGA-GN-A9SD	EC4C4296-6AB4-420C-80A4-E7A34B9BF4A2	0.5	26	-21851	1807	1366	actinomycin d;melphalan;vemurafenib;melphalan	Clinical Progressive Disease;Clinical Progressive Disease;Clinical Progressive Disease;Clinical Progressive Disease	6;6;6;6	Not Available;Not Available;Not Available;Not Available	Not Available;Not Available;Not Available;Not Available	Not Available;Not Available;Not Available;Not Available	Not Available;Not Available;Not Available;Not Available	Not Applicable;Not Applicable;Not Applicable;Not Applicable	Not Available;Not Available;Not Available;Not Available	Not Available;Not Available;Not Available;Not Available	NO;NO;NO;NO	Chemotherapy;Chemotherapy;Chemotherapy;Chemotherapy	Not Available;Not Available;Not Available;Not Available	Not Available;Not Available;Not Available;Not Available	Not Available;Not Available;Not Available;Not Available	NO;NO;NO;NO	2014;2014;2014;2014	NOT HISPANIC OR LATINO								FEMALE	III	Non-glabrous skin	NO	6	YES	NO;NO;YES;NO;NO;YES	NO;NO;NO;YES;NO;NO	A9SD
TCGA-EE-A29M	1729	Alive	T2a	N0	M0	Stage IB	Not Available	33	TCGA-EE-A29M	1AF5D168-A3FF-4648-B195-EDE2E7A5CA26	1.02	8	-12350	Not Applicable	524																		NOT HISPANIC OR LATINO	TCGA-EE-A29M-F55043	D6EEE4FA-6CFF-4F02-9720-7003F52F0EE7	26	Not Applicable	1729	Not Available	TUMOR FREE	FEMALE	III	Non-glabrous skin	NO	1	Not Available	Not Available	Not Available	A29M
TCGA-FS-A1ZC	10870	Dead	TX	N0	M0		Not Available	51	TCGA-FS-A1ZC	B1739CB5-09BC-414A-8F05-C66D2CB9868D	Not Available	12	-18843	10870	10250																		NOT HISPANIC OR LATINO								MALE	III	Non-glabrous skin	Not Available	11	Not Available	Not Available	Not Available	A1ZC
TCGA-EE-A29C	2402	Dead	T2a	N0	M0	Stage IB	Regional lymph node	20	TCGA-EE-A29C	FC5B5D2F-0D03-45C2-B7A0-BA6EC108FE51	1.7	8	-7510	Not Applicable	300	Paclitaxel;GSK Braf Inhibitor;Yervoy;Dabrafenib;Trametinib	Unknown;Clinical Progressive Disease;Stable Disease;Clinical Progressive Disease;Clinical Progressive Disease	5;5;9;9;12	Not Available;Not Available;Not Available;Not Available;Not Available	Not Available;Not Available;Not Available;Not Available;Not Available	Not Available;Not Available;Not Available;Not Available;Not Available	Not Available;Not Available;Not Available;Not Available;Not Available	Not Applicable;Not Applicable;Not Applicable;Not Applicable;Not Applicable	Not Available;Not Available;Not Available;Not Available;Not Available	Not Available;Not Available;Not Available;Not Available;Not Available	NO;NO;NO;NO;NO	Chemotherapy;Targeted Molecular therapy;Immunotherapy;Targeted Molecular therapy;Targeted Molecular therapy	Not Available;Not Available;Not Available;Not Available;Not Available	Not Available;Not Available;Not Available;Not Available;Not Available	Not Available;Not Available;Not Available;Not Available;Not Available	YES;YES;NO;NO;NO	2014;2014;2014;2014;2014	NOT HISPANIC OR LATINO	TCGA-EE-A29C-F65638	AB3A4090-219B-4EA3-92E7-C06BA0142FCD	26	2402	Not Available	Not Available	WITH TUMOR	MALE	IV	Non-glabrous skin	NO	1	YES	NO;NO;YES	NO;YES;NO	A29C
TCGA-EB-A5UL	891	Alive	TX	N1	M0	Stage III	Not Available	71	TCGA-EB-A5UL	F5F42370-9974-4375-B338-5F68BB0C3958	4	22	-26058	Not Applicable	120	Dacarbazine;Vinblastine;Bleomycin	Complete Response;Complete Response;Complete Response	2;2;2	Not Available;Not Available;Not Available	Not Available;Not Available;Not Available	Not Available;Not Available;Not Available	Not Available;Not Available;Not Available	Not Applicable;Not Applicable;Not Applicable	Not Available;Not Available;Not Available	Not Available;Not Available;Not Available	NO;NO;NO	Chemotherapy;Chemotherapy;Chemotherapy	Not Available;Not Available;Not Available	Not Available;Not Available;Not Available	Not Available;Not Available;Not Available	NO;NO;NO	2014;2014;2014	NOT HISPANIC OR LATINO	TCGA-EB-A5UL-F56487;TCGA-EB-A5UL-F70480	9C6740C2-3488-4522-B968-0F6DCDDC8F48;C9485A3E-24AA-49F2-8EE6-3842A05C9530	10;18	Not Applicable;Not Applicable	526;891	Not Available;Not Available	TUMOR FREE;TUMOR FREE	MALE	Unknown	Non-glabrous skin	Unknown	7	Not Available	Not Available	Not Available	A5UL
TCGA-DA-A3F5	6873	Dead	T1a	N0	M0	Stage I	Distant Metastasis	45	TCGA-DA-A3F5	D8EAC750-9DAF-4465-B672-9E31FD369057	0.4	10	-16701	Not Applicable	6019	Vemurafenib;Pembrolizumab	Clinical Progressive Disease;Stable Disease	1;1	Not Available;Not Available	Not Available;Not Available	Not Available;Not Available	Not Available;Not Available	Not Applicable;Not Applicable	Not Available;Not Available	Not Available;Not Available	NO;NO	Targeted Molecular therapy;Immunotherapy	Not Available;Not Available	Not Available;Not Available	Not Available;Not Available	NO;YES	2015;2015	NOT HISPANIC OR LATINO	TCGA-DA-A3F5-F70097;TCGA-DA-A3F5-F71113;TCGA-DA-A3F5-F71114	3C5FCDA6-524F-4536-914D-A6DDF9864A36;638C785A-AAE7-4D7E-979B-A48BF46AC66C;EF00E49F-9B2F-4A63-8E2F-D1EB7196BE72	27;20;20	Not Applicable;Not Applicable;6873	6446;6826;Not Available	Not Available;Not Available;Not Available	WITH TUMOR;WITH TUMOR;WITH TUMOR	MALE	III	Non-glabrous skin	Not Available	1	Not Available	Not Available	Not Available	A3F5
TCGA-EB-A85I	362	Alive	T4b	N0	M0	Stage IIC		66	TCGA-EB-A85I	50DC9C63-C491-4AFC-AB12-74B40EBA58B6	10	3	-24408	Not Applicable	0																		NOT HISPANIC OR LATINO	TCGA-EB-A85I-F61877	74E78246-6218-4314-B8A7-AF5043FB42EA	9	Not Applicable	362	Not Available	TUMOR FREE	MALE	Not Available	Non-glabrous skin	YES	1	Not Available	Not Available	Not Available	A85I
TCGA-ER-A19B	2993	Dead	TX	N0	M0		Locoregional Recurrence;Regional lymph node;Distant Metastasis	42	TCGA-ER-A19B	F7368803-C545-4407-9A14-2220560A8F80	Not Available	16	-15437	2993	2227																		NOT HISPANIC OR LATINO								MALE	Not Available	Non-glabrous skin	Not Available	4	YES	NO;NO;YES	NO;NO;NO	A19B
TCGA-FR-A8YC	1059	Dead	T3b	N0	M0	Stage IIB	Not Available	78	TCGA-FR-A8YC	D781260C-F969-456E-BF16-044DC5B181A4	2.6	11	-28680	1059	992	2B3-101	Clinical Progressive Disease	3	Not Available	Not Available	Not Available	Not Available	Not Applicable	Not Available	Not Available	NO	Chemotherapy	Not Available	Not Available	Not Available	YES	2014	NOT HISPANIC OR LATINO								MALE	IV	Not Available	YES	3	Not Available	Not Available	Not Available	A8YC
TCGA-DA-A1I0	620	Dead	T4b	N3	M1a	Stage IV	Distant Metastasis	63	TCGA-DA-A1I0	68F75AB5-9D77-40C5-A8CE-F56016BBE9E4	4.5	10	-23157	Not Applicable	189																		NOT HISPANIC OR LATINO	TCGA-DA-A1I0-F70069;TCGA-DA-A1I0-F71102	BDAB7EA4-5137-450C-ACB6-9A51CB796FCE;9B67752F-0D4C-423A-9579-B3C10B96A070	27;20	Not Applicable;620	594;Not Available	Not Available;Not Available	TUMOR FREE;WITH TUMOR	MALE	IV	Non-glabrous skin	YES	1	Not Available	Not Available	Not Available	A1I0
TCGA-FS-A1ZN	730	Dead	T4b	N1a	M0	Stage IIIA	Not Available	43	TCGA-FS-A1ZN	9D86940D-50FB-4D2F-8B1E-539196885F46	8	12	-15890	730	0																		NOT HISPANIC OR LATINO								MALE	IV	Non-glabrous skin	YES	11	Not Available	Not Available	Not Available	A1ZN
TCGA-EB-A6L9	1109	Alive	TX	N3	M0	Stage IIIC	Not Available	55	TCGA-EB-A6L9	FB620E8B-4BE7-4E53-AF04-8E9C27B4DCF0	Not Available	17	-20172	Not Applicable	365																		NOT HISPANIC OR LATINO	TCGA-EB-A6L9-F63588;TCGA-EB-A6L9-F71638	5FA7F0FC-185A-46E3-ABD7-B8B55194394D;B8950C41-F8F7-438B-9019-83C143768180	13;27	Not Applicable;Not Applicable	757;1109	Not Available;Not Available	TUMOR FREE;TUMOR FREE	MALE	Not Available	Non-glabrous skin	YES	10	Not Available	Not Available	Not Available	A6L9
TCGA-YG-AA3O	1154	Dead					Regional lymph node	62	TCGA-YG-AA3O	19E9BA4B-8F8E-4899-B667-B49FDD7EF6F4	Not Available	5	-22999	Not Applicable	908	Yervoy;Interferon	Not Applicable;Partial Response	5;5	Not Available;Not Available	Not Available;Not Available	Not Available;Not Available	Not Available;Not Available	Not Applicable;Not Applicable	Not Available;Not Available	Not Available;Not Available	YES;NO	Immunotherapy;Immunotherapy	Not Available;Not Available	Not Available;Not Available	Not Available;Not Available	NO;NO	2014;2014	HISPANIC OR LATINO	TCGA-YG-AA3O-F67869	48BA783C-56D0-4AAB-9F7F-16184D748565	13	1154	Not Available	Not Available	WITH TUMOR	MALE	Unknown	Non-glabrous skin	Unknown	6	Not Available	Not Available	Not Available	AA3O
TCGA-EB-A51B	931	Alive	T4b	NX	M0	Stage IIC		53	TCGA-EB-A51B	554270FB-1FB3-4AEB-81A1-F78C30B143B4	10	9	-19645	Not Applicable	0																		NOT HISPANIC OR LATINO	TCGA-EB-A51B-F57683;TCGA-EB-A51B-F70558	22EC385A-00F6-4AE7-A825-F5D12217C9BD;5106D7E2-57B4-4253-992F-A49AB392C5C5	19;24	Not Applicable;Not Applicable	537;931	Not Available;Not Available	TUMOR FREE;TUMOR FREE	MALE	III	Non-glabrous skin	YES	4	Not Available	Not Available	Not Available	A51B
TCGA-ER-A19S	1505	Alive						81	TCGA-ER-A19S	F405C603-BCBC-434F-B620-C32EB27B215B	Not Available	23	-29603	Not Applicable	36																		NOT HISPANIC OR LATINO	TCGA-ER-A19S-F48984	CB4548F2-9749-41AE-BF1F-43F684429619	24	Not Applicable	1505	Not Available	TUMOR FREE	FEMALE	Not Available	Non-glabrous skin	Not Available	4	Not Available	Not Available	Not Available	A19S
TCGA-D3-A8GI	1780	Dead	T1a	N0	M0	Stage IA	New primary melanoma;New primary melanoma;Distant Metastasis;Distant Metastasis;Distant Metastasis;Distant Metastasis	68	TCGA-D3-A8GI	BEAB616A-256E-48F3-A458-028897A6138C	0.98	17	-25069	1780	1653																		NOT HISPANIC OR LATINO								MALE	IV	Non-glabrous skin	NO	12	YES	NO;NO;NO;NO;NO;NO	NO;NO;NO;NO;NO;NO	A8GI
TCGA-BF-A1PU	387	Alive	T4b	N0	M0	Stage IIC	Distant Metastasis;Distant Metastasis;Distant Metastasis	46	TCGA-BF-A1PU	3DD5A206-D7F3-42F1-B9CC-4B31C76D495D	13	25	-17025	Not Applicable	0																		Unknown	TCGA-BF-A1PU-F68906	3FC09348-32EC-48C8-B4F1-E5173524ECFE	23	Not Applicable	Not Available	Not Available	Not Available	FEMALE	III	Non-glabrous skin	YES	4	NO	YES;NO;NO	NO;NO;NO	A1PU
TCGA-D3-A2JF	1888	Alive	T1a	N0	M0	Stage IA	New primary melanoma;Distant Metastasis;New primary melanoma;New primary melanoma	74	TCGA-D3-A2JF	C58638ED-A38C-4494-A41E-6EE5283A7A59	0.28	10	-27255	Not Applicable	544																		NOT HISPANIC OR LATINO	TCGA-D3-A2JF-F55300	F0FB61E9-5449-4689-9359-702250C63549	3	Not Applicable	1888	Not Available	TUMOR FREE	MALE	III	Non-glabrous skin	NO	10	YES	NO;NO;NO;NO	NO;NO;NO;NO	A2JF
TCGA-D3-A2JE	841	Dead	TX	N3	M0	Stage IIIC	Not Available;New primary melanoma;Distant Metastasis;Not Available;New primary melanoma;New primary melanoma;Distant Metastasis;Distant Metastasis;Distant Metastasis;Distant Metastasis;Distant Metastasis;Distant Metastasis	75	TCGA-D3-A2JE	2EC330F8-96E4-4270-AADC-563BB72F4B2C	Not Available	22	-27604	841	140																		NOT HISPANIC OR LATINO								FEMALE	Not Available	Non-glabrous skin	Not Available	7	NO	NO;NO;YES;NO;YES;YES;YES;YES;NO;YES;YES;NO	NO;NO;NO;NO;NO;NO;NO;NO;YES;NO;NO;NO	A2JE
TCGA-EE-A3AD	875	Dead	T0	N1b	M0	Stage III	Distant Metastasis	50	TCGA-EE-A3AD	0F1FB775-C4A2-4A1E-8B09-F935233CDAEE	Not Available	21	-18491	Not Applicable	0	BRAF inhibitor	Clinical Progressive Disease	5	Not Available	Not Available	Not Available	Not Available	Not Applicable	Not Available	Not Available	NO	Targeted Molecular therapy	Not Available	Not Available	Not Available	Not Available	2014	NOT HISPANIC OR LATINO	TCGA-EE-A3AD-F55195	77E0A572-6F22-4544-BAC0-2089649409EF	30	875	Not Available	Not Available	WITH TUMOR	MALE	Not Available	Not Available	Not Available	12	Not Available	Not Available	Not Available	A3AD
TCGA-EE-A29S	1864	Dead	T3a	N0	M0	Stage IIA	Locoregional Recurrence;Distant Metastasis;Distant Metastasis;Distant Metastasis;Distant Metastasis;Distant Metastasis;Distant Metastasis;Distant Metastasis	79	TCGA-EE-A29S	5DEC1B6A-5D60-463C-9655-FC7ED79CA19D	2.5	8	-29087	Not Applicable	1397																		NOT HISPANIC OR LATINO	TCGA-EE-A29S-F55051	048F00C1-A0DF-4B2E-ADC0-89A6DDB5DD55	20	1864	Not Available	Not Available	WITH TUMOR	MALE	IV	Non-glabrous skin	NO	1	NO	NO;NO;NO;NO;NO;NO;NO;NO	NO;NO;NO;NO;NO;NO;NO;NO	A29S
TCGA-EB-A42Y	721	Dead	T4b	N0	M0	Stage IIC	Regional lymph node	73	TCGA-EB-A42Y	EF7BC188-6AEC-467E-801A-AB2109A28104	5	20	-26712	Not Applicable	0																		NOT HISPANIC OR LATINO	TCGA-EB-A42Y-F45845;TCGA-EB-A42Y-F68081	4802A84B-7396-463C-82B0-24BF85B44EFF;4D54E764-F2B0-4454-B955-977C207D35E8	23;13	Not Applicable;721	440;Not Available	Not Available;Not Available	TUMOR FREE;WITH TUMOR	FEMALE	Not Available	Non-glabrous skin	YES	11	Not Available	Not Available	Not Available	A42Y
TCGA-DA-A95X	2249	Alive	T2a	N0	M0	Stage IB	Not Available	62	TCGA-DA-A95X	D241A660-1C84-44FA-A6B3-EC9284333BD2	1.45	27	-22718	Not Applicable	1113																		NOT HISPANIC OR LATINO	TCGA-DA-A95X-F70075;TCGA-DA-A95X-F71095;TCGA-DA-A95X-F71094	8E5D5A7F-E53D-49DE-B8A0-9CEF8859514F;09DDBF83-FBB1-4425-B6DE-63FF3FFCF369;012DF47A-2125-488C-89ED-835FAF62DABF	27;20;20	Not Applicable;Not Applicable;Not Applicable	1513;2249;1880	Not Available;Not Available;Not Available	TUMOR FREE;TUMOR FREE;TUMOR FREE	MALE	IV	Non-glabrous skin	NO	1	NO	Not Available	Not Available	A95X
TCGA-DA-A3F2	1032	Dead	T4a	N2b	M0	Stage IIIB	Distant Metastasis	55	TCGA-DA-A3F2	A20AEAFC-9A68-4AF0-87EA-532EE835EBB2	5.1	10	-20365	Not Applicable	281	Ipilimumab	Partial Response	1	Not Available	Not Available	Not Available	Not Available	Not Applicable	Not Available	Not Available	NO	Immunotherapy	Not Available	Not Available	Not Available	YES	2015	NOT HISPANIC OR LATINO	TCGA-DA-A3F2-F70094;TCGA-DA-A3F2-F71111;TCGA-DA-A3F2-F71112	9E94513C-2D3B-429C-9CF5-F5FD786E52BE;58AB5045-F252-4DD7-B08E-913632147FAF;59EDEF80-1176-4C6D-94F8-4B7BF86377B4	27;20;20	Not Applicable;Not Applicable;1032	657;1025;Not Available	Not Available;Not Available;Not Available	WITH TUMOR;WITH TUMOR;WITH TUMOR	MALE	V	Non-glabrous skin	NO	1	Not Available	Not Available	Not Available	A3F2
TCGA-HR-A2OH	2004	Dead	T3b	N2a	M0	Stage IIIB	Not Available	46	TCGA-HR-A2OH	6668ACFE-1594-42C0-B839-8A592702675F	3.4	16	-16910	2004	1523	Interferon;Dacarbazine;Interleukin - 2	Complete Response;Clinical Progressive Disease;Clinical Progressive Disease	10;10;10	Not Available;Not Available;Not Available	Not Available;Not Available;Not Available	Not Available;Not Available;Not Available	Not Available;Not Available;Not Available	Not Applicable;Not Applicable;Not Applicable	Not Available;Not Available;Not Available	Not Available;Not Available;Not Available	NO;NO;NO	Immunotherapy;Chemotherapy;Immunotherapy	Not Available;Not Available;Not Available	Not Available;Not Available;Not Available	Not Available;Not Available;Not Available	NO;NO;NO	2012;2012;2012	Not Evaluated	TCGA-HR-A2OH-F35732	1FF53E5D-3BB3-4530-A812-BC22FA055B40	16	2004	Not Available	Not Available	WITH TUMOR	FEMALE	Unknown	Non-glabrous skin	YES	10	Not Available	Not Available	Not Available	A2OH
TCGA-DA-A95Z	396	Alive	TX	N0	M1a	Stage IV	Not Available	87	TCGA-DA-A95Z	668701CF-9C73-4CAF-8482-3F478235909A	Not Available	27	-31837	Not Applicable	0																		NOT HISPANIC OR LATINO	TCGA-DA-A95Z-F70079	5D418D37-EDB7-4CF8-8344-B65431D9AB8A	27	Not Applicable	396	Not Available	TUMOR FREE	MALE	Not Available	Non-glabrous skin	Not Available	1	NO	Not Available	Not Available	A95Z
TCGA-ER-A19Q	1548	Dead		N0	M0		Distant Metastasis;Distant Metastasis;Distant Metastasis;Distant Metastasis;Distant Metastasis	37	TCGA-ER-A19Q	391EAB51-B140-4BC2-BC8C-99400FBA9066	1.2	23	-13648	1548	1257	Dacarbazine;IL-18	Not Available;Not Available	4;4	1;2	1;1	g/day;mg/kg	PROGRESSION;PROGRESSION	Not Applicable;Not Applicable	Not Available;01-130	Not Available;Not Available	NO;NO	Chemotherapy;Immunotherapy	Not Available;Not Available	Not Available;Not Available	Not Available;Not Available	Not Available;Not Available	2012;2012	NOT HISPANIC OR LATINO								FEMALE	III	Non-glabrous skin	NO	4	NO	YES;YES;NO;NO;NO	YES;NO;NO;NO;NO	A19Q
TCGA-FS-A4F8	5318	Dead	T1	N0	M0	Stage I	Not Available	52	TCGA-FS-A4F8	2F5813A8-97A6-4A96-886D-38F29272B16C	0.9	12	-19137	5318	4886																		NOT HISPANIC OR LATINO								MALE	Unknown	Non-glabrous skin	Unknown	6	Not Available	Not Available	Not Available	A4F8
TCGA-D3-A8GV	5101	Dead	TX	N0	M0		Regional lymph node;Distant Metastasis;Distant Metastasis;Distant Metastasis;Distant Metastasis;Distant Metastasis;Distant Metastasis;Distant Metastasis;Distant Metastasis;Distant Metastasis	25	TCGA-D3-A8GV	3A71189D-AABD-475A-997C-B66CBC978E06	Not Available	2	-9344	5101	4482																		NOT HISPANIC OR LATINO								MALE	Not Available	Non-glabrous skin	Not Available	1	YES	YES;NO;NO;NO;NO;NO;NO;NO;NO;NO	NO;NO;NO;YES;NO;NO;NO;NO;NO;NO	A8GV
TCGA-EE-A3JA	1618	Dead	T2a	N0	M0	Stage IB	Regional lymph node;Locoregional Recurrence;Distant Metastasis;Distant Metastasis;Distant Metastasis	44	TCGA-EE-A3JA	41C4F51A-E908-42F9-9805-5CFF5B12708C	1.5	8	-16430	1618	942																		NOT HISPANIC OR LATINO								MALE	IV	Non-glabrous skin	NO	6	YES	NO;NO;NO;NO;NO	NO;NO;NO;NO;YES	A3JA
TCGA-EE-A2A6	2620	Alive	T1a	N0	M0	Stage IA	New primary melanoma	43	TCGA-EE-A2A6	CDCF4D91-98A1-4A65-98DD-C6FC80805A0C	0.55	8	-15953	Not Applicable	1515																		NOT HISPANIC OR LATINO	TCGA-EE-A2A6-F55125	6CC71FDD-4497-445A-B279-EFAFD2D5174D	29	Not Applicable	2620	Not Available	TUMOR FREE	MALE	II	Non-glabrous skin	NO	1	YES	NO	NO	A2A6
TCGA-D3-A2JG	3453	Dead	T3a	N1a	M0	Stage IIIA	Distant Metastasis;Distant Metastasis	30	TCGA-D3-A2JG	47A16BF2-229B-4E9A-8B5E-3DCC61FA9106	2.5	10	-11105	3453	3225																		NOT HISPANIC OR LATINO								FEMALE	IV	Non-glabrous skin	NO	10	NO	YES;YES	NO;NO	A2JG
TCGA-EE-A2MN	1446	Dead	T2	N0	M0	Stage I	Distant Metastasis;Distant Metastasis;Distant Metastasis;Distant Metastasis;Distant Metastasis;Distant Metastasis;Distant Metastasis;Distant Metastasis;Distant Metastasis;Distant Metastasis;Distant Metastasis	58	TCGA-EE-A2MN	0797CAAF-18AD-41C6-820A-E96554D14B31	1	20	-21202	1446	683	Dacabarzine	Clinical Progressive Disease	10	Not Available	Not Available	Not Available	Not Available	Not Applicable	Not Available	Not Available	NO	Chemotherapy	Not Available	Not Available	Not Available	NO	2013	NOT HISPANIC OR LATINO								MALE	III	Non-glabrous skin	NO	12	NO	NO;NO;NO;YES;YES;YES;NO;NO;NO;NO;NO	YES;NO;NO;NO;NO;NO;YES;NO;NO;NO;NO	A2MN
TCGA-WE-AAA4	760	Alive	TX	N3	M0	Stage IIIC	Locoregional Recurrence	56	TCGA-WE-AAA4	99706AD3-5CF4-45F8-815E-51E78F2E9F79	Not Available	2	-20708	Not Applicable	94	melphalan;vemurafenib;Dabrafenib;ipilimumab	Complete Response;Unknown;Not Applicable;Not Applicable	9;11;11;2	Not Available;Not Available;Not Available;Not Available	Not Available;Not Available;Not Available;Not Available	Not Available;Not Available;Not Available;Not Available	Not Available;Not Available;Not Available;Not Available	Not Applicable;Not Applicable;Not Applicable;Not Applicable	Not Available;Not Available;Not Available;Not Available	Not Available;Not Available;Not Available;Not Available	NO;NO;YES;YES	Chemotherapy;Chemotherapy;Chemotherapy;Immunotherapy	Not Available;Not Available;Not Available;Not Available	Not Available;Not Available;Not Available;Not Available	Not Available;Not Available;Not Available;Not Available	NO;NO;NO;NO	2014;2014;2014;2015	NOT HISPANIC OR LATINO	TCGA-WE-AAA4-F67349;TCGA-WE-AAA4-F70349	909CBB32-5D2C-4A88-9752-E2F7267D019E;673911B7-DA58-46EF-A1D5-EE8CFBC8B7DF	4;9	Not Applicable;Not Applicable	678;760	Not Available;Not Available	WITH TUMOR;WITH TUMOR	FEMALE	Unknown	Non-glabrous skin	Not Available	6	Not Available	Not Available	Not Available	AAA4
TCGA-EE-A181	1026	Dead	T3	N0	M0	Stage II	Locoregional Recurrence	82	TCGA-EE-A181	DDE0B2BE-EA43-4DE7-8FEB-CCDC073C6978	2.5	8	-30003	1026	992																		NOT HISPANIC OR LATINO								FEMALE	IV	Non-glabrous skin	Unknown	1	YES	NO	NO	A181
TCGA-EB-A4XL	777	Alive	T4b	NX	M0	Stage IIC		56	TCGA-EB-A4XL	9C47AB1D-E3BD-4191-BD60-4A2123DE534E	7	21	-20486	Not Applicable	0																		NOT HISPANIC OR LATINO	TCGA-EB-A4XL-F59743	BD48B5E8-EA73-4E3E-9104-EC8C3590A8DD	20	Not Applicable	777	Not Available	TUMOR FREE	FEMALE	IV	Non-glabrous skin	YES	6	Not Available	Not Available	Not Available	A4XL
TCGA-ER-A19T	270	Dead	T4a	N3	M1a	Stage IV	Distant Metastasis	51	TCGA-ER-A19T	B85B14D7-3B5A-4800-AF12-622EC03B9FE5	15	23	-18732	270	70																		NOT HISPANIC OR LATINO	TCGA-ER-A19T-F48988	FA6E76A6-3112-413F-8C2F-16AFCB6E6AD3	24	270	Not Available	Not Available	WITH TUMOR	MALE	V	Non-glabrous skin	NO	4	NO	YES	YES	A19T
TCGA-GN-A26C	821	Dead	T4b	N2b	M0	Stage IIIC	Distant Metastasis;Distant Metastasis	77	TCGA-GN-A26C	FA099993-EF30-4EFF-A8FB-AA41B5EA671A	14	24	-28336	821	91																		NOT HISPANIC OR LATINO								MALE	IV	Non-glabrous skin	YES	4	NO	YES;NO	NO;YES	A26C
TCGA-EE-A17Y	828	Dead	T3b	N1a	M0	Stage IIIB	Regional lymph node;Locoregional Recurrence;Locoregional Recurrence	69	TCGA-EE-A17Y	E699A2A7-DBFF-4122-8114-87D70A56F59F	2.8	12	-25281	828	507																		Not Evaluated								MALE	IV	Non-glabrous skin	YES	7	YES	NO;NO;NO	YES;YES;NO	A17Y
TCGA-EE-A3JB	6138	Alive	T3a	N1	M0	Stage III	Locoregional Recurrence	60	TCGA-EE-A3JB	6E1040D2-DEE0-43C9-8462-FC0859D7D2AF	1.86	20	-22150	Not Applicable	6109	Alkeran	Unknown	5	Not Available	Not Available	Not Available	Not Available	Not Applicable	Not Available	Not Available	NO	Chemotherapy	Not Available	Not Available	Not Available	NO	2014	NOT HISPANIC OR LATINO	TCGA-EE-A3JB-F59762	754D3351-E677-479A-AB1F-362B62B04769	20	Not Applicable	Not Available	Not Available	Not Available	FEMALE	IV	Non-glabrous skin	Unknown	5	YES	NO	NO	A3JB
TCGA-FR-A728	583	Alive	T4b	N2a	M0	Stage IIIB	Locoregional Recurrence	54	TCGA-FR-A728	EA6337B3-3B5E-489E-AE2F-2908447F6300	12	9	-19936	Not Applicable	16	Dabrafenib;Trametinib	Partial Response;Partial Response	1;1	Not Available;Not Available	Not Available;Not Available	Not Available;Not Available	Not Available;Not Available	Not Applicable;Not Applicable	Not Available;Not Available	Not Available;Not Available	NO;NO	Chemotherapy;Chemotherapy	Not Available;Not Available	Not Available;Not Available	Not Available;Not Available	YES;YES	2014;2014	NOT HISPANIC OR LATINO	TCGA-FR-A728-F66624	F878CF96-2289-4593-8E4A-5741242A96AB	21	Not Applicable	583	Not Available	TUMOR FREE	FEMALE	IV	Non-glabrous skin	YES	12	NO	YES	NO	A728
TCGA-EE-A2A1	3527	Alive	T2a	N0	M0	Stage IB	Regional lymph node	46	TCGA-EE-A2A1	A92E70E1-C57D-45EF-A822-33B361C22291	1.3	8	-17109	Not Applicable	1633																		NOT HISPANIC OR LATINO	TCGA-EE-A2A1-F55123;TCGA-EE-A2A1-F65641	32E852A5-9B33-4656-BC76-CA93D55F427D;F77328D9-8387-4F4D-892B-282C45687372	29;26	Not Applicable;Not Applicable	3130;3527	Not Available;Not Available	TUMOR FREE;TUMOR FREE	MALE	IV	Non-glabrous skin	NO	1	Not Available	Not Available	Not Available	A2A1
TCGA-D3-A3MV	1378	Alive	T2b	N2a	M0	Stage IIIB	Regional lymph node	38	TCGA-D3-A3MV	F581A9B5-8956-4AC3-9375-370C446CAD29	1.2	10	-14236	Not Applicable	489	Interleukin-2	Clinical Progressive Disease	7	Not Available	Not Available	Not Available	Not Available	Not Applicable	Not Available	Not Available	NO	Immunotherapy	Not Available	Not Available	Not Available	NO	2014	NOT HISPANIC OR LATINO	TCGA-D3-A3MV-F56212	2CC9D9D8-F346-4E38-9F28-0284C09D5CB6	30	Not Applicable	1378	Not Available	TUMOR FREE	FEMALE	IV	Non-glabrous skin	YES	10	YES	NO	NO	A3MV
TCGA-EB-A41B	291	Alive	T4b	N0	M0	Stage IIC		76	TCGA-EB-A41B	D56A707B-DBF5-481D-9D93-1E23A854A684	28	25	-27998	Not Applicable	0																		NOT HISPANIC OR LATINO	TCGA-EB-A41B-F42011	BA53BEA0-B20A-420D-90AD-1986EE7B18ED	9	Not Applicable	291	Not Available	TUMOR FREE	FEMALE	V	Non-glabrous skin	YES	9	Not Available	Not Available	Not Available	A41B
TCGA-EE-A29H	1966	Alive	T1a	N0	M0	Stage IA	Distant Metastasis	59	TCGA-EE-A29H	C8BA1856-D055-4DC6-A184-72763C76AAE4	1	8	-21552	Not Applicable	845	Not Available;Not Available;Vemurafenib	Not Applicable;Clinical Progressive Disease;Not Applicable	7;12;12	Not Available;Not Available;Not Available	Not Available;Not Available;Not Available	Not Available;Not Available;Not Available	Not Available;Not Available;Not Available	Not Applicable;Not Applicable;Not Applicable	Not Available;Not Available;Not Available	Not Available;Not Available;Not Available	YES;NO;YES	Vaccine;Vaccine;Targeted Molecular therapy	Not Available;Not Available;Not Available	Not Available;Not Available;Not Available	Not Available;Not Available;Not Available	YES;YES;NO	2013;2013;2013	NOT HISPANIC OR LATINO	TCGA-EE-A29H-F55040	DC68DEC7-C078-4A06-8CAF-12A3CA2E2D1D	26	Not Applicable	1966	Not Available	TUMOR FREE	FEMALE	II	Non-glabrous skin	NO	1	Not Available	Not Available	Not Available	A29H
TCGA-BF-AAP4	335	Alive	T4b	N0	M0	Stage IIC		61	TCGA-BF-AAP4	727A7579-BD82-4141-973F-794424F4D111	15	13	-22303	Not Applicable	0																		NOT HISPANIC OR LATINO	TCGA-BF-AAP4-F68901	99FC0D8C-9A67-4F2E-AC73-CC971F491EE9	23	Not Applicable	335	Not Available	TUMOR FREE	MALE	V	Non-glabrous skin	YES	11	Not Available	Not Available	Not Available	AAP4
TCGA-WE-A8ZM	3082	Alive	TX	N1b	M0	Stage IIIB	Locoregional Recurrence	70	TCGA-WE-A8ZM	F8E01148-6FC7-4451-B24A-F3510CD24F9D	Not Available	2	-25869	Not Applicable	2178	Diphencyprone	Not Applicable	11	Not Available	Not Available	Not Available	Not Available	Not Applicable	Not Available	Not Available	YES	Immunotherapy	Not Available	Not Available	Not Available	NO	2014	NOT HISPANIC OR LATINO	TCGA-WE-A8ZM-F67239;TCGA-WE-A8ZM-F70118	1454790B-CC59-456A-94D5-E690C50EF9A2;4C74BD9A-B0AB-43FB-94F0-B17B55CA239F	3;9	Not Applicable;Not Applicable	3008;3082	Not Available;Not Available	WITH TUMOR;WITH TUMOR	MALE	Not Available	Non-glabrous skin	Not Available	6	YES	NO	YES	A8ZM
TCGA-EE-A2MI	6225	Dead	T4	N0	M0	Stage IIB	New primary melanoma;New primary melanoma;Distant Metastasis;Distant Metastasis	43	TCGA-EE-A2MI	C061AE6C-7A02-47C3-AECD-A56487C01603	0.4	20	-15880	6225	5782																		NOT HISPANIC OR LATINO								MALE	II	Non-glabrous skin	Not Available	12	YES	NO;NO;NO;NO	NO;NO;NO;YES	A2MI
TCGA-EE-A2MK	5487	Alive	T4a	N0	M0	Stage III	Not Available	18	TCGA-EE-A2MK	47FFE5EF-7D1F-44EB-9307-104771B39381	5.2	20	-6831	Not Applicable	1003																		NOT HISPANIC OR LATINO	TCGA-EE-A2MK-F55188;TCGA-EE-A2MK-F65645	1205693C-8A08-486E-9698-7F435753C089;2C3D9BA3-65BA-4466-8359-A15DA293E226	30;26	Not Applicable;Not Applicable	4825;5487	Not Available;Not Available	TUMOR FREE;TUMOR FREE	FEMALE	IV	Non-glabrous skin	NO	12	Not Available	Not Available	Not Available	A2MK
TCGA-D3-A1QB	2912	Alive	T0	N2c	M0	Stage III	Locoregional Recurrence;Locoregional Recurrence;Locoregional Recurrence;Locoregional Recurrence	75	TCGA-D3-A1QB	C59A5615-2DD1-4902-A62B-0E312EAB5484	Not Available	2	-27566	Not Applicable	441																		NOT HISPANIC OR LATINO	TCGA-D3-A1QB-F45519	DC07AAD2-679E-4F92-BD3B-282B3DAAB030	16	Not Applicable	2912	Not Available	TUMOR FREE	FEMALE	Not Available	Non-glabrous skin	Not Available	10	YES	YES;YES;YES;YES	NO;NO;NO;Unknown	A1QB
TCGA-BF-A3DL	769	Alive	T3b	N2	M0	Stage IIIB		84	TCGA-BF-A3DL	E9F0F030-D9AA-47C8-9F4D-A9CE58888C41	3	25	-30805	Not Applicable	0																		NOT HISPANIC OR LATINO	TCGA-BF-A3DL-F68911	196EB9F7-39D2-40A4-AF67-A374CE073BD3	23	Not Applicable	769	Not Available	TUMOR FREE	FEMALE	IV	Non-glabrous skin	YES	4	Not Available	Not Available	Not Available	A3DL
TCGA-GF-A3OT	301	Alive	T3	N3	M0	Stage IIIC	Distant Metastasis	58	TCGA-GF-A3OT	F94AE8F2-D555-4C2A-97B0-DBE7D642C566	Not Available	5	-21359	Not Applicable	0	Carboplatin;Taxol;Avastin;Yervoy	Clinical Progressive Disease;Clinical Progressive Disease;Clinical Progressive Disease;Clinical Progressive Disease	7;7;7;7	Not Available;Not Available;Not Available;Not Available	Not Available;Not Available;Not Available;Not Available	Not Available;Not Available;Not Available;Not Available	Not Available;Not Available;Not Available;Not Available	Not Applicable;Not Applicable;Not Applicable;Not Applicable	Not Available;Not Available;Not Available;Not Available	Not Available;Not Available;Not Available;Not Available	NO;NO;NO;NO	Chemotherapy;Chemotherapy;Chemotherapy;Immunotherapy	Not Available;Not Available;Not Available;Not Available	Not Available;Not Available;Not Available;Not Available	Not Available;Not Available;Not Available;Not Available	NO;NO;NO;NO	2012;2012;2012;2012	NOT HISPANIC OR LATINO	TCGA-GF-A3OT-F40988	B530EC93-2D30-4F55-8282-A93CC7A3B0A6	8	Not Applicable	301	Not Available	WITH TUMOR	FEMALE	Unknown	Non-glabrous skin	Unknown	7	NO	YES	NO	A3OT
TCGA-EE-A2GL	2423	Alive	T3a	N0	M0	Stage IIA	Distant Metastasis	40	TCGA-EE-A2GL	9C0240D6-8B75-41AE-8FE8-269831FD1E41	3.1	20	-14701	Not Applicable	1342	Not Available;Not Available	Not Applicable;Unknown	7;12	Not Available;Not Available	Not Available;Not Available	Not Available;Not Available	Not Available;Not Available	Not Applicable;Not Applicable	Not Available;Not Available	Not Available;Not Available	YES;NO	Vaccine;Vaccine	Not Available;Not Available	Not Available;Not Available	Not Available;Not Available	YES;YES	2013;2013	NOT HISPANIC OR LATINO	TCGA-EE-A2GL-F55172	FC93494C-9AD6-4536-955D-2C85A6C861FA	30	Not Applicable	2423	Not Available	WITH TUMOR	FEMALE	IV	Non-glabrous skin	NO	12	Not Available	Not Available	Not Available	A2GL
TCGA-WE-A8K1	1492	Alive	T3b	N3	M0	Stage IIIC	Not Available	74	TCGA-WE-A8K1	A25B293B-E019-4890-B44D-BEC4DEDF46FB	3	5	-27191	Not Applicable	1006																		NOT HISPANIC OR LATINO	TCGA-WE-A8K1-F64596	F68ABC9E-1F33-4C5D-A80E-67B5199D08EE	3	Not Applicable	1492	Not Available	TUMOR FREE	MALE	Unknown	Non-glabrous skin	YES	3	Not Available	Not Available	Not Available	A8K1
TCGA-EE-A17X	907	Dead	T1a	N0	M0	Stage IA	Locoregional Recurrence	54	TCGA-EE-A17X	5F8CC8D6-8A1C-41D0-BAD6-FEDD2948F40A	0.8	8	-20021	907	555																		Not Evaluated								MALE	III	Non-glabrous skin	NO	1	YES	NO	NO	A17X
TCGA-D3-A5GT	487	Alive	T2b	N3	M0	Stage IIIC	Distant Metastasis	43	TCGA-D3-A5GT	6250B800-F72E-4C8E-A0E0-206049398BA7	1.92	15	-15935	Not Applicable	25	Interferon alpha	Not Applicable	5	Not Available	Not Available	Not Available	Not Available	Not Applicable	Not Available	Not Available	YES	Immunotherapy	Not Available	Not Available	Not Available	NO	2013	HISPANIC OR LATINO	TCGA-D3-A5GT-F56241	CF362D63-D8D2-4D41-AB2B-4CB4269E3061	30	Not Applicable	487	Not Available	WITH TUMOR	MALE	IV	Non-glabrous skin	YES	5	Not Available	Not Available	Not Available	A5GT
TCGA-D3-A3CC	2644	Alive	T4b	N0	M0	Stage IIC	Locoregional Recurrence	69	TCGA-D3-A3CC	2D36CEA4-73E9-493B-8433-0C2B911C0521	7.2	10	-25396	Not Applicable	777																		NOT HISPANIC OR LATINO	TCGA-D3-A3CC-F40739	DAFA9980-F5AC-4280-8334-CCB5222D70DB	7	Not Applicable	2644	Not Available	WITH TUMOR	FEMALE	V	Non-glabrous skin	YES	10	YES	NO;NO	NO;NO	A3CC
TCGA-DA-A3F8	1319	Alive	T2a	N2b	M0	Stage IIIB	Not Available	39	TCGA-DA-A3F8	B6691E3C-EE3F-49A2-8BD4-2086413E5D8D	1.9	10	-14327	Not Applicable	26																		NOT HISPANIC OR LATINO	TCGA-DA-A3F8-F70100;TCGA-DA-A3F8-F71115;TCGA-DA-A3F8-F71116	CC906E5F-5BC8-4397-B63E-2FE4C4DCE660;C76535DE-832D-450E-A7A9-C73C731D974E;B06EF35A-960B-4297-96E8-7561C1AA29B0	27;20;20	Not Applicable;Not Applicable;Not Applicable	492;862;1319	Not Available;Not Available;Not Available	TUMOR FREE;TUMOR FREE;TUMOR FREE	MALE	IV	Non-glabrous skin	NO	1	Not Available	Not Available	Not Available	A3F8
TCGA-D9-A3Z3	678	Alive	T3a	N1b	M0	Stage IIIB		39	TCGA-D9-A3Z3	56EE81ED-242A-48CA-92A8-49973469A697	3.9	24	-14489	Not Applicable	11																		NOT HISPANIC OR LATINO	TCGA-D9-A3Z3-F57867	50DACDD6-EE04-45C7-8CAC-B4DBC9DB21B6	28	Not Applicable	678	Not Available	TUMOR FREE	FEMALE	IV	Non-glabrous skin	NO	7	Not Available			A3Z3
TCGA-EE-A2GN	3106	Dead	T2b	N0	M0	Stage IIA	Distant Metastasis	67	TCGA-EE-A2GN	BE73FDE2-D843-426B-9306-A02D3F2A754B	1.9	20	-24683	Not Applicable	1738																		NOT HISPANIC OR LATINO	TCGA-EE-A2GN-F55177	168012C3-5AB6-45F8-A596-41D9821E2941	30	3106	Not Available	Not Available	WITH TUMOR	MALE	IV	Non-glabrous skin	YES	12	NO	NO;NO	NO;NO	A2GN
TCGA-BF-AAP8	447	Alive	T4b	N0	M0	Stage IIC		58	TCGA-BF-AAP8	97991C80-C4AA-4EDE-9FD9-BBAFF9C4A472	6	13	-21414	Not Applicable	0																		NOT HISPANIC OR LATINO	TCGA-BF-AAP8-F68904	A4C63BE6-3872-4021-AE2E-BA28016539D3	23	Not Applicable	447	Not Available	TUMOR FREE	MALE	IV	Non-glabrous skin	YES	11	Not Available	Not Available	Not Available	AAP8
TCGA-FS-A4FB	813	Dead	T2	N1a	M0	Stage III	Not Available	46	TCGA-FS-A4FB	64D46463-8039-41D1-9BBB-0CA0504356C2	2	13	-16896	813	631																		NOT HISPANIC OR LATINO								FEMALE	IV	Not Available	Unknown	6	Not Available	Not Available	Not Available	A4FB
TCGA-EB-A3XE	180	Alive	T3a	N0	M0	Stage IIA		77	TCGA-EB-A3XE	CAAF50A4-13B5-4003-B52F-E5F9780F9F94	3	14	-28148	Not Applicable	0																		NOT HISPANIC OR LATINO	TCGA-EB-A3XE-F42007	9F87F66F-2863-44D4-BEDC-5EBCFF5195EF	9	Not Applicable	180	Not Available	TUMOR FREE	FEMALE	Not Available	Non-glabrous skin	NO	8	Not Available	Not Available	Not Available	A3XE
TCGA-EB-A5SF	369	Dead	T4b	NX	M0	Stage IIC		78	TCGA-EB-A5SF	32E40E0B-E74B-428C-ACD3-84EC6A80C024	11	26	-28772	Not Applicable	0																		NOT HISPANIC OR LATINO	TCGA-EB-A5SF-F63500	7711BAB5-50D3-4E64-B633-45831B38EACF	11	369	Not Available	Not Available	TUMOR FREE	FEMALE	V	Non-glabrous skin	YES	11	Not Available	Not Available	Not Available	A5SF
TCGA-W3-AA1V	1280	Dead	T3	N0	M0	Stage II	Distant Metastasis;Distant Metastasis;Distant Metastasis	63	TCGA-W3-AA1V	9817EC15-605A-40DB-B848-2199E5CCBB7B	1.3	17	-23314	1280	946	Not Available	Clinical Progressive Disease	7	Not Available	Not Available	Not Available	Not Available	Not Applicable	Not Available	Not Available	NO	Immunotherapy	Not Available	Not Available	Not Available	YES	2014	NOT HISPANIC OR LATINO								MALE	IV	Non-glabrous skin	NO	7	NO	YES;YES;YES	NO;NO;NO	AA1V
TCGA-ER-A19E	396	Dead	T2a	N0	M0	Stage IB	Regional lymph node;Distant Metastasis;Distant Metastasis;Distant Metastasis;Distant Metastasis	36	TCGA-ER-A19E	3FEA3F02-2DB3-44E0-984E-C61130D92C9B	1.1	19	-13297	396	34	Carboplatin;Paclitaxel	Not Available;Not Available	4;4	2;2	Not Available;Not Available	Not Available;Not Available	ADJUVANT;ADJUVANT	Not Applicable;Not Applicable	6;6	IV;IV	NO;NO	Chemotherapy;Chemotherapy	Not Available;Not Available	Not Available;Not Available	Not Available;Not Available	Not Available;Not Available	2012;2012	NOT HISPANIC OR LATINO								FEMALE	III	Non-glabrous skin	NO	4	NO	YES;YES;YES;YES;YES	YES;YES;YES;NO;NO	A19E
TCGA-EE-A29R	440	Alive	T3b	N1b	M0	Stage IIIC	Distant Metastasis;Distant Metastasis;Distant Metastasis	48	TCGA-EE-A29R	D73D1B38-9AB4-409E-A360-E93F8C54715C	3.5	8	-17857	Not Applicable	171																		NOT HISPANIC OR LATINO	TCGA-EE-A29R-F59763	3DAB4A16-5952-460C-9B59-DC23C644B2C4	20	Not Applicable	Not Available	Not Available	Not Available	FEMALE	V	Non-glabrous skin	YES	1	NO	Unknown;NO;NO	NO;NO;NO	A29R
TCGA-D3-A3MO	284	Dead	TX	N2c	M0	Stage III	Distant Metastasis;Distant Metastasis;Locoregional Recurrence;Distant Metastasis;Distant Metastasis;Distant Metastasis;Distant Metastasis;Distant Metastasis	47	TCGA-D3-A3MO	85400BF1-23E0-4E0F-8DF7-F0D108641AEE	Not Available	10	-17220	284	0																		NOT HISPANIC OR LATINO								MALE	Not Available	Non-glabrous skin	Not Available	10	NO	YES;YES;YES;YES;YES;YES;YES;YES	NO;NO;NO;NO;YES;NO;NO;YES	A3MO
TCGA-FS-A1ZE	1413	Dead	T4b	N0	M0	Stage IIC	Not Available	40	TCGA-FS-A1ZE	2C79ADD1-8093-4E81-8F80-069AF7B7C2FA	5	12	-14618	Not Applicable	631	DTIC;Paclitaxel;Angiocal;Carboplatin_Paclitaxel;Carboplatin Paclitaxel	Clinical Progressive Disease;Clinical Progressive Disease;Clinical Progressive Disease;Clinical Progressive Disease;Clinical Progressive Disease	7;7;7;7;10	Not Available;Not Available;Not Available;Not Available;Not Available	Not Available;Not Available;Not Available;Not Available;Not Available	Not Available;Not Available;Not Available;Not Available;Not Available	Not Available;Not Available;Not Available;Not Available;Not Available	Not Applicable;Not Applicable;Not Applicable;Not Applicable;Not Applicable	Not Available;Not Available;Not Available;Not Available;Not Available	Not Available;Not Available;Not Available;Not Available;Not Available	NO;NO;NO;NO;NO	Chemotherapy;Chemotherapy;Targeted Molecular therapy;Chemotherapy;Chemotherapy	Not Available;Not Available;Not Available;Not Available;Not Available	Not Available;Not Available;Not Available;Not Available;Not Available	Not Available;Not Available;Not Available;Not Available;Not Available	YES;YES;YES;NO;NO	2014;2014;2014;2014;2014	NOT HISPANIC OR LATINO	TCGA-FS-A1ZE-F62034	745DE6F0-9076-4BA1-BC33-8B914B0D5EBA	11	1413	Not Available	Not Available	WITH TUMOR	MALE	III	Non-glabrous skin	YES	11	Not Available	Not Available	Not Available	A1ZE
TCGA-D3-A2JA	3514	Alive	T2a	N1a	M0	Stage IIIA	Regional lymph node	68	TCGA-D3-A2JA	33D7CCCB-6349-4337-8C5B-6E3E8B3C7AF1	1.2	2	-25085	Not Applicable	822																		NOT HISPANIC OR LATINO	TCGA-D3-A2JA-F40740	1504323B-9883-4CF4-B02D-E44197CB64BA	7	Not Applicable	3514	Not Available	TUMOR FREE	MALE	III	Non-glabrous skin	NO	10	YES	NO	NO	A2JA
TCGA-FS-A1ZG	295	Dead	T4b	N2b	M0	Stage IIIC	Not Available	60	TCGA-FS-A1ZG	F52AE9F4-8A61-4FF2-9C24-23F4048D3DA6	6	12	-22252	295	77																		NOT HISPANIC OR LATINO								FEMALE	V	Non-glabrous skin	YES	11	Not Available	Not Available	Not Available	A1ZG
TCGA-EB-A6QZ	352	Dead	T3a	N0	M0	Stage IIA	Regional lymph node	76	TCGA-EB-A6QZ	800F3039-97E0-441E-8292-4CCF1BB4797A	3	17	-28078	Not Applicable	0	Dacarbazine;Vincristine	Partial Response;Partial Response	6;6	Not Available;Not Available	Not Available;Not Available	Not Available;Not Available	Not Available;Not Available	Not Applicable;Not Applicable	Not Available;Not Available	Not Available;Not Available	NO;NO	Chemotherapy;Chemotherapy	Not Available;Not Available	Not Available;Not Available	Not Available;Not Available	NO;NO	2014;2014	NOT HISPANIC OR LATINO	TCGA-EB-A6QZ-F58782	A6B797CA-6C93-4A06-94B6-D9F99B2D0BD7	13	352	Not Available	Not Available	WITH TUMOR	FEMALE	Unknown	Non-glabrous skin	NO	10	Not Available	Not Available	Not Available	A6QZ
TCGA-EB-A431	568	Alive	T4b	N0	M0	Stage IIC		34	TCGA-EB-A431	96FC529A-6AD3-456F-A41A-63238ECBB9C4	15	20	-12484	Not Applicable	0																		NOT HISPANIC OR LATINO	TCGA-EB-A431-F53430	51B62555-D9CC-4818-853B-BFCD52D47D5F	11	Not Applicable	568	Not Available	TUMOR FREE	MALE	III	Non-glabrous skin	YES	11	Not Available	Not Available	Not Available	A431
TCGA-EE-A29X	545	Dead	T2a	N0	M0	Stage IB	Regional lymph node;Distant Metastasis;Distant Metastasis;Distant Metastasis;Distant Metastasis	58	TCGA-EE-A29X	26293554-04D3-4FC9-B12E-6A199278ED11	2	8	-21363	545	299	Fotemustine	Unknown	7	Not Available	Not Available	Not Available	Not Available	Not Applicable	Not Available	Not Available	NO	Chemotherapy	Not Available	Not Available	Not Available	NO	2013	NOT HISPANIC OR LATINO								FEMALE	IV	Non-glabrous skin	NO	1	NO	NO;NO;NO;NO;YES	YES;NO;NO;NO;NO	A29X
TCGA-FS-A1YW	6598	Dead	T1b	N0	M0	Stage IB		52	TCGA-FS-A1YW	57DD4D65-CFAD-4533-92B4-90742289603B	1	12	-19078	6598	4637																		NOT HISPANIC OR LATINO								MALE	IV	Non-glabrous skin	NO	11	Not Available	Not Available	Not Available	A1YW
TCGA-WE-A8K5	1860	Dead	T2a	N3	M1c	Stage IV	Distant Metastasis	65	TCGA-WE-A8K5	0F579238-5A11-4ADC-9C80-572CBB2CE58F	1.7	2	-23837	Not Applicable	1457	ipilimumab	Clinical Progressive Disease	11	Not Available	Not Available	Not Available	Not Available	Not Applicable	Not Available	Not Available	NO	Chemotherapy	Not Available	Not Available	Not Available	NO	2014	NOT HISPANIC OR LATINO	TCGA-WE-A8K5-F67278	BD19CCED-E25D-401E-9991-34E20F9C71BA	3	1860	Not Available	Not Available	WITH TUMOR	MALE	III	Non-glabrous skin	NO	6	Not Available	Not Available	Not Available	A8K5
TCGA-EB-A44O	81	Alive	T4a	N0	M0	Stage IIB	Regional lymph node	69	TCGA-EB-A44O	C787C4DA-C564-44F1-89EB-DD9DA107ACB1	5	19	-25537	Not Applicable	0																		NOT HISPANIC OR LATINO	TCGA-EB-A44O-F49896	4857127B-2C60-468B-97B2-76B506D8F370	14	Not Applicable	81	Not Available	WITH TUMOR	MALE	Not Available	Non-glabrous skin	NO	12	Not Available	Not Available	Not Available	A44O
TCGA-D3-A8GO			T2	N0	M0		Distant Metastasis	Not Available	TCGA-D3-A8GO	D0680568-BBB3-4561-9E4B-08FE2A4832CB	1.2	20	Completed	Completed	Completed																		HISPANIC OR LATINO								FEMALE	III	Not Available	Unknown	12	NO	YES	YES	A8GO
TCGA-BF-A1PZ	853	Alive	T4a	N0	M0	Stage IIB		71	TCGA-BF-A1PZ	455F982C-A067-46AC-BF89-3E535D0FFCA0	8	25	-26240	Not Applicable	0																		NOT HISPANIC OR LATINO	TCGA-BF-A1PZ-F68909	4B1D5ACA-C24D-4E0A-A8A9-A843108AE1CD	23	Not Applicable	853	Not Available	TUMOR FREE	FEMALE	III	Non-glabrous skin	NO	4	Not Available	Not Available	Not Available	A1PZ
TCGA-EB-A5SH	1643	Alive	T4	N0	M0	Stage III	Locoregional Recurrence	60	TCGA-EB-A5SH	AA597E8B-7813-4837-B778-4DAFE3B091BB	5	21	-21920	Not Applicable	1065	Dacarbazine;Cisplatin;Interferon alpha	Complete Response;Complete Response;Complete Response	8;8;8	Not Available;Not Available;Not Available	Not Available;Not Available;Not Available	Not Available;Not Available;Not Available	Not Available;Not Available;Not Available	Not Applicable;Not Applicable;Not Applicable	Not Available;Not Available;Not Available	Not Available;Not Available;Not Available	NO;NO;NO	Chemotherapy;Chemotherapy;Immunotherapy	Not Available;Not Available;Not Available	Not Available;Not Available;Not Available	Not Available;Not Available;Not Available	NO;NO;NO	2014;2014;2014	NOT HISPANIC OR LATINO	TCGA-EB-A5SH-F63495	C1160B7C-2B8B-4D16-A351-DD0A7A1A6BA9	11	Not Applicable	1643	Not Available	TUMOR FREE	FEMALE	V	Not Available	YES	11	NO	NO	NO	A5SH
TCGA-BF-A5EP	335	Alive	T4b	N3	M0	Stage IIIC		75	TCGA-BF-A5EP	888EF0FC-FC84-4AFB-A369-695FEE5AE4F6	70	13	-27622	Not Applicable	0																		NOT HISPANIC OR LATINO	TCGA-BF-A5EP-F68885	9888C47A-302A-40FD-87B6-0C71506E4DE3	23	Not Applicable	335	Not Available	TUMOR FREE	FEMALE	V	Non-glabrous skin	YES	11	Not Available	Not Available	Not Available	A5EP
TCGA-BF-A1PV	14	Alive	T4b	N0	M0	Stage IIC		74	TCGA-BF-A1PV	EFF78AF6-0F68-49B9-866B-0D511606F2B1	9	25	-27124	Not Applicable	0																		Unknown	TCGA-BF-A1PV-F68907	C174F01D-D88D-492B-B01D-D9B15B09F811	23	Not Applicable	Not Available	Not Available	Not Available	FEMALE	IV	Non-glabrous skin	YES	4	Not Available	Not Available	Not Available	A1PV
TCGA-Z2-A8RT	839	Alive	T3b	N0	M0	Stage IIB	Not Available	42	TCGA-Z2-A8RT	590B5E18-D837-4C0E-BECF-80520DB57C0F	4	30	-15342	Not Applicable	469	Not Available	Not Available	11	Not Available	Not Available	Not Available	Not Available	Not Applicable	Not Available	Not Available	YES	Targeted Molecular therapy	Not Available	Not Available	Not Available	YES	2014	NOT HISPANIC OR LATINO	TCGA-Z2-A8RT-F68264	B191AC60-379D-47BC-A9E9-9F3765D55FF6	14	Not Applicable	839	Not Available	TUMOR FREE	FEMALE	III	Non-glabrous skin	YES	6	Not Available	Not Available	Not Available	A8RT
TCGA-FS-A1ZY	824	Dead	T3b	N0	M0	Stage IIB	Not Available	71	TCGA-FS-A1ZY	A3DF4BA6-538E-4B53-A356-EB1EF743B2AB	2.9	13	-26197	824	799																		NOT HISPANIC OR LATINO								MALE	IV	Non-glabrous skin	YES	11	Not Available	Not Available	Not Available	A1ZY
TCGA-D9-A3Z1	468	Dead	T2a	N3	M0	Stage IIIC	Locoregional Recurrence	66	TCGA-D9-A3Z1	4F7E7A0E-4AA2-4B6A-936F-6429C7D6A2A7	1.7	24	-24192	Not Applicable	223																		NOT HISPANIC OR LATINO	TCGA-D9-A3Z1-F51373	7425E139-EAF8-4BFA-857F-98A6DD592EAF	18	468	Not Available	Not Available	WITH TUMOR	MALE	IV	Not Available	Not Available	7	Not Available	Not Available	Not Available	A3Z1
TCGA-EE-A2GT	1365	Alive	T3a	N0	M0	Stage IIA	Locoregional Recurrence	77	TCGA-EE-A2GT	97D9DFC9-C937-48B4-B453-DF081950419F	2.2	20	-28364	Not Applicable	301																		NOT HISPANIC OR LATINO	TCGA-EE-A2GT-F55186	E73777E8-7F1C-4B45-8A5C-990E9D034463	30	Not Applicable	1365	Not Available	WITH TUMOR	MALE	IV	Non-glabrous skin	NO	12	YES	NO	NO	A2GT
TCGA-ER-A19G	9188	Alive		N0	M0			48	TCGA-ER-A19G	90AA7540-93E7-4FFA-9E77-879198BE1E7B	1.6	19	-17820	Not Applicable	4708	GM-CSF	Not Available	4	Not Available	Not Available	Not Available	PROGRESSION	Not Applicable	ECOG4697	Not Available	NO	Chemotherapy	Not Available	Not Available	Not Available	Not Available	2012	NOT HISPANIC OR LATINO	TCGA-ER-A19G-F48981	CE68EB54-FF04-4F9E-85ED-C529971B2FD4	24	Not Applicable	9188	Not Available	TUMOR FREE	FEMALE	II	Non-glabrous skin	NO	4	Not Available	Not Available	Not Available	A19G
TCGA-DA-A1I2	5370	Dead	T4b	N2b	M0	Stage III	Regional lymph node	45	TCGA-DA-A1I2	01AD975D-C2ED-4E4D-BD3B-C9512FC9073C	Not Available	10	-16701	Not Applicable	4679																		NOT HISPANIC OR LATINO	TCGA-DA-A1I2-F70084;TCGA-DA-A1I2-F71088	AC2A9E60-7C59-470F-A10C-9ACCE83647D5;4BC11B7F-D9DF-4D7A-9E7C-91D73F9BB69C	27;30	Not Applicable;5370	5088;Not Available	Not Available;Not Available	WITH TUMOR;WITH TUMOR	MALE	IV	Non-glabrous skin	YES	1	Not Available	Not Available	Not Available	A1I2
TCGA-BF-AAOU	476	Alive	T4b	N0	M0	Stage IIC		73	TCGA-BF-AAOU	DFE9D2BD-2317-4103-B493-41C5469E08A0	12	13	-26750	Not Applicable	0																		NOT HISPANIC OR LATINO	TCGA-BF-AAOU-F68896	D6300EDC-4E4B-4C29-A9BC-4D589A0EB30F	23	Not Applicable	476	Not Available	TUMOR FREE	FEMALE	IV	Non-glabrous skin	YES	11	Not Available	Not Available	Not Available	AAOU
TCGA-EE-A29B	2588	Dead	T3b	N0	M0	Stage IIB	New primary melanoma;Locoregional Recurrence;Locoregional Recurrence;Locoregional Recurrence;Locoregional Recurrence;Locoregional Recurrence;Locoregional Recurrence;Locoregional Recurrence;Locoregional Recurrence;Locoregional Recurrence;Locoregional Recurrence;Locoregional Recurrence;Distant Metastasis;Locoregional Recurrence;Distant Metastasis;Distant Metastasis;Distant Metastasis;Distant Metast…	67	TCGA-EE-A29B	905EA29F-588A-497B-9F06-2EEF3BDC9442	4	31	-24618	Not Applicable	2151																		NOT HISPANIC OR LATINO	TCGA-EE-A29B-F52023	7A15FC68-E549-4223-8470-50FEBA9EA6FC	27	2588	Not Available	Not Available	WITH TUMOR	MALE	III	Non-glabrous skin	YES	7	YES	NO;NO;NO;NO;NO;NO;NO;NO;NO;NO;NO;NO;NO;NO;NO;NO;NO;NO;NO;NO;NO;NO;NO;NO;NO	NO;NO;NO;NO;NO;NO;NO;NO;NO;NO;NO;NO;NO;NO;NO;NO;NO;NO;NO;NO;NO;NO;NO;NO;NO	A29B
TCGA-EE-A3JE	1562	Alive	T3b	N1a	M0	Stage IIIB	Regional lymph node	75	TCGA-EE-A3JE	ACD3DEAF-39DF-4996-B6CE-2B295B9315A1	3.7	8	-27463	Not Applicable	1002																		NOT HISPANIC OR LATINO	TCGA-EE-A3JE-F59672	18990CEA-4368-420C-B343-7676F34FC041	20	Not Applicable	1562	Not Available	TUMOR FREE	MALE	IV	Non-glabrous skin	YES	6	YES	NO	NO	A3JE
TCGA-D3-A51T	818	Alive	T4b	N1b	M0	Stage IIIC	New primary melanoma	59	TCGA-D3-A51T	791D3824-890F-43F2-B545-C7266506D716	4.2	11	-21823	Not Applicable	34																		NOT HISPANIC OR LATINO	TCGA-D3-A51T-F56233	A4744E6B-DB70-4EC5-8700-1A47993E6C48	30	Not Applicable	818	Not Available	TUMOR FREE	FEMALE	IV	Non-glabrous skin	YES	3	NO	NO	NO	A51T
TCGA-EE-A3AE	1658	Alive	T1a	N0	M0	Stage IA	Not Available	52	TCGA-EE-A3AE	93A31E9F-6557-4F15-A49F-5DFEA2C588B2	0.9	21	-19216	Not Applicable	741	Mage A3	Unknown	10	Not Available	Not Available	Not Available	Not Available	Not Applicable	Not Available	Not Available	NO	Vaccine	Not Available	Not Available	Not Available	YES	2013	NOT HISPANIC OR LATINO	TCGA-EE-A3AE-F59862	C5B00C6A-BC37-46A0-94B0-BAA66DB2D024	22	Not Applicable	1658	Not Available	TUMOR FREE	FEMALE	III	Non-glabrous skin	NO	12	Not Available	Not Available	Not Available	A3AE
TCGA-D3-A1QA	2765	Alive	T2a	N0	M0	Stage IB	Distant Metastasis	55	TCGA-D3-A1QA	FBEE9FE7-8BED-41A6-BCFE-DE9F1BC80D01	1.12	2	-20223	Not Applicable	1371	recMAGE- A3	Clinical Progressive Disease	10	Not Available	Not Available	Not Available	Not Available	Not Applicable	Not Available	Not Available	NO	Vaccine	Not Available	Not Available	Not Available	YES	2012	NOT HISPANIC OR LATINO	TCGA-D3-A1QA-F45518	412C75DF-44C0-42CE-A6F5-BC2E0AEB8783	16	Not Applicable	2765	Not Available	WITH TUMOR	MALE	III	Non-glabrous skin	NO	10	NO	YES;YES;YES;YES	NO;NO;NO;Unknown	A1QA
TCGA-EE-A2MR	4088	Alive	T2	N0	M0	Stage I	Not Available	61	TCGA-EE-A2MR	449C9D70-D8AA-41D4-BEEB-0BBFC73A23D8	1.25	21	-22535	Not Applicable	2248																		NOT HISPANIC OR LATINO	TCGA-EE-A2MR-F55189	E974FA35-BF6D-4E4B-949D-18C75576C0AC	30	Not Applicable	4088	Not Available	TUMOR FREE	MALE	III	Non-glabrous skin	NO	12	NO	NO;NO	NO;NO	A2MR
TCGA-EE-A20C	4601	Dead	Tis	N0	M0	Stage 0	New primary melanoma;New primary melanoma;Regional lymph node;Distant Metastasis;Distant Metastasis;Locoregional Recurrence;Regional lymph node;Distant Metastasis;Distant Metastasis;Distant Metastasis;Distant Metastasis;Distant Metastasis;Distant Metastasis;Distant Metastasis;Distant Metastasis;Distant Metastasis;Distant Metastasis;Locoregional Recurrence;Distant Metastasis;Distant Metastasis;Dis…	59	TCGA-EE-A20C	BC71A91D-8AD1-4BAB-A4FA-89470AA4E4D0	Not Available	31	-21660	4601	4469																		NOT HISPANIC OR LATINO								MALE	I	Non-glabrous skin	Unknown	7	YES	NO;NO;NO;NO;NO;NO;NO;NO;NO;NO;NO;NO;NO;NO;NO;NO;NO;NO;NO;NO;NO;NO;NO;NO	NO;NO;YES;NO;NO;NO;NO;NO;NO;NO;NO;NO;NO;NO;NO;NO;NO;NO;NO;NO;NO;NO;NO;YES	A20C
TCGA-LH-A9QB	11217	Alive					Not Available	24	TCGA-LH-A9QB	9EF30567-6E19-4CD0-8EC8-69194136418D	Not Available	7	-9058	Not Applicable	10847																		NOT HISPANIC OR LATINO	TCGA-LH-A9QB-F69191	EA3B12DC-9BE2-4A4B-8EE8-3A66E9B6C7C0	30	Not Applicable	11217	Not Available	TUMOR FREE	FEMALE	III	Non-glabrous skin	Unknown	5	NO	Not Available	Not Available	A9QB
TCGA-FS-A1ZZ	822	Dead	T3b	N0	M0	Stage IIB		54	TCGA-FS-A1ZZ	F6FF5E77-60D8-4987-9A92-654FD4DB81F1	3.8	13	-19733	822	663																		HISPANIC OR LATINO								FEMALE	IV	Non-glabrous skin	YES	11	Not Available	Not Available	Not Available	A1ZZ
TCGA-D3-A8GB	938	Dead	T3a	N1b	M0	Stage IIIB	Distant Metastasis;Distant Metastasis;Distant Metastasis	48	TCGA-D3-A8GB	4274D9AB-679F-453C-B086-7535CF798F0A	3.5	12	-17871	938	34	Interferon	Complete Response	12	Not Available	Not Available	Not Available	Not Available	Not Applicable	Not Available	Not Available	NO	Immunotherapy	Not Available	Not Available	Not Available	NO	2013	NOT HISPANIC OR LATINO								MALE	IV	Non-glabrous skin	NO	12	NO	YES;NO;NO	NO;YES;YES	A8GB
TCGA-BF-A5ER	327	Alive	T4b	N0	M0	Stage IIC		63	TCGA-BF-A5ER	B44CCED8-88DB-4769-A1B0-B09D28558277	14	13	-23199	Not Applicable	0																		NOT HISPANIC OR LATINO	TCGA-BF-A5ER-F68887	E5137A18-3EEA-47B6-8A31-FDCAE3FF99A4	23	Not Applicable	327	Not Available	TUMOR FREE	MALE	IV	Non-glabrous skin	YES	11	Not Available	Not Available	Not Available	A5ER
TCGA-EE-A2GS	2470	Dead	T2a	N0	M0	Stage IB	Distant Metastasis	28	TCGA-EE-A2GS	880BB701-F1D3-4BF2-BFC8-143AD8D07B6A	1.8	20	-10421	Not Applicable	1295	Dabrafenib;Ipilimumab;Not Available;Not Available;Vemurafenib	Clinical Progressive Disease;Clinical Progressive Disease;Clinical Progressive Disease;Clinical Progressive Disease;Clinical Progressive Disease	5;5;5;5;5	Not Available;Not Available;Not Available;Not Available;Not Available	Not Available;Not Available;Not Available;Not Available;Not Available	Not Available;Not Available;Not Available;Not Available;Not Available	Not Available;Not Available;Not Available;Not Available;Not Available	Not Applicable;Not Applicable;Not Applicable;Not Applicable;Not Applicable	Not Available;Not Available;Not Available;Not Available;Not Available	Not Available;Not Available;Not Available;Not Available;Not Available	NO;NO;NO;NO;NO	Targeted Molecular therapy;Immunotherapy;Targeted Molecular therapy;Targeted Molecular therapy;Targeted Molecular therapy	Not Available;Not Available;Not Available;Not Available;Not Available	Not Available;Not Available;Not Available;Not Available;Not Available	Not Available;Not Available;Not Available;Not Available;Not Available	YES;NO;YES;YES;NO	2014;2014;2014;2014;2014	NOT HISPANIC OR LATINO	TCGA-EE-A2GS-F59674	B4D6FD51-2575-4523-9F4D-79EDC5B690D9	20	2470	Not Available	Not Available	WITH TUMOR	FEMALE	IV	Non-glabrous skin	NO	12	NO	NO;NO;NO;NO	NO;NO;NO;NO	A2GS
TCGA-D3-A5GN	4129	Alive	T1	N0	M0	Stage I	New primary melanoma;Regional lymph node;New primary melanoma;Distant Metastasis;Distant Metastasis;Distant Metastasis;Distant Metastasis	15	TCGA-D3-A5GN	AFBC376B-524D-4ECD-B79F-D8BE770591A7	0.6	10	-5684	Not Applicable	2547																		NOT HISPANIC OR LATINO	TCGA-D3-A5GN-F60914	A50122A8-4F88-4E8D-9889-C2419747F314	18	Not Applicable	Not Available	Not Available	Not Available	FEMALE	III	Non-glabrous skin	Unknown	5	YES	NO;YES;NO;NO;YES;YES;YES	NO;YES;NO;NO;NO;NO;NO	A5GN
TCGA-EE-A2MH	516	Dead	T4a	N0	M0	Stage III	Distant Metastasis;Distant Metastasis;Distant Metastasis;Distant Metastasis;Distant Metastasis	66	TCGA-EE-A2MH	BD2345ED-33B8-4010-8479-4D6C67E29561	3.4	20	-24125	516	274	Not Available	Clinical Progressive Disease	7	Not Available	Not Available	Not Available	Not Available	Not Applicable	Not Available	Not Available	NO	Vaccine	Not Available	Not Available	Not Available	YES	2013	NOT HISPANIC OR LATINO								MALE	V	Non-glabrous skin	NO	12	NO	NO;NO;NO;NO;NO	YES;NO;NO;NO;YES	A2MH
TCGA-FS-A4F9	1035	Alive	T4b	N3	M0	Stage IIIC	Locoregional Recurrence	80	TCGA-FS-A4F9	0CAA706A-251F-43A0-897A-111AEC0ACC82	10	13	-29324	Not Applicable	50	Temodal	Not Available	7	Not Available	Not Available	Not Available	Not Available	Not Applicable	Not Available	Not Available	YES	Chemotherapy	Not Available	Not Available	Not Available	NO	2014	NOT HISPANIC OR LATINO	TCGA-FS-A4F9-F62027	0FDE031D-8459-4F64-8C97-6C55A29F6C06	11	Not Applicable	1035	Not Available	WITH TUMOR	MALE	Unknown	Non-glabrous skin	YES	6	NO	NO	NO	A4F9
TCGA-EB-A82C	17	Alive	T4b	N0	M0	Stage IIC		70	TCGA-EB-A82C	536E1779-550B-47F1-A204-50A16870A8E1	10	7	-25850	Not Applicable	13																		NOT HISPANIC OR LATINO	TCGA-EB-A82C-F65364	D09AB96E-18AF-4CE3-8224-69F202E9BA59	30	Not Applicable	Not Available	Not Available	Not Available	FEMALE	V	Non-glabrous skin	YES	1	Not Available	Not Available	Not Available	A82C
TCGA-DA-A1IC	2071	Dead	T3a	N2c	M0	Stage IIIB	Distant Metastasis	81	TCGA-DA-A1IC	6625CE3F-3A1F-45F9-AA42-AB1931D6DAF4	2.5	10	-29859	Not Applicable	1869																		NOT HISPANIC OR LATINO	TCGA-DA-A1IC-F70093	BD6DC55C-D591-42C9-A2CE-B86CD2B0DACC	27	2071	Not Available	Not Available	WITH TUMOR	MALE	IV	Non-glabrous skin	NO	1	Not Available	Not Available	Not Available	A1IC
TCGA-ER-A19W	4507	Dead					Distant Metastasis	48	TCGA-ER-A19W	E952FD3D-8E99-4199-BBCD-03C9A3430EE2	0.75	6	-17830	4507	3968																		NOT HISPANIC OR LATINO								FEMALE	II	Non-glabrous skin	NO	7	NO	NO	YES	A19W
TCGA-D3-A3C1			TX	N0	M0		Regional lymph node;Distant Metastasis;Distant Metastasis;Distant Metastasis;Distant Metastasis	Not Available	TCGA-D3-A3C1	2FF77467-19F8-45A0-8D42-2F9A69295498	Not Available	10	Completed	Not Applicable	Completed	Interferon	Unknown	10	Not Available	Not Available	Not Available	Not Available	Not Applicable	Not Available	Not Available	NO	Immunotherapy	Not Available	Not Available	Not Available	NO	2012	NOT HISPANIC OR LATINO	TCGA-D3-A3C1-F49195	52DDBD8B-A4AC-4FF7-8BB3-AE9F6642F167	26	Not Applicable	Completed	Not Available	WITH TUMOR	MALE	Unknown	Non-glabrous skin	Unknown	10	NO	YES;YES;YES;NO;YES	NO;NO;NO;YES;NO	A3C1
TCGA-GF-A2C7	21	Alive	T4b	N0	M0	Stage IIC		48	TCGA-GF-A2C7	285D8E2C-F183-49D5-BC1C-FD47C6670ACC	Not Available	18	-17545	Not Applicable	Not Available																		NOT HISPANIC OR LATINO	TCGA-GF-A2C7-F21013	1F2CB708-8BF5-4AF8-AB2E-BFAC30425B55	8	Not Applicable	21	Scheduled Follow-up Submission	TUMOR FREE	MALE	IV	Non-glabrous skin	YES	9	Not Available	Not Available	Not Available	A2C7
TCGA-EB-A4P0	326	Dead	T4b	N0	M0	Stage IIC		82	TCGA-EB-A4P0	DEBD7156-8B97-4BDF-9DD9-7E469277D252	8	11	-30225	Not Applicable	0																		NOT HISPANIC OR LATINO	TCGA-EB-A4P0-F57682	B8BFA725-ADD8-43AD-8C3C-A4EE1CB4548A	19	326	Not Available	Not Available	Unknown	MALE	IV	Non-glabrous skin	YES	2	Not Available	Not Available	Not Available	A4P0
TCGA-QB-AA9O	549	Dead	TX	N3	M0	Stage IIIC	Not Available	73	TCGA-QB-AA9O	2BDB65A5-4B72-4379-822D-69CC41FD663F	Not Available	12	-27009	549	0	ipilimumab	Clinical Progressive Disease	6	Not Available	Not Available	Not Available	Not Available	Not Applicable	Not Available	Not Available	NO	Immunotherapy	Not Available	Not Available	Not Available	NO	2014	NOT HISPANIC OR LATINO								MALE	Not Available	Not Available	Not Available	6	Not Available	Not Available	Not Available	AA9O
TCGA-Z2-AA3V	486	Alive	T1a	N0	M0	Stage IA	Not Available	57	TCGA-Z2-AA3V	5B10234B-6189-449F-8886-D0D44A729CED	0.5	30	-20937	Not Applicable	175	Not Available	Not Applicable	6	Not Available	Not Available	Not Available	Not Available	Not Applicable	Not Available	Not Available	YES	Targeted Molecular therapy	Not Available	Not Available	Not Available	YES	2014	NOT HISPANIC OR LATINO	TCGA-Z2-AA3V-F68267	833610F8-2704-4AFE-ADC6-C652480DA65C	14	Not Applicable	486	Not Available	TUMOR FREE	FEMALE	Unknown	Non-glabrous skin	NO	6	Not Available	Not Available	Not Available	AA3V
TCGA-HR-A5NC	0	Alive	T4	NX	M0		Locoregional Recurrence	90	TCGA-HR-A5NC	2C8D436C-4EDB-4083-B23F-9A33307D5BB2	8	30	-32872	Not Applicable	0																		Not Evaluated	TCGA-HR-A5NC-F70729	FD13F733-A6FD-4F02-AB1C-A67967D369F2	2	Not Applicable	Not Available	Not Available	Not Available	FEMALE	V	Non-glabrous skin	Unknown	5	NO	NO	NO	A5NC
TCGA-EE-A3J7	1949	Alive	T2	N0	M0	Stage I	Regional lymph node	43	TCGA-EE-A3J7	3DF3F0A9-BA52-4C50-910F-828439B0EE14	1.12	8	-15896	Not Applicable	1292																		NOT HISPANIC OR LATINO	TCGA-EE-A3J7-F59752	744C4C44-2DE1-4A70-87E1-D6BFCB5CC54B	20	Not Applicable	Not Available	Not Available	Not Available	MALE	II	Non-glabrous skin	YES	6	YES	NO	NO	A3J7
TCGA-FS-A1Z0	6164	Dead	T1a	N0	M0	Stage IA	Distant Metastasis	32	TCGA-FS-A1Z0	6A1966C3-7F01-4304-B4A1-C4EF683B179A	0.95	12	-11815	6164	5440																		NOT HISPANIC OR LATINO								FEMALE	III	Non-glabrous skin	NO	11	Not Available	Not Available	Not Available	A1Z0
TCGA-D9-A6EA	766	Alive	T4a	N3	M0	Stage IIIC		70	TCGA-D9-A6EA	CFE787B3-8297-4318-987C-BFADD743D767	6	28	-25582	Not Applicable	422																		NOT HISPANIC OR LATINO	TCGA-D9-A6EA-F57860;TCGA-D9-A6EA-F72212	C0168BC0-E336-4944-86D9-C332EA962EC0;92A361BE-0E18-4B85-B413-35B77C14E6C3	28;29	Not Applicable;Not Applicable	766;Discrepancy	Not Available;Not Available	TUMOR FREE;Unknown	MALE	IV	Non-glabrous skin	NO	3	Not Available	Not Available	Not Available	A6EA
TCGA-EE-A3AH	4222	Dead	T3b	N0	M0	Stage II	Locoregional Recurrence;Regional lymph node;Distant Metastasis;Distant Metastasis;Distant Metastasis;Distant Metastasis;Distant Metastasis;Regional lymph node;Distant Metastasis;Distant Metastasis;Distant Metastasis;Distant Metastasis;Distant Metastasis;Distant Metastasis;Distant Metastasis	30	TCGA-EE-A3AH	92D79156-9139-487B-8582-CE0E87B4ECD0	3.7	21	-10988	4222	3835	PI88	Clinical Progressive Disease	10	Not Available	Not Available	Not Available	Not Available	Not Applicable	Not Available	Not Available	NO	Chemotherapy	Not Available	Not Available	Not Available	YES	2013	NOT HISPANIC OR LATINO								MALE	III	Non-glabrous skin	NO	12	YES	NO;NO;YES;YES;YES;YES;YES;YES;YES;YES;YES;Unknown;Unknown;Unknown;Unknown	NO;NO;NO;NO;NO;NO;NO;NO;NO;NO;NO;NO;NO;YES;NO	A3AH
TCGA-WE-A8ZQ	1923	Alive	T3a	N0	M0	Stage IIA	Distant Metastasis	48	TCGA-WE-A8ZQ	77052F40-374E-4DAE-BC17-908B52DB0F08	2.3	2	-17824	Not Applicable	1479	vemurafenib;Dabrafenib	Not Applicable;Not Applicable	11;2	Not Available;Not Available	Not Available;Not Available	Not Available;Not Available	Not Available;Not Available	Not Applicable;Not Applicable	Not Available;Not Available	Not Available;Not Available	YES;YES	Chemotherapy;Targeted Molecular therapy	Not Available;Not Available	Not Available;Not Available	Not Available;Not Available	NO;NO	2014;2015	NOT HISPANIC OR LATINO	TCGA-WE-A8ZQ-F67265;TCGA-WE-A8ZQ-F70246	3A991056-030F-4FC8-B163-504941E63EEC;27CBF2B0-AB20-46A3-9D79-A0B24D564A97	3;9	Not Applicable;Not Applicable	1818;1923	Not Available;Not Available	WITH TUMOR;WITH TUMOR	MALE	Unknown	Non-glabrous skin	NO	6	Not Available	Not Available	Not Available	A8ZQ
TCGA-FW-A3R5	1124	Alive	TX	N2	M0	Stage III		68	TCGA-FW-A3R5	E5BC45CE-8A14-40B5-B9B5-CE45609FEF3A	Not Available	24	-24868	Not Applicable	667	Interferon	Complete Response	4	Not Available	Not Available	Not Available	Not Available	Not Applicable	Not Available	Not Available	NO	Immunotherapy	Not Available	Not Available	Not Available	NO	2013	NOT HISPANIC OR LATINO	TCGA-FW-A3R5-F42773	C12F510B-2696-4A23-B45A-9FACEA4A310D	30	Not Applicable	1124	Not Available	TUMOR FREE	MALE	Not Available	Non-glabrous skin	Not Available	9	Not Available	Not Available	Not Available	A3R5
TCGA-GF-A769	1070	Dead	T4b	NX	M0	Stage IIC		39	TCGA-GF-A769	AF852862-F01E-4DDD-82C6-9781C93EF20B	74	23	-14304	1070	0																		NOT HISPANIC OR LATINO								MALE	IV	Non-glabrous skin	YES	1	Not Available	Not Available	Not Available	A769
TCGA-D9-A4Z6	561	Dead	T3b	N1b	M0	Stage IIIC	Distant Metastasis	54	TCGA-D9-A4Z6	A276671A-02DD-4B94-9408-1C47710791FE	Not Available	1	-20072	Not Applicable	164																		NOT HISPANIC OR LATINO	TCGA-D9-A4Z6-F58484	4B2276A1-E0D6-472A-8660-66386A41E519	11	561	Not Available	Not Available	WITH TUMOR	MALE	Unknown	Non-glabrous skin	Unknown	2	Not Available	Not Available	Not Available	A4Z6
TCGA-FS-A1ZH	996	Dead	T3b	N2c	M1c	Stage IV	Not Available	71	TCGA-FS-A1ZH	9F5BD948-DC3D-4B17-A114-D2F5C46FE10C	3	12	-26232	996	57																		NOT HISPANIC OR LATINO								FEMALE	IV	Non-glabrous skin	YES	11	Not Available	Not Available	Not Available	A1ZH
TCGA-EB-A85J	360	Alive	T4a	N0	M0	Stage IIB	Regional lymph node	66	TCGA-EB-A85J	EE08EDA6-033E-403B-A26A-747B118AE897	5.5	3	-24263	Not Applicable	0	Dacarbazine;Vincristine	Complete Response;Complete Response	7;7	Not Available;Not Available	Not Available;Not Available	Not Available;Not Available	Not Available;Not Available	Not Applicable;Not Applicable	Not Available;Not Available	Not Available;Not Available	NO;NO	Chemotherapy;Chemotherapy	Not Available;Not Available	Not Available;Not Available	Not Available;Not Available	NO;NO	2014;2014	NOT HISPANIC OR LATINO	TCGA-EB-A85J-F61878	ED3B4C1F-767C-45E0-8E9B-C36248D3EDD4	9	Not Applicable	360	Not Available	TUMOR FREE	FEMALE	Not Available	Non-glabrous skin	NO	1	Not Available	Not Available	Not Available	A85J
TCGA-EB-A4OZ	620	Alive	T4a	N3	M0	Stage IIIC		41	TCGA-EB-A4OZ	236EF9CA-9362-44F3-A36B-2A19509BAB9D	18	11	-15337	Not Applicable	0																		NOT HISPANIC OR LATINO	TCGA-EB-A4OZ-F57681	BE77CD3D-07BF-4CFC-B051-DD76AB99B3A2	19	Not Applicable	620	Not Available	TUMOR FREE	FEMALE	V	Non-glabrous skin	NO	2	Not Available	Not Available	Not Available	A4OZ
TCGA-ER-A42K	394	Dead	T4b	N3	M0	Stage IIIC	Not Available	40	TCGA-ER-A42K	691A5156-281D-4FD6-B44A-299A3E8DC3E3	5.5	14	-14628	Not Applicable	35																		NOT HISPANIC OR LATINO	TCGA-ER-A42K-F69356	67960BDA-E6C4-4776-B4C1-4FBF3F5C3AB0	7	394	Not Available	Not Available	WITH TUMOR	FEMALE	IV	Non-glabrous skin	YES	6	NO	Not Available	Not Available	A42K
TCGA-WE-A8ZR	274	Dead	T4b	N1b	M0	Stage IIIC	Distant Metastasis	49	TCGA-WE-A8ZR	56D4CA9B-C050-45B4-B636-03FE2251FA1A	7.3	2	-18051	Not Applicable	24	vemurafenib	Clinical Progressive Disease	11	Not Available	Not Available	Not Available	Not Available	Not Applicable	Not Available	Not Available	NO	Chemotherapy	Not Available	Not Available	Not Available	NO	2014	NOT HISPANIC OR LATINO	TCGA-WE-A8ZR-F67323	37137261-8CE5-4FCD-B325-763298553F69	4	274	Not Available	Not Available	WITH TUMOR	MALE	Unknown	Non-glabrous skin	YES	6	Not Available	Not Available	Not Available	A8ZR
TCGA-EE-A2MG	3139	Dead	T2	N0	M0	Stage I	Distant Metastasis;Distant Metastasis;Distant Metastasis;Distant Metastasis;Distant Metastasis;Distant Metastasis;Distant Metastasis	23	TCGA-EE-A2MG	E653F888-37CF-41D5-A1CF-45397C90B31D	0.7	20	-8405	3139	1793	Cancer Vax;Dacarbazine	Clinical Progressive Disease;Unknown	10;10	Not Available;Not Available	Not Available;Not Available	Not Available;Not Available	Not Available;Not Available	Not Applicable;Not Applicable	Not Available;Not Available	Not Available;Not Available	NO;NO	Vaccine;Chemotherapy	Not Available;Not Available	Not Available;Not Available	Not Available;Not Available	YES;NO	2013;2013	NOT HISPANIC OR LATINO								MALE	III	Non-glabrous skin	Unknown	12	NO	YES;NO;NO;NO;NO;NO;NO	NO;NO;YES;NO;NO;YES;NO	A2MG
TCGA-GN-A8LN	772	Alive	T4b	NX	M0	Stage IIC	Distant Metastasis	68	TCGA-GN-A8LN	7F7BC51F-7F75-4796-9CE5-A4735C3C0807	4.85	3	-24872	Not Applicable	24	ipilimumab;carboplatin;paclitaxel;Pembrolizumab	Partial Response;Not Applicable;Not Applicable;Not Applicable	11;11;11;5	Not Available;Not Available;Not Available;Not Available	Not Available;Not Available;Not Available;Not Available	Not Available;Not Available;Not Available;Not Available	Not Available;Not Available;Not Available;Not Available	Not Applicable;Not Applicable;Not Applicable;Not Applicable	Not Available;Not Available;Not Available;Not Available	Not Available;Not Available;Not Available;Not Available	NO;YES;YES;YES	Immunotherapy;Not Available;Chemotherapy;Immunotherapy	Not Available;Not Available;Not Available;Not Available	Not Available;Not Available;Not Available;Not Available	Not Available;Not Available;Not Available;Not Available	NO;NO;NO;NO	2014;2014;2014;2015	NOT HISPANIC OR LATINO	TCGA-GN-A8LN-F67401;TCGA-GN-A8LN-F72288	219E97E2-9FFC-4139-B30C-C66063BEAE79;0DAE6E7A-A674-4203-A498-22CCF0C8FB03	4;4	Not Applicable;Not Applicable	603;772	Not Available;Not Available	WITH TUMOR;WITH TUMOR	MALE	IV	Non-glabrous skin	YES	4	NO	Not Available;Not Available	Not Available;Not Available	A8LN
TCGA-DA-A1I5	4107	Alive	T1a	N0	M1c	Stage IV	Not Available	27	TCGA-DA-A1I5	E2271488-1A7D-4733-A1EA-38BBAEB97B4C	0.6	10	-10017	Not Applicable	1911																		NOT HISPANIC OR LATINO	TCGA-DA-A1I5-F70085;TCGA-DA-A1I5-F71108;TCGA-DA-A1I5-F71107	8923061A-5EC4-45B5-8D21-9D8A67155E65;318E663E-9A85-4261-9E0D-7BDD03E2F230;400B4A45-909D-4AB2-94F8-82A4660E649D	27;20;20	Not Applicable;Not Applicable;Not Applicable	3280;4107;3650	Not Available;Not Available;Not Available	TUMOR FREE;TUMOR FREE;TUMOR FREE	FEMALE	IV	Non-glabrous skin	NO	1	Not Available	Not Available	Not Available	A1I5
TCGA-EE-A3AC	1948	Alive	T0	N2b	M0	Stage III	Not Available	47	TCGA-EE-A3AC	C5476668-4B3F-47BB-9D67-488CEF891243	Not Available	21	-17319	Not Applicable	0																		NOT HISPANIC OR LATINO	TCGA-EE-A3AC-F55194;TCGA-EE-A3AC-F65646	2DB60AA0-441A-4DF6-A23C-5BA491A6E58B;E3089F89-24F8-4BF6-9B4A-D8F38B51E2C1	30;26	Not Applicable;Not Applicable	1570;1948	Not Available;Not Available	TUMOR FREE;TUMOR FREE	MALE	Not Available	Not Available	Not Available	12	Not Available	Not Available	Not Available	A3AC
TCGA-FS-A1Z7	237	Dead	T4b	N1b	M0	Stage IIIC	Distant Metastasis	19	TCGA-FS-A1Z7	F3BB6362-6801-4C95-A828-09C0002A8B87	17	12	-7293	237	14																		NOT HISPANIC OR LATINO								MALE	V	Non-glabrous skin	YES	11	Not Available	Not Available	Not Available	A1Z7
TCGA-D3-A1Q4	3408	Alive	T2b	N1b	M0	Stage IIIC	Not Available	53	TCGA-D3-A1Q4	E85C07ED-51EF-4C91-8431-0DC738D9CCC6	1.45	2	-19687	Not Applicable	29																		NOT HISPANIC OR LATINO	TCGA-D3-A1Q4-F35869	D2CEAB37-0D66-4663-BEA1-C082BFB55DCB	22	Not Applicable	3408	Not Available	TUMOR FREE	FEMALE	IV	Non-glabrous skin	YES	10	Not Available	Not Available	Not Available	A1Q4
TCGA-EE-A3J3	5237	Dead	T2	N0	M0	Stage IB	Regional lymph node;Locoregional Recurrence;Distant Metastasis;Distant Metastasis	42	TCGA-EE-A3J3	B34E2AC6-0661-4F7C-97F5-F1F3B54AA0E4	0.98	5	-15446	5237	5139																		NOT HISPANIC OR LATINO								MALE	Unknown	Non-glabrous skin	Unknown	6	YES	NO;NO;Unknown;Unknown	NO;NO;NO;NO	A3J3
TCGA-D3-A51N	688	Alive	T0	N3	M1c	Stage IV	Distant Metastasis	56	TCGA-D3-A51N	B770ED96-A48C-4E88-8DB6-B2D1A1619DA2	Not Available	11	-20559	Not Applicable	36																		NOT HISPANIC OR LATINO	TCGA-D3-A51N-F56220	0FA8B970-A8C7-4DFC-A1FB-A7674F152778	30	Not Applicable	688	Not Available	WITH TUMOR	FEMALE	Not Available	Non-glabrous skin	Not Available	3	Not Available	NO	NO	A51N
TCGA-EE-A3AG	1265	Dead	T0	N2c	M0	Stage III	Not Available	25	TCGA-EE-A3AG	F09F3062-F904-4AFF-9CD6-38EED201E652	Not Available	21	-9161	Not Applicable	229	Not Available;Not Available	Clinical Progressive Disease;Clinical Progressive Disease	5;5	Not Available;Not Available	Not Available;Not Available	Not Available;Not Available	Not Available;Not Available	Not Applicable;Not Applicable	Not Available;Not Available	Not Available;Not Available	NO;NO	Targeted Molecular therapy;Targeted Molecular therapy	Not Available;Not Available	Not Available;Not Available	Not Available;Not Available	YES;YES	2014;2014	NOT HISPANIC OR LATINO	TCGA-EE-A3AG-F59764	A6BFEC06-EE16-43E7-9281-43C87264D098	20	1265	Not Available	Not Available	WITH TUMOR	MALE	Not Available	Non-glabrous skin	Not Available	12	NO	NO;NO;YES;YES;YES;YES	YES;NO;NO;NO;NO;NO	A3AG
TCGA-D9-A4Z2	190	Dead	T4b	N3	M0	Stage IIIC	Distant Metastasis	50	TCGA-D9-A4Z2	FDBBDBF8-CF2E-4550-9727-B023AED9B8D9	25	23	-18462	Not Applicable	7																		NOT HISPANIC OR LATINO	TCGA-D9-A4Z2-F57868	AB5F6B14-DAAE-4D19-B227-EC6E2D5ED0D0	28	190	Not Available	Not Available	WITH TUMOR	MALE	IV	Non-glabrous skin	YES	1	NO	Not Available	Not Available	A4Z2
TCGA-EB-A5FP	454	Dead	T4b	NX	M1b	Stage IV	Regional lymph node	65	TCGA-EB-A5FP	2E6F9985-6D13-4B08-8A40-5EA44E9553F0	8	22	-23833	Not Applicable	11	Dacarbazine;Carboplatin	Clinical Progressive Disease;Clinical Progressive Disease	2;2	Not Available;Not Available	Not Available;Not Available	Not Available;Not Available	Not Available;Not Available	Not Applicable;Not Applicable	Not Available;Not Available	Not Available;Not Available	NO;NO	Chemotherapy;Chemotherapy	Not Available;Not Available	Not Available;Not Available	Not Available;Not Available	NO;NO	2014;2014	NOT HISPANIC OR LATINO	TCGA-EB-A5FP-F56483	DD7D390F-ED55-4C73-8E3D-A5606C311DBD	10	454	Not Available	Not Available	WITH TUMOR	FEMALE	Not Available	Non-glabrous skin	YES	5	Not Available	Not Available	Not Available	A5FP
TCGA-DA-A95W	1136	Alive	TX	N1b	M0	Stage IIIB		52	TCGA-DA-A95W	53848DBB-87A1-40FA-A5AF-C711EA7C8778	Not Available	27	-19105	Not Applicable	0																		Unknown	TCGA-DA-A95W-F70073;TCGA-DA-A95W-F71093;TCGA-DA-A95W-F71092	71D8C40E-477C-4713-A8B8-84FB5E8A6CBF;911C3B65-D132-457F-BCB5-72614770EFA3;EA2C7B2F-6B9C-4433-A9FB-A82EFA3309BF	27;20;20	Not Applicable;Not Applicable;Not Applicable	398;1136;765	Not Available;Not Available;Not Available	TUMOR FREE;TUMOR FREE;TUMOR FREE	MALE	Not Available	Not Available	Not Available	1	Not Available	Not Available	Not Available	A95W
TCGA-FS-A1ZM	3080	Alive	T2	N2c	M0	Stage III	Not Available	74	TCGA-FS-A1ZM	9937259A-9D47-483C-8773-B3C60E02A653	1.2	12	-27210	Not Applicable	1639																		NOT HISPANIC OR LATINO	TCGA-FS-A1ZM-F62233	04506AEA-D548-4373-803A-FF446C4844F5	15	Not Applicable	Not Available	Not Available	Not Available	MALE	IV	Non-glabrous skin	Not Available	11	Not Available	Not Available	Not Available	A1ZM
TCGA-EE-A3AA	3781	Alive	T0	N2a	M0	Stage III		47	TCGA-EE-A3AA	AA55097F-4FD6-45E7-A394-F4122CEAFC51	Not Available	21	-17196	Not Applicable	0	Not Available	Unknown	9	Not Available	Not Available	Not Available	Not Available	Not Applicable	Not Available	Not Available	NO	Vaccine	Not Available	Not Available	Not Available	YES	2013	NOT HISPANIC OR LATINO	TCGA-EE-A3AA-F59759	E0056814-1FAF-4A1E-9B0D-0966AB497171	20	Not Applicable	Not Available	Not Available	Not Available	MALE	Not Available	Non-glabrous skin	Not Available	12	Not Available	Not Available	Not Available	A3AA
TCGA-BF-AAOX	444	Alive	T4b	N0	M0	Stage IIC		83	TCGA-BF-AAOX	2E0F7DA5-9078-4C7F-B074-565246529A83	11	13	-30318	Not Applicable	0																		NOT HISPANIC OR LATINO	TCGA-BF-AAOX-F68897	675572BD-F7AA-4D57-9437-286BFCD611E4	23	Not Applicable	444	Not Available	TUMOR FREE	MALE	IV	Non-glabrous skin	YES	11	Not Available	Not Available	Not Available	AAOX
TCGA-EE-A2M7	877	Dead	T3a	N0	M0	Stage II	Distant Metastasis	66	TCGA-EE-A2M7	7B4BCF0E-EC55-489B-870F-A4360A6BEA2F	2.2	20	-24371	877	795																		NOT HISPANIC OR LATINO								MALE	III	Non-glabrous skin	Not Available	12	NO	NO	YES	A2M7
TCGA-FS-A1Z3	636	Dead	TX	N0	M1	Stage IV	Not Available	72	TCGA-FS-A1Z3	29BCB876-5A91-4D56-AF47-7B4C856C151F	Not Available	12	-26435	636	203																		NOT HISPANIC OR LATINO								FEMALE	Not Available	Non-glabrous skin	Not Available	11	Not Available	Not Available	Not Available	A1Z3
TCGA-GF-A4EO	591	Alive	T0	N3	M0	Stage IIIC		74	TCGA-GF-A4EO	EC4CC744-04DF-4BA9-9159-E4940C702281	Not Available	4	-27114	Not Applicable	0																		NOT HISPANIC OR LATINO	TCGA-GF-A4EO-F58340	1E6935D4-82A0-4793-B07B-B4E64BD4B653	7	Not Applicable	591	Not Available	TUMOR FREE	FEMALE	Not Available	Non-glabrous skin	Not Available	4	Not Available	Not Available	Not Available	A4EO
TCGA-D3-A2JP	1812	Alive	T0	N3	M0	Stage IIIC	Distant Metastasis	37	TCGA-D3-A2JP	E9A42A85-9513-41B2-A71D-6D62F70B00E4	Not Available	10	-13552	Not Applicable	0	Interferon Alpha	Partial Response	10	Not Available	Not Available	Not Available	Not Available	Not Applicable	Not Available	Not Available	NO	Immunotherapy	Not Available	Not Available	Not Available	NO	2012	NOT HISPANIC OR LATINO	TCGA-D3-A2JP-F55299	0ED028D3-BFD1-492D-BD12-FD4FABF27C86	3	Not Applicable	1812	Not Available	WITH TUMOR	MALE	Not Available	Non-glabrous skin	Not Available	10	NO	YES	NO	A2JP
TCGA-EB-A1NK	1039	Alive	T4b	N0	M0	Stage IIC		48	TCGA-EB-A1NK	27C9E7AA-1760-4CFC-95B0-A091D35D317B	8	12	-17569	Not Applicable	0																		NOT HISPANIC OR LATINO	TCGA-EB-A1NK-F35043;TCGA-EB-A1NK-F41212	E636C32E-6E60-462C-9B4B-35EEB6E1FBEB;D3329A98-0AE2-44CB-A5D1-ADD83FF01A2D	5;13	Not Applicable;Not Applicable	613;1039	Not Available;Not Available	TUMOR FREE;TUMOR FREE	MALE	IV	Non-glabrous skin	YES	9	Not Available	Not Available	Not Available	A1NK
TCGA-EB-A299	378	Alive	T2b	N0	M0	Stage IIA		63	TCGA-EB-A299	90402C32-9548-432E-85B8-A4F80E14401E	2	12	-23322	Not Applicable	0																		NOT HISPANIC OR LATINO	TCGA-EB-A299-F36405	44393088-693D-4E6A-BAAE-26F5ADBB0C09	30	Not Applicable	378	Not Available	TUMOR FREE	MALE	III	Non-glabrous skin	YES	9	Not Available	Not Available	Not Available	A299
TCGA-XV-AAZY	405	Alive	T4	N3	M0	Stage IIIC		76	TCGA-XV-AAZY	B2FBEA07-EEDE-4AB1-994A-DA26583A5106	16	11	-27938	Not Applicable	0																		NOT HISPANIC OR LATINO	TCGA-XV-AAZY-F68271	7050767B-A02D-48E3-B4E9-D28B2CD136D2	24	Not Applicable	405	Not Available	TUMOR FREE	FEMALE	V	Non-glabrous skin	Not Available	9	Not Available	Not Available	Not Available	AAZY
TCGA-ER-A2NE	613	Dead	Tis	N0	M0	Stage 0		39	TCGA-ER-A2NE	1068AD76-612E-40EE-B2FA-916DA14B7916	Not Available	29	-14259	613	567																		NOT HISPANIC OR LATINO								MALE	Not Available	Not Available	Not Available	6	Not Available	Not Available	Not Available	A2NE
TCGA-FR-A8YE	3176	Alive	T1a	N0	M0	Stage IA	Not Available	41	TCGA-FR-A8YE	A0BB7E56-85E1-4BC7-9515-F4279356E6D1	0.79	11	-15159	Not Applicable	2771																		NOT HISPANIC OR LATINO	TCGA-FR-A8YE-F68774	DDF4A674-D699-444E-9B4C-108EFF5DC8C7	15	Not Applicable	3176	Not Available	TUMOR FREE	MALE	III	Not Available	NO	3	Not Available	Not Available	Not Available	A8YE
TCGA-EB-A5VV	214	Alive	T3b	N1	M0	Stage IIIB	Not Available	74	TCGA-EB-A5VV	080BB1F8-F20C-4DAA-9DE3-B5782B69583C	4	13	-27364	Not Applicable	198																		NOT HISPANIC OR LATINO	TCGA-EB-A5VV-F57708	F456F1AE-1755-4F2B-9566-A9242FFB0836	21	Not Applicable	214	Not Available	TUMOR FREE	FEMALE	Unknown	Non-glabrous skin	YES	6	NO	Not Available	Not Available	A5VV
TCGA-QB-A6FS	220	Alive	T0	N3	M0	Stage IIIC	Distant Metastasis;Distant Metastasis	49	TCGA-QB-A6FS	D7207811-3F9A-48AC-AB9B-3E8AF1B1D9F2	Not Available	6	-18134	Not Applicable	27																		NOT HISPANIC OR LATINO	TCGA-QB-A6FS-F67064	F40AC64B-7D2C-4C8A-830A-C1F710669C13	30	Not Applicable	220	Not Available	WITH TUMOR	MALE	Not Available	Not Available	Not Available	9	NO	NO;NO	NO;NO	A6FS
TCGA-FW-A5DX	640	Alive	T4a	N3		Stage IIIC		71	TCGA-FW-A5DX	889AE822-ADD8-4A10-ABE0-50176C858F80	7	15	-26056	Not Applicable	11																		NOT HISPANIC OR LATINO	TCGA-FW-A5DX-F65837	AD326344-EEDB-49D4-98C9-6FCB74147BAA	30	Not Applicable	640	Not Available	TUMOR FREE	MALE	Not Available	Non-glabrous skin	NO	7	Not Available	Not Available	Not Available	A5DX
TCGA-FR-A8YD	1103	Dead	T4b	N0	M0	Stage IIC	Not Available	56	TCGA-FR-A8YD	2897A728-EC7B-4321-B0FE-3575B7C6EE39	4.5	11	-20782	Not Applicable	753	Ipilimumab	Stable Disease	3	Not Available	Not Available	Not Available	Not Available	Not Applicable	Not Available	Not Available	NO	Immunotherapy	Not Available	Not Available	Not Available	NO	2014	NOT HISPANIC OR LATINO	TCGA-FR-A8YD-F70035	5616B5B8-BB4C-48BC-B9A5-533D2712A120	26	1103	Not Available	Not Available	WITH TUMOR	FEMALE	IV	Not Available	YES	3	Not Available	Not Available	Not Available	A8YD
TCGA-BF-AAP0	454	Alive	T4	NX	M1	Stage IV		40	TCGA-BF-AAP0	5F07D78A-44A1-4002-A55C-5FE01B35D669	Not Available	13	-14773	Not Applicable	0																		NOT HISPANIC OR LATINO	TCGA-BF-AAP0-F68898	917047C9-17B9-48FC-9F73-1ECD71621064	23	Not Applicable	454	Not Available	TUMOR FREE	FEMALE	Not Available	Non-glabrous skin	Not Available	11	Not Available	Not Available	Not Available	AAP0
TCGA-EE-A29A	1927	Dead	T3a	N1a	M0	Stage IIIA	Locoregional Recurrence;Locoregional Recurrence;Locoregional Recurrence;Regional lymph node;Locoregional Recurrence;Locoregional Recurrence;Distant Metastasis;Distant Metastasis;Distant Metastasis;Distant Metastasis;Distant Metastasis;Distant Metastasis	68	TCGA-EE-A29A	4811D530-AE99-4670-9F99-86996D667676	2.3	8	-25095	1927	1684																		Unknown								MALE	IV	Non-glabrous skin	NO	1	YES	NO;NO;NO;NO;NO;NO;NO;NO;NO;NO;Unknown;Unknown	NO;NO;YES;YES;NO;NO;NO;NO;NO;NO;NO;NO	A29A
TCGA-EE-A3J8	1044	Dead	T4a	N1a	M0	Stage IIIA	Not Available	59	TCGA-EE-A3J8	0D68ACEF-B6A0-4A8B-9088-15B9103E6AAF	4.8	8	-21688	1044	553																		NOT HISPANIC OR LATINO								MALE	IV	Non-glabrous skin	NO	6	NO	NO	NO	A3J8
TCGA-W3-AA1R	3379	Dead	T3	N0	M0	Stage II	Distant Metastasis;Distant Metastasis;Distant Metastasis;Distant Metastasis	71	TCGA-W3-AA1R	53FBE99C-180C-45E6-8585-796028B3D118	Not Available	17	-26145	3379	761	Not Available;Not Available;Not Available;IL2	Clinical Progressive Disease;Clinical Progressive Disease;Clinical Progressive Disease;Clinical Progressive Disease	7;7;7;7	Not Available;Not Available;Not Available;Not Available	Not Available;Not Available;Not Available;Not Available	Not Available;Not Available;Not Available;Not Available	Not Available;Not Available;Not Available;Not Available	Not Applicable;Not Applicable;Not Applicable;Not Applicable	Not Available;Not Available;Not Available;Not Available	Not Available;Not Available;Not Available;Not Available	NO;NO;NO;NO	Immunotherapy;Vaccine;Immunotherapy;Immunotherapy	Not Available;Not Available;Not Available;Not Available	Not Available;Not Available;Not Available;Not Available	Not Available;Not Available;Not Available;Not Available	YES;YES;YES;YES	2014;2014;2014;2014	NOT HISPANIC OR LATINO								MALE	V	Non-glabrous skin	Unknown	7	NO	YES;YES;YES;YES	NO;YES;NO;NO	AA1R
TCGA-D3-A8GC	2421	Dead	TX	N3	M0	Stage IIIC	Distant Metastasis;Distant Metastasis;Distant Metastasis;Distant Metastasis;Distant Metastasis;Distant Metastasis;Distant Metastasis;Distant Metastasis	48	TCGA-D3-A8GC	1E3BC429-50EB-4087-B39A-6D92F03412F7	Not Available	12	-17668	2421	1750																		NOT HISPANIC OR LATINO								MALE	Not Available	Non-glabrous skin	Not Available	12	NO	YES;NO;NO;NO;NO;NO;NO;NO	NO;YES;NO;NO;NO;NO;NO;NO	A8GC
TCGA-GN-A4U8	1487	Alive					Not Available	51	TCGA-GN-A4U8	D3B77DA8-BE1D-4955-B1C7-55B7769785E8	Not Available	19	-18953	Not Applicable	1050	Sylatron	Not Applicable	11	Not Available	Not Available	Not Available	Not Available	Not Applicable	Not Available	Not Available	YES	Immunotherapy	Not Available	Not Available	Not Available	NO	2014	NOT HISPANIC OR LATINO	TCGA-GN-A4U8-F67433	41827B52-82B4-4835-ADBA-B025AE0B0A4E	5	Not Applicable	1487	Not Available	TUMOR FREE	MALE	Unknown	Non-glabrous skin	Unknown	8	Not Available	Not Available	Not Available	A4U8
TCGA-D3-A2JL	5219	Alive	TX	N0	M0		Distant Metastasis;Distant Metastasis;Distant Metastasis;Distant Metastasis	43	TCGA-D3-A2JL	28CF244B-77DC-4B31-A65A-9746F15BB07E	Not Available	10	-15710	Not Applicable	2408	GP100;MAGE-3	Unknown;Unknown	10;10	Not Available;Not Available	Not Available;Not Available	Not Available;Not Available	Not Available;Not Available	Not Applicable;Not Applicable	Not Available;Not Available	Not Available;Not Available	NO;NO	Vaccine;Vaccine	Not Available;Not Available	Not Available;Not Available	Not Available;Not Available	YES;YES	2012;2012	NOT HISPANIC OR LATINO	TCGA-D3-A2JL-F46539	5BF38373-25E6-452F-9129-551AA86775A5	8	Not Applicable	5219	Not Available	TUMOR FREE	FEMALE	Not Available	Non-glabrous skin	Not Available	10	NO	YES;NO;NO;NO	NO;NO;NO;NO	A2JL
TCGA-XV-AAZV	412	Alive	T4	N0	M0	Stage II		56	TCGA-XV-AAZV	92116B0B-E614-4A27-A3C2-207E561C788B	10	11	-20545	Not Applicable	0																		NOT HISPANIC OR LATINO	TCGA-XV-AAZV-F68269	B3F23D23-AF2C-4686-9DC4-B8C1D75B3F9C	24	Not Applicable	412	Not Available	TUMOR FREE	FEMALE	IV	Non-glabrous skin	Not Available	9	Not Available	Not Available	Not Available	AAZV
TCGA-EE-A3JI	4648	Dead	T2	N0	M0	Stage I	New primary melanoma;New primary melanoma;New primary melanoma;New primary melanoma;New primary melanoma;New primary melanoma;New primary melanoma;New primary melanoma;New primary melanoma;Distant Metastasis;Distant Metastasis;Locoregional Recurrence;Distant Metastasis;Distant Metastasis	48	TCGA-EE-A3JI	296F44F9-3ECB-4B40-AE51-C3A06E3FBE00	1.2	8	-17835	Not Applicable	3482	Dacarbazine;Ipilimumab	Clinical Progressive Disease;Clinical Progressive Disease	5;5	Not Available;Not Available	Not Available;Not Available	Not Available;Not Available	Not Available;Not Available	Not Applicable;Not Applicable	Not Available;Not Available	Not Available;Not Available	NO;NO	Chemotherapy;Immunotherapy	Not Available;Not Available	Not Available;Not Available	Not Available;Not Available	NO;NO	2014;2014	NOT HISPANIC OR LATINO	TCGA-EE-A3JI-F59753	FB995822-6A3E-4A2B-AE7D-C28A8CE5F394	20	4648	Not Available	Not Available	WITH TUMOR	MALE	IV	Non-glabrous skin	NO	6	YES	NO;NO;NO;NO;NO;NO;NO;NO;NO;YES;YES;YES;YES;YES	NO;NO;NO;NO;NO;NO;NO;NO;NO;NO;NO;NO;NO;NO	A3JI
TCGA-EE-A183	818	Dead	Tis	N0	M0	Stage 0	Locoregional Recurrence;Locoregional Recurrence;Distant Metastasis;Distant Metastasis	48	TCGA-EE-A183	5BDADEB6-A1FB-477D-877B-034BFD52294E	Not Available	8	-17788	818	447																		NOT HISPANIC OR LATINO								MALE	I	Non-glabrous skin	Unknown	1	NO	NO;NO;Unknown;Unknown	NO;NO;YES;NO	A183
TCGA-EE-A2ML	6590	Dead	T3a	N0	M0	Stage II	Distant Metastasis	35	TCGA-EE-A2ML	01CFBFAE-F344-439D-AEAB-A9E15D636325	3	20	-13140	Not Applicable	2772	Dacarbazine;Fotemustine;MORAb-004	Clinical Progressive Disease;Clinical Progressive Disease;Clinical Progressive Disease	5;5;5	Not Available;Not Available;Not Available	Not Available;Not Available;Not Available	Not Available;Not Available;Not Available	Not Available;Not Available;Not Available	Not Applicable;Not Applicable;Not Applicable	Not Available;Not Available;Not Available	Not Available;Not Available;Not Available	NO;NO;NO	Chemotherapy;Chemotherapy;Immunotherapy	Not Available;Not Available;Not Available	Not Available;Not Available;Not Available	Not Available;Not Available;Not Available	YES;NO;YES	2014;2014;2014	NOT HISPANIC OR LATINO	TCGA-EE-A2ML-F59745	B8770810-C8F4-4ED9-A789-9FE2061550B8	20	6590	Not Available	Not Available	WITH TUMOR	MALE	III	Non-glabrous skin	NO	12	NO	NO;NO;YES;NO;NO;NO;NO;NO;YES;YES	NO;NO;NO;NO;NO;NO;NO;NO;NO;NO	A2ML
TCGA-FS-A1ZT	1617	Alive	T2	N1b	M0	Stage III		55	TCGA-FS-A1ZT	57882F61-4A32-49F1-AFD4-61C70B184D8B	1.15	13	-20284	Not Applicable	381	interferon alpha	Stable Disease	7	Not Available	Not Available	Not Available	Not Available	Not Applicable	Not Available	Not Available	NO	Immunotherapy	Not Available	Not Available	Not Available	NO	2014	NOT HISPANIC OR LATINO	TCGA-FS-A1ZT-F62241	0C022C96-404A-4F17-A9AC-01C82DECC398	15	Not Applicable	1617	Not Available	TUMOR FREE	MALE	IV	Non-glabrous skin	Not Available	11	Not Available	Not Available	Not Available	A1ZT
TCGA-W3-AA1O	122	Dead	TX	N2	M0	Stage III		85	TCGA-W3-AA1O	DB950F20-C869-4E1A-ADA2-DBDC82B5865E	Not Available	9	-31351	122	31	Carmustine;tamoxifen;Cisplatin;Dacarbazine	Clinical Progressive Disease;Clinical Progressive Disease;Clinical Progressive Disease;Clinical Progressive Disease	7;7;7;7	Not Available;Not Available;Not Available;Not Available	Not Available;Not Available;Not Available;Not Available	Not Available;Not Available;Not Available;Not Available	Not Available;Not Available;Not Available;Not Available	Not Applicable;Not Applicable;Not Applicable;Not Applicable	Not Available;Not Available;Not Available;Not Available	Not Available;Not Available;Not Available;Not Available	NO;NO;NO;NO	Chemotherapy;Hormone Therapy;Chemotherapy;Chemotherapy	Not Available;Not Available;Not Available;Not Available	Not Available;Not Available;Not Available;Not Available	Not Available;Not Available;Not Available;Not Available	NO;NO;NO;NO	2014;2014;2014;2014	NOT HISPANIC OR LATINO								MALE	Not Available	Not Available	Not Available	7	Not Available	Not Available	Not Available	AA1O
TCGA-WE-AAA0	1229	Alive	T1a	N0	M0	Stage IA	Distant Metastasis	47	TCGA-WE-AAA0	ADFA6BEB-1AA3-4A2A-AFE7-8D036A80B20D	0.8	2	-17261	Not Applicable	311	ipilimumab;pembrolizumab	Clinical Progressive Disease;Not Applicable	11;2	Not Available;Not Available	Not Available;Not Available	Not Available;Not Available	Not Available;Not Available	Not Applicable;Not Applicable	Not Available;Not Available	Not Available;Not Available	NO;YES	Immunotherapy;Immunotherapy	Not Available;Not Available	Not Available;Not Available	Not Available;Not Available	NO;NO	2014;2015	NOT HISPANIC OR LATINO	TCGA-WE-AAA0-F67339;TCGA-WE-AAA0-F70280	826AB2CF-0860-4D9E-B61C-9B084E997C2D;12057817-D1B3-454D-9F68-6A46A470650E	4;9	Not Applicable;Not Applicable	1065;1229	Not Available;Not Available	WITH TUMOR;TUMOR FREE	MALE	Unknown	Non-glabrous skin	NO	6	Not Available	Not Available	Not Available	AAA0
TCGA-FS-A4FC	1655	Dead	T3a	N0	M0	Stage IIA	Not Available	75	TCGA-FS-A4FC	B5ABFBD1-8F92-4BA3-8F2B-801FB600397A	4	13	-27482	Not Applicable	1309																		NOT HISPANIC OR LATINO	TCGA-FS-A4FC-F62032	9ECA11FB-7493-4CF9-ADA2-078B43CEE2A0	11	1655	Not Available	Not Available	WITH TUMOR	FEMALE	IV	Non-glabrous skin	NO	6	Not Available	Not Available	Not Available	A4FC
TCGA-D9-A4Z5	218	Alive	T4a	N0	M0	Stage IIB		68	TCGA-D9-A4Z5	A4E5A8BA-DBB2-4EE9-8AB3-CC5BAB152CC2	Not Available	23	-24979	Not Applicable	0																		NOT HISPANIC OR LATINO	TCGA-D9-A4Z5-F58051	C04E1006-1763-446F-8596-BE5033E0AAA5	31	Not Applicable	218	Not Available	TUMOR FREE	MALE	III	Non-glabrous skin	NO	1	Not Available	Not Available	Not Available	A4Z5
TCGA-FS-A1ZK	728	Dead	T4	N0	M0	Stage II	Not Available	68	TCGA-FS-A1ZK	1404791B-86BF-4DFD-85B4-C8FF356F109C	5	12	-24839	728	336																		NOT HISPANIC OR LATINO								MALE	IV	Non-glabrous skin	Not Available	11	Not Available	Not Available	Not Available	A1ZK
TCGA-EE-A3AF	420	Dead	T0	N3	M0	Stage IIIC	Locoregional Recurrence;Distant Metastasis;Distant Metastasis;Distant Metastasis;Distant Metastasis;Distant Metastasis;Locoregional Recurrence;Distant Metastasis;Distant Metastasis;Distant Metastasis;Locoregional Recurrence	48	TCGA-EE-A3AF	015BA831-106B-4B84-9E8C-243A9EEEEBF6	Not Available	21	-17731	420	0	Fotemustine	Clinical Progressive Disease	10	Not Available	Not Available	Not Available	Not Available	Not Applicable	Not Available	Not Available	NO	Chemotherapy	Not Available	Not Available	Not Available	NO	2013	NOT HISPANIC OR LATINO								FEMALE	Not Available	Not Available	Not Available	12	NO	NO;NO;YES;YES;YES;YES;YES;YES;YES;YES;YES	NO;NO;NO;NO;NO;NO;NO;NO;YES;NO;NO	A3AF
TCGA-BF-AAP2	405	Alive	T3b	N0	M0	Stage IIB		62	TCGA-BF-AAP2	7C6E2FE9-D1FF-4BF4-BDA1-CC3615EB3584	3	13	-22734	Not Applicable	0																		NOT HISPANIC OR LATINO	TCGA-BF-AAP2-F68900	21F3C786-9F34-4191-AA3F-F84A5FA881F5	23	Not Applicable	405	Not Available	TUMOR FREE	MALE	III	Non-glabrous skin	YES	11	Not Available	Not Available	Not Available	AAP2
TCGA-FS-A1Z4	854	Dead	T1	N0	M0	Stage I		62	TCGA-FS-A1Z4	8465257B-7212-44A3-BD9F-1F7D017499AD	0.85	12	-22932	854	382																		NOT HISPANIC OR LATINO								MALE	III	Non-glabrous skin	NO	11	Not Available	Not Available	Not Available	A1Z4
TCGA-DA-A1HV	2329	Alive	T0	N2b	M0	Stage IIIB	Distant Metastasis	75	TCGA-DA-A1HV	210726BD-DB19-48AE-9A3D-E6AC44480E85	Not Available	10	-27553	Not Applicable	3																		NOT HISPANIC OR LATINO	TCGA-DA-A1HV-F70063;TCGA-DA-A1HV-F71096;TCGA-DA-A1HV-F71097	20AA1904-AC08-42DB-A715-472365F8F712;14EACABE-0CA7-4014-B16C-DC6402DA18F7;D1538DFA-B2E2-4043-B6B2-0E117800ACD3	27;7;7	Not Applicable;Not Applicable;Not Applicable	1502;1872;2329	Not Available;Not Available;Not Available	WITH TUMOR;TUMOR FREE;TUMOR FREE	FEMALE	Not Available	Non-glabrous skin	Not Available	1	Not Available	Not Available	Not Available	A1HV
TCGA-FS-A1ZQ	4062	Dead	TX	N0	M0		Not Available	31	TCGA-FS-A1ZQ	B91AF125-A024-4BA3-A5E8-99955FF9EFC5	Not Available	13	-11599	4062	3799																		NOT HISPANIC OR LATINO								MALE	Not Available	Non-glabrous skin	Not Available	11	Not Available	Not Available	Not Available	A1ZQ
TCGA-EB-A82B	390	Alive	T4b	N2	M0	Stage III		58	TCGA-EB-A82B	78F3D4DB-A1FF-4EA2-AAA0-CBF0278B915E	20	7	-21239	Not Applicable	10																		NOT HISPANIC OR LATINO	TCGA-EB-A82B-F63589	845FDC27-5C26-44F1-9821-A36E54FE5ABB	13	Not Applicable	390	Not Available	TUMOR FREE	FEMALE	V	Non-glabrous skin	YES	1	Not Available	Not Available	Not Available	A82B
TCGA-FS-A1ZA	843	Dead	T4b	N2c	M0	Stage IIIB	Not Available	45	TCGA-FS-A1ZA	177B515E-BCB9-4A08-9B38-3CCDEC0E293F	4.5	12	-16705	843	621																		NOT HISPANIC OR LATINO								FEMALE	IV	Non-glabrous skin	YES	11	Not Available	Not Available	Not Available	A1ZA
TCGA-EB-A4IS	774	Alive	T3b	NX	M0	Stage IIB		77	TCGA-EB-A4IS	187376E0-B4F3-44ED-AB43-88B6EFF3E552	2.5	11	-28315	Not Applicable	0																		NOT HISPANIC OR LATINO	TCGA-EB-A4IS-F51473;TCGA-EB-A4IS-F66482	6D049125-C6C3-4FD9-BD8C-318D951F0FAD;88B92292-98D7-46A8-9450-EE3D45B68669	23;16	Not Applicable;Not Applicable	405;774	Not Available;Not Available	TUMOR FREE;TUMOR FREE	MALE	Not Available	Non-glabrous skin	YES	2	Not Available	Not Available	Not Available	A4IS
TCGA-XV-AB01	403	Alive	T3	NX	M0	Stage II	Not Available	54	TCGA-XV-AB01	04ADD7F0-D212-486E-AE70-D41D8112F523	Not Available	11	-20058	Not Applicable	0	interferon	Not Applicable	11	Not Available	Not Available	Not Available	Not Available	Not Applicable	Not Available	Not Available	YES	Immunotherapy	Not Available	Not Available	Not Available	NO	2014	NOT HISPANIC OR LATINO	TCGA-XV-AB01-F68273	ABD2CA5D-6718-41E4-9D69-94543A031106	24	Not Applicable	403	Not Available	WITH TUMOR	FEMALE	Not Available	Non-glabrous skin	Not Available	9	Not Available	Not Available	Not Available	AB01
TCGA-GN-A4U9	673	Dead	T2b	N3	M0	Stage IIIC	Distant Metastasis	71	TCGA-GN-A4U9	AB7EB3EC-BD87-4E49-9010-B51B17148F7C	1.7	19	-26118	Not Applicable	60	Ipilimumab;melphalan;Imiquimod;Axitinib	Partial Response;Complete Response;Not Applicable;Clinical Progressive Disease	8;6;6;6	Not Available;Not Available;Not Available;Not Available	Not Available;Not Available;Not Available;Not Available	Not Available;Not Available;Not Available;Not Available	Not Available;Not Available;Not Available;Not Available	Not Applicable;Not Applicable;Not Applicable;Not Applicable	Not Available;Not Available;Not Available;Not Available	Not Available;Not Available;Not Available;Not Available	NO;NO;YES;NO	Immunotherapy;Chemotherapy;Immunotherapy;Chemotherapy	Not Available;Not Available;Not Available;Not Available	Not Available;Not Available;Not Available;Not Available	Not Available;Not Available;Not Available;Not Available	NO;NO;NO;YES	2013;2014;2014;2014	NOT HISPANIC OR LATINO	TCGA-GN-A4U9-F61269	26A50AA3-CD8D-4044-A0D5-52F338BCFA50	26	673	Not Available	Not Available	WITH TUMOR	MALE	IV	Non-glabrous skin	YES	8	NO	NO;YES;NO;YES	NO;NO;NO;NO	A4U9
TCGA-D9-A149	1663	Alive	TX	N1b	M0		New primary melanoma	65	TCGA-D9-A149	0B1F4F52-12EC-44AB-8283-A502BDF48C3A	Not Available	13	-23779	Not Applicable	Not Available																		NOT HISPANIC OR LATINO	TCGA-D9-A149-F20727	793E5D0D-C2A6-4BB7-9014-395764B5BBBB	19	Not Applicable	1663	Scheduled Follow-up Submission	TUMOR FREE	FEMALE	Not Available	Non-glabrous skin	NO	8	Not Available	NO	NO	A149
TCGA-EE-A2GU	2884	Alive	T1a	N0	M0	Stage IA	Not Available	65	TCGA-EE-A2GU	24FAA36A-268D-4A13-B3AE-EACD431A2BCC	0.3	20	-23784	Not Applicable	1779	Not Available	Unknown	7	Not Available	Not Available	Not Available	Not Available	Not Applicable	Not Available	Not Available	NO	Vaccine	Not Available	Not Available	Not Available	YES	2013	NOT HISPANIC OR LATINO	TCGA-EE-A2GU-F59767	1DC06CFE-6B0C-4F8D-A802-E3392D91BBCE	21	Not Applicable	2884	Not Available	TUMOR FREE	FEMALE	II	Non-glabrous skin	NO	12	Not Available	Not Available	Not Available	A2GU
TCGA-WE-A8ZO	2145	Alive	T3a	N1b	M0	Stage IIIB	Regional lymph node	73	TCGA-WE-A8ZO	B6750B08-C59D-49B9-8C08-A19E17CB366F	2.4	2	-26946	Not Applicable	1408																		NOT HISPANIC OR LATINO	TCGA-WE-A8ZO-F67261;TCGA-WE-A8ZO-F70119	C1EC83A4-20C5-410E-AE28-28A24AA77036;D5FFD1B6-1F8D-4F8D-9FC3-3FF6D6FE6500	3;9	Not Applicable;Not Applicable	2057;2145	Not Available;Not Available	TUMOR FREE;TUMOR FREE	FEMALE	IV	Non-glabrous skin	NO	6	YES	NO	NO	A8ZO
TCGA-EB-A3XD	1160	Alive	T4b	NX	M0	Stage IIC		53	TCGA-EB-A3XD	6FE664CC-E66B-4ABF-A7D2-08BB4CE8EBA3	Not Available	14	-19431	Not Applicable	0																		NOT HISPANIC OR LATINO	TCGA-EB-A3XD-F41733;TCGA-EB-A3XD-F58780;TCGA-EB-A3XD-F71530	643A152C-0606-4904-BC5E-B8C6D758C60F;6C1BD809-8F96-4541-9AAE-6CE3387D2679;2D7E2812-7D04-40BD-9C1D-B0FC18CBC9A6	26;23;26	Not Applicable;Not Applicable;Not Applicable	430;823;1160	Not Available;Not Available;Not Available	TUMOR FREE;TUMOR FREE;TUMOR FREE	FEMALE	Not Available	Non-glabrous skin	Not Available	8	Not Available	Not Available	Not Available	A3XD
TCGA-FR-A2OS	368	Dead	T4b	N0	M0	Stage IIC	Locoregional Recurrence;Distant Metastasis;Distant Metastasis;Distant Metastasis;Distant Metastasis	49	TCGA-FR-A2OS	F1A69042-8347-45C1-B925-8526A8443B86	Not Available	23	-18122	368	0	Temodar	Not Available	4	1	400	mg/day	RECURRENCE	Not Applicable	1	PO	NO	Chemotherapy	Not Available	Not Available	Not Available	Not Available	2012	Not Evaluated	TCGA-FR-A2OS-F31116	29630931-6C4E-45CC-892C-EABCD517BB01	24	368	Not Available	Not Available	WITH TUMOR	FEMALE	V	Non-glabrous skin	YES	4	NO	NO;YES;Not Available;Not Available;Not Available	NO;NO;Not Available;Not Available;Not Available	A2OS
TCGA-EB-A5KH	619	Dead	T0	N1	M0	Stage III		55	TCGA-EB-A5KH	0EB0B477-1C7A-4416-895A-EA6463DBE847	Not Available	10	-20424	Not Applicable	539	Cisplatin;Vinblastine;Dacarbazine;Leukine	Complete Response;Complete Response;Complete Response;Complete Response	11;11;11;11	Not Available;Not Available;Not Available;Not Available	Not Available;Not Available;Not Available;Not Available	Not Available;Not Available;Not Available;Not Available	Not Available;Not Available;Not Available;Not Available	Not Applicable;Not Applicable;Not Applicable;Not Applicable	Not Available;Not Available;Not Available;Not Available	Not Available;Not Available;Not Available;Not Available	NO;NO;NO;NO	Chemotherapy;Chemotherapy;Chemotherapy;Immunotherapy	Not Available;Not Available;Not Available;Not Available	Not Available;Not Available;Not Available;Not Available	Not Available;Not Available;Not Available;Not Available	NO;NO;NO;NO	2013;2013;2013;2013	NOT HISPANIC OR LATINO	TCGA-EB-A5KH-F51001	4905DD28-C95A-4BA3-8D3D-6A355EEDE079	5	619	Not Available	Not Available	TUMOR FREE	MALE	Not Available	Non-glabrous skin	Unknown	4	Not Available	Not Available	Not Available	A5KH
TCGA-ER-A19M	1857	Dead	T2a	N0	M0	Stage IB	Locoregional Recurrence;Locoregional Recurrence;Locoregional Recurrence;Distant Metastasis	36	TCGA-ER-A19M	7A918706-C697-4CEF-9661-346C5A612FF8	1.9	6	-13300	1857	987	Interferon	Clinical Progressive Disease	7	Not Available	Not Available	Not Available	Not Available	Not Applicable	Not Available	Not Available	NO	Immunotherapy	Not Available	Not Available	Not Available	NO	2012	NOT HISPANIC OR LATINO								MALE	IV	Non-glabrous skin	NO	7	NO	NO;NO;NO;NO	YES;NO;NO;NO	A19M
TCGA-EE-A2A5	1195	Dead	T2a	N0	M0	Stage IB	Regional lymph node;Distant Metastasis;Distant Metastasis;Distant Metastasis;Distant Metastasis;Regional lymph node	43	TCGA-EE-A2A5	865128C9-2E8E-4683-9232-174282AE984D	1.1	8	-16041	1195	901	Fotemustine	Unknown	7	Not Available	Not Available	Not Available	Not Available	Not Applicable	Not Available	Not Available	NO	Chemotherapy	Not Available	Not Available	Not Available	NO	2013	NOT HISPANIC OR LATINO								MALE	IV	Non-glabrous skin	NO	1	NO	NO;YES;NO;NO;NO;NO	YES;YES;NO;YES;YES;NO	A2A5
TCGA-W3-AA1W	6666	Alive	T3	N0	M0	Stage II	Regional lymph node;Distant Metastasis	64	TCGA-W3-AA1W	36F4BE75-CBCF-431B-9199-DBA295A905A1	1.54	17	-23711	Not Applicable	1034	Interferon;Not Available	Clinical Progressive Disease;Clinical Progressive Disease	7;7	Not Available;Not Available	Not Available;Not Available	Not Available;Not Available	Not Available;Not Available	Not Applicable;Not Applicable	Not Available;Not Available	Not Available;Not Available	NO;NO	Immunotherapy;Immunotherapy	Not Available;Not Available	Not Available;Not Available	Not Available;Not Available	NO;YES	2014;2014	NOT HISPANIC OR LATINO	TCGA-W3-AA1W-F64495	09F6CACD-7DC8-48A5-BD66-551594072A1C	23	Not Applicable	6666	Not Available	TUMOR FREE	MALE	IV	Non-glabrous skin	NO	7	YES	YES;NO	NO;YES	AA1W
TCGA-BF-A9VF	440	Alive	T4b	N0	M0	Stage IIC		77	TCGA-BF-A9VF	1412ED30-82B3-4A89-9D19-F04196DC3A9C	12	13	-28312	Not Applicable	0																		NOT HISPANIC OR LATINO	TCGA-BF-A9VF-F68889	C81F3372-B988-468E-9D78-7B0A6D848EC2	23	Not Applicable	440	Not Available	TUMOR FREE	MALE	III	Non-glabrous skin	YES	11	Not Available	Not Available	Not Available	A9VF
TCGA-FS-A4F0	2367	Alive	T4a	N0	M0	Stage IIB	Locoregional Recurrence	67	TCGA-FS-A4F0	4EB16FB1-0FCF-4C47-80FA-B7ACC3A59A12	14	12	-24717	Not Applicable	729	Treosulfan;Interferon alpha;DTIC;Gemcitabine	Clinical Progressive Disease;Stable Disease;Clinical Progressive Disease;Clinical Progressive Disease	7;7;7;2	Not Available;Not Available;Not Available;Not Available	Not Available;Not Available;Not Available;Not Available	Not Available;Not Available;Not Available;Not Available	Not Available;Not Available;Not Available;Not Available	Not Applicable;Not Applicable;Not Applicable;Not Applicable	Not Available;Not Available;Not Available;Not Available	Not Available;Not Available;Not Available;Not Available	NO;NO;NO;NO	Chemotherapy;Immunotherapy;Chemotherapy;Chemotherapy	Not Available;Not Available;Not Available;Not Available	Not Available;Not Available;Not Available;Not Available	Not Available;Not Available;Not Available;Not Available	YES;NO;NO;YES	2014;2014;2014;2015	NOT HISPANIC OR LATINO	TCGA-FS-A4F0-F62029	5DECE86D-60C7-4F71-AB3B-2728F8ECF40A	11	Not Applicable	2367	Not Available	TUMOR FREE	FEMALE	V	Non-glabrous skin	NO	6	Not Available	Not Available	Not Available	A4F0
TCGA-XV-A9VZ	0	Alive	T4	N0	M0	Stage II		90	TCGA-XV-A9VZ	4A2135BD-31FF-4564-9E87-1164B3422F61	5	11	-32873	Not Applicable	0																		NOT HISPANIC OR LATINO	TCGA-XV-A9VZ-F68253	F7D07BFA-F75D-4034-9ABC-3FB2421BD17F	14	Not Applicable	0	Not Available	TUMOR FREE	FEMALE	IV	Non-glabrous skin	Not Available	9	Not Available	Not Available	Not Available	A9VZ
TCGA-EE-A2GH	6699	Alive	T2	N0	M0	Stage I	Not Available	34	TCGA-EE-A2GH	913F21A9-F727-4983-AB3A-61B5B3FC7F5E	0.8	20	-12727	Not Applicable	4892	Not Available;Not Available	Not Applicable;Unknown	7;12	Not Available;Not Available	Not Available;Not Available	Not Available;Not Available	Not Available;Not Available	Not Applicable;Not Applicable	Not Available;Not Available	Not Available;Not Available	YES;NO	Vaccine;Vaccine	Not Available;Not Available	Not Available;Not Available	Not Available;Not Available	YES;YES	2013;2013	NOT HISPANIC OR LATINO	TCGA-EE-A2GH-F55130;TCGA-EE-A2GH-F65644	75BA2E62-D628-452F-9D24-06A20BF1447C;ABA28AE6-AB33-4189-971D-D0B807AAFB16	29;26	Not Applicable;Not Applicable	6328;6699	Not Available;Not Available	TUMOR FREE;TUMOR FREE	MALE	III	Non-glabrous skin	Not Available	12	Not Available	Not Available	Not Available	A2GH
TCGA-EB-A553	226	Alive	T4b	N0	M0	Stage IIC		62	TCGA-EB-A553	960899ED-B61B-4B20-B16D-E37DFFB01AA3	10	10	-22972	Not Applicable	0	Dacarbazine;Carboplatin	Complete Response;Complete Response	11;11	Not Available;Not Available	Not Available;Not Available	Not Available;Not Available	Not Available;Not Available	Not Applicable;Not Applicable	Not Available;Not Available	Not Available;Not Available	NO;NO	Chemotherapy;Chemotherapy	Not Available;Not Available	Not Available;Not Available	Not Available;Not Available	NO;NO	2013;2013	NOT HISPANIC OR LATINO	TCGA-EB-A553-F51474	15352E50-855F-427B-85C1-C3170E836E0A	19	Not Applicable	226	Not Available	TUMOR FREE	MALE	Not Available	Non-glabrous skin	YES	4	Not Available	Not Available	Not Available	A553
TCGA-FR-A3R1	685	Alive	T4b	N0	M0	Stage IIC	Locoregional Recurrence	69	TCGA-FR-A3R1	68567581-0BE3-48F1-8DCD-487BC0C1E6F6	6.3	24	-25271	Not Applicable	0																		NOT HISPANIC OR LATINO	TCGA-FR-A3R1-F47359	C7434CB1-6E31-40CB-A7DD-C5A4F036F665	26	Not Applicable	685	Not Available	WITH TUMOR	MALE	V	Non-glabrous skin	YES	9	Not Available	Not Available	Not Available	A3R1
TCGA-EB-A551	590	Alive	T4b	N2b	M0	Stage IIIC		78	TCGA-EB-A551	63DB0DA6-F451-436F-9B1C-211B55947770	10	10	-28671	Not Applicable	0																		NOT HISPANIC OR LATINO	TCGA-EB-A551-F57900	46A2F643-BA1A-427C-86F6-1A28AED029BC	28	Not Applicable	590	Not Available	TUMOR FREE	FEMALE	V	Non-glabrous skin	YES	4	Not Available	Not Available	Not Available	A551
TCGA-EE-A2GJ	2270	Alive	T1a	N0	M0	Stage IA	Locoregional Recurrence	83	TCGA-EE-A2GJ	A5286CD0-403A-421B-AB58-11E250740B00	0.4	20	-30602	Not Applicable	2126																		NOT HISPANIC OR LATINO	TCGA-EE-A2GJ-F55134	EA0A937A-43DC-48E1-AF5D-6C4D38BEEB2F	29	2270	Not Available	Not Available	WITH TUMOR	MALE	II	Non-glabrous skin	NO	12	YES	NO;NO	NO;YES	A2GJ
TCGA-EE-A182	447	Dead	T4b	N1b	M0	Stage IIIC	Locoregional Recurrence;Distant Metastasis;Distant Metastasis;Locoregional Recurrence;Distant Metastasis;Distant Metastasis;Distant Metastasis;Distant Metastasis;Distant Metastasis;Not Available	84	TCGA-EE-A182	714B4003-959A-47D5-8912-A250B90D7CD4	14	8	-30718	447	406	PV-10	Clinical Progressive Disease	10	Not Available	Not Available	Not Available	Not Available	Not Applicable	Not Available	Not Available	NO	Ancillary	Not Available	Not Available	Not Available	YES	2013	NOT HISPANIC OR LATINO								FEMALE	V	Non-glabrous skin	YES	1	YES	NO;NO;NO;YES;NO;NO;NO;NO;NO;Not Available	NO;NO;NO;NO;NO;NO;NO;NO;NO;Not Available	A182
TCGA-FR-A7U9	571	Alive	T3b	N3	M0	Stage IIIC	Locoregional Recurrence	63	TCGA-FR-A7U9	1FB5B4FD-8891-4A21-96B6-45D4B848CC66	2.8	18	-23245	Not Applicable	50	Talimogene Laherparepvec (T-VEC);Ipilimumab	Partial Response;Not Applicable	12;12	Not Available;Not Available	Not Available;Not Available	Not Available;Not Available	Not Available;Not Available	Not Applicable;Not Applicable	Not Available;Not Available	Not Available;Not Available	NO;YES	Vaccine;Immunotherapy	Not Available;Not Available	Not Available;Not Available	Not Available;Not Available	YES;YES	2013;2013	NOT HISPANIC OR LATINO	TCGA-FR-A7U9-F68772	E4075E76-D858-410C-8E56-76F060E46F2E	15	Not Applicable	571	Not Available	TUMOR FREE	FEMALE	IV	Non-glabrous skin	YES	12	NO	YES	NO	A7U9
TCGA-YG-AA3N	306	Alive	T4b	N0	M0	Stage IIC		67	TCGA-YG-AA3N	1C052CDE-7A70-410B-A273-DBE39DD968F4	17	23	-24525	Not Applicable	0																		HISPANIC OR LATINO	TCGA-YG-AA3N-F67868	E864155E-D29E-4088-B236-5B01AA1459E3	12	Not Applicable	306	Not Available	TUMOR FREE	MALE	IV	Non-glabrous skin	Not Available	5	Not Available	Not Available	Not Available	AA3N
TCGA-EE-A2MS	4942	Alive	T3a	N0	M0	Stage II	New primary melanoma	72	TCGA-EE-A2MS	4A4F5EE9-B588-4357-B058-EFFBFB53E2C3	1.8	21	-26466	Not Applicable	3325																		NOT HISPANIC OR LATINO	TCGA-EE-A2MS-F55191	EE18431D-7D20-4306-8045-4A9DE1EB07D1	30	Not Applicable	4942	Not Available	TUMOR FREE	MALE	IV	Non-glabrous skin	NO	12	YES	NO;NO	NO;NO	A2MS
TCGA-ER-A19J	196	Dead	TX	N3	M1	Stage IV	Distant Metastasis;Distant Metastasis;Distant Metastasis	54	TCGA-ER-A19J	CE28F65D-4AE8-4E63-815F-5B8D4389E092	Not Available	19	-19733	196	68	Dacarbazine	Not Available	4	1	Not Available	Not Available	ADJUVANT	Not Applicable	Not Available	IV	NO	Chemotherapy	Not Available	Not Available	Not Available	Not Available	2012	NOT HISPANIC OR LATINO	TCGA-ER-A19J-F48986	5ADF7111-9CA2-4B00-9510-4F00246D8A38	24	196	196	Not Available	WITH TUMOR	MALE	Not Available	Non-glabrous skin	Not Available	4	NO	YES;YES;YES	Not Available;Not Available;Not Available	A19J
TCGA-EE-A184	2073	Dead	T2a	N0	M0	Stage IB	Distant Metastasis;Distant Metastasis;Distant Metastasis;Distant Metastasis;Distant Metastasis	72	TCGA-EE-A184	3A8CFEA5-1DCD-4DBB-BBD9-5BB602C54922	1.95	12	-26447	2073	1917																		NOT HISPANIC OR LATINO								MALE	IV	Non-glabrous skin	NO	7	YES	NO;NO;NO;NO;NO	NO;NO;NO;NO;NO	A184
TCGA-YG-AA3P	439	Alive	T4a	N0	M0	Stage IIB	Not Available	63	TCGA-YG-AA3P	F1713C39-26B8-4667-A08B-F8CF6D2B8E13	10	23	-23219	Not Applicable	296	Yervoy	Not Applicable	5	Not Available	Not Available	Not Available	Not Available	Not Applicable	Not Available	Not Available	YES	Immunotherapy	Not Available	Not Available	Not Available	NO	2014	HISPANIC OR LATINO	TCGA-YG-AA3P-F68298	8C192DAD-3384-47D7-A7B2-11EA61A6EEEA	14	Not Applicable	439	Not Available	WITH TUMOR	FEMALE	V	Non-glabrous skin	NO	5	Not Available	Not Available	Not Available	AA3P
TCGA-D9-A6EG	698	Dead	T4a	N1	M0	Stage IIIA	Distant Metastasis	56	TCGA-D9-A6EG	C77E1EEF-EC9A-42EA-96CC-70AA437A00E6	5	28	-20570	698	254																		NOT HISPANIC OR LATINO	TCGA-D9-A6EG-F57864	28541D2B-35FB-4AF5-A2AB-781332468FA3	28	698	Not Available	Not Available	Unknown	MALE	IV	Non-glabrous skin	YES	3	NO	Not Available	Not Available	A6EG
TCGA-ER-A2NC	1333	Dead	T2a	N0	M0	Stage IB	Distant Metastasis	50	TCGA-ER-A2NC	B9607824-A8D3-4915-AB73-962CDCFD8DC3	1.97	26	-18582	1333	974	Not Available	Not Available	4	Not Available	Not Available	Not Available	PROGRESSION	Not Applicable	Not Available	Not Available	NO	Chemotherapy	Not Available	Not Available	Not Available	Not Available	2012	NOT HISPANIC OR LATINO								MALE	Not Available	Non-glabrous skin	NO	4	NO	YES	NO	A2NC
TCGA-EB-A24D	645	Alive	T4a	N2b	M0	Stage IIIB	Regional lymph node	72	TCGA-EB-A24D	D7EE2693-39A8-4E3A-B6F6-E4729800E34E	36	12	-26439	Not Applicable	0	Cisplatin;Dacarbazine;Temodal;Alferon	Unknown;Unknown;Unknown;Unknown	5;1;1;1	Not Available;Not Available;Not Available;Not Available	Not Available;Not Available;Not Available;Not Available	Not Available;Not Available;Not Available;Not Available	Not Available;Not Available;Not Available;Not Available	Not Applicable;Not Applicable;Not Applicable;Not Applicable	Not Available;Not Available;Not Available;Not Available	Not Available;Not Available;Not Available;Not Available	NO;NO;NO;NO	Chemotherapy;Chemotherapy;Chemotherapy;Immunotherapy	Not Available;Not Available;Not Available;Not Available	Not Available;Not Available;Not Available;Not Available	Not Available;Not Available;Not Available;Not Available	NO;NO;NO;NO	2012;2013;2013;2013	NOT HISPANIC OR LATINO	TCGA-EB-A24D-F31695	13F00E57-C337-4235-8D2C-ED48E495D239	8	Not Applicable	645	Not Available	TUMOR FREE	MALE	Not Available	Non-glabrous skin	NO	9	Not Available	Not Available	Not Available	A24D
TCGA-DA-A960	804	Alive	T3b	N0	M0	Stage IIB	Not Available	73	TCGA-DA-A960	931E39CD-B0C4-437F-B6C5-9358D74EA533	2.32	27	-26708	Not Applicable	396																		NOT HISPANIC OR LATINO	TCGA-DA-A960-F70081	4DECC62A-C862-4836-AE27-B4027DCFB5C5	27	Not Applicable	804	Not Available	TUMOR FREE	MALE	IV	Non-glabrous skin	YES	1	NO	Not Available	Not Available	A960
TCGA-EE-A20F	2785	Alive	T1	N0	M0	Stage I	Not Available	53	TCGA-EE-A20F	70F52403-B4D0-4E77-96C5-68CE7265E312	0.5	8	-19372	Not Applicable	2303																		NOT HISPANIC OR LATINO	TCGA-EE-A20F-F63335	D557C32F-9455-4110-98FD-BFEB15B60FA0	5	Not Applicable	2785	Not Available	TUMOR FREE	MALE	Unknown	Non-glabrous skin	Unknown	1	Not Available	Not Available	Not Available	A20F
TCGA-EB-A41A	0	Alive	T4b	N0	M0	Stage IIC		90	TCGA-EB-A41A	EE143E06-0334-45DD-A2B0-1169527D6B4E	7	25	-32872	Not Applicable	0																		NOT HISPANIC OR LATINO	TCGA-EB-A41A-F46395	48355DCE-3F14-4595-A9C7-5F8B6A4E1D24	19	Not Applicable	0	Not Available	TUMOR FREE	MALE	Unknown	Non-glabrous skin	YES	9	Not Available	Not Available	Not Available	A41A
TCGA-FS-A1YY	6953	Dead	T3a	N0	M0	Stage IIA	Not Available	55	TCGA-FS-A1YY	C3A8881B-70F8-402C-AC75-1CC49FCA4E87	2.7	12	-20396	6953	6618																		NOT HISPANIC OR LATINO								FEMALE	IV	Non-glabrous skin	NO	11	Not Available	Not Available	Not Available	A1YY
TCGA-WE-AA9Y	370	Alive	T2a	N3	M0	Stage IIIC	Not Available	37	TCGA-WE-AA9Y	122F855B-F3B8-440B-BF9B-E24E1D3DB867	1.4	2	-13850	Not Applicable	34																		NOT HISPANIC OR LATINO	TCGA-WE-AA9Y-F67337	1551D300-82AA-40D9-B151-89984085727F	4	Not Applicable	370	Not Available	TUMOR FREE	MALE	Unknown	Non-glabrous skin	NO	6	Not Available	Not Available	Not Available	AA9Y
TCGA-3N-A9WC	2022	Alive	T2b	NX	M0	Stage IIA	Distant Metastasis	82	TCGA-3N-A9WC	551E071A-C290-4B48-9000-F64C2A44DFB7	1.8	29	-30286	Not Applicable	1644																		NOT HISPANIC OR LATINO	TCGA-3N-A9WC-F67104	BA36CE25-3689-4E8B-BF9F-40712C3F8DD6	4	Not Applicable	2022	Not Available	WITH TUMOR	MALE	IV	Non-glabrous skin	YES	5	NO	NO	NO	A9WC
TCGA-FS-A1ZU	808	Dead	T4b	N0	M0	Stage IIC	Not Available	70	TCGA-FS-A1ZU	7CE09A09-074E-4F38-BED7-98AB34347FBE	8.4	13	-25856	808	544																		NOT HISPANIC OR LATINO								FEMALE	V	Non-glabrous skin	YES	11	Not Available	Not Available	Not Available	A1ZU
TCGA-WE-A8ZN	1794	Alive	T4a	NX	M0	Stage IIB	Not Available	57	TCGA-WE-A8ZN	F311877D-021A-423B-A6F5-E574C9A3CA7C	4.5	2	-20942	Not Applicable	1092	nivolumab	Clinical Progressive Disease	9	Not Available	Not Available	Not Available	Not Available	Not Applicable	Not Available	Not Available	NO	Chemotherapy	Not Available	Not Available	Not Available	YES	2014	NOT HISPANIC OR LATINO	TCGA-WE-A8ZN-F64415	B52FCF94-D001-47BF-B867-371519F61906	8	Not Applicable	1794	Not Available	WITH TUMOR	MALE	Unknown	Non-glabrous skin	NO	6	Not Available	Not Available	Not Available	A8ZN
TCGA-WE-A8ZT	359	Alive	T3b	N1b	M1b	Stage IV	Locoregional Recurrence	25	TCGA-WE-A8ZT	5A4D93C3-8116-4555-B19D-D7ACD4B4EEED	4	2	-9379	Not Applicable	10																		NOT HISPANIC OR LATINO	TCGA-WE-A8ZT-F67327	813407AB-3358-4529-A5FC-25FF2FA4F91B	4	Not Applicable	359	Not Available	TUMOR FREE	FEMALE	Unknown	Not Available	YES	6	NO	Not Available	Not Available	A8ZT
TCGA-GN-A268	1910	Dead	T4a	N0	M0	Stage IIB	Locoregional Recurrence;Distant Metastasis;Distant Metastasis;Distant Metastasis	83	TCGA-GN-A268	C6BE76D4-A1BA-4DD6-84BF-3B30CABE144E	9.8	20	-30430	1910	1441																		NOT HISPANIC OR LATINO								FEMALE	V	Non-glabrous skin	NO	4	YES	NO;YES;YES;YES	NO;NO;NO;NO	A268
TCGA-HR-A2OG	7	Alive					Not Available	50	TCGA-HR-A2OG	021D32B0-A94A-4DAD-95F4-8EB0ABD894BF	Not Available	16	-21767	Not Applicable	0																		Not Evaluated	TCGA-HR-A2OG-F35941	FE7BF7F3-6CCB-4AC8-99D3-73CD90C2E244	16	Not Applicable	Not Available	Not Available	Not Available	FEMALE	Unknown	Non-glabrous skin	Unknown	10	Not Available	Not Available	Not Available	A2OG
TCGA-YD-A9TA	1496	Alive					Not Available	75	TCGA-YD-A9TA	CEB45393-54EE-4801-8C6F-C0AA66E37E60	1.5	7	-27498	Not Applicable	926																		NOT HISPANIC OR LATINO	TCGA-YD-A9TA-F66805	89AE3BF8-C473-4D53-9971-A7BD1BDBA8F0	11	Not Applicable	1496	Not Available	TUMOR FREE	MALE	III	Non-glabrous skin	Unknown	7	Not Available	Not Available	Not Available	A9TA
TCGA-FW-A3I3	531	Alive		N0	M1	Stage IV		59	TCGA-FW-A3I3	436A0116-EADA-4B8F-AAFE-29EB7F3241C4	Not Available	16	-21731	Not Applicable	0																		NOT HISPANIC OR LATINO	TCGA-FW-A3I3-F46702	D8D40242-480F-4083-8B08-FB210F0D1B4E	14	Not Applicable	531	Not Available	TUMOR FREE	FEMALE	Not Available	Not Available	Not Available	4	Not Available	Not Available	Not Available	A3I3
TCGA-EE-A2GD	10346	Dead	T4	N0	M0	Stage IIB	Locoregional Recurrence	58	TCGA-EE-A2GD	5C567EE6-BD57-448B-AD17-B74EB695B6F5	4.4	20	-21526	Not Applicable	9021																		NOT HISPANIC OR LATINO	TCGA-EE-A2GD-F55128	F6372425-FF02-4AD7-8F20-B8AAE9EAA374	29	10346	Not Available	Not Available	WITH TUMOR	FEMALE	IV	Non-glabrous skin	YES	12	YES	NO;NO;NO;NO;NO;NO;NO;NO	NO;NO;NO;NO;NO;NO;NO;NO	A2GD
TCGA-D3-A5GS	553	Alive	T1b	N1b	M1c	Stage IV	Distant Metastasis	58	TCGA-D3-A5GS	C03152CB-C6E6-47E2-A1CB-2354260A3661	0.62	15	-21379	Not Applicable	14																		NOT HISPANIC OR LATINO	TCGA-D3-A5GS-F58068	BDDFF9A3-6A63-4312-BF71-ACC270535F3D	31	Not Applicable	553	Not Available	WITH TUMOR	MALE	II	Non-glabrous skin	NO	5	NO	YES	NO	A5GS
TCGA-D3-A8GR	3943	Dead	Tis	N0	M0	Stage 0	Locoregional Recurrence;Distant Metastasis;Distant Metastasis;Distant Metastasis	54	TCGA-D3-A8GR	FE1EC057-F8D0-4155-925A-5B5EA0C11CC4	0.01	20	-19973	3943	3774																		NOT HISPANIC OR LATINO								FEMALE	I	Not Available	Unknown	12	NO	NO;NO;NO;NO	NO;NO;NO;NO	A8GR
TCGA-D9-A1JX	216	Dead	TX	NX	M0		Distant Metastasis	80	TCGA-D9-A1JX	F505058F-74F2-4476-887F-06590A605980	Not Available	13	-29323	Not Applicable	Not Available																		NOT HISPANIC OR LATINO	TCGA-D9-A1JX-F20728	03AEF2F9-9454-48BE-9993-80978FAEE0C3	19	216	Not Available	Scheduled Follow-up Submission	WITH TUMOR	FEMALE	III	Non-glabrous skin	NO	8	Not Available	NO	NO	A1JX
TCGA-EE-A2GM	2296	Alive	T4b	N0	M0	Stage IIC	Locoregional Recurrence;Distant Metastasis	70	TCGA-EE-A2GM	3D0CBBC9-F2EF-4D3E-AD55-B5CAE6787C28	6.5	20	-25711	Not Applicable	1435																		NOT HISPANIC OR LATINO	TCGA-EE-A2GM-F55176	F59A6F6A-FED8-453A-BEDA-4CC741461917	30	Not Applicable	Not Available	Not Available	Not Available	FEMALE	IV	Non-glabrous skin	YES	12	YES	NO;NO	NO;NO	A2GM
TCGA-ER-A199	279	Dead	T4b	N3	M0	Stage IIIC	Not Available	86	TCGA-ER-A199	E218FC54-1139-4944-82E2-742839E5553A	3	13	-31661	279	105																		NOT HISPANIC OR LATINO								FEMALE	IV	Not Available	YES	4	NO	NO	NO	A199
TCGA-GN-A266	308	Dead					Distant Metastasis	45	TCGA-GN-A266	3429967F-4F77-4894-BF27-C4A22698CA92	Not Available	20	-16456	308	0																		NOT HISPANIC OR LATINO								MALE	Not Available	Non-glabrous skin	Not Available	4	NO	YES	YES	A266
TCGA-EE-A2GK	1665	Alive	T1	N0	M0	Stage I	Not Available	46	TCGA-EE-A2GK	F18CFE4A-FFFD-4E09-9EEF-343BA9FFD0D1	0.8	20	-16879	Not Applicable	1178																		NOT HISPANIC OR LATINO	TCGA-EE-A2GK-F59756	4CEE0B55-B116-47A9-A6CB-926404958D84	20	Not Applicable	Not Available	Not Available	Not Available	FEMALE	III	Non-glabrous skin	Not Available	12	NO	Not Available	YES	A2GK
TCGA-Z2-AA3S	2950	Alive	T1a	N0	M0	Stage IA	Not Available	58	TCGA-Z2-AA3S	71B347AC-6AC6-475D-8E21-754764180948	0.5	30	-21318	Not Applicable	2628																		NOT HISPANIC OR LATINO	TCGA-Z2-AA3S-F68278	D473B9CF-0187-46F0-93F3-02DEEBB567EE	14	Not Applicable	2950	Not Available	WITH TUMOR	MALE	II	Non-glabrous skin	NO	6	NO	YES;YES;YES	NO;NO;NO	AA3S
TCGA-GN-A8LL	650	Dead	T4b	NX	M0	Stage IIC	Not Available	68	TCGA-GN-A8LL	638EB185-FE03-4632-A969-9655E3339B2E	5	1	-25000	650	209																		NOT HISPANIC OR LATINO								FEMALE	Unknown	Non-glabrous skin	YES	4	Not Available	Not Available	Not Available	A8LL
TCGA-EB-A3XC	650	Alive	T4b	N0	M0	Stage IIC	Distant Metastasis	74	TCGA-EB-A3XC	5226B25F-E326-4884-AF79-916E4BBB701F	Not Available	14	-27124	Not Applicable	0	Dacarbazine	Complete Response	12	Not Available	Not Available	Not Available	Not Available	Not Applicable	Not Available	Not Available	NO	Chemotherapy	Not Available	Not Available	Not Available	NO	2013	NOT HISPANIC OR LATINO	TCGA-EB-A3XC-F53288	E88B047F-45A1-45E4-9E9A-F68AA8029B09	10	Not Applicable	650	Not Available	TUMOR FREE	MALE	Not Available	Non-glabrous skin	YES	8	Not Available	Not Available	Not Available	A3XC
TCGA-IH-A3EA	524	Alive	T4b	N0	M0	Stage IIC	Distant Metastasis	61	TCGA-IH-A3EA	A5930BC2-D0E4-454F-B60D-5DD1148D4669	Not Available	15	-22577	Not Applicable	141																		HISPANIC OR LATINO	TCGA-IH-A3EA-F39720	3847775E-6D34-4378-90B8-C2B6DC031981	31	Not Applicable	Not Available	Not Available	Not Available	MALE	Not Available	Non-glabrous skin	YES	2	NO	NO	YES	A3EA
TCGA-ER-A198	1544	Dead		NX	M0		Not Available	45	TCGA-ER-A198	EA240769-E51C-45F5-A131-BA123E598622	10	13	-16540	1544	376	Dacarbazine	Not Available	4	Not Available	400	mg	PROGRESSION	Not Applicable	Not Available	Not Available	NO	Chemotherapy	Not Available	Not Available	Not Available	Not Available	2012	NOT HISPANIC OR LATINO								MALE	Not Available	Non-glabrous skin	YES	4	YES	NO	NO	A198
TCGA-GN-A4U3	3708	Alive	T3a	N1a	M0	Stage III	Distant Metastasis	30	TCGA-GN-A4U3	909335D0-BB4B-4EA3-869A-93E4D91C2154	3	19	-11294	Not Applicable	2230	Interleukin-2	Complete Response	8	Not Available	Not Available	Not Available	Not Available	Not Applicable	Not Available	Not Available	NO	Immunotherapy	Not Available	Not Available	Not Available	NO	2013	NOT HISPANIC OR LATINO	TCGA-GN-A4U3-F66876	8C5AC2F6-DB0D-44ED-A3DD-6DCCD3F1B8DB	24	Not Applicable	3708	Not Available	TUMOR FREE	MALE	IV	Non-glabrous skin	NO	8	NO	NO	NO	A4U3
TCGA-EE-A2MJ	2927	Dead	T4b	N0	M0	Stage III	Regional lymph node;Locoregional Recurrence	60	TCGA-EE-A2MJ	8509F10A-C454-45A5-9C22-853FDA423B9F	11	20	-22050	2927	998																		NOT HISPANIC OR LATINO								MALE	V	Non-glabrous skin	NO	12	YES	NO;NO	NO;NO	A2MJ
TCGA-XV-A9W5	392	Alive	T2	N0	M0		Not Available	51	TCGA-XV-A9W5	64690C6F-80CF-4A87-932C-7D7B3D0FBF6F	2	11	-18739	Not Applicable	0	interferon	Not Applicable	11	Not Available	Not Available	Not Available	Not Available	Not Applicable	Not Available	Not Available	YES	Immunotherapy	Not Available	Not Available	Not Available	NO	2014	NOT HISPANIC OR LATINO	TCGA-XV-A9W5-F68266	D96C796D-7476-4B02-B297-4227C6971C9A	24	Not Applicable	392	Not Available	WITH TUMOR	MALE	IV	Non-glabrous skin	Not Available	9	Not Available	Not Available	Not Available	A9W5
TCGA-D3-A2JH	1280	Alive	T1b	N0	M0	Stage IB	Distant Metastasis	68	TCGA-D3-A2JH	3A27966B-2C4C-402F-B71B-DF7925C36A7C	1	10	-24882	Not Applicable	180	Interferon	Unknown	10	Not Available	Not Available	Not Available	Not Available	Not Applicable	Not Available	Not Available	NO	Immunotherapy	Not Available	Not Available	Not Available	NO	2012	NOT HISPANIC OR LATINO	TCGA-D3-A2JH-F49197	DBBB10B2-B562-49DA-A391-2DB72C3F72FD	26	Not Applicable	1280	Not Available	TUMOR FREE	MALE	II	Non-glabrous skin	NO	10	NO	NO	YES	A2JH
TCGA-EE-A29P	1716	Alive	T4b	N0	M0	Stage IIC	Distant Metastasis	73	TCGA-EE-A29P	FD1A49F2-FB3B-481D-888E-F4224D59F6D1	4.5	8	-26899	Not Applicable	1350																		NOT HISPANIC OR LATINO	TCGA-EE-A29P-F55044	2D7DCD27-8B33-466F-890B-C27A2E265B47	26	Not Applicable	Not Available	Not Available	Not Available	FEMALE	IV	Non-glabrous skin	YES	1	NO	NO	NO	A29P
TCGA-D3-A3CF	746	Dead	T4b	N3	M0	Stage IIIC	Distant Metastasis;Locoregional Recurrence;Distant Metastasis	61	TCGA-D3-A3CF	132CDDE9-70D8-4753-8E99-FC4CE3D371A4	9	10	-22409	746	16																		NOT HISPANIC OR LATINO								FEMALE	V	Non-glabrous skin	YES	10	NO	YES;YES;NO	NO;NO;YES	A3CF
TCGA-D3-A1Q6	2184	Dead	T4	N1b	M0	Stage III	Regional lymph node	55	TCGA-D3-A1Q6	1E05DA2E-7DD7-4C98-9E77-59514E5F2582	50	2	-20230	2184	50	Interferon	Unknown	10	Not Available	Not Available	Not Available	Not Available	Not Applicable	Not Available	Not Available	NO	Immunotherapy	Not Available	Not Available	Not Available	NO	2012	NOT HISPANIC OR LATINO								MALE	V	Non-glabrous skin	Unknown	10	YES	YES	YES	A1Q6
TCGA-BF-A1Q0	831	Alive	T4b	N0	M0	Stage IIC		80	TCGA-BF-A1Q0	633DDC04-C424-42C8-8E54-673968B130A7	5	25	-29380	Not Applicable	0																		NOT HISPANIC OR LATINO	TCGA-BF-A1Q0-F68910	48394337-6B3D-4615-91D0-36CA958F02AE	23	Not Applicable	831	Not Available	TUMOR FREE	MALE	III	Non-glabrous skin	YES	4	Not Available	Not Available	Not Available	A1Q0
TCGA-D3-A3MU	1209	Alive	T3a	N2a	M0	Stage IIIA	Distant Metastasis	53	TCGA-D3-A3MU	714F58D6-14BF-4E60-96AC-104D4ABD45ED	2.9	7	-19423	Not Applicable	407																		NOT HISPANIC OR LATINO	TCGA-D3-A3MU-F49196	8C4CACD2-5EF5-4BE9-9914-A4A339629BAB	26	Not Applicable	1209	Not Available	WITH TUMOR	MALE	IV	Non-glabrous skin	NO	1	NO	NO	YES	A3MU
TCGA-ER-A1A1	3196	Alive	TX	N3	M0	Stage IIIC	Not Available	58	TCGA-ER-A1A1	1251ACEE-CEB4-4530-BA5B-4D163FCAB8D2	Not Available	23	-21209	Not Applicable	47	Interferon	Not Available	4	Not Available	Not Available	Not Available	ADJUVANT	Not Applicable	96-99	IV;SC	NO	Immunotherapy	Not Available	Not Available	Not Available	Not Available	2012	NOT HISPANIC OR LATINO	TCGA-ER-A1A1-F69364	03EC4B22-406E-49E7-93BE-AC4C0BA941C1	8	Not Applicable	3196	Not Available	TUMOR FREE	MALE	Not Available	Non-glabrous skin	Not Available	4	Not Available	Not Available	Not Available	A1A1
TCGA-D3-A1Q7	4053	Alive	T1b	N0	M0	Stage IB	Distant Metastasis;Distant Metastasis	42	TCGA-D3-A1Q7	DF6303CD-FFB5-422F-9865-B09029A6D54F	0.68	2	-15531	Not Applicable	683																		NOT HISPANIC OR LATINO	TCGA-D3-A1Q7-F45521	707153D4-02FA-4EA4-8C6F-D32AA9CB2C41	16	Not Applicable	4053	Not Available	TUMOR FREE	FEMALE	III	Non-glabrous skin	NO	10	NO	YES;YES	NO;NO	A1Q7
TCGA-EB-A97M	414	Alive	T4b	N0	M0	Stage IIC		66	TCGA-EB-A97M	51F3321B-ED78-4BDD-AA75-7D632EF53DF1	15	18	-24228	Not Applicable	0																		NOT HISPANIC OR LATINO	TCGA-EB-A97M-F67796	C7E330BB-A263-42E0-9EB4-48514EEFC873	11	Not Applicable	414	Not Available	TUMOR FREE	MALE	IV	Non-glabrous skin	YES	4	Not Available	Not Available	Not Available	A97M
TCGA-GN-A4U5	1156	Alive	T2a	NX	M0	Stage IB		61	TCGA-GN-A4U5	C35D97F8-1B70-4FBD-A603-9230B3BA7952	1.15	19	-22499	Not Applicable	0	Interferon	Complete Response	8	Not Available	Not Available	Not Available	Not Available	Not Applicable	Not Available	Not Available	NO	Immunotherapy	Not Available	Not Available	Not Available	NO	2013	NOT HISPANIC OR LATINO	TCGA-GN-A4U5-F64515	1EBCDD5B-C5E6-4865-AC1A-0502372D5BF1	4	Not Applicable	1156	Not Available	TUMOR FREE	FEMALE	IV	Non-glabrous skin	NO	8	Not Available	Not Available	Not Available	A4U5
TCGA-DA-A1HY	4407	Alive	T2b	N1	M0	Stage III	Not Available	42	TCGA-DA-A1HY	40E17BF8-6C19-4E5E-B60D-AD54F504A970	1.13	10	-15357	Not Applicable	2010																		NOT HISPANIC OR LATINO	TCGA-DA-A1HY-F70068;TCGA-DA-A1HY-F71100;TCGA-DA-A1HY-F71101	79C18F7B-4F04-449C-90AA-949764417863;0A879186-7E5E-499E-B8AF-901CEFF6F42E;846461BB-5583-4020-90C4-0B5FD7A36BD8	27;12;12	Not Applicable;Not Applicable;Not Applicable	3580;3950;4407	Not Available;Not Available;Not Available	TUMOR FREE;TUMOR FREE;TUMOR FREE	MALE	IV	Non-glabrous skin	YES	1	Not Available	Not Available	Not Available	A1HY
TCGA-ER-A2NG	1490	Dead	T3b	N3	M0	Stage IIIC	Not Available	43	TCGA-ER-A2NG	F788F950-7953-47A6-B833-F9E5DAA28FD3	3	1	-15903	Not Applicable	567	VEMURAFENIB;Ipilimumab;IL-2	Not Available;Not Available;Not Available	5;5;5	Not Available;4;2	480;Not Available;Not Available	mg;Not Available;Not Available	PROGRESSION;PROGRESSION;PROGRESSION	Not Applicable;Not Applicable;Not Applicable	Not Available;08-144;10-095	Not Available;IV;Not Available	YES;NO;NO	Chemotherapy;Immunotherapy;Immunotherapy	Not Available;Not Available;Not Available	Not Available;Not Available;Not Available	Not Available;Not Available;Not Available	Not Available;Not Available;Not Available	2012;2012;2012	NOT HISPANIC OR LATINO	TCGA-ER-A2NG-F69367	1CA7C83A-5F5F-4466-8ECF-2E1BAEF3767C	8	1490	Not Available	Not Available	WITH TUMOR	FEMALE	III	Non-glabrous skin	YES	5	NO	YES;YES;YES;YES	NO;NO;NO;NO	A2NG
TCGA-BF-AAP6	325	Alive	T4b	N2	M0	Stage III		55	TCGA-BF-AAP6	A5AB4498-8721-40EA-8EE4-FC1A6D05721D	20	13	-20384	Not Applicable	0																		NOT HISPANIC OR LATINO	TCGA-BF-AAP6-F68902	7820AADD-EDF4-44CF-BFA5-D7714931AE3C	23	Not Applicable	325	Not Available	TUMOR FREE	MALE	IV	Non-glabrous skin	YES	11	Not Available	Not Available	Not Available	AAP6
TCGA-EB-A4OY	977	Alive	T4b	N1a	M0	Stage IIIB		65	TCGA-EB-A4OY	6E2D8818-B377-45F5-97F4-F905DE22C487	10	11	-23773	Not Applicable	-2	Fareston;Lomustine	Complete Response;Complete Response	3;3	Not Available;Not Available	Not Available;Not Available	Not Available;Not Available	Not Available;Not Available	Not Applicable;Not Applicable	Not Available;Not Available	Not Available;Not Available	NO;NO	Hormone Therapy;Chemotherapy	Not Available;Not Available	Not Available;Not Available	Not Available;Not Available	NO;NO	2014;2014	NOT HISPANIC OR LATINO	TCGA-EB-A4OY-F57676;TCGA-EB-A4OY-F68729	56E5C92C-0D28-4EEE-9145-DDAFF18DCA7A;E0D75B77-85B7-4EE4-A2B1-B45A76C51EA1	19;12	Not Applicable;Not Applicable	593;977	Not Available;Not Available	TUMOR FREE;TUMOR FREE	FEMALE	V	Non-glabrous skin	Not Available	2	Not Available	Not Available	Not Available	A4OY
TCGA-W3-A828	3683	Dead	T3	N0	M0	Stage II	Not Available	66	TCGA-W3-A828	BA207D79-91C0-45DC-A784-4BCAEC580EB4	0.5	31	-24258	3683	1857	Not Available	Unknown	3	Not Available	Not Available	Not Available	Not Available	Not Applicable	Not Available	Not Available	NO	Immunotherapy	Not Available	Not Available	Not Available	YES	2014	NOT HISPANIC OR LATINO								MALE	IV	Non-glabrous skin	Unknown	3	NO	Not Available	Not Available	A828
TCGA-EE-A29G	2192	Dead	T4a	N2a	M0	Stage IIIA	Locoregional Recurrence;Locoregional Recurrence;Locoregional Recurrence;Locoregional Recurrence;Locoregional Recurrence;Locoregional Recurrence;Locoregional Recurrence;Distant Metastasis;Distant Metastasis;Distant Metastasis;Distant Metastasis;Regional lymph node	53	TCGA-EE-A29G	8EE500D6-C7B3-46E9-86D0-933695934707	7.4	11	-19664	2192	1932																		NOT HISPANIC OR LATINO								MALE	V	Non-glabrous skin	NO	7	YES	NO;NO;NO;NO;NO;NO;NO;Unknown;NO;NO;NO;Not Available	NO;NO;NO;NO;NO;NO;NO;NO;NO;NO;NO;NO	A29G
TCGA-EE-A17Z	263	Dead	T4a	N0	M0	Stage IIB	Regional lymph node;Locoregional Recurrence;Distant Metastasis;Distant Metastasis	57	TCGA-EE-A17Z	D84D9C7B-B464-4EA1-8C39-9C929BB34C08	29	8	-20970	263	71																		NOT HISPANIC OR LATINO								MALE	V	Non-glabrous skin	NO	1	NO	NO;NO;NO;NO	NO;NO;NO;NO	A17Z
TCGA-FS-A1ZB	1486	Dead	T3a	N0	M0	Stage II	Not Available	57	TCGA-FS-A1ZB	6F2EF983-0A22-4A65-9E53-8742AC89A1C4	3	13	-20963	1486	1383																		NOT HISPANIC OR LATINO								MALE	II	Non-glabrous skin	NO	11	Not Available	Not Available	Not Available	A1ZB
TCGA-GN-A262	4255	Alive					Locoregional Recurrence;Locoregional Recurrence;Locoregional Recurrence;Distant Metastasis;Distant Metastasis;Locoregional Recurrence	47	TCGA-GN-A262	E36C9411-773B-4A8E-9B43-895B3CB044C7	3	20	-17239	Not Applicable	2908																		NOT HISPANIC OR LATINO	TCGA-GN-A262-F48744;TCGA-GN-A262-F61870	BDFF8DF3-7141-4C07-86DD-CDAA804816F7;0E28E0B3-B519-4909-81F4-445DEDDE7DF7	20;9	Not Applicable;Not Applicable	3847;4255	Not Available;Not Available	WITH TUMOR;WITH TUMOR	FEMALE	Unknown	Non-glabrous skin	Unknown	4	NO	NO;NO;NO;Unknown;Unknown;NO	NO;NO;NO;Unknown;Unknown;NO	A262
TCGA-ER-A19H	4634	Dead		N0	M0			40	TCGA-ER-A19H	E11A109D-31CB-40F7-AA17-50797B287A4F	0.4	19	-14935	4634	3573	Patrin;DTIC	Not Available;Clinical Progressive Disease	4;5	Not Available;Not Available	Not Available;Not Available	Not Available;Not Available	PROGRESSION;Not Available	Not Applicable;Not Applicable	Not Available;Not Available	Not Available;Not Available	NO;NO	Chemotherapy;Chemotherapy	Not Available;Not Available	Not Available;Not Available	Not Available;Not Available	Not Available;NO	2012;2012	NOT HISPANIC OR LATINO								MALE	II	Non-glabrous skin	Not Available	4	Not Available	Not Available	Not Available	A19H
TCGA-FS-A1ZW	1505	Alive	T2b	N1a	M0	Stage IIIB		65	TCGA-FS-A1ZW	49A6F6A6-BF6F-45CF-93DC-B006B4A0637D	1.2	13	-24087	Not Applicable	672	interferon alpha	Stable Disease	7	Not Available	Not Available	Not Available	Not Available	Not Applicable	Not Available	Not Available	NO	Immunotherapy	Not Available	Not Available	Not Available	NO	2014	NOT HISPANIC OR LATINO	TCGA-FS-A1ZW-F62251	F915BA7D-832C-47EC-A1DA-3CF2B5E4CE58	15	Not Applicable	1505	Not Available	TUMOR FREE	MALE	III	Non-glabrous skin	YES	11	Not Available	Not Available	Not Available	A1ZW
TCGA-D3-A3CB	5065	Alive	T2	N0	M0		Not Available	39	TCGA-D3-A3CB	B829885F-8681-4B00-B301-8B0E0C2C6684	1.75	10	-14563	Not Applicable	2562	MEL-44	Complete Response	10	Not Available	Not Available	Not Available	Not Available	Not Applicable	Not Available	Not Available	NO	Vaccine	Not Available	Not Available	Not Available	YES	2012	NOT HISPANIC OR LATINO	TCGA-D3-A3CB-F40735	0D0847E5-C69A-4708-9F02-A16D55D49FD8	7	Not Applicable	5065	Not Available	TUMOR FREE	MALE	III	Non-glabrous skin	Unknown	10	Not Available	Not Available	Not Available	A3CB
TCGA-WE-A8JZ	731	Alive	T4b	N1a	M0	Stage IIIB	Not Available	70	TCGA-WE-A8JZ	71115011-FF31-45A1-9949-DD69A51CAC2A	14	2	-25884	Not Applicable	371																		Not Evaluated	TCGA-WE-A8JZ-F63158	1E33578D-970C-4472-8AB9-2EB1607DC68A	3	Not Applicable	Not Available	Not Available	Not Available	MALE	Unknown	Non-glabrous skin	YES	6	Not Available	Not Available	Not Available	A8JZ
TCGA-D3-A3CE	1832	Dead	T0	N1b	M0	Stage III	Regional lymph node;New primary melanoma;Distant Metastasis;Distant Metastasis;Distant Metastasis	74	TCGA-D3-A3CE	730F7400-E94A-4F41-B081-5227FA1A9C18	Not Available	10	-27355	1832	1427																		NOT HISPANIC OR LATINO								FEMALE	Not Available	Non-glabrous skin	Not Available	10	YES	NO;NO;NO;NO;NO	NO;NO;NO;NO;NO	A3CE
TCGA-FS-A4F5	874	Dead	T2a	N0	M0	Stage IB	Not Available	77	TCGA-FS-A4F5	87DC5C05-3121-46BF-ADBA-061F45CECF27	1.48	12	-28412	874	0																		NOT HISPANIC OR LATINO								FEMALE	IV	Non-glabrous skin	NO	6	Not Available	Not Available	Not Available	A4F5
TCGA-FR-A7U8	847	Alive	TX	N3	M0	Stage IIIC	Distant Metastasis	50	TCGA-FR-A7U8	23809CE7-77B4-432F-BDA2-678F822B604A	Not Available	18	-18346	Not Applicable	352	Interferon	Partial Response	12	Not Available	Not Available	Not Available	Not Available	Not Applicable	Not Available	Not Available	NO	Immunotherapy	Not Available	Not Available	Not Available	YES	2013	NOT HISPANIC OR LATINO	TCGA-FR-A7U8-F68771	8085004A-A9B1-4560-84CF-3F94EA0BD47C	15	Not Applicable	847	Not Available	WITH TUMOR	MALE	Not Available	Not Available	Not Available	12	Not Available	Not Available	Not Available	A7U8
TCGA-D3-A2J8	1992	Dead	T2a	N0	M0	Stage IB	Locoregional Recurrence;Distant Metastasis;Distant Metastasis;Distant Metastasis;Distant Metastasis;Distant Metastasis;Distant Metastasis;Distant Metastasis	48	TCGA-D3-A2J8	AFFB02C3-EC15-465E-8296-6A32132D542E	1.4	2	-17626	1992	1737																		NOT HISPANIC OR LATINO								MALE	IV	Non-glabrous skin	NO	10	NO	YES;YES;YES;YES;YES;YES;YES;YES	NO;NO;NO;NO;NO;NO;NO;NO	A2J8
TCGA-ER-A3EV	1429	Dead	T4	N0	M0	Stage III	Not Available	55	TCGA-ER-A3EV	E35BE832-6972-4677-B985-02E90D51141A	4.4	2	-20354	1429	745	Not Available	Clinical Progressive Disease	8	Not Available	Not Available	Not Available	Not Available	Not Applicable	Not Available	Not Available	NO	Vaccine	Not Available	Not Available	Not Available	YES	2014	NOT HISPANIC OR LATINO	TCGA-ER-A3EV-F48990	E0E47667-2690-416D-B78A-1DE5E2546A6A	24	1429	1429	Not Available	WITH TUMOR	MALE	Not Available	Not Available	Not Available	5	NO	NO;NO;NO;NO	NO;NO;NO;NO	A3EV
TCGA-BF-AAP1	409	Alive	T4b	N0	M0	Stage IIC		86	TCGA-BF-AAP1	6783FB7D-F509-47C6-B39F-535A9026F6BC	15	13	-31666	Not Applicable	0																		NOT HISPANIC OR LATINO	TCGA-BF-AAP1-F68899	FDA2F61F-106B-47F6-95B7-B70B9329680F	23	Not Applicable	409	Not Available	TUMOR FREE	MALE	IV	Non-glabrous skin	YES	11	Not Available	Not Available	Not Available	AAP1
TCGA-D3-A1Q5	3424	Dead	TX	N0	M0		Locoregional Recurrence	60	TCGA-D3-A1Q5	238111F9-A08B-49B4-9035-CC43026330E7	Not Available	2	-22200	3424	2438																		NOT HISPANIC OR LATINO								MALE	Unknown	Non-glabrous skin	Unknown	10	NO	NO	YES	A1Q5
TCGA-EE-A2MM	5107	Dead	T2	N0	M0	Stage I	New primary melanoma;New primary melanoma;Distant Metastasis;Distant Metastasis;Locoregional Recurrence;Distant Metastasis;Distant Metastasis;Distant Metastasis;Locoregional Recurrence;Distant Metastasis	63	TCGA-EE-A2MM	C9DEA107-FC12-4559-AD27-2800AE6B42E4	0.6	20	-23132	5107	3403	VMCL;autologous vaccine	Clinical Progressive Disease;Clinical Progressive Disease	10;10	Not Available;Not Available	Not Available;Not Available	Not Available;Not Available	Not Available;Not Available	Not Applicable;Not Applicable	Not Available;Not Available	Not Available;Not Available	NO;NO	Vaccine;Vaccine	Not Available;Not Available	Not Available;Not Available	Not Available;Not Available	NO;NO	2013;2013	NOT HISPANIC OR LATINO								FEMALE	III	Non-glabrous skin	Not Available	12	YES	NO;NO;YES;YES;YES;NO;NO;NO;NO;Unknown	NO;NO;NO;NO;NO;NO;NO;NO;NO;NO	A2MM
TCGA-EB-A550	264	Dead	T4b	NX	M0	Stage IIC		75	TCGA-EB-A550	C757C326-6803-4451-A2D3-4368812855A7	15	10	-27556	Not Applicable	0	Tamoxifen	Complete Response	4	Not Available	Not Available	Not Available	Not Available	Not Applicable	Not Available	Not Available	NO	Hormone Therapy	Not Available	Not Available	Not Available	NO	2014	NOT HISPANIC OR LATINO	TCGA-EB-A550-F57901	C71B8D4A-76C6-41A6-845A-3F7CF81903D7	28	264	Not Available	Not Available	TUMOR FREE	FEMALE	IV	Non-glabrous skin	YES	4	Not Available	Not Available	Not Available	A550
TCGA-YD-A89C	210	Alive	T1a	NX	M0	Stage IA	Not Available	43	TCGA-YD-A89C	7B617D72-AE16-4829-A1D9-274D1D30617F	1	28	-15804	Not Applicable	202																		NOT HISPANIC OR LATINO	TCGA-YD-A89C-F67405	86879D6B-7C0B-45D7-BDF0-8616DF504966	11	Not Applicable	Not Available	Not Available	Not Available	FEMALE	IV	Non-glabrous skin	NO	2	Not Available	Not Available	Not Available	A89C
TCGA-GN-A4U7	317	Dead	T2b	N3	M0	Stage IIIC	Distant Metastasis;Distant Metastasis	56	TCGA-GN-A4U7	088C296E-8E13-4DC8-8A99-B27F4B27F95E	1.39	19	-20458	Not Applicable	148	vemurafenib	Not Applicable	8	Not Available	Not Available	Not Available	Not Available	Not Applicable	Not Available	Not Available	YES	Chemotherapy	Not Available	Not Available	Not Available	NO	2013	NOT HISPANIC OR LATINO	TCGA-GN-A4U7-F61143	62E52813-5B8E-449A-988A-DBB50B9C4384	25	317	Not Available	Not Available	WITH TUMOR	FEMALE	IV	Non-glabrous skin	NO	8	NO	YES;Not Available	NO;Not Available	A4U7
TCGA-D3-A1Q9	961	Dead	T4b	N2a	M0	Stage IIIB	Regional lymph node;Distant Metastasis	72	TCGA-D3-A1Q9	798074D3-0B84-4DD5-AA88-91FEDA9AC8C6	6	2	-26471	961	275	Lupron;GP-100	Clinical Progressive Disease;Clinical Progressive Disease	10;10	Not Available;Not Available	Not Available;Not Available	Not Available;Not Available	Not Available;Not Available	Not Applicable;Not Applicable	Not Available;Not Available	Not Available;Not Available	NO;NO	Hormone Therapy;Vaccine	Not Available;Not Available	Not Available;Not Available	Not Available;Not Available	YES;YES	2012;2012	NOT HISPANIC OR LATINO								MALE	V	Non-glabrous skin	YES	10	YES	NO;YES	NO;NO	A1Q9
TCGA-D3-A2JB	5110	Dead	Tis	N0	M0	Stage 0	Locoregional Recurrence;Locoregional Recurrence;Locoregional Recurrence;Distant Metastasis	70	TCGA-D3-A2JB	DCEB4909-CB3E-4AA5-8FF6-23D27B39ACA3	Not Available	10	-25784	5110	3035																		NOT HISPANIC OR LATINO								FEMALE	Not Available	Non-glabrous skin	Not Available	10	NO	NO;YES;YES;YES	NO;NO;NO;NO	A2JB
TCGA-W3-A824	6940	Alive	T2	N0	M0	Stage I	Distant Metastasis	63	TCGA-W3-A824	ED471051-41DC-404C-87EC-DB4A281ECFB5	1.5	31	-23131	Not Applicable	1461	Not Available	Clinical Progressive Disease	3	Not Available	Not Available	Not Available	Not Available	Not Applicable	Not Available	Not Available	NO	Immunotherapy	Not Available	Not Available	Not Available	YES	2014	NOT HISPANIC OR LATINO	TCGA-W3-A824-F64489	FC6C70DC-2DF1-43AF-8043-E8B542A2FA84	26	Not Applicable	6940	Not Available	WITH TUMOR	MALE	Unknown	Non-glabrous skin	Unknown	3	NO	Unknown	NO	A824
TCGA-BF-A5ES	490	Alive	T4b	N0	M0	Stage IIC		76	TCGA-BF-A5ES	EF40FA3D-807B-47C1-9F77-58E9778CE391	8	13	-28092	Not Applicable	0																		NOT HISPANIC OR LATINO	TCGA-BF-A5ES-F68888	1CBF06D3-78C9-4477-8D60-9EFB12859B41	23	Not Applicable	490	Not Available	TUMOR FREE	FEMALE	IV	Non-glabrous skin	YES	11	Not Available	Not Available	Not Available	A5ES
TCGA-ER-A194	1354	Dead		N0	M0			77	TCGA-ER-A194	2BBF00F4-7798-4DAD-9894-96202C9132BE	4.5	11	-28175	1354	78																		NOT HISPANIC OR LATINO								MALE	IV	Non-glabrous skin	YES	4	Not Available	Not Available	Not Available	A194
TCGA-D3-A1Q3	507	Dead	T4b	N0	M0	Stage IIC		64	TCGA-D3-A1Q3	29476D6A-0D06-4A18-8910-C0502F6539FF	4.6	8	-23604	507	248	Cisplatin	Complete Response	1	Not Available	Not Available	Not Available	Not Available	Not Applicable	Not Available	Not Available	NO	Chemotherapy	Not Available	Not Available	Not Available	NO	2013	NOT HISPANIC OR LATINO								MALE	Not Available	Non-glabrous skin	YES	1	Not Available	Not Available	Not Available	A1Q3
TCGA-DA-A1IA	2005	Dead	T2a	N1b	M0	Stage IIIB	Not Available	32	TCGA-DA-A1IA	2EA7AD21-3324-4EDA-8C82-FC2CEEA2FC73	1.3	10	-11744	Not Applicable	1855																		NOT HISPANIC OR LATINO	TCGA-DA-A1IA-F70089	FC51240A-2001-4FE9-97CF-CD55C0B430B7	27	2005	Not Available	Not Available	WITH TUMOR	FEMALE	IV	Non-glabrous skin	NO	1	Not Available	Not Available	Not Available	A1IA
TCGA-D3-A8GP	4638	Alive	T2	N2c	M0	Stage III	Locoregional Recurrence	77	TCGA-D3-A8GP	95F469B1-E109-4D0E-B9AA-2060207F8A03	1.8	20	-28234	Not Applicable	1526																		NOT HISPANIC OR LATINO	TCGA-D3-A8GP-F62202	302B2CF8-9CDA-4DBC-8CC5-81E4FBC5B610	14	Not Applicable	4638	Not Available	TUMOR FREE	MALE	IV	Not Available	Unknown	12	YES	NO	NO	A8GP
TCGA-RP-A695			TX	NX	M1c	Stage IV	Not Available	Not Available	TCGA-RP-A695	382FD44F-6011-4427-841E-0F1EDA447FE5	Not Available	3	Completed	Not Applicable	Completed																		NOT HISPANIC OR LATINO	TCGA-RP-A695-F71188	A8061B3C-DA2F-409C-A1A7-9BC0F6944324	20	Not Applicable	Not Available	Not Available	Not Available	MALE	Not Available	Non-glabrous skin	Not Available	12	Not Available	Not Available	Not Available	A695
TCGA-EE-A3AB	3733	Alive	T0	N2a	M0	Stage III		30	TCGA-EE-A3AB	0F7FF1FC-95EC-4EB5-A308-6B8F24EEC29A	Not Available	21	-11054	Not Applicable	0																		NOT HISPANIC OR LATINO	TCGA-EE-A3AB-F59751	1FD5BD7A-75C7-4FFD-BB97-36E6A641D315	20	Not Applicable	Not Available	Not Available	Not Available	MALE	Not Available	Non-glabrous skin	Not Available	12	Not Available	Not Available	Not Available	A3AB
TCGA-BF-AAP7	318	Alive	T4b	N0	M0	Stage IIC		76	TCGA-BF-AAP7	3E39C93E-CCAE-48D5-9B27-62DAE0E75C07	5	13	-28073	Not Applicable	0																		NOT HISPANIC OR LATINO	TCGA-BF-AAP7-F68903	24A35913-092D-4157-9BFC-D43043778B9E	23	Not Applicable	318	Not Available	TUMOR FREE	FEMALE	IV	Non-glabrous skin	YES	11	Not Available	Not Available	Not Available	AAP7
TCGA-FS-A1ZS	4526	Alive	T2	N0	M0	Stage I	Regional lymph node	54	TCGA-FS-A1ZS	31E94518-F6DD-4458-94D8-DDA3CC7A0831	1.15	13	-19813	Not Applicable	3031	interferon alpha	Stable Disease	7	Not Available	Not Available	Not Available	Not Available	Not Applicable	Not Available	Not Available	NO	Immunotherapy	Not Available	Not Available	Not Available	NO	2014	NOT HISPANIC OR LATINO	TCGA-FS-A1ZS-F62237	A3428134-0FE0-40A4-A88F-09B8091FC7B0	15	Not Applicable	4526	Not Available	WITH TUMOR	MALE	Not Available	Non-glabrous skin	Not Available	11	Not Available	Not Available	Not Available	A1ZS
[truncated: 12 more columns]

## Sheet: Sheet2
clinical feature of melanoma patients		470
Age at diagnosis(yr)	case,n(%)
<60	241
≥60	221
NA	8
Gender	290
Male	180
Female
T stage
T0	23
T1(a+b)	42
T2(a+b)	78
T3(a+b)	90
T4(a+b)	143
Tis	8
TX	47
NA	29
Pathologic stage
Stage 0	7
Stage I	77
Stage II	140
I/II NOS	14
Stage III	171
Stage IV	23
NA	38
Node status
N0	235
N1-3	178
Nx	36
NA	21
Metastasis
M0	418
M1	24
NA	28
NA:Not available
