# Supplementary material for: Identification of a five-miRNA signature predicting survival in cutaneous melanoma cancer patients
Source: PeerJ. 2019 Oct 22;7:e7831. doi: 10.7717/peerj.7831 (PMC6814066; doi:10.7717/peerj.7831)
Supplement: Supplemental Information 1 — (A) The data in folder A is downloaded from GEO GSE35579 and used to screen for differentially expressed genes in melanoma and nevi. (B) The data in folder B was downloaded from TCGA to obtain miRNA expression profiles and clinical features of melanoma patients. (C) The data in folder C is used to demonstrate the process of determining the relationship between the expression of differentially expressed genes and the clinical features of melanoma patients. (D) The data in folder D shows how to determine the prognostic relationship between five differentially expressed miRNAs and melanoma patients by SPSS software. (E) The data in folder E is downloaded from DAVID, which is used to perform miRNAs target gene GO and KEGG analysis. [file peerj-07-7831-s001.zip › B_TCGA data/miR.log2 transformed_TCGAmatrix.xlsx]

## Sheet: Sheet1
ENSG_IDs	TCGA-D3-A1Q5-06	TCGA-D9-A1JX-06	TCGA-FS-A1ZG-06	TCGA-EB-A5FP-01	TCGA-BF-A1PU-01	TCGA-FW-A3I3-06	TCGA-WE-A8JZ-06	TCGA-W3-AA1R-06	TCGA-EE-A3J4-06	TCGA-ER-A2NF-01	TCGA-D9-A1JW-06	TCGA-DA-A1I1-06	TCGA-D3-A8GN-06	TCGA-FS-A1ZE-06	TCGA-EE-A2MH-06	TCGA-ER-A3ET-06	TCGA-D3-A8GE-06	TCGA-DA-A1IC-06	TCGA-ER-A19O-06	TCGA-GN-A263-01	TCGA-DA-A95W-06	TCGA-D3-A8GQ-06	TCGA-DA-A1HV-06	TCGA-GN-A268-06	TCGA-EE-A29Q-06	TCGA-ER-A3ES-06	TCGA-ER-A3EV-06	TCGA-D3-A3CE-06	TCGA-D3-A51N-06	TCGA-EB-A85J-01	TCGA-DA-A3F2-06	TCGA-EB-A6R0-01	TCGA-ER-A19H-06	TCGA-FR-A8YC-06	TCGA-EE-A2MN-06	TCGA-WE-A8ZN-06	TCGA-ER-A193-06	TCGA-BF-A3DL-01	TCGA-WE-A8K1-06	TCGA-EE-A29N-06	TCGA-3N-A9WD-06	TCGA-BF-A9VF-01	TCGA-D3-A1Q1-06	TCGA-GN-A4U5-01	TCGA-FS-A4F8-06	TCGA-EE-A182-06	TCGA-D3-A8GC-06	TCGA-BF-AAP1-01	TCGA-ER-A42H-01
hsa-let-7a-1	12.9168	14.4153	13.1937	14.3817	14.9394	13.1137	13.8848	14.1804	15.0305	14.5764	14.0987	14.0712	13.6818	13.094	13.9805	14.619	14.634	14.3247	15.0156	13.6124	14.9413	13.2782	15.0362	12.5207	13.2859	15.3229	14.0637	13.6323	14.2099	13.0674	14.2783	12.9379	14.3373	14.9465	14.3406	14.3079	14.3955	15.5166	14.3356	13.9764	15.012	14.3258	12.4106	13.5765	13.6013	13.8196	14.1401	13.8363	14.327
hsa-let-7a-2	12.9302	14.4064	13.1901	14.3685	14.9341	13.1168	13.8912	14.1561	15.0247	14.5684	14.0934	14.0746	13.6747	13.094	13.9808	14.6239	14.6325	14.3218	15.0281	13.6096	14.9446	13.2852	15.0454	12.5253	13.2898	15.3281	14.0578	13.6338	14.2053	13.0494	14.2792	12.9536	14.3366	14.927	14.3382	14.3022	14.4021	15.5318	14.3376	13.9636	14.9964	14.3238	12.399	13.5649	13.5985	13.8208	14.125	13.8357	14.3321
hsa-let-7a-3	12.9446	14.4214	13.1908	14.399	14.9446	13.1619	13.8943	14.1816	15.0383	14.5663	14.1005	14.0855	13.6903	13.0871	13.987	14.6295	14.64	14.3407	15.0333	13.6048	14.9601	13.313	15.0426	12.5428	13.3211	15.3319	14.0684	13.6463	14.2182	13.071	14.2827	12.9305	14.3561	14.9311	14.3356	14.3216	14.4067	15.5352	14.3399	13.9752	15.0267	14.3385	12.4238	13.5701	13.6091	13.8207	14.1476	13.8592	14.3276
hsa-let-7b	13.4001	13.578	12.3723	14.5124	15.7175	11.4493	12.8546	14.4008	15.0439	14.3905	12.2486	14.4497	13.475	13.4525	14.8935	15.3246	14.7044	13.7402	15.1351	14.7488	14.0101	12.0021	14.7562	13.1796	14.3456	14.6035	14.7777	11.8781	15.5544	12.8469	14.6182	11.0378	13.5808	12.9528	12.8825	13.3667	14.0536	16.162	14.1056	13.9187	15.0288	13.9416	10.9684	14.1721	14.5729	15.5145	15.6168	13.2411	14.0403
hsa-let-7c	11.6628	7.78937	6.55173	11.0822	10.6317	10.3437	10.1995	9.93228	10.1903	12.1344	9.29991	10.4709	9.88524	9.88677	11.1649	11.3916	10.2082	11.3359	9.50339	11.2061	11.4949	7.6453	8.214	6.87896	9.21675	13.3028	11.1552	12.0753	9.60714	8.85504	11.8183	6.85705	12.0947	10.6838	9.38251	10.7898	11.5803	11.5909	11.0508	10.4361	13.2995	11.6454	10.3259	10.2973	9.75415	10.2401	7.73119	8.73616	12.3446
hsa-let-7d	9.07486	9.59804	10.1988	10.1837	9.44024	7.30505	9.18257	10.3215	10.7185	10.6313	9.41041	9.41768	10.0848	10.7046	11.0687	9.90451	9.94358	8.47466	10.1692	10.2049	10.2444	7.34382	10.5834	9.86258	9.94978	10.6291	10.798	7.75867	9.36498	10.4397	10.3658	7.49798	9.16648	9.12575	10.6127	9.96846	9.10255	11.3946	10.184	10.1288	10.2159	10.0662	6.84135	9.36849	10.6268	10.108	10.4489	9.99471	10.1629
hsa-let-7e	11.884	11.7648	10.3521	11.2591	12.5525	10.9759	12.327	11.9061	11.6642	10.6074	11.5373	11.9691	11.2128	8.75418	12.1165	11.8202	11.8517	10.6342	12.8768	11.4344	12.8237	10.0185	9.53301	9.55704	10.6821	11.7616	11.2262	11.0898	11.598	9.9923	10.9543	12.1885	11.7842	12.0843	11.2628	10.9601	11.7117	11.5784	11.481	10.0656	12.4173	12.1079	12.4573	10.8557	11.4271	10.2626	10.7845	10.3819	11.2168
hsa-let-7f-1	10.3269	11.8815	12.486	13.4354	13.1799	10.3142	12.8507	12.7081	13.446	12.874	14.1121	12.6275	11.2759	11.3788	11.8573	13.4694	13.0594	11.2177	14.0492	11.6934	12.9693	10.9454	13.4956	11.4311	10.7359	14.0591	12.6684	11.575	11.6764	12.5757	14.0906	10.1761	11.1721	13.1428	13.3716	14.2799	13.3789	15.1619	13.5708	12.5437	13.534	13.9828	9.29172	12.2036	11.5157	11.5845	12.2579	12.0876	13.3786
hsa-let-7f-2	10.3713	11.8783	12.4962	13.459	13.202	10.3278	12.8765	12.7504	13.4458	12.909	14.1241	12.634	11.3138	11.3924	11.8646	13.4813	13.0907	11.2466	14.0777	11.7173	12.9723	10.9503	13.5037	11.4678	10.7701	14.0699	12.7119	11.5835	11.6655	12.6188	14.0933	10.1817	11.208	13.1691	13.3923	14.2944	13.3973	15.1526	13.5799	12.5529	13.5614	13.9987	9.28159	12.1914	11.5664	11.6305	12.25	12.142	13.4031
hsa-let-7g	8.44589	9.4568	9.51435	10.1825	9.84726	7.79628	10.2608	11.3328	10.8945	10.2649	10.7112	9.44698	10.1617	10.789	10.5906	10.3525	9.71373	8.91565	9.81069	10.3022	10.084	8.35697	10.6567	10.564	10.0994	11.2164	10.4007	8.9619	9.74326	10.6021	9.78806	8.74768	8.99212	10.2278	10.4786	10.7571	10.4831	11.0363	11.0767	10.4601	10.7056	10.6974	7.42365	9.59682	10.2196	8.96886	9.75831	10.2299	10.8585
hsa-let-7i	9.00874	8.72673	10.4543	10.8835	10.0861	7.00488	9.74445	10.6369	9.9428	10.5039	11.6592	9.93157	9.72127	10.9465	10.6463	9.7658	9.9195	9.33457	10.3178	11.4434	9.13567	8.41271	10.4967	10.4715	10.1205	9.6412	9.99576	8.55479	10.9211	10.3152	9.30378	8.24457	8.79886	7.93671	10.488	10.1251	10.7854	12.2096	10.2952	10.7453	9.58379	10.8927	7.43284	10.0885	10.5372	10.4017	9.70735	8.95528	10.4285
hsa-mir-1-1	1.47988	0	0	2.09945	1.37802	1.19633	1.03469	1.43382	0	5.57705	0.696634	0.446714	0	0.831067	0	0.659833	0.973738	1.31643	0	1.73479	0	0.581843	0.468151	0.411055	0	5.37028	2.07336	0.742995	1.57057	0	0.818788	0	0.394501	0.833569	0	0.526199	5.34725	2.26598	0.90898	0	0	0.949025	0	0.287488	1.7582	0.655764	0.628973	0	1.0872
hsa-mir-1-2	2.0291	0	0	1.57108	1.54545	0.516539	0.378093	1.89631	0	5.81414	0.696634	0.78732	0	1.1167	0	0.195316	1.09706	1.4536	0	1.1138	0	1.57872	0.969629	0.730589	0	5.35635	2.58285	1.00753	0.989223	0	1.33791	0	0.394501	0.833569	0	0.910932	5.45683	2.01715	1.78977	0.908578	1.35931	1.16399	1.06798	0.527095	0.965768	0	0.628973	0.564705	1.0872
hsa-mir-100	15.5083	13.6897	9.01397	9.89453	13.4756	13.2608	11.1593	13.0159	15.1	11.8237	10.7505	13.527	13.8442	12.4636	12.7449	12.4498	14.318	14.1602	12.4012	10.4909	12.0188	12.218	15.7491	8.66235	14.5519	11.0593	12.1608	12.6997	15.7758	10.5981	10.815	12.8283	14.1904	14.8719	13.6659	11.0741	11.8441	9.93457	11.7923	13.3499	13.2283	10.0612	12.7543	12.3897	12.9041	11.3688	13.8847	12.9077	11.4568
hsa-mir-101-1	11.567	11.7725	11.075	10.9239	10.7597	11.3678	12.7374	11.2098	12.6149	11.479	10.5228	13.3286	9.28458	10.7931	10.6861	12.3174	11.0474	11.5616	7.48362	8.60022	11.7982	9.69367	11.9797	11.5372	11.286	13.5563	11.1853	11.2183	11.3474	9.57895	10.4549	9.5696	12.4052	12.6263	11.35	11.8327	12.5434	10.0312	11.7957	12.1109	10.863	10.26	10.7695	11.592	11.6307	8.71202	11.4213	9.10714	12.7042
hsa-mir-101-2	11.5821	11.7961	11.0482	10.9531	10.75	11.3694	12.7556	11.1892	12.6213	11.4961	10.5519	13.3347	9.28281	10.8429	10.64	12.3556	11.0749	11.5571	7.57241	8.56184	11.8448	9.68934	11.9835	11.5298	11.3184	13.5647	11.1932	11.2121	11.3299	9.58862	10.5343	9.58564	12.3931	12.6076	11.3334	11.9241	12.6229	9.91534	11.8062	12.1295	10.8954	10.2446	10.7664	11.6217	11.6684	8.75108	11.4011	9.09075	12.7011
hsa-mir-103a-1	14.1614	14.5057	15.4215	15.5778	14.2923	15.4109	14.6028	14.7783	14.1591	14.3643	15.2259	13.841	15.1404	14.496	13.5953	12.3303	14.4957	14.452	14.4494	14.4639	15.4198	14.7513	13.4873	14.4915	14.447	13.3192	13.8364	15.3091	14.2438	15.3125	13.0514	15.8311	13.3273	14.2441	14.771	15.9854	14.8121	13.0952	14.5619	13.5276	14.6377	14.3605	15.0152	14.8435	14.3019	13.9038	14.722	14.6639	14.7666
hsa-mir-103a-2	14.162	14.5059	15.4243	15.5822	14.3055	15.4149	14.606	14.781	14.1757	14.3616	15.2259	13.8404	15.1439	14.4966	13.5982	12.3459	14.4955	14.4562	14.4494	14.4681	15.416	14.7591	13.4998	14.4892	14.4428	13.3164	13.8566	15.316	14.2526	15.3079	13.0646	15.8302	13.3332	14.2397	14.776	15.9834	14.8131	13.1068	14.5683	13.5443	14.6312	14.3471	15.0103	14.8347	14.3212	13.8865	14.7248	14.6727	14.7514
hsa-mir-103b-1	0	0	0	0	0	0	0	0	0	0	0	0	0	0	0	0	0	0	0	0	0	0	0	0	0	0	0	0	0	0	0	0	0	0	0	0	0	0	0	0	0	0	0	0	0	0	0	0	0
hsa-mir-103b-2	0	0	0	0	0	0	0	0	0	0	0	0	0	0	0	0	0	0	0	0	0	0	0	0	0	0	0	0	0	0	0	0	0	0	0	0	0	0	0	0	0	0	0	0	0	0	0	0	0
hsa-mir-105-1	10.6439	9.09673	6.43854	8.26151	0.713385	9.431	9.38394	9.31761	1.33343	0.395934	0.389963	8.56994	8.98392	1.35502	9.33977	10.2831	0.524211	1.4536	1.86818	3.23881	9.99212	7.66486	8.99075	9.00825	9.32087	1.48001	8.27659	10.9963	8.84878	0.893163	1.71886	11.0699	10.4216	8.55613	0.871804	0	0.470424	1.71628	9.00644	2.96315	1.35931	3.13006	1.97233	9.28375	2.11632	0	9.08215	9.08503	0
hsa-mir-105-2	10.635	9.098	6.30139	8.3131	1.18859	9.45421	9.40354	9.34051	1.00959	0.395934	0.389963	8.51279	8.97295	1.89782	9.3043	10.2955	0	1.4536	1.71019	3.44564	9.9785	7.68415	8.95498	8.89293	9.32249	1.48001	8.21041	10.9842	8.84775	0.893163	1.33791	11.0475	10.3932	8.44721	1.62053	0.910932	1.02009	0	9.09107	2.87964	0	3.22884	1.49953	9.31055	0.965768	1.10494	9.21012	9.11152	0.643678
hsa-mir-106a	4.24732	7.94561	2.41307	3.15139	5.60448	8.43219	4.82098	6.94856	7.23816	4.39595	7.76574	2.13336	5.54303	3.37128	3.75435	4.61388	1.26428	3.99139	4.78173	2.64125	3.07791	6.74559	6.37562	6.09971	3.3698	5.68661	4.09113	8.14597	2.7186	6.91903	1.33791	9.28315	4.91874	4.12299	2.30517	2.65112	5.66846	3.22983	8.30824	7.57179	4.70321	0.949025	5.43956	7.35719	6.05067	2.48635	3.50879	8.48349	6.84029
hsa-mir-106b	10.5194	10.1919	10.1706	10.0425	9.42488	11.0627	9.84423	11.1663	11.0394	9.13647	8.25583	9.46413	9.50309	10.0074	11.5246	9.50415	8.57582	10.1636	11.1801	10.3049	10.2127	11.0822	10.355	10.5737	9.51819	9.89877	10.6496	10.4171	8.62107	10.2995	8.39715	10.5906	11.4182	10.3495	8.82439	10.0794	9.6234	9.56389	10.0587	10.4715	8.44854	11.4527	10.314	9.43159	10.0393	10.62	9.52033	11.0722	10.7991
hsa-mir-107	6.46557	7.65196	6.81119	7.17567	6.92948	7.75662	6.74034	7.25535	8.62177	7.24445	7.84318	7.5951	6.93709	6.45711	6.8723	7.04661	6.46543	7.72388	6.15852	6.79458	7.88273	6.42536	7.02015	7.0996	6.75036	8.11158	8.12639	7.0017	5.74253	7.97335	5.95684	7.79672	7.38413	7.44163	6.7334	7.77968	7.23069	8.52758	7.24928	6.99475	6.45766	7.24852	6.89993	6.70015	6.2803	6.47645	7.17712	6.84877	7.3778
hsa-mir-10a	14.5905	15.9663	15.0592	13.949	13.3589	14.4726	13.336	13.7393	12.0179	12.5226	14.1553	14.1669	16.1038	15.4692	13.2514	14.5053	15.4894	14.2848	15.3719	13.8286	14.1589	14.9044	15.4337	15.2436	13.7247	15.702	14.6989	14.4898	13.9228	15.0511	13.7925	13.2132	15.919	15.1846	15.3298	13.7572	12.9402	13.2487	12.9811	13.8454	10.6975	13.9228	15.7098	14.0042	14.346	13.423	12.4606	15.1294	14.9609
hsa-mir-10b	17.7621	16.7235	16.8226	15.6635	16.3161	16.0564	17.2865	15.044	16.234	15.9976	14.4192	14.9507	16.0354	17.5252	15.4293	15.5413	17.9711	15.677	14.4488	16.1622	15.8212	14.4951	15.2432	16.8268	16.9508	16.3601	15.8663	16.4157	15.0143	16.494	14.9075	14.5965	16.7656	13.7908	15.705	14.3972	14.7319	15.364	14.876	15.8196	15.1454	15.2873	17.4447	16.031	17.4137	15.0347	14.134	16.2557	16.473
hsa-mir-1178	0	0	0	0	0	0	0	0	0	0	0	0	0	0	0	0	0	0	0	0	0	0	0	0	0	0	0	0	0	0	0	0	0	0	0	0	0	0	0	0	0	0	0	0	0	0	0	0	0
hsa-mir-1179	1.06587	0.787778	0	0.409848	0	0.516539	0.201397	0.422581	0.325772	0.211507	0	0.446714	0	0	0	0.786492	0.336727	0.320096	0	0	0	4.21994	0.468151	0	0.442683	0	0	0.224549	0.72835	0	0	0	0.95863	0	0	0	1.02009	0	0	0.729353	0	0	0	0.287488	0.562231	0.655764	0	0.309808	0
hsa-mir-1180	6.3855	7.12039	5.8488	6.85378	5.70961	5.83207	5.17814	5.28969	5.77366	4.38509	4.25583	6.6485	4.53837	4.53615	6.88366	5.13213	6.10486	6.57588	5.8811	6.30906	6.50977	4.57597	6.63409	6.14073	7.97334	5.14561	6.8949	5.28143	5.73366	5.53711	3.72495	7.48003	7.51143	4.05674	3.39841	4.37892	4.57737	6.45719	4.25406	5.84747	5.01402	6.14553	8.37725	5.17239	4.74059	8.04743	5.21205	5.77235	3.80044
hsa-mir-1181	0.261598	0.312825	0.478483	0	0.400346	1.65654	0.201397	0.749017	1.33343	0	0.271313	0.164757	0.821143	0.474566	1.51152	0.195316	0.121186	0.995416	0.463279	0.905441	0.846042	1.80066	1.44626	1.40506	0.780947	0.483023	1.65035	0.224549	0	0	0.818788	0.921711	1.67871	0	1.02676	0.910932	0.329997	2.47813	1.03792	1.94519	0.834155	0	1.29983	0.527095	0	0.655764	0	0.781257	1.7001
hsa-mir-1182	0	0	0	0	0	0	0	0	0	0	0	0	0	0	0	0	0	0	0	0	0	0	0	0	0	0	0	0	0	0	0	0	0	0	0	0	0	0.817181	0	0	0	0	0	0	0	0	0	0	0.643678
hsa-mir-1183	0	0	0	0	0	0	0	0	0	0	0	0	0	0	0	0	0	0	0	0	0	0	0	0	0	0	0	0	0	0	0	0	0	0	0	0	0	0	0	0	0	0	0	0	0	0	0	0	0
hsa-mir-1184-1	0	0	0	0	0	0	0	0	0	0	0	0	0	0	0	0	0	0	0	0	0	0	0	0	0	0	0	0	0	0	0	0	0	0	0	0	0	0	0	0	0	0	0	0	0	0	0	0	0
hsa-mir-1184-2	0	0	0	0	0	0	0	0	0	0	0	0	0	0	0	0	0	0	0	0	0	0	0	0	0	0	0	0	0	0	0	0	0	0	0	0	0	0	0	0	0	0	0	0	0	0	0	0	0
hsa-mir-1184-3	0	0	0	0	0	0	0	0	0	0	0	0	0	0	0	0	0	0	0	0	0	0	0	0	0	0	0	0	0	0	0	0	0	0	0	0	0	0	0	0	0	0	0	0	0	0	0	0	0
hsa-mir-1185-1	0	0	0	0	0.214015	0	0	0.749017	0	0	0	0	0	0	0	1.1109	1.82426	0.320096	0	0	0	0.995318	0	0.411055	0.780947	0.483023	1.47642	0	0	0	0	0	0.95863	0	0	0.526199	0.715918	0.817181	0.434121	0	0	0.696331	0	0	0.562231	0	0	0.781257	0
hsa-mir-1185-2	0	0	0	0	0	0	0	0	0	0.211507	0	0.446714	0	0	0	0	0.690109	0	0	0	0	0	0	0	0	0	0	0	0	0	0	0	0	0	0	0	0	0	0	0	0	0	0	0.287488	0	0	0	0	0.643678
hsa-mir-1193	0	0	0	0.409848	0.214015	0	0	0	0	0	0	0	0	0	0	0.367315	0.232979	0	0	0.368533	0	0	0.252981	0	0	0	0.439906	0	0	0	0	0	0	0	0	0.526199	0	0	0	0	0	0	0	0	0	0	0	0	0
hsa-mir-1197	0	0	0	0	0.214015	0	0.378093	0	0	0.211507	0	0.164757	0	0	0	0	1.59238	0	0	0.368533	0	0	0.252981	0	1.05477	0	0	0.418809	0	0	0	0	1.36314	0	0	0	0.470424	0	0.233327	0	0	0	0	0	0	0	0	0	0
hsa-mir-1199	0	0	0	0	0	0	0	0	0	0	0	0	0	0	0	0	0.121186	0	0	0	0	0	0	0	0	0	0	0	0	0	0	0	0	0	0	0	0	0	0	0	0	0	0	0	0	0	0	0	0
hsa-mir-1200	0	0	0	0	0	0	0	0	0	0	0	0	0	0	0	0	0	0	0	0	0	0	0	0	0	0	0	0	0	0	0	0	0	0	0	0	0	0	0	0	0	0	0	0	0	0	0	0	0
hsa-mir-1202	0	0	0	0	0	0	0	0	0	0	0	0	0	0	0	0	0	0	0	0	0	0	0	0	0	0	0	0	0	0	0	0	0	0	0	0	0	0	0	0	0	0	0	0	0	0	0	0	0
hsa-mir-1203	0	0	0	0	0	0	0	0	0	0	0	0	0	0	0	0	0	0	0	0	0	0	0	0	0	0	0	0	0	0	0	0	0	0	0	0	0	0	0	0	0	0	0	0	0	0	0	0	0
hsa-mir-1204	0	0	0	0	0	0	0	0	0	0	0	0	0	0	0	0	0	0	0	0	0	0	0	0	0	0	0	0	0	0	0	0	0	0	0	0	0	0	0	0	0	0	0	0	0	0	0	0	0
hsa-mir-1205	0	0	0	0	0	0	0	0	0	0	0	0	0	0	0	0	0	0	0	0	0	0	0	0	0	0	0	0	0	0	0	0	0	0	0	0	0	0	0	0	0	0	0	0	0	0	0	0	0
hsa-mir-1206	0	0	0	0	0	0	0	0	0	0	0	0	0	0	0	0	0	0	0	0	0	0	0	0	0	0	0	0	0	0	0	0	0	0	0	0	0	0	0	0	0	0	0	0	0	0	0	0	0
hsa-mir-1207	0	0	0	0	0	0	0	0	0	0	0	0	0	0	0	0	0	0	0	0	0	0	0	0	0	0	0	0	0	0	0	0	0	0	0	0	0	0	0	0	0	0	0	0	0	0	0	0	0
hsa-mir-1208	0	0	0	0	0	0	0	0	0	0	0	0	0	0	0	0	0	0	0	0	0	0	0	0	0	0	0	0	0	0	0	0	0	0	0	0	0	0	0	0	0	0	0	0	0	0	0	0	0
hsa-mir-122	1.57921	0	0	0	0	0	0.201397	0.422581	0	0	0.142025	0	0	0	0	0	0	0	0.463279	0.368533	0	0	0.252981	1.21327	0.442683	0.261633	0	0.224549	0.409659	0	0	0.533245	0	0	0.272008	0	0.174414	0	0	0.729353	0	0	0	0	0.562231	1.10494	0	0.309808	0
hsa-mir-1224	0.844164	0	0	0	0	0	0.201397	0	0	0.211507	0	0.164757	0.821143	0	0	0.520975	1.09706	0.581908	0	0	0.340111	0.581843	0	0.730589	0.442683	0	1.94566	0	0.409659	1.44068	0.818788	0	0	0.833569	0	0	0.470424	0	0.233327	0.286051	2.04658	0	0	0	2.26676	0	0	0	0
hsa-mir-1225	0	0.312825	0	0	0	0	0.677392	0.422581	0	0.211507	0	0	0	0	1.256	0	0	0	0	0.368533	0.340111	0	0.468151	0.411055	0.780947	0.483023	0	0	0.72835	0	0	0	0.703965	1.3585	0.272008	0	0	0	0	0.286051	0	0	1.06798	0	0	0	0	0.309808	1.42595
hsa-mir-1226	1.95706	3.2441	1.74832	2.09945	1.69544	2.28531	2.95262	1.75799	2.60091	1.68282	2.27136	2.2843	2.91032	1.55949	3.89563	1.1109	1.41411	3.45109	2.36888	2.49994	3.03176	1.31631	2.21465	1.98802	3.03256	2.13099	2.07336	2.63709	1.72185	0	0	3.10468	3.65947	1.74255	1.71473	2.02889	1.61169	0	1.78977	1.77074	2.29692	3.4497	4.58656	1.68038	1.7582	2.15468	2.0972	2.27282	1.42595
hsa-mir-1227	0.13672	0.447005	0	0	0.214015	1.19633	0	0	0	0	0.389963	1.1439	0	0.831067	1.256	0.195316	0.121186	0.803427	0	0	0	0.320057	0	0	0.442683	0	0.439906	0	0	0	0	0.533245	0.703965	0	0	0	0	0	0.434121	0.729353	0	0.696331	0.44943	0	0	0	0.628973	0	0
hsa-mir-1228	0.261598	2.48559	1.56871	1.2105	1.62239	1.44471	1.63104	1.75799	2.01436	0.839544	0.389963	2.91318	1.8812	0.474566	2.49257	2.01595	1.92757	1.57885	2.81941	2.16751	1.87127	0.995318	1.10434	2.30915	2.0814	0.261633	1.65035	0.418809	2.78883	1.44068	3.1109	2.45202	4.46406	0	1.2942	1.46494	1.93626	0	2.17341	2.64689	1.35931	1.92285	3.11695	2.60212	0.965768	2.33003	0	1.54416	1.0872
hsa-mir-1229	1.258	1.49366	0.478483	0.728654	1.28641	2.40741	2.37705	1.43382	1.47163	0.559434	1.88354	0.682472	1.34119	0.831067	1.51152	0.659833	0.609543	2.16279	0.463279	1.45745	0.846042	0.803343	0.821032	1.40506	1.81308	0.261633	0.439906	0.418809	0.409659	0	0	3.02767	2.25515	0	1.41137	0.910932	0.470424	0	1.55138	0.908578	0.834155	1.79972	2.32783	1.07215	0	2.48635	2.42538	1.136	0
hsa-mir-1231	0.261598	0.787778	0	0.409848	0	0	0	0	0	0	0	0	0	0	0	0	0.336727	0.320096	0.463279	0.368533	0	0.581843	0	0	0	0	0	0.224549	0.409659	0	0	0	0	0	0.272008	0	0	0	0	0	0	1.16399	0	0	0.965768	1.10494	0.628973	0	0
hsa-mir-1233-1	0	0	0	0.409848	0	0	0	0	0	0	0	0	0	0	0	0	0	0	0	0	0	0	0	0	0	0	0	0	0	0	0	0	0	0	0	0	0	0	0	0	0	0	0	0	0.562231	0	0	0	0
hsa-mir-1233-2	0	0	0	0	0	0	0	0	0	0	0	0	0	0	0	0	0	0	0	0	0	0	0	0	0	0	0	0	0	0	0	0	0	0	0	0	0	0	0	0	0	0	0	0	0	0	0	0	0
hsa-mir-1234	0	0.447005	0	0	0.400346	0.516539	0	0	0.591364	0	0	0.164757	0	0	0.548711	0	0.121186	0.803427	0	0.368533	0	0	0.252981	0	0.442683	0	0	0.224549	0.409659	0	0	0	0.703965	0.833569	0	0	0	0	0	0	0	0.389775	0.791607	0	0	0	0	0	1.0872
hsa-mir-1236	0	0.447005	0	0.409848	0	0.516539	0	0	0	0.559434	0	0	0	0	0.548711	0.195316	0	0	0	0.661821	0.340111	0	0.821032	0	0	0	0.439906	0	0	0	0	0.533245	0.394501	0	0	0	0	0	0	0.286051	0	1.16399	0	0	0	0	0	0	0
hsa-mir-1237	0	0	0	0	0	0	0.378093	0	0	0.395934	0.142025	0.446714	0	0	0.548711	0.195316	0	0	0	0.368533	0	0	0	0	0	0	1.27862	0	0	0.893163	0	0	0.95863	0	0	0	0	0	0	0	0	0	0	0	0	0.655764	0	0	0
hsa-mir-1238	0.582089	0	0	0	0	0	0.201397	0	0.325772	0	0.142025	0	0	0	0	0	0.336727	0	0	0	0	0	0	0.411055	0	0	0.439906	0.742995	0	0	0	0	0.394501	0	0.272008	0.526199	0	0	0	0	0	0.389775	0	0	0	0	0	0.309808	0
hsa-mir-124-1	0	0	0	0	0	0	0	0	0	0	0	0	0	0	0.548711	0.520975	0	0	0	0	0	0	0	0	0	0	1.04932	0	0	0	1.71886	0	0	0	0	0	0	0	0	0	0	0	0	0	0	0	0	0	0
hsa-mir-124-2	0.13672	0	0	0	0	0	0	0	0.325772	0	0	0	0	0	0	0	0	0	0	0	0	0	0	0	0	0	1.47642	0	0	0	1.71886	0	0	0	0	0	0	0	0	0	0	0	0	0	0	0	0	0	0
hsa-mir-124-3	0	0	0	0	0	0	0	0	0.325772	0	0	0	0	0	0.548711	0.520975	0	0	0	0	0	0	0	0	0	0	1.94566	0	0	0	1.71886	0	0	0	0	0	0	0	0	0	0	0	0	0	0	0	0	0	0
hsa-mir-1243	0.376523	0.312825	1.56871	0.728654	0.970464	0.516539	1.55952	1.60499	1.18058	0.559434	0.696634	2.09302	1.34119	1.73855	0	1.66659	0.609543	1.31643	0.813397	0.661821	0.846042	1.57872	1.22754	2.10319	1.65754	0	1.27862	0.224549	0.989223	0	0	1.22746	0	0	1.41137	0.526199	0.329997	0	1.46228	0.908578	0.834155	2.41756	1.06798	0	0	1.95503	0.628973	0.969507	1.0872
hsa-mir-1244-1	0	0	0	0	0	0	0	0	0	0.211507	0	0	0	0	0	0	0	0	0	0	0	0	0	0	0	0	0	0	0.409659	0	0	0	0	0	0	0	0	0	0	0	0	0	0	0	0	0	0	0	0
hsa-mir-1244-2	0	0	0	0	0	0	0	0	0	0	0	0	0	0	0	0	0	0	0	0	0	0	0	0	0	0	0	0	0	0	0	0	0	0	0	0	0	0	0	0	0	0	0	0	0	0	0	0	0
hsa-mir-1244-3	0	0	0	0	0	0	0	0	0	0	0	0	0	0	0	0	0	0	0	0	0	0	0	0	0	0	0	0	0	0	0	0	0	0	0	0	0	0	0	0	0	0	0	0	0	0	0	0	0
hsa-mir-1244-4	0	0	0	0	0	0	0	0	0	0	0	0	0	0	0	0	0	0	0	0	0	0	0	0	0	0	0	0	0	0	0	0	0	0	0	0	0	0	0	0	0	0	0	0	0	0	0	0	0
hsa-mir-1245a	0.921914	0.164875	0.478483	1.72239	1.76497	0	1.55952	0.749017	0.325772	1.17835	0.696634	0.312613	2.38334	2.17169	0.548711	1.29264	2.33083	2.24068	0.463279	3.36643	2.31841	0.581843	0	0	1.65754	0	0	0.58999	1.21007	0	1.71886	0.921711	0.95863	0	0	2.31068	1.10873	2.01715	2.80084	1.67491	0.834155	1.16399	0	1.34687	1.28075	2.48635	0.628973	1.54416	0
hsa-mir-1245b	0	0	0	0	0	0	0	0	0	0	0.271313	0.312613	0	0	0	0	0.524211	0	0	0	0	0	0	0	0	0	0	0	0	0	0	0	0	0	0	0	0	0	0.233327	0	0	0	0	0	0	0	0	0	0
hsa-mir-1246	0	0.447005	0	0	0	0.516539	0	0.422581	0	0	0	0.164757	0	0	0.548711	2.16331	0	0	1.09492	0	0	0	0	0	0	0	0.776553	0	0	0.893163	0.818788	0	0.703965	0.833569	0	0.526199	0	0	0	0	0.834155	0	0	0	0	0	0	0	0
hsa-mir-1247	2.45237	0.312825	0.478483	0.728654	4.00286	3.92668	4.61591	2.24597	2.4751	3.10082	1.92343	3.65694	5.1185	2.68997	6.04989	5.3008	0.766412	5.44224	4.5909	3.6601	0.615141	1.16472	5.66226	0.992024	3.68384	0	3.86271	2.42726	4.30138	0.893163	4.87111	0.533245	3.54752	0.833569	2.58007	2.17665	5.45683	4.26956	4.922	4.85054	5.93726	3.36537	0.44943	2.10691	8.273	4.19089	1.06552	4.87116	1.93037
hsa-mir-1248	1.71645	3.65794	2.78642	4.64293	2.1757	3.26459	2.41806	4.74763	3.33915	3.49356	2.69667	2.63274	2.27322	3.62006	4.79915	3.27776	1.21066	3.31367	2.36888	4.08807	2.53241	2.0803	4.18983	3.20812	4.07054	2.6252	2.89089	2.33396	5.6976	4.7397	2.01995	1.22746	3.95107	4.51718	4.01316	1.86425	3.01218	3.44698	1.7146	3.49915	2.86047	3.6412	3.74707	1.77637	2.11632	2.48635	6.63464	2.34262	6.57694
hsa-mir-1249	1.91964	1.87323	1.36351	2.85646	2.53539	2.28531	2.57138	2.24597	2.77119	3.07402	2.07281	2.13336	2.67076	2.29131	4.28622	2.20926	3.1937	3.20127	2.36888	4.11255	3.36526	1.69395	2.94642	2.64951	3.51283	2.31519	4.65782	3.59874	2.98109	5.88978	1.33791	2.04623	4.26606	2.04557	1.2942	5.17833	1.83597	1.71628	3.12498	3.2559	3.48241	2.23948	3.62416	3.08703	2.40298	4.6202	2.42538	3.6979	0.643678
hsa-mir-1250	0.674838	0.312825	0	2.56759	0	0	0	0	0	0.211507	0	0.164757	0.821143	0	0	0.659833	1.26428	0.581908	0	2.16751	0.615141	0	0	0.411055	1.05477	0	1.27862	0	0.409659	0	0	0	0	0	0	0	0	2.26598	0.233327	0.286051	0.834155	0.696331	0	0	0	0	0	0	0
hsa-mir-1251	0.376523	0	0	0	0	0	0.378093	0	0	0	0	0	0	0	0	0.195316	0	0	0.463279	0	0	0	0	0	0	0	0	0	0	0	0	0	0	0.833569	0	0	0	0	0	0	0	0	0	0	0	0.655764	0	0	0
hsa-mir-1252	0	0	0	0	0	0	0	0	0	0	0	0	0	0	0	0	0	0	0	0	0	0.581843	0	0	0	0	0	0	0	0	0	0	0	0	0	0	0	0	0	0	0	0	0	0	0	0	0	0	0
hsa-mir-1253	0	0	0	0	0	0	0	0	0	0	0	0	0	0	0	0	0	0	0	0	0	0	0	0	0	0	0	0	0	0	0	0	0	0	0	0	0	0	0	0	0	0	0	0	0	0	0	0	0
hsa-mir-1254-1	0.761984	1.06324	0	1.57108	0.400346	1.65654	1.03469	2.02251	1.33343	1.36679	0.696634	0.569404	1.54449	1.55949	1.256	1.01066	0.336727	0.581908	1.09492	1.1138	1.3758	0.995318	1.80392	3.72218	2.50301	0.674916	1.04932	1.33096	1.21007	0.893163	0	1.69417	0.95863	0	0.272008	0	0.470424	0.817181	0.767378	1.06798	0.834155	2.03629	0.791607	0.912305	0.965768	0	1.40021	0.309808	0.643678
hsa-mir-1254-2	0.674838	1.06324	0	2.09945	1.08364	0.896108	1.03469	1.60499	1.33343	0.961536	1.5171	0.312613	1.34119	0.831067	0.945275	0.195316	0.232979	0.995416	1.09492	1.96731	1.04503	1.16472	1.44626	3.57031	1.81308	0.674916	1.04932	1.81811	1.57057	0	0	2.04623	0.703965	0.833569	0.500776	0	0.329997	0.817181	0.90898	0.729353	1.74349	1.66509	1.67492	0	1.28075	0	1.90007	0.781257	0.643678
hsa-mir-1255a	0.376523	0	1.12422	1.85932	0	0	0.806577	0.422581	0.325772	0.559434	0.696634	0.682472	1.72265	0.474566	1.256	1.45402	0.433512	0.803427	0	1.1138	0.615141	1.31631	0.655354	1.72579	0.780947	0	1.94566	0.58999	0	0	0	0	0.394501	1.3585	0.698185	0.526199	0.174414	0	1.55138	0	0	0.389775	0.44943	0.287488	0.965768	1.44697	0.628973	0.781257	0
hsa-mir-1255b-1	0	0	0	0	0	0	0	0	0	0	0	0	0	0	0	0	0	0	0	0	0	0	0	0	0	0	0	0	0	0	0	0	0	0	0	0	0	0	0	0	0	0	0	0	0	0	0	0	0
hsa-mir-1255b-2	0	0	0	0	0	0	0	0	0	0	0	0	0	0	0	0	0	0	0	0	0	0	0	0	0	0	0	0	0	0	0	0	0	0	0	0	0	0	0	0	0	0	0	0	0	0	0	0	0
hsa-mir-1256	0.376523	0.164875	0	0	0	0	0	0	0	0	0	0.164757	0	0.474566	0	0.195316	0	0	0	0.368533	0.340111	0.803343	0.655354	0.411055	0	0	0	0	0	0	0	0	0.394501	0.833569	0	0	0.329997	0	0	0	0	0.389775	0	0	0	0	0	0	0
hsa-mir-1257	0	0	0	0	0	1.65654	0	0	0	0	0	0.164757	0	1.1167	0	0	0	0	0	0.368533	0	0	0	0.730589	0	0	0.776553	0.418809	0	0	0	0	0	0	0	0	0	0	0	1.46173	0	0	1.06798	0	0	0	0	0.564705	0
hsa-mir-1258	0	0	0	0	0	0	0.201397	0	0	0.559434	0	0.88506	0	1.1167	0	0	0	0	0	0	0	0	0.468151	0.992024	0	0	0.439906	0.418809	0	0	0	0	0.95863	0	0.272008	0	0.174414	0	0.233327	0.286051	1.74349	0	0	0	1.94834	0	0	0	0
hsa-mir-125a	12.366	10.2063	9.65963	10.071	11.1836	10.3259	10.9763	10.7231	9.84763	10.469	9.97893	9.36492	10.5345	8.93726	11.4941	10.6559	10.2402	9.79536	11.5923	11.0128	10.776	10.3512	7.95565	8.67637	11.2803	10.3434	9.68684	10.7615	11.0803	9.42193	8.34726	11.5318	10.0735	10.5098	11.2195	9.35736	10.0019	8.82771	10.2428	9.04672	11.0392	10.1414	11.7671	10.0873	11.5027	10.6088	10.2535	9.64665	9.83546
hsa-mir-125b-1	11.3329	11.0322	5.59076	7.76713	8.80049	10.447	7.40801	8.17279	9.81717	9.40124	6.74757	9.91593	10.4646	8.39219	9.22173	8.42205	10.4619	9.76314	8.08614	9.3222	11.7227	9.36839	9.91337	5.63777	9.81132	9.38476	7.80621	10.9111	10.8948	6.52149	7.61886	8.57235	11.5428	9.22336	10.5032	8.20676	9.19148	8.64482	8.55713	9.42547	10.3007	8.17266	11.2083	9.11558	9.53812	8.0754	7.61937	9.13813	8.56984
hsa-mir-125b-2	11.3464	11.0356	5.555	7.85778	8.82614	10.4633	7.50876	8.30131	9.83047	9.52296	6.85461	9.9371	10.5059	8.43666	9.29477	8.44444	10.4784	9.85888	8.18143	9.31497	11.7645	9.37811	9.91337	5.62818	9.7945	9.75413	8.02538	11.0063	10.8585	6.89845	7.96601	8.65629	11.5572	9.23277	10.5192	8.21105	9.25689	8.61989	8.66838	9.51986	10.3361	8.3422	11.2267	9.09885	9.61291	8.01891	7.72002	9.04438	8.74266
hsa-mir-126	11.6517	10.8128	9.83883	11.0084	10.4161	9.52589	11.0376	11.9009	8.90019	11.2498	10.1916	10.0954	11.0647	11.5175	11.414	10.6537	11.3276	11.7009	7.55798	12.5904	10.058	11.1944	10.8265	10.7684	11.6995	8.7024	11.6155	10.8404	10.0886	10.8916	8.47664	10.019	11.3652	10.2768	9.48382	9.99172	10.6016	8.05616	11.4966	12.3543	11.9928	9.78199	9.93528	10.3626	13.6623	10.691	10.4381	11.2977	11.4214
hsa-mir-1260a	0	0	0	0	0	0	0	0	0.325772	0	0	0.569404	0.46822	0	0.548711	0	0	0	0	0	0	0	0	0	0	0	0	0	0	0	0	0	0	0	0	0	0	0	0	0	0	0	0	0	0	0	0	0	0
hsa-mir-1260b	0	0	0	0	0	0.516539	0	0	0	0.395934	0	0	0.46822	0	0	0.520975	0	0	0	0.368533	0.340111	0.320057	0.252981	0	0	0.995791	0	0	0	0	0	0.533245	1.52953	0	0	0	0.329997	1.33567	0	0.286051	0	0	0	0	0.562231	0	0	1.136	0
hsa-mir-1261	0	0	0	0	0	0	0	0	0	0	0	0	0	0	0	0	0	0	0	0	0	0	0	0	0	0	0	0	0	0	0	0	0	0.833569	0	0	0	0	0	0	0	0	0	0	0	0	0	0	0
hsa-mir-1262	1.57921	2.32056	0.478483	2.78949	0.713385	0.896108	0.806577	1.89631	2.33725	1.53345	0.389963	1.2938	2.15401	2.40177	2.23334	3.47875	1.71298	0.995416	1.86818	0	2.31841	1.80066	2.71333	3.4449	1.05477	2.31519	2.58285	0.881319	1.85877	2.8075	0	0.533245	2.3472	1.3585	1.62053	1.86425	0.470424	3.80254	0.434121	1.67491	2.04658	2.33126	3.28866	1.21604	0.562231	1.72325	3.7029	2.94621	2.30339
hsa-mir-1263	0	0	0	0	0	0	0	0	0	0	0	0	0	0	0	0	0	0	0	0	0	0	0	0	0	0	0	0	0	0	0	0	0	0	0	0	0	0	0	0	0	0	0	0	0	0	0	0	0
hsa-mir-1264	0	0	0	0	0	0	0	0	0	0	0	0	0	0	0	0	0	0	0	0	0	0	0	0	0	0	0	0	0	0	0	0	0	0	0	0	0	0	0	0.729353	0	0	0	0	0	0	0	0	0
hsa-mir-1265	0	0	0	0	0	0	0	0	0	0	0	0	0	0	0	0	0	0	0	0	0	0	0	0	0	0	0	0	0	0	0	0	0	0	0	0	0	0	0	0	0	0	0	0	0	0	0	0	0
hsa-mir-1266	3.87947	1.22142	2.18253	4.8043	1.95547	3.6581	2.57138	1.01505	1.59774	1.94191	1.0247	0.682472	2.91032	3.62006	2.71223	1.45402	0.973738	0.803427	3.43902	1.73479	0.340111	0.803343	3.83036	3.40055	3.7623	1.99368	2.07336	3.2865	0.72835	1.44068	1.71886	4.0958	3.46775	3.91433	1.51974	1.46494	2.07472	4.26956	3.94435	2.1008	3.75756	1.16399	0	2.24754	2.64202	1.10494	2.0972	0.781257	1.42595
hsa-mir-1267	0	0	0	0	0	0	0	0	0	0	0	0	0	0	0	0	0.121186	0	0	0	0	0	0	0	0	0	0	0	0	0	0	0	0	0	0	0	0	0	0	0	0	0	0	0	0	0	0	0	0
hsa-mir-1268a	0	0	0	0	0	0	0	0	0	0	0	0	0	0	0	0	0	0	0	0	0	0	0	0	0	0	0	0	0	0	0	0	0	0	0	0	0	0	0	0	0	0	0	0	0	0	0	0	0
hsa-mir-1268b	0	0	0	0	0	0	0	0	0	0	0	0	0	0	0	0	0	0	0	0	0	0	0	0	0	0	0	0	0	0	0	0	0	0	0	0	0	0	0	0	0	0	0	0	0	0	0	0	0
hsa-mir-1269a	2.37154	12.2517	8.53862	1.98438	0	9.38343	2.41806	9.03738	1.59774	1.36679	1.35151	10.9455	10.5338	2.17169	9.47069	0.786492	1.85952	2.57731	10.1506	4.47546	2.46454	11.3273	11.7602	1.98802	10.9375	9.67668	7.58298	10.7234	9.47492	2.14697	3.6391	12.9348	13.5954	11.1278	2.85292	0.910932	0.598386	1.71628	7.28057	10.3748	1.74349	0.696331	2.21878	10.2076	2.11632	12.0281	2.2706	8.76901	3.05485
hsa-mir-1269b	9.84046	0.312825	0	2.20602	0	8.86273	0.53549	0	0	0.395934	0.142025	0	0.46822	0.474566	0.548711	0	0	1.31643	8.81412	3.14699	8.60614	0	1.10434	1.57432	9.29554	0	7.46276	9.09137	0	8.57922	0	2.04623	1.67871	9.53761	0.272008	0	0.329997	0	0	2.42921	0	0	0	7.91503	0	1.10494	0	0	0
hsa-mir-127	6.03589	6.20244	4.52504	8.48962	9.15554	6.59358	8.97102	7.87739	8.33081	9.09417	5.89614	9.2919	9.44555	8.25729	7.19746	9.51934	10.7518	9.60324	9.41572	10.3009	7.02169	12.718	6.71791	6.38223	8.34081	7.16755	10.8163	8.07477	6.25166	6.67461	9.71912	7.54019	11.556	7.53584	6.29265	9.72984	9.14672	8.48219	9.36822	8.6443	9.24717	8.10762	6.20427	8.32726	7.61053	10.0535	4.70804	8.99917	8.31352
hsa-mir-1270	2.86044	3.10892	3.67789	3.60532	0.847643	2.00491	1.03469	1.75799	0.325772	2.52027	1.09625	0.312613	0.821143	1.1167	1.72853	3.21157	1.67389	1.16483	0.813397	2.07088	0.615141	0	0.655354	0	0	2.75835	3.86271	0.881319	1.57057	1.83662	0.818788	1.4796	1.52953	2.85932	1.02676	2.43331	0.715918	1.33567	1.78977	1.46173	1.35931	0	0.44943	0.732519	2.26676	0	1.40021	3.82526	0
hsa-mir-1271	4.27721	3.12902	3.48867	2.56759	2.68639	2.72176	3.6306	3.57172	1.33343	3.64691	2.84944	2.35424	0.821143	5.1084	3.85006	3.7973	2.90392	3.38401	1.09492	2.99728	1.04503	2.45176	2.94642	1.57432	4.58402	2.57794	5.00076	2.55678	3.43978	2.61905	0	2.9463	4.14305	2.50907	0.871804	1.46494	2.45883	0	1.78977	3.28864	3.26468	2.33126	3.9987	2.24754	3.25971	3.43064	1.06552	3.77566	2.5995
hsa-mir-1272	0	0	0	0	0	0	0	0	0	0	0	0	0	0	0	0	0	0	0	0	0	0	0	0	0	0	0	0	0	0	0	0	0	0	0	0	0	0	0	0	0	0	0	0	0	0	0	0.309808	0
hsa-mir-1273a	0	0	0	0	0	0	0	0	0	0	0	0	0	0	0	0	0	0	0	0	0	0	0	0	0	0	0	0	0	0	0	0	0	0	0	0	0	0	0	0	0	0	0	0	0	0	0	0	0
hsa-mir-1273c	0	0	0	0	0	0	0	0	0	0	0	0	0	0	0	0	0	0	0	0	0	0	0	0	0	0	0	0	0	0	0	0	0	0	0	0	0	0.817181	0	0	0	0	0	0	0	0	0	0	0
hsa-mir-1273d	0	0	0	0	0	0	0	0	0	0	0	0	0	0	0	0	0	0	0	0	0	0	0	0	0	0	0	0	0	0	0	0	0	0	0	0	0	0	0	0	0	0	0	0	0	0	0	0	0
hsa-mir-1273e	0	0	0	0	0	0	0	0	0	0	0	0	0	0	0	0	0	0	0	0	0	0	0	0	0	0	0	0	0	0	0	0	0	0	0	0	0	0	0	0	0	0	0	0	0	0	0	0	0
hsa-mir-1273f	0	0	0	0	0	0	0	0	0	0	0	0	0	0	0	0	0	0	0	0	0	0	0	0	0	0	0	0	0	0	0	0	0	0	0	0	0	0	0	0	0	0	0	0	0	0	0	0	0
hsa-mir-1273g	0	0	0	0	0	0	0	0	0	0	0	0	0	0	0	0	0	0	0	0	0	0	0	0	0	0	0	0	0	0	0	0	0	0	0	0	0	0	0	0	0	0	0	0	0	0	0	0	0
hsa-mir-1273h	0	0	0	0	0	0	0	0	0	0	0	0.164757	0.46822	0	0	0	0	0	0.463279	0	0.340111	0	0	0	0	0	0	0.224549	0.409659	0	0	0	0	0	0.272008	0.526199	0	0	0	0.524662	0	0	0	0	0	0	0	0	0
hsa-mir-1275	0	1.66868	0	0.728654	0.970464	1.19633	1.40486	2.13856	3.44362	0.211507	0	0.78732	0	1.1167	2.36877	1.1109	0	2.31459	0	1.45745	1.04503	0.581843	2.58095	1.40506	3.60087	0.483023	3.5912	0.418809	0	1.83662	0	0	3.19797	1.74255	1.16667	0	1.67111	2.47813	0.233327	2.36923	0.834155	0.949025	3.70725	0.527095	0	0	0	0.969507	0
hsa-mir-1276	0.376523	0.312825	0	1.2105	0.214015	1.19633	0.201397	1.23958	0.591364	0	0.271313	0.312613	0	0	0	1.01066	0.121186	0.803427	0	0	1.04503	0.320057	0	0.411055	0.442683	0.261633	2.66624	0.418809	0	0.893163	0	0.921711	0	0	0	0	0.824591	2.82694	0.233327	0	0	2.14146	1.06798	0	0	1.72325	0	0.564705	0
hsa-mir-1277	0.376523	0.569759	0	0.989603	0.400346	0	0.53549	0.422581	0	0	0	0.446714	0	0	0	0.195316	0.232979	0.581908	0	0.661821	0.340111	0	0.252981	0	0.780947	0	0	0.742995	0	0	0	0.533245	0	0	0	0.526199	0	1.33567	0.233327	0.524662	0	0	0.44943	0	0.965768	0	0.628973	0	0
hsa-mir-1278	0	0.447005	0.837181	0	0	0	0	0	0	0	0.271313	0	0.821143	0	0	0.195316	0	0.320096	0	0	0.340111	0.320057	0.468151	0	0	0	0	0	0	0	0	0	0	0	0.500776	0.526199	0	0	0	0	0	0	0.791607	0	0	0	0	0.309808	0
hsa-mir-1279	0	0	0	0	0	0	0	0	0	0	0	0	0	0	0	0	0	0	0	0	0	0	0	0	0	0	0	0	0	0	0	0	0	0	0	0	0	0	0	0	0	0	0	0	0	0	0	0	0
hsa-mir-128-1	7.63598	8.42317	7.19875	7.39992	7.04054	8.21528	7.63373	8.05957	9.21261	7.13039	7.17068	7.85915	7.43266	7.03016	8.9371	8.26025	6.79523	8.86735	8.34493	7.54894	8.76092	7.66309	8.62945	7.45983	7.49924	7.43124	8.7346	8.20645	7.00828	7.92328	7.25758	6.35649	9.44102	7.38875	7.94883	7.81112	7.26605	9.43801	7.2822	8.5032	7.85267	8.89075	7.8625	6.65667	7.01338	8.31322	8.866	8.08832	7.62385
hsa-mir-128-2	6.80906	8.03022	6.25013	6.628	6.60861	7.96486	7.15554	7.71162	8.91919	6.44384	6.96027	7.68944	7.00326	6.03688	8.7357	8.08493	6.02945	8.60279	8.04122	7.14539	8.30274	7.25042	8.35833	6.6984	6.69643	6.98712	8.35408	7.57337	6.05194	7.37148	7.14529	5.8528	9.02298	6.65974	7.33994	7.04132	6.83559	9.30356	6.80436	8.21031	7.15673	8.65354	7.28852	6.05032	6.2803	7.8017	8.4699	7.50284	6.92284
hsa-mir-1281	0	0	0	0	0	0	0	0	0	0	0	0	0	0	0	0	0	0	0	0	0	0	0	0	0	0	0	0	0	0	0	0	0	0	0	0	0	0	0	0	0	0	0	0	0	0	0	0	0
hsa-mir-1282	0	0	0	0	0	0	0	0	0	0	0	0	0	0	0	0	0	0	0	0	0	0	0	0	0	0	0	0	0	0	0	0	0	0	0	0	0	0	0	0	0	0	0	0	0	0	0	0	0
hsa-mir-1283-1	0.761984	2.24888	0	0	0	5.95731	0	0	0	0	0	0	0	0	0	0.195316	0.121186	0	0	0	0	5.85497	0	0	0	0	1.04932	0.224549	0	0	1.71886	4.33834	0	0	0	0	0	0	0	0	0	0	0	0	0	1.10494	0	1.28526	0
hsa-mir-1283-2	1.258	2.89077	0	0	0	6.72269	0	0	0	0	0	0	0	0	0	0.195316	0	0	0	0	0	6.32165	0	0	0	0	1.04932	1.00753	0	0	0.818788	4.60011	0	0	0	0	0	0	0	0	0	0	0	0	0	1.72325	0	1.136	0
hsa-mir-1284	0.13672	0.312825	0	0.409848	0	0	0	0	0.81558	0	0.271313	0	1.10448	0	0.548711	0.367315	0	1.16483	0.463279	0	0	0	0.468151	0.411055	0	0	0	1.33096	0.72835	0	2.01995	0	0.95863	0	0.500776	0	0.329997	0	0.90898	0.524662	0	0.389775	0	0	0	0	0.628973	0.564705	0
hsa-mir-1285-1	0.13672	0	0	0.409848	0	0	0	0.422581	0	0.211507	0	0	0	0	0	0	0	0	0	0.661821	0	0	0	0	0.780947	0	0	0	0	0	0	0.533245	0	0	0	0	0	0	0	0	0	0	0	0	0.965768	0.655764	0	0	0
hsa-mir-1285-2	0	0	0	0	0	0	0	0	0	0	0	0	0	0	0	0	0	0	0	0	0	0	0	0	0	0	0	0	0	0	0	0	0	0	0	0	0	0	0	0	0	0	0	0	0	0	0	0	0
hsa-mir-1286	0	0.447005	0	0.409848	0.214015	0	0.201397	0.422581	0.591364	0	0.499591	0	0	0	0.945275	0.195316	0	0	0	0	0	0	0	0	0	0	0	0	0	0.893163	0	0	0	0	0	0	0.174414	0.817181	0	0	0	1.16399	0	0.287488	0	1.10494	0	0	0.643678
hsa-mir-1287	4.02751	8.96242	3.84513	5.62341	5.83615	6.65033	7.39008	7.8753	7.78556	7.61357	7.32572	7.5951	6.74419	6.42477	6.569	6.60812	6.02945	6.32185	7.3359	5.51791	5.13049	6.04604	8.15895	5.96915	8.41403	8.32699	4.84841	4.57918	5.22687	8.22967	3.72495	4.30609	8.25021	5.71748	8.02321	5.52021	6.90839	5.49805	7.05918	7.22578	6.11071	8.50994	6.59636	6.63122	6.02977	6.8804	8.86431	5.87012	4.28955
hsa-mir-1288	0.921914	2.05234	0.837181	0.989603	1.18859	1.65654	1.03469	1.01505	2.33725	0.706277	0	1.82396	0.46822	1.73855	1.51152	1.29264	0.973738	1.4536	2.14014	0.368533	1.51651	1.31631	1.72247	0.992024	0.780947	0.995791	1.04932	1.7475	1.21007	3.12353	0	0.921711	1.52953	0	0.698185	1.46494	0.715918	2.01715	1.46228	1.34204	0	2.64921	1.67492	0.912305	0.562231	1.72325	1.90007	0.564705	0.643678
hsa-mir-1289-1	0	0	0	0	0	0.516539	0	0	0	0	0	0.164757	0	0.474566	0	0	0	0.320096	0	0	0	0	0	0	0	0	0	0	0	0	0	0	0	0	0	0	0	0	0	0	0	0	0	0	0	0	0	0	0
hsa-mir-1289-2	0	0	0	0	0	0	0	0	0	0	0	0	0	0	0	0	0	0	0	0	0	0	0	0	0	0	0	0	0	0	0	0	0	0	0	0	0	0	0	0	0	0	0	0	0	0	0	0	0
hsa-mir-129-1	7.15532	4.63521	1.90802	1.98438	4.07307	5.34368	1.69918	4.27631	5.82614	5.48341	3.16445	3.22457	1.34119	2.29131	1.256	5.92088	2.11434	7.19545	0.813397	6.72881	6.72447	5.81733	0.821032	5.49743	1.81308	4.55264	5.46396	5.50119	1.21007	1.83662	0	3.31377	2.05133	3.00698	2.85292	0.526199	3.14386	2.01715	3.00392	3.84571	3.75756	2.96794	4.60834	5.91978	1.28075	5.4457	2.0972	1.42051	4.1594
hsa-mir-129-2	7.75495	4.80727	2.41307	2.3981	4.12688	5.46113	1.76425	4.80145	6.11688	5.3778	3.60561	3.38353	1.72265	2.50437	1.72853	5.9949	1.96043	7.0677	1.71019	6.787	7.02464	6.05146	0.252981	5.3767	1.81308	4.43821	5.38	5.44094	1.21007	0.893163	0	2.32902	2.3472	2.6948	2.62928	0.526199	3.05742	1.33567	3.06571	3.73126	3.91558	2.41756	4.69232	6.04551	0.562231	5.07898	2.0972	1.42051	4.33045
hsa-mir-1290	0	0.164875	0	0	0	0	0	0.749017	0	0	0	0	0	0	0.548711	0	0	0	0.463279	0	0	0	0	0	0	0	0.776553	0	0	0	1.71886	0	0	0	0	0	0	0	0	0	0	0	0	0	0	1.72325	0	0	0
hsa-mir-1291	0.921914	0.682883	0	2.30526	0.713385	0.516539	1.48426	0.749017	1.18058	0.395934	0.696634	0.446714	0.46822	0	2.60657	1.20463	0.336727	2.31459	0.813397	1.1138	1.04503	0	2.27302	0	0.780947	2.19504	1.47642	1.12359	2.8558	1.44068	0	0.533245	2.9268	0	1.16667	0.526199	0.925649	1.71628	0.233327	0.908578	1.74349	0.949025	1.67492	0.527095	2.84703	1.44697	0.628973	0.969507	4.11327
hsa-mir-1292	1.67214	2.00961	0.478483	2.09945	1.46416	1.44471	0.378093	0.749017	2.01436	1.27565	1.16442	0.682472	1.72265	2.17169	2.23334	0.367315	0.524211	1.99312	0.463279	3.09879	2.15578	0.803343	1.72247	1.86285	3.09453	1.99368	1.27862	2.33396	2.09886	2.40224	0	3.37723	1.52953	1.74255	1.41137	1.46494	1.83597	3.54442	1.26565	2.30666	1.74349	2.23948	3.23366	1.95109	1.53914	2.15468	1.40021	1.95401	1.7001
hsa-mir-1293	0.261598	0	0.478483	0.989603	0.214015	0	0	0.422581	0.81558	0	0.142025	0	0.821143	0	0.548711	1.01066	0	0	0	0.905441	0	0.995318	1.88102	0	0.780947	0	0	0	0	0	0	0	0	0.833569	0.272008	0	0	0	0.233327	1.34204	0	0	0.791607	2.24754	0	1.44697	1.90007	0.309808	0
hsa-mir-1294	0.13672	0.164875	0.837181	0.409848	0	0	0	0	0.81558	0.211507	0.142025	0	0.821143	0	0	0.367315	0.609543	0	0	0.368533	0	0.320057	0.468151	0	0.442683	0.261633	1.04932	0	0.409659	0.893163	0.818788	0	0	0	0	0.526199	0.470424	0	0.233327	0.524662	0.834155	0.696331	0	0.287488	0	1.44697	0	0	0
hsa-mir-1295a	0.995687	0.88556	0.478483	0.409848	0.713385	0.516539	0.53549	0	0.591364	1.27565	0	0.569404	0	0.474566	1.72853	0.786492	1.92757	1.69409	0	0.661821	1.51651	0.995318	0.969629	0	1.95347	0.844256	6.87313	1.12359	0.72835	0.893163	2.83013	0.533245	2.98527	0	0	1.46494	0.470424	0	1.03792	0.524662	1.74349	0	0	0.527095	2.40298	1.44697	0	1.136	0.643678
hsa-mir-1295b	0	0	0	0	0	0	0	0	0	0	0.271313	0	0	0	0	0.520975	0.232979	0	0	0	0	0	0.252981	0	0	0	0.776553	0	0	1.83662	0	0	0.703965	0	0	0	0.174414	0	0.233327	0.524662	0	0	0	0	0	0	0	0	0
hsa-mir-1296	3.46463	3.86391	6.05913	1.72239	1.8313	3.05638	2.20021	3.24915	3.22652	4.79922	0.499591	1.96475	3.55278	2.04124	3.29172	2.73423	3.10832	3.23971	0.463279	4.74967	3.43784	2.45176	3.57592	5.34195	3.15394	3.89902	5.03254	3.07213	2.9198	2.97415	1.71886	1.88091	2.9268	2.85932	1.80316	3.15742	1.02009	0	1.36731	2.02509	3.37765	2.71883	5.12894	0.912305	4.36027	0.655764	1.40021	2.94621	4.44661
hsa-mir-1297	0	0	0	0	0	0	0	0	0	0	0	0	0	0	0	0	0	0	0	0	0	0	0	0	0	0	0	0	0	0	0	0	0	0	0	0	0	0	0	0	0	0	0	0	0	0	0	0	0
hsa-mir-1298	0	0	0	0	0	1.84121	0.201397	0	0	0	0	0.312613	0	0	0	0	0.433512	0	0	0	0	0	0	0	0	0.261633	0	0.224549	0	0	0	0	0	0	0.500776	0	0	0.817181	0	1.06798	0	0	0.44943	0	0	0	0	0	0
hsa-mir-1299	0	0	0	0	0	0	0	0	0	0	0	0	0	0	0	0	0	0	0	0	0	0	0	0	0	0	0	0	0	0	0	0	0	0	0	0	0	0	0	0	0	0	0	0	0	0	0	0	0.643678
hsa-mir-1301	5.91275	7.58258	5.00311	7.23351	4.91188	6.25438	6.34516	6.7301	6.60012	4.8942	6.90405	4.97665	6.40227	4.56017	6.50429	5.46606	4.29112	6.68439	5.20843	5.46185	6.09299	4.54561	6.42795	7.50242	5.42687	3.57724	6.79191	5.6777	5.57376	6.45256	3.54781	6.81756	7.3344	5.55898	5.8176	5.01119	5.71509	6.9415	6.19275	6.87856	5.53615	6.85125	6.42898	5.4004	6.62488	5.4457	6.24537	5.4711	5.96096
hsa-mir-1302-1	0	0	0	0	0	0	0	0	0	0	0	0	0	0	0	0	0	0	0	0	0	0	0	0	0	0	0	0	0	0	0	0	0	0	0	0	0	0	0	0	0	0	0	0	0	0	0	0	0
hsa-mir-1302-10	0	0	0	0	0	0	0	0	0	0	0	0	0	0	0	0	0	0	0	0	0	0	0	0	0	0	0	0	0	0	0	0	0	0	0	0	0	0	0	0	0	0	0	0	0	0	0	0	0
hsa-mir-1302-11	0	0	0	0	0	0	0	0	0	0	0	0	0	0	0	0	0	0	0	0	0	0	0	0	0	0	0	0	0	0	0	0	0	0	0	0	0	0	0	0	0	0	0	0	0	0	0	0	0
hsa-mir-1302-2	0	0	0	0	0	0	0	0	0	0	0	0	0	0	0	0	0	0	0	0	0	0	0	0	0	0	0	0	0	0	0	0	0	0	0	0	0	0	0	0	0	0	0	0	0	0	0	0	0
hsa-mir-1302-3	0	0	0	0	0	0.516539	0	0	0	0	0	0	0	0	0	0	0	0	0	0	0	0	0	0	0	0	0	0	0	0	0	0	0	0	0	0	0	0	0	0	0	0	0	0	0	0	0	0	0
hsa-mir-1302-4	0	0	0	0	0	0	0	0	0	0	0	0	0	0	0	0	0	0	0	0	0	0	0	0	0	0	0	0	0	0	0	0	0	0	0	0	0	0	0	0	0	0	0	0	0	0	0	0	0
hsa-mir-1302-5	0	0	0	0	0	0	0	0	0	0	0	0	0	0	0	0	0	0	0	0	0	0	0	0	0	0	0	0	0	0	0	0	0	0	0	0	0	0	0	0	0	0	0	0	0	0	0	0	0
hsa-mir-1302-6	0	0	0	0	0	0	0	0	0	0	0	0	0	0	0	0	0	0	0	0	0	0	0	0	0	0	0	0	0	0	0	0	0	0	0	0	0	0	0	0	0	0	0	0	0	0	0	0	0
hsa-mir-1302-7	0	0	0	0	0	0	0	0	0	0	0	0	0	0	0	0	0	0	0	0	0	0	0	0	0	0	0	0	0	0	0	0	0	0	0	0	0	0	0	0	0	0	0	0	0	0	0	0	0
hsa-mir-1302-8	0	0	0	0	0	0	0	0	0	0	0	0	0	0	0	0	0	0	0	0	0	0	0	0	0	0	0	0	0	0	0	0	0	0	0	0	0	0	0	0	0	0	0	0	0	0	0	0	0
hsa-mir-1302-9	0	0	0	0	0	0	0	0	0	0	0	0	0	0	0	0	0	0	0	0	0	0	0	0	0	0	0	0	0	0	0	0	0	0	0	0	0	0	0	0	0	0	0	0	0	0	0	0	0
hsa-mir-1303	0	0.312825	0.478483	0	0	0	0	1.01505	0	0.395934	0.142025	0	0.46822	0	0	0.367315	0	0.581908	0	0	0	0	0	0	0	0	0.439906	0.224549	0.409659	0	0	0	0	0	0.500776	0	0	0	0.233327	0.729353	0	0	0	0.287488	0	0	0	0.309808	0
hsa-mir-1304	0.376523	1.29445	3.14821	0.409848	0.970464	1.19633	1.48426	1.43382	2.77119	3.17836	1.40885	3.34969	0.46822	0.831067	0.548711	2.33894	0.609543	0.581908	0.813397	1.73479	2.15578	2.45176	2.62644	1.21327	1.81308	3.28521	2.66624	2.07033	0.409659	0	0.818788	0.533245	6.71123	2.6948	1.62053	2.43331	2.4247	1.71628	1.26565	3.18809	0.834155	2.49898	3.96533	0.527095	0.562231	0.655764	0.628973	0.564705	0.643678
hsa-mir-1305	1.88123	0	0.478483	2.56759	0.214015	0	0	2.90036	0.591364	0	0	0.446714	0	0.474566	0.548711	1.52841	0	0	0	0.905441	0.340111	1.99297	0.468151	0.411055	0.442683	0	1.47642	0	0.409659	0	0	0	0	0.833569	1.02676	1.67836	1.10873	0.817181	0.233327	0	0	0.949025	0.44943	0	0	0.655764	1.40021	1.54416	0
hsa-mir-1306	4.81949	7.25569	3.67789	4.75249	3.94411	4.7688	4.21163	5.18561	5.00721	4.01419	3.04295	4.42258	4.09617	4.51172	5.8902	4.79053	4.21828	5.15095	3.75448	4.65284	4.82695	3.6061	5.41898	5.16767	5.31419	3.19412	5.13855	5.99207	4.43879	4.99371	3.1109	5.50051	6.18395	4.4151	3.24899	3.87224	4.42172	4.9047	4.29334	5.97869	4.1876	5.31374	5.86749	3.69016	4.25618	4.80973	5.69547	5.12	3.96532
hsa-mir-1307	11.3355	12.5428	12.0532	10.7913	10.5245	11.4337	10.7575	12.2622	10.3362	11.2571	11.0052	10.8742	11.1375	10.6469	11.9585	10.02	10.8123	11.8177	11.7398	13.2898	10.8217	11.5718	11.5332	12.8174	12.7663	10.2483	10.5509	11.1989	10.8681	12.1463	8.25647	12.4424	13.071	10.9385	11.3663	10.9655	9.67262	9.41565	11.1534	11.4886	10.5204	12.1678	13.0363	10.8729	11.7109	12.9859	10.2561	11.1506	10.4071
hsa-mir-130a	6.53989	6.336	5.29087	6.47655	6.42212	6.66265	7.82029	7.6297	7.43264	7.3585	5.95747	5.06272	6.47869	5.82524	4.21611	6.75671	6.63529	4.34882	3.09988	5.07023	7.01281	8.9779	5.96194	6.91093	6.84804	8.1991	7.11494	7.36808	4.54407	7.14555	4.94453	7.17983	8.69322	8.24635	5.20537	6.35727	5.84655	5.39732	7.61621	6.20139	6.14303	4.04522	7.69448	6.57561	6.53135	4.95063	6.88862	6.4508	7.2504
hsa-mir-130b	6.10627	7.37308	6.25013	6.16264	5.20868	6.77467	6.78022	8.19642	5.78032	5.67393	3.64193	5.21145	6.27234	7.71536	6.9061	6.569	4.85131	5.7257	4.82091	7.17475	6.87256	8.66748	7.6198	7.2415	7.98157	4.72524	7.5695	6.16795	5.20134	7.64299	4.75347	6.07959	6.20255	5.04726	4.28291	7.53803	5.99637	6.3801	6.44321	6.6892	6.40533	7.002	7.58614	5.40791	5.59032	7.6363	6.8205	5.93934	6.01214
hsa-mir-132	7.99421	8.11834	7.09881	8.33234	7.49266	8.49207	7.42823	8.22295	8.16753	6.72794	8.17654	7.61037	7.99979	7.16548	9.08581	8.97663	8.55479	8.80221	7.50483	8.70857	7.4654	9.63133	7.66682	7.35042	7.11796	7.04474	9.05875	9.02576	8.34621	8.15354	8.00943	8.60585	9.40801	7.87556	8.09722	8.5117	7.34229	7.96231	7.02069	9.01527	7.68718	7.52851	9.08782	7.386	7.7091	7.96677	6.928	7.73468	7.79067
hsa-mir-1321	0	0	0	0	0	0	0	0	0	0	0	0	0	0	0	0	0	0	0	0	0	0	0	0	0	0	0	0	0	0	0	0	0	0	0	0	0	0	0	0	0	0	0	0	0	0	0	0	0
hsa-mir-1322	0	0.164875	0	0	0	0	0	0	0	0	0	0	0	0	0.548711	0	0	0	0	0	0	0	0	0	0	0.483023	0	0	0	0	0	0	0	0	0	0	0	0	0	0	0	0	0	0	0	0	0	0.309808	0
hsa-mir-1323	0	5.45876	0	0	0	9.76381	0	0.422581	0.591364	0	0	0.164757	0.821143	0	0	1.29264	0.121186	0	0.813397	0	0.340111	8.74051	0.252981	0	0	0	0	2.47174	0	0.893163	1.71886	5.41237	0.703965	3.00698	0	0.526199	0	0	0	0	0.834155	0.696331	1.06798	0	0	2.98284	0	0.309808	0
hsa-mir-1324	0	0	0	0	0	0	0	0	0	0	0	0	0	0	0	0	0	0	0	0	0	0	0	0	0	0	0	0	0	0	0	0	0	0	0	0	0	0	0	0	0	0	0	0	0	0	0	0	0
hsa-mir-133a-1	3.11337	0.164875	0	1.72239	1.62239	0.516539	0.806577	1.23958	0	6.87298	0.696634	0.446714	1.10448	1.73855	0.548711	0.195316	0.433512	0.320096	0	2.16751	0	0	0.655354	0.992024	0.780947	5.57069	2.95862	1.231	3.15071	0	0	0.921711	1.17501	1.3585	0.500776	0.526199	3.8184	0	1.03792	0.908578	2.04658	0.389775	0.791607	0.287488	2.11632	0	1.06552	1.28526	1.42595
hsa-mir-133a-2	2.93734	0	0	1.72239	1.08364	0.516539	0.53549	0.422581	0.325772	6.8942	0.271313	0.164757	1.72265	1.89782	0.945275	0.195316	0.609543	1.31643	0.463279	2.70703	0	1.16472	0.655354	0	0.780947	5.49638	2.81983	0.881319	3.30247	0.893163	0	0.921711	0.703965	0	0	0	3.54423	0.817181	1.36731	0.729353	1.35931	0	0	0.527095	2.11632	0.655764	0.628973	0	0.643678
hsa-mir-133b	0.921914	0	0	0.409848	0	0	0	0	0	3.3668	0	0	0	0	0	0	0	0.320096	0	0.368533	0	0	0	0	0.442683	3.42531	1.47642	0	0	0	0	0	0	0	0	0	1.346	0.817181	0.434121	0.524662	0	0	0	0	0.562231	0	0	0	0
hsa-mir-134	5.73299	5.63077	3.67789	7.57419	8.35059	5.62112	8.33179	7.56635	7.04964	7.62053	4.51929	7.34219	8.62761	8.59762	6.65764	8.94218	10.7935	8.76233	8.87705	10.1417	4.9312	12.0222	5.406	5.93846	8.34878	5.12931	10.3527	6.25005	5.99365	6.88804	8.96753	6.57524	10.5145	5.93595	5.00554	8.41456	7.48262	8.15203	8.74534	7.93839	8.32015	6.97023	5.083	6.97763	7.43094	9.98882	4.82391	8.28728	6.5073
hsa-mir-1343	2.06381	1.66868	2.0518	0.728654	0.713385	1.44471	2.24649	1.43382	1.7137	2.25988	0.389963	1.2938	0.821143	0.831067	1.72853	0.367315	1.31597	1.8008	0.813397	3.09879	2.59723	0.995318	2.9101	2.48934	1.81308	0.261633	2.66624	2.18163	1.9838	0	0	2.45202	3.62311	0.833569	0.272008	0	0.925649	0	0.90898	2.1008	0.834155	0.949025	2.32783	0.732519	1.7582	2.15468	1.67168	2.53378	1.42595
hsa-mir-135a-1	0.761984	1.1445	0	0	0	0.516539	1.03469	0	0	0	0	0	0	0	0.548711	0	0.121186	0	1.09492	0	0.340111	0.581843	0.252981	0	0	0	0	0	0.409659	0	0	0	0	1.74255	0	0	0.174414	0	0	1.06798	2.04658	0	2.32783	0	0	2.48635	0	1.42051	0
hsa-mir-135a-2	0.261598	0.447005	0	0	0.214015	0	0.806577	0	0	0.211507	0	0	0	0	0	0	0.121186	0	0	0	0.340111	0.581843	0.252981	0	0	0	0.776553	0.224549	0	0	0	0	0	2.04557	0	0	0	0	0.233327	0.524662	2.29692	0	0.791607	0	0	2.62739	0	0.564705	0
hsa-mir-135b	4.92238	1.06324	0	5.1761	2.75635	7.08484	3.5406	6.38125	1.00959	3.04671	3.99071	1.42958	5.57819	0.474566	1.72853	3.67163	0.433512	5.39192	3.0347	0.905441	0	7.41694	1.54432	1.98802	3.21101	0	3.20161	2.47174	2.20542	2.40224	0	3.84954	0.394501	2.6948	2.9335	2.92637	1.61169	0.817181	5.42475	3.84571	4.36249	4.46551	1.67492	4.67112	2.93955	4.55106	6.09202	4.8593	0
hsa-mir-136	1.91964	1.06324	1.12422	3.04054	3.94411	0	4.4675	2.13856	1.82104	4.17416	0.785904	2.95879	2.38334	4.29983	0.945275	3.9404	5.2768	3.57655	0.813397	4.11255	0.846042	7.66486	2.27302	1.72579	3.03256	1.25812	4.43816	2.18163	1.21007	2.40224	2.48118	1.22746	5.21592	3.14092	1.2942	2.65112	3.63657	1.33567	4.61605	3.2559	4.82774	2.49898	1.67492	4.31933	2.64202	4.58605	0.628973	3.33666	3.14931
hsa-mir-137	5.18931	0	0	0	0	0	5.39398	1.43382	0	0.211507	0.389963	4.32146	0.46822	1.55949	1.51152	1.85182	0.973738	2.31459	0	0	2.53241	0	0	1.21327	0.442683	0	1.27862	1.42445	6.39366	0	0	0	1.36314	0	3.8974	0.910932	0.329997	0	0.233327	3.73126	0	0.949025	2.32783	2.88652	0	1.10494	4.73789	0	0.643678
hsa-mir-138-1	2.62503	2.48559	4.85413	3.78799	4.00286	4.74584	4.82098	4.61367	3.47682	5.01184	2.74199	3.71125	3.96063	4.91708	5.15819	3.27776	0.121186	2.9462	0.813397	3.36643	4.3321	6.56057	2.53398	4.809	4.68818	3.42531	3.40952	3.15629	5.03791	5.73584	0	5.68738	4.54403	3.37644	3.87717	3.00757	3.75115	2.47813	4.10014	3.35199	3.75756	4.44511	4.32236	4.30331	2.40298	3.08421	4.36966	3.82526	4.97106
hsa-mir-138-2	1.80119	2.1342	4.06446	2.92047	3.55017	3.55618	4.32381	3.96661	2.01436	4.10964	2.14207	2.68795	2.75511	4.29983	3.29172	2.60268	0	2.57731	2.25904	2.76994	3.43784	5.87952	2.02385	4.01474	4.37519	2.6252	2.07336	2.47174	4.20192	4.95436	0	5.07229	3.46775	3.00698	2.42149	1.46494	3.28368	1.33567	4.39314	2.59547	2.86047	3.81023	3.86032	3.44931	1.7582	2.8738	3.43781	3.11526	4.51916
hsa-mir-139	5.31351	4.28714	4.44915	6.27708	6.78424	4.96053	6.20571	7.48647	4.64771	5.83823	4.83905	5.48523	5.89871	6.0539	7.07407	4.87849	6.89738	6.95956	5.67199	7.70398	6.42749	5.77869	5.41898	3.30754	6.857	4.8696	6.34369	6.43271	4.93326	5.1057	7.4776	6.26717	7.40302	5.53484	3.87717	6.85092	7.36046	6.29866	6.35005	6.25623	7.29978	8.63903	5.24472	6.82886	9.19878	6.92207	5.12436	6.90464	4.94496
hsa-mir-140	13.0395	12.4028	11.403	11.7486	11.0064	11.7914	12.0128	11.4647	11.2532	13.1595	10.8814	11.0889	12.203	10.6836	12.1053	10.625	12.7724	11.532	11.2347	11.4616	12.0731	11.5847	11.9724	10.6018	12.3077	13.6406	11.3431	11.6365	13.5194	11.2099	9.96499	11.8484	11.1541	12.061	12.2152	12.8113	11.3683	10.8132	11.8576	11.1638	11.8246	11.9868	10.8519	11.8458	12.2974	11.0796	11.3012	12.0241	11.4817
hsa-mir-141	0.376523	2.09385	0	5.98695	2.72179	5.76512	2.20021	1.89631	0.591364	4.00002	1.40885	1.1439	2.27322	3.79218	0.945275	2.06676	1.15498	3.51518	2.25904	2.83022	0.846042	1.99297	1.63614	0.992024	0.442683	0.261633	5.90268	2.88746	0.409659	2.14697	1.33791	3.31377	1.52953	3.26348	0.871804	1.67836	0.329997	0	2.11614	2.17274	8.3756	3.2758	0.791607	6.98015	3.88947	5.69041	1.90007	0.309808	3.14931
hsa-mir-142	7.27126	11.9909	7.58596	8.62904	7.93961	6.41586	9.74016	10.5944	8.37441	10.0441	9.86158	10.198	7.72443	8.67528	11.1218	10.006	9.00656	9.30201	6.68458	9.28701	7.59404	8.95642	10.7043	8.46518	9.36947	4.75742	8.78794	9.53955	10.3512	9.53127	8.72865	9.00413	10.9109	10.3556	9.88364	8.75157	9.7257	6.12053	11.3586	12.6694	9.49423	7.08675	6.53513	11.3652	12.0449	7.33584	8.67862	7.22647	7.0629
hsa-mir-143	13.4754	15.1396	13.4069	13.3445	14.1396	15.8552	14.7054	16.0017	15.9724	13.972	13.3689	15.9841	15.7136	14.2855	15.2038	16.8607	14.3743	15.7776	15.0312	15.4339	12.7402	16.349	15.89	13.3786	13.4697	14.2531	17.1961	13.7624	12.9971	15.0128	19.0255	14.1727	15.3222	14.6215	13.1799	15.2718	16.5556	17.738	15.7481	15.9717	16.7011	14.5682	11.9456	13.9449	14.8348	14.399	14.0797	14.2382	15.2053
hsa-mir-144	4.8743	5.41849	6.99143	3.68119	3.19464	2.51997	8.13133	5.5839	4.66222	1.81818	2.55147	5.05224	5.47003	3.13586	1.72853	3.68795	2.76204	2.51598	0.813397	1.73479	2.65926	5.87952	3.64386	3.6098	2.59164	2.99263	7.23247	5.24985	1.40155	6.98885	3.72495	3.84954	4.74351	7.31272	3.00981	4.14771	8.75706	3.10762	5.24943	3.49915	4.97864	2.78526	5.47556	6.67235	5.16141	6.27677	4.25046	3.30204	2.30339
hsa-mir-145	10.6951	9.15549	8.61006	9.37434	9.82988	8.88786	8.90041	10.0115	8.41674	9.71001	7.61173	8.40827	11.0898	10.8257	11.4614	9.16001	9.91388	10.146	8.99738	11.6398	8.69766	10.2391	9.70554	7.98031	10.4492	6.92945	9.90372	9.45518	10.2044	10.1627	8.84586	7.90026	10.4219	8.05598	8.8551	9.98234	10.8381	7.35808	10.0239	10.4196	11.6892	9.37611	9.32252	8.14709	12.8637	10.1214	8.866	10.4047	9.03637
hsa-mir-1468	5.31351	5.92619	0.478483	0.989603	1.46416	1.19633	1.76425	1.89631	2.92348	3.2033	1.46399	1.2938	2.8348	2.40177	2.90282	2.11584	1.506	2.24068	3.94388	2.64125	0.846042	4.01357	2.87283	1.57432	4.42428	1.99368	3.79021	2.28495	1.9838	3.79271	2.66618	2.32902	1.17501	3.00698	4.03158	2.74882	4.14614	2.26598	2.64761	3.28864	3.91558	3.84179	4.51917	2.70328	3.58023	2.15468	1.06552	3.80067	3.47528
hsa-mir-1469	0	0	0	0	0	0	0	0	0.325772	0	0	0	0	0	0	0	0	0	0	0	0	0	0	0	0	0	0	0	0	0	0	0	0	0	0	0	0	0	0	0	0	0	0	0	0	0	0	0	0
hsa-mir-146a	6.03151	11.0377	11.1829	10.8089	10.7438	11.0769	10.579	12.6377	11.6509	12.71	12.903	10.4493	11.6314	12.953	12.1316	11.2704	5.33434	11.5177	12.5589	11.6772	12.0081	6.70496	11.6948	10.0461	12.178	13.4421	11.547	11.7298	11.4438	12.4124	8.96973	12.4943	10.3333	10.4294	11.9929	11.4319	10.0614	13.7724	10.9746	10.6607	10.6206	10.4512	8.26002	9.53812	9.96832	12.5317	11.2295	11.0622	11.8806
hsa-mir-146b	8.73319	8.60058	9.08673	9.99317	8.63974	9.04427	10.1423	11.1799	8.6746	9.3008	10.468	8.78264	10.6044	8.69846	10.5776	10.1695	9.74663	9.72723	11.5975	11.2036	9.32038	10.6999	9.86437	9.39836	9.64979	6.09603	8.92546	9.9194	11.3973	9.8224	10.6534	9.2164	8.51369	9.38902	9.16667	12.0978	10.4884	8.63932	10.6104	10.3686	10.4703	9.07711	9.26797	10.3633	10.886	10.4752	9.67782	9.34625	8.88844
hsa-mir-1470	0	0	0	0	0	0	0	0	0	0	0	0	0	0	0	0	0	0	0	0	0	0	0	0	0	0.261633	0	0	0	0	0	0	0	0	0	0	0	0	0	0	0	0	0	0	0	0	0	0	0
hsa-mir-1471	0	0	0	0	0	0	0	0	0	0	0	0	0	0	0	0	0	0	0	0	0	0	0	0	0	0	0	0	0	0	0	0	0	0	0	0	0	0	0	0	0	0	0	0	0	0	0	0	0
hsa-mir-147a	0	0	0	0	0	0	0	0	0	0	0	0	0	0	0	0	0	0	0	0	0	0	0	0	0	0	0	0	0	0	0	0	0	0	0	0	0	0	0	0	0	0	0	0	0	0	0	0	0
hsa-mir-147b	0	0	0	0	0.565339	0.516539	0	1.43382	0.325772	0.211507	0.142025	0.88506	1.54449	0	0.548711	0.659833	0	0	0.463279	0	0	0.320057	1.34104	0	0	0	0.439906	0	0.409659	2.40224	0	0	0.95863	0	0.272008	0.526199	0.174414	0	1.36731	0.908578	0	0.696331	0.44943	0.732519	0	0.655764	0	0.309808	0
hsa-mir-148a	15.0627	15.6336	13.4357	15.4489	14.3382	14.9265	15.2404	15.4924	11.4928	15.7275	14.6364	13.9944	17.1773	14.4273	14.7596	13.6527	13.3286	15.316	11.2538	13.9761	15.7371	15.6566	15.1752	10.6425	16.3128	14.2342	16.1182	15.1359	17.2946	15.0058	14.5167	15.1608	14.3527	15.1365	14.7995	14.5746	12.5312	14.5323	15.3143	14.861	16.8945	15.0386	15.5469	15.4138	14.9459	12.532	15.2422	16.6497	14.2271
hsa-mir-148b	8.51925	8.9187	7.4498	8.64215	6.63902	8.8358	8.55047	9.34051	8.76727	7.80602	8.43513	7.6032	9.13224	7.73922	9.21613	7.27308	7.74519	9.30598	7.64243	7.77279	8.91903	7.1977	9.00535	7.63514	7.22919	6.62101	8.05082	8.243	8.13326	8.66703	6.72325	9.64486	9.10683	7.9135	7.66009	8.26983	7.39611	8.68811	8.41449	8.72053	7.44296	9.63665	8.91617	8.27584	7.7512	7.48232	8.29016	8.85212	7.87602
hsa-mir-149	7.16034	2.81833	5.83892	2.85646	3.89843	3.92668	4.85125	3.3963	2.53938	4.70629	1.56833	3.43285	3.238	5.04173	5.76074	4.90665	6.41594	4.40064	2.36888	3.6601	4.8404	9.3867	1.63614	6.41604	3.21101	3.22513	5.36759	1.67326	1.9838	4.95436	2.01995	1.4796	2.59259	4.12299	2.30517	2.43331	2.78895	1.71628	2.42991	4.34328	5.53615	2.96794	6.88216	3.69016	6.17956	6.38999	4.44398	4.29898	3.54644
hsa-mir-150	6.38206	9.69753	6.57572	7.92368	6.71126	7.2408	10.2566	10.8464	9.93012	10.3583	11.2065	10.6461	10.4564	8.02247	14.868	10.7421	9.81264	10.8322	11.3982	11.0711	9.52737	8.60351	11.9659	6.0717	9.29636	4.60073	9.10151	9.8652	10.8686	12.4767	10.5983	10.0363	11.7752	10.3744	10.3499	11.1018	10.418	6.02247	12.2093	13.7519	12.22	9.26048	4.71257	11.1344	13.9293	9.27119	7.60324	8.20769	5.54061
hsa-mir-151a	11.0052	12.3367	11.7782	11.8073	11.4326	12.5271	11.1529	12.4593	13.6794	12.518	12.2288	12.3558	11.2512	11.7854	12.484	12.4472	11.8683	12.5697	13.2496	11.8371	13.3627	11.4811	12.7225	12.0406	11.464	13.8797	12.1199	11.9872	10.7733	11.7302	11.093	11.4638	13.2415	11.5498	11.6895	11.6093	11.4997	13.0827	11.6693	11.7907	12.1828	12.1515	12.5976	10.518	11.3899	12.0802	11.3497	11.5042	12.6696
hsa-mir-151b	2.9185	2.00961	0.837181	1.57108	1.95547	2.62439	1.69918	2.34593	3.01674	3.15297	3.55571	1.87244	1.72265	4.05137	2.98944	2.29699	1.99255	2.08045	2.36888	1.45745	2.83079	0.995318	2.87283	0	2.67513	4.19366	1.80555	1.67326	2.20542	2.8075	0	0.533245	3.72956	0.833569	1.41137	1.21437	2.27952	2.9741	2.68747	2.922	3.26468	2.33126	1.06798	1.86637	2.52745	0.655764	2.69257	2.19948	2.5995
hsa-mir-152	7.68628	10.3607	7.94719	8.25687	7.15989	7.90393	9.53084	8.97727	7.31362	8.50406	8.79404	8.66545	8.66897	6.69805	10.1541	9.42513	9.04009	10.5912	8.36496	9.66969	9.39975	7.39156	10.2097	9.65763	9.08938	7.86443	10.3011	8.06028	8.47561	8.42943	8.739	8.22746	9.34313	6.73582	6.25787	8.61734	9.09782	9.04098	8.69184	8.08425	7.99227	9.96237	7.90492	8.21182	7.25758	9.0384	6.82746	9.15399	9.13056
hsa-mir-153-1	0.482964	0	0	0	0.214015	0	0.201397	0	0	0	0.142025	0.569404	0	0	0	0.195316	1.85952	0	0	0	0	0.320057	0	0	0	0	0	0.224549	0	0	0	0	0	0	0	0	0.174414	0	0	0.524662	0	0	0	0	0	0	0	0	0
hsa-mir-153-2	3.29966	1.77458	1.56871	0.989603	1.08364	0	1.63104	1.01505	0.325772	2.00002	1.0247	2.95879	0	2.04124	2.49257	1.66659	6.008	0.581908	0.463279	1.60278	0.615141	1.80066	1.54432	1.57432	2.0814	0	1.65035	0.58999	2.56696	0.893163	0	1.4796	2.51534	2.6948	0.871804	0	1.48495	0	2.60662	4.08821	2.04658	0.389775	1.29983	3.01014	4.3264	0	0	0.309808	0.643678
hsa-mir-1537	0.261598	1.92014	0.837181	1.2105	1.08364	0	1.99864	1.89631	0.591364	0.395934	0.86997	0.88506	0	2.40177	0	1.73101	0.121186	0.995416	0	0.368533	0	0	0.468151	1.40506	1.05477	0	0	0.224549	0.409659	0.893163	0	0.533245	0.703965	0	0.698185	0	0.174414	0	1.15627	1.34204	0.834155	0.389775	0	1.21604	0	0	0.628973	0.309808	0
hsa-mir-1538	0.582089	1.1445	0.837181	0	0.565339	0	1.13651	0.749017	1.47163	0.559434	0	0.446714	1.10448	0.474566	1.51152	0.659833	0.336727	1.57885	1.53275	1.1138	0.615141	1.57872	1.10434	0.411055	1.48318	1.13291	0.439906	0.224549	0	0	0	0.921711	2.51534	0.833569	0.698185	1.46494	0.174414	0.817181	0.233327	1.57225	1.74349	2.14146	0.44943	0.527095	0.562231	1.44697	0.628973	2.12221	0
hsa-mir-1539	0.261598	0.312825	0	0	0	0	0	0.422581	0	0	0	0	0.46822	0	0.945275	0.367315	0	0	0	0	0	0.320057	0	0.730589	0	0.261633	0	0	0	0	0	0.533245	0	0	0.272008	0	0.174414	1.33567	0	0	0	0	0	0	0	0	0	0.309808	0
hsa-mir-154	0.674838	0.88556	0	1.98438	1.62239	0.896108	2.74262	1.60499	1.18058	2.10964	0.142025	1.2938	2.27322	3.31593	0	2.60268	4.01434	2.16279	1.09492	2.64125	0.615141	5.82368	0.655354	0.992024	2.0814	0.995791	3.63326	1.51224	0.72835	0	3.54781	1.22746	4.11714	1.3585	0.871804	1.46494	1.61169	0.817181	2.90595	1.67491	2.69593	0.949025	0.44943	1.57754	0.965768	2.62739	0	1.95401	2.30339
hsa-mir-155	9.39907	10.8304	7.08216	8.36577	7.06659	8.5888	8.2246	10.3192	8.17261	11.1289	10.3335	9.73586	11.0365	8.25545	10.6006	9.0115	9.35588	8.62384	9.37351	9.61986	8.83754	8.46638	11.2311	7.35042	8.20344	6.44782	9.82934	10.4784	10.5019	11.8372	11.8088	11.1055	9.33191	8.83345	10.4191	10.729	9.92231	10.568	11.8203	11.7961	9.91151	7.84693	6.38549	11.697	10.9486	8.59452	7.86572	7.79505	6.42473
hsa-mir-1587	0	0	0	0	0	0	0	0	0	0	0	0	0	0	0	0	0	0	0	0	0	0	0	0	0	0	0	0	0	0	0	0	0	0	0	0	0	0	0	0	0	0	0	0	0	0	0	0	0
hsa-mir-15a	6.92453	7.80897	7.4595	8.90101	7.29089	6.61908	8.33915	8.63349	7.70553	6.932	7.64864	6.56063	7.51661	7.40976	6.04989	6.8284	7.91404	6.01887	4.56805	7.11239	9.11576	7.10443	6.72838	8.67637	6.57669	5.76783	7.65109	8.243	7.90327	7.40105	5.80742	8.04896	6.5987	7.66376	6.91552	8.76184	8.03904	4.70845	7.99541	7.03873	6.69416	5.79684	5.82161	8.30631	7.87936	5.95414	7.47174	7.44848	8.57623
hsa-mir-15b	9.34298	9.98874	8.86374	9.5209	8.2026	9.74945	9.15212	10.4873	10.3936	8.96702	7.66197	8.26244	10.287	9.5051	10.1928	9.38032	8.06848	9.69905	8.09016	9.50205	9.57139	9.19643	9.27588	8.44894	9.70173	8.73306	10.5102	9.12831	9.16905	10.2946	9.48542	10.3816	9.38512	8.21632	8.49913	10.3254	8.38408	9.70096	9.61651	9.53615	9.49892	9.17326	9.10707	8.76988	9.24823	10.4932	9.20479	9.77487	9.58071
hsa-mir-16-1	7.83689	8.53003	7.78687	8.30112	7.00326	7.53007	8.59754	9.54231	8.52884	8.08049	7.93325	7.21874	8.50508	8.73452	7.74998	8.43842	7.52607	7.23881	5.76534	7.96653	8.48077	8.0158	7.89422	8.92166	7.37989	8.04363	9.10618	8.09801	7.46766	8.6731	8.61518	8.08504	7.39226	7.97757	7.5763	8.85255	7.30174	8.37038	8.96852	8.50058	7.65392	6.90825	6.62869	8.03511	8.3697	6.71639	8.55411	7.9665	9.14639
hsa-mir-16-2	7.89588	8.61535	7.78173	8.40266	7.1223	7.8538	8.61749	9.60859	8.58608	8.24345	7.98247	7.31724	8.61214	8.72659	7.64715	8.50153	7.5116	7.27628	5.75527	8.1388	8.50525	8.21224	7.93094	8.91083	7.5304	8.08224	9.1665	8.12175	7.61268	8.69116	8.67842	8.03673	7.51887	8.17397	7.75875	8.90383	7.32274	8.22732	9.03472	8.51967	7.73037	6.99149	6.75611	7.99951	8.48164	6.88743	8.55201	8.04449	9.14209
hsa-mir-17	10.2861	9.53398	11.1461	10.8049	9.63155	9.77093	10.8835	11.2671	11.0305	11.0334	9.65421	9.56712	9.86285	11.8345	9.54942	8.59157	8.28336	8.77138	10.0093	9.77696	12.441	11.2747	9.40711	12.149	9.90238	11.085	10.4814	11.4745	9.18623	11.4874	6.07599	11.6451	10.3615	11.0244	10.727	11.1369	10.1066	7.73352	9.91267	8.73694	9.76474	9.73918	11.407	9.95993	10.1451	10.0729	10.7093	11.0036	12.3348
hsa-mir-181a-1	11.8419	11.0712	11.3695	11.7407	11.6928	9.26021	10.4273	11.1238	13.0777	13.6672	11.7222	10.3736	12.0663	11.4538	12.427	11.2003	12.0896	11.7656	12.0767	10.718	13.0042	12.1777	11.286	11.2258	11.1126	13.287	11.3962	12.0865	10.7537	12.6585	9.69805	12.058	12.4355	12.411	12.5308	11.6161	11.2431	11.7	11.5251	11.1269	11.5161	12.0723	11.1743	12.5477	11.6835	11.7035	11.9377	12.1818	13.5906
hsa-mir-181a-2	11.9594	13.4685	14.6099	13.0382	13.1925	11.3725	10.6757	12.815	14.1428	15.4625	13.1376	11.5547	12.5956	14.4215	12.596	13.6557	12.3384	12.3372	13.3642	11.7153	13.3804	12.6415	12.3511	12.2826	12.3315	14.5947	13.492	12.4947	10.9821	14.4491	10.5652	12.7962	12.8687	13.4895	14.0933	12.1471	12.1106	13.0697	12.5526	12.4309	12.2558	13.3926	12.2115	12.493	12.723	13.2339	12.6977	14.1476	14.1899
hsa-mir-181b-1	8.50669	8.92697	8.2396	10.4713	10.0658	7.24899	7.51113	8.36226	11.3952	12.0128	9.83176	8.49645	9.13421	9.22519	9.62662	9.5681	8.27644	9.46504	9.85384	8.42683	9.95048	9.61862	8.9572	8.93823	8.62033	11.8312	9.52453	9.42899	8.24522	10.0068	7.56167	9.76836	9.60089	9.9552	10.6274	7.95369	8.89235	10.786	8.82512	8.57132	9.26196	10.2691	8.87745	9.67362	9.01431	9.3811	9.53422	9.70785	11.869
hsa-mir-181b-2	8.36599	8.73864	8.23019	10.5186	10.0914	7.2449	7.35355	8.42074	11.3666	12.0218	9.8897	8.36869	9.18166	9.33019	9.55831	9.57524	8.13879	9.38369	9.86852	8.44019	9.98268	9.46991	8.90163	8.84926	8.61505	11.841	9.3953	9.35337	8.14335	10.0044	7.28611	9.85102	9.29266	9.86733	10.6057	7.84466	8.88177	10.7609	8.7113	8.38987	9.28568	10.2918	8.90411	9.58568	8.95736	9.43247	9.4712	9.76458	11.9003
hsa-mir-181c	8.79001	6.39945	6.53347	6.6087	4.96455	6.34885	6.58241	5.95228	5.14786	6.13255	4.60765	5.43366	5.96219	6.62022	6.7659	6.05591	7.12546	6.87964	7.31889	7.166	5.15222	8.22547	5.33241	5.89116	8.04572	5.91771	7.55042	6.95742	7.45152	5.95103	4.53318	6.9539	7.53119	6.62587	4.53612	6.27766	6.29442	5.82332	6.28007	6.41296	6.54492	6.48726	4.80978	6.96241	7.25758	6.69251	4.58204	7.31811	4.74772
hsa-mir-181d	7.23554	3.69887	3.01418	5.57451	3.76903	3.38839	3.94316	2.76245	2.92348	4.1358	2.78593	2.84194	3.59916	4.2116	4.06475	4.24617	4.45572	4.83663	6.18128	5.21291	2.71873	5.69124	2.83458	2.9247	6.54375	4.23994	4.77517	5.3839	6.25787	1.44068	2.26892	4.23934	4.52445	3.98729	2.72294	1.86425	5.14204	4.08756	3.15372	3.70724	4.70321	4.74124	3.53599	4.36637	5.39175	4.04764	0	4.92902	2.7275
hsa-mir-182	10.5753	9.01603	9.94913	13.631	8.7707	11.2277	9.92781	11.8968	7.33641	10.3036	8.71916	9.13777	12.9309	9.72222	11.139	12.9759	6.20251	9.00206	10.5263	9.14219	11.6839	9.82629	9.48481	13.0892	9.08175	6.63839	11.8864	10.0206	10.5724	11.2156	9.44962	8.37466	8.14675	10.4674	10.6366	8.70668	12.7723	9.50459	10.1589	10.5191	12.9769	10.9251	9.72831	11.3913	11.2484	11.3033	15.653	8.76345	9.07899
hsa-mir-1825	0	0	0	0	0	0	0	0	0	0	0	0	0	0	0	0	0	0	0	0	0	0	0.468151	0	0	0	0	0	0	0	0	0	0	0	0	0	0	0	0	0	0	0	0	0	0	0	0	0	0
hsa-mir-1827	0	0	0	0	0	0	0	0	0	0	0	0	0	0	0	0	0	0	0	0	0	0	0	0	0	0	0	0	0	0	0	0	0	0	0	0	0	0	0	0	0	0	0	0	0	0	0	0	0
hsa-mir-183	8.43391	6.96828	7.17931	11.1432	6.59913	10.5122	7.37454	10.558	5.84533	7.56748	6.46289	8.28051	10.4253	7.37294	9.64592	11.1411	3.45809	8.19052	9.62391	7.09099	10.557	6.95648	6.75678	11.3498	7.13649	5.14561	10.5955	7.10768	7.28532	8.75267	8.10859	7.08798	6.41418	8.18176	8.3936	5.74995	10.4347	8.24916	7.35825	9.28445	10.8996	9.52628	6.83213	9.29696	8.62784	9.69936	13.2536	6.77496	7.23432
hsa-mir-184	0.13672	1.66868	2.70175	2.30526	2.22588	4.7225	2.49676	6.44463	1.33343	2.25988	4.24799	0.569404	2.02404	2.17169	9.44697	3.47875	1.96043	8.02014	1.86818	6.35595	2.65926	2.38473	2.32913	4.809	6.34776	2.6252	4.88368	4.99945	2.7186	3.60219	2.97734	2.9463	1.36314	1.3585	3.34048	1.21437	2.81553	6.28463	1.7146	2.48678	3.37765	6.66536	2.42922	2.60212	2.74816	5.36742	4.64642	4.98466	0.643678
hsa-mir-185	5.95266	8.70136	8.14456	8.81628	7.84445	7.43636	9.56176	9.19312	8.34549	8.1358	8.47174	8.59453	8.15727	7.25649	8.79853	8.27788	7.01739	8.49963	8.86304	9.6609	8.15313	7.17804	8.42742	9.16394	8.41858	8.18043	8.48617	7.50813	7.89533	8.81441	7.33471	8.65629	7.58889	8.07702	8.567	9.37755	9.13457	8.12865	9.3948	8.19203	8.24396	9.51593	7.41132	7.57137	6.42335	9.30177	8.83699	8.69589	7.6402
hsa-mir-186	10.2033	9.31783	9.68052	9.34403	7.53059	9.35431	9.718	10.2767	9.6625	9.89795	8.62174	8.61114	9.87114	10.7963	9.75502	8.8867	8.52936	9.37021	8.24943	9.99095	9.74413	9.18908	10.2101	9.42282	10.3998	8.89667	8.83149	9.54963	9.34908	9.20439	7.59626	9.25598	9.77256	9.66955	9.47207	8.84566	9.11163	8.92138	8.9796	9.13603	9.74382	9.83636	10.5827	8.64908	9.24936	9.08348	9.26753	9.22674	9.13778
hsa-mir-187	5.74374	0.977134	1.12422	4.03929	9.05546	6.65033	4.61591	10.3537	1.47163	9.47543	11.2139	1.82396	1.34119	1.55949	4.1041	2.45792	1.82426	6.04081	1.53275	2.99728	0.846042	3.6061	2.15381	4.85902	3.3698	5.46425	7.39103	0.58999	2.09886	3.25889	0	5.81891	0.95863	5.11394	5.0514	9.2798	1.02009	0.817181	8.17438	7.46661	5.65298	2.78526	2.32783	2.54875	2.40298	7.86717	6.31634	3.46738	1.42595
hsa-mir-188	2.99244	3.86391	1.36351	2.98176	3.36105	5.28117	3.06018	2.96467	4.4445	2.63473	1.56833	4.17455	2.02404	2.8544	4.53688	3.04418	4.30398	4.75934	0	2.25807	3.24904	2.8499	3.81079	2.98601	3.97493	2.99263	3.96506	2.28495	2.20542	2.61905	0	4.33834	4.65624	3.14092	2.03995	2.54632	1.61169	3.80254	3.1819	3.28864	3.14211	3.60488	3.82355	3.44931	2.52745	1.95503	3.28443	3.91963	2.5995
hsa-mir-18a	4.29923	3.75169	4.22478	4.41751	2.45353	3.19847	4.29106	4.55221	4.06236	4.0695	2.44586	2.63274	2.75511	4.08487	3.14848	3.81227	1.26428	2.16279	0.813397	4.01203	5.42643	4.09969	2.94642	4.60915	3.2659	3.37089	5.07893	5.10205	1.72185	4.64402	3.1109	4.82161	4.56335	4.74464	2.72294	3.7828	3.26452	3.10762	3.50552	2.30666	3.58007	2.64921	5.43956	3.56134	3.46043	3.08421	4.12051	3.82526	5.62522
hsa-mir-18b	0.995687	4.26005	0	0	2.41078	3.70648	1.13651	2.43941	3.10435	0.839544	2.30194	0.312613	1.10448	0.474566	1.256	3.06931	0	1.4536	1.53275	1.29584	0	1.31631	2.9101	1.98802	0.780947	1.37333	0.776553	2.55678	0	3.25889	0	5.50051	1.93749	0.833569	0	0	1.61169	3.44698	3.75099	4.4339	0.834155	0	1.06798	2.88652	2.26676	0.655764	0	3.49829	0
hsa-mir-1908	0.261598	0.569759	0	0.409848	0	0	0.201397	0.422581	0.81558	0	0	0.164757	0	0	1.51152	0	0	0.581908	0	1.1138	0.615141	0.320057	0.468151	0	0	0	0.776553	0	0	0	0	0.533245	1.17501	0	0	1.21437	0.174414	0	0	0.524662	0	0	0.44943	0	0	0	0	0.309808	0
hsa-mir-1909	0.376523	0.569759	0	0	0	0.516539	0.201397	0	0	0	0.142025	0	0	0	0.548711	0	0	0	0	0.368533	0.340111	0	0.252981	0.411055	0	0.261633	0.439906	0	0.72835	0.893163	0	0	0	0	0.272008	0	0.329997	0	0.233327	0	0	0	0.44943	0	0.965768	0	0	0.309808	1.7001
hsa-mir-190a	2.97431	1.82475	1.74832	1.40203	2.68639	2.28531	2.45795	1.01505	2.82376	2.43859	1.09625	0.78732	1.10448	2.60015	1.51152	2.11584	3.61077	2.38489	1.09492	1.29584	2.06704	3.23954	1.10434	1.72579	1.81308	2.67096	1.94566	0.224549	1.21007	1.44068	0	0.533245	2.51534	3.67031	1.2942	1.67836	3.18521	3.63569	1.9293	1.77074	0.834155	2.71883	3.05485	2.49333	0.562231	0.655764	2.0972	1.54416	2.84506
hsa-mir-190b	0.376523	0.569759	0	0.728654	0.400346	0	2.20021	0.422581	1.18058	0.839544	0.271313	0.569404	1.72265	0.831067	1.51152	0.195316	0.838882	0.581908	0.813397	0.368533	0.340111	0	1.10434	0	0.780947	0.995791	1.47642	0.742995	0.72835	1.83662	0	0.533245	0.95863	0.833569	1.16667	0	0.174414	0.817181	0.61035	0.908578	0.834155	0	1.83127	1.07215	0.965768	1.10494	1.06552	1.65804	0.643678
hsa-mir-191	10.2424	9.96377	10.2964	9.77844	8.85582	9.18751	10.4012	10.8346	9.47082	10.2619	9.4185	8.54165	10.9861	11.1526	10.5032	8.99683	8.97676	10.0149	8.58862	11.3541	9.43065	11.1547	9.7161	10.3533	11.5276	8.86319	9.78281	9.41304	10.5237	10.7064	9.42096	11.8441	9.76684	10.1771	9.67501	10.0771	8.66734	9.07399	10.5016	9.9082	10.0436	9.8221	9.94922	9.8071	10.0894	10.4476	9.89624	10.3427	9.44413
hsa-mir-1910	0.376523	3.18771	0.478483	0.409848	0.847643	1.65654	0	0	1.47163	0.395934	0	0	1.10448	0	1.256	0.520975	0	0.320096	0	0	1.21988	0	0.969629	0.992024	0.442683	1.37333	3.86271	0.418809	0	1.83662	0.818788	0	4.54403	0	1.02676	0	0	1.33567	0	0.524662	0	1.92285	3.17649	0.732519	0	0	0	0.781257	1.42595
hsa-mir-1911	0.674838	0.164875	0	0	0.214015	0	3.55905	0.422581	0.325772	0.395934	0	0.164757	0.46822	0	2.36877	0.195316	0.524211	0	0	0	0.340111	0	0.468151	0.411055	0	0	0	0	0	0	0	0	0	0	0	0	0	0	0	2.36923	0	0	1.29983	3.26303	0	0	0.628973	0.309808	0
hsa-mir-1912	0	0	0	0	0.214015	1.19633	0	0	0	0	0	0.164757	0	0	0	0.367315	0	0	0	0	0	0	0.252981	0	0	0	0	0	0	0	0	0	0	0	0	0	0	0.817181	0	0.908578	0	0	0	0	0	0	0	0	0
hsa-mir-1913	0	0	0	0	0	0	0	0	0	0	0	0	0	0	0	0	0.121186	0	0	0.368533	0	0	0	0	0	0	0	0	0.409659	0	0	0	0	0	0	0	0.715918	0	0	0.286051	0	0	0	0	0	0.655764	0	0	0
hsa-mir-1914	0.582089	0.787778	1.36351	0.409848	0	1.19633	0.378093	0	0	0.706277	0.142025	0.569404	0.46822	0	2.71223	0.195316	0.433512	0.581908	0	1.29584	0.340111	1.16472	0	0	0	0	1.04932	0.418809	0.409659	1.44068	0	0.533245	1.67871	0	0.500776	0	0.329997	0	0	0.908578	0	0.389775	1.97233	0.287488	0.562231	1.10494	0	0.969507	0.643678
hsa-mir-1915	0	0.682883	0	0.409848	0	0.516539	0	0	0	0	0.142025	0	0	0	0	0	0	0	0	0	0	0	0.468151	0	0	0	0	0	0.72835	0	0	0	1.36314	0	0	0	0	0	0	0	0	0	0	0	0	0	0	0.309808	0
hsa-mir-192	9.41869	8.57516	10.2919	8.42352	8.40945	9.92071	7.02721	8.22295	9.56984	11.762	9.55274	7.5942	10.3413	7.72601	8.65187	7.84223	6.98282	7.62386	7.42761	8.26564	7.48051	8.28297	9.023	7.05737	8.28709	9.73641	9.21318	8.85735	6.96722	8.97294	7.12963	10.4103	8.02313	9.18122	8.93494	6.88355	7.19697	7.12595	7.9572	9.05447	7.45588	7.459	6.62869	9.20939	8.44265	8.48293	10.0007	9.51728	8.18283
hsa-mir-193a	7.35248	9.86983	5.30529	9.68996	8.36955	7.77091	10.6032	9.82541	8.05522	8.24795	8.82102	9.17327	8.70785	8.19729	11.5628	9.32269	8.17992	10.4163	9.83841	10.8969	7.49759	10.8126	10.4132	5.82559	10.6027	6.83211	9.04128	8.00365	12.2161	10.0886	8.43267	9.97222	10.4809	6.90542	8.56937	9.0355	9.72942	8.94833	8.58905	10.2652	9.86624	9.84076	8.77765	8.95563	9.13906	10.5058	9.24562	9.17627	8.93227
hsa-mir-193b	4.29923	5.62371	5.75736	7.47643	6.33621	5.54334	5.82604	7.64204	6.76378	7.16572	3.81097	5.42557	6.58622	6.4378	6.64435	6.06531	3.72033	8.20274	4.28946	8.73935	5.73804	4.53018	6.76443	7.45983	7.15842	4.82981	7.45984	4.95314	5.9862	5.97089	4.38281	6.77696	6.44575	2.85932	6.94011	5.88502	5.73958	5.44856	6.45192	6.30906	7.81805	8.00336	5.70515	6.20063	6.47836	6.66004	8.5478	7.15067	6.02465
hsa-mir-194-1	6.93746	5.99627	7.792	6.73421	6.52841	6.92023	4.78223	5.5104	6.83913	9.28664	7.3983	5.33334	7.74004	4.80093	5.21322	4.84249	4.73269	5.38335	4.04663	4.58449	5.80817	5.58327	6.32823	4.99945	5.30111	7.85827	6.28554	6.70138	5.7775	6.38016	2.97734	7.04953	5.16624	6.43041	6.64942	4.34807	6.06166	3.10762	5.52165	6.04727	5.08228	4.52503	4.15486	6.39082	6.47063	4.36214	7.83497	6.67704	6.61053
hsa-mir-194-2	7.03144	6.15176	7.96774	6.96419	6.64825	6.90994	5.20769	5.41005	6.88314	9.386	7.62161	5.52746	7.83515	5.02457	5.39874	4.91361	4.97303	5.23899	4.20312	5.1669	5.79442	5.62743	6.54213	4.56964	5.46256	7.93997	6.35001	6.71301	5.91732	6.67461	2.97734	7.42102	5.74199	6.84781	6.60398	4.68073	6.0421	4.02141	5.51058	6.02315	5.04856	4.75787	4.32236	6.63122	6.45504	4.92353	7.86572	6.88138	6.56842
hsa-mir-195	3.17818	3.02557	2.70175	3.39614	3.19464	3.79863	4.34523	4.44359	5.31326	4.88652	3.04295	4.83708	3.92466	4.24161	4.25159	5.09589	6.57689	3.74639	3.71342	4.56688	5.36261	3.71925	3.77083	1.98802	3.2659	4.12955	5.36759	3.59874	5.45998	3.25889	7.62446	3.43802	3.76336	5.5103	2.42149	5.99862	5.92493	4.79018	5.2953	4.17834	5.71879	3.13006	1.49953	3.78552	5.80228	2.62739	3.87397	4.28131	3.74101
hsa-mir-196a-1	7.97951	7.71234	5.90669	6.44425	5.43352	8.56931	7.45681	2.90036	7.55235	0.559434	4.80742	6.67094	2.58117	7.50564	3.42201	7.50493	5.07031	5.34859	7.77804	7.27032	7.81622	7.25042	5.65679	6.21943	7.39843	4.58885	7.94835	6.26592	7.96334	7.50683	4.48477	5.87495	6.79124	8.54107	5.94939	5.71411	5.57433	6.97684	6.6184	7.57511	5.84204	7.2977	4.88309	7.0963	6.3066	7.473	6.35538	6.0839	7.23432
hsa-mir-196a-2	8.30518	7.81829	6.15779	6.65647	6.01446	8.62229	7.71416	2.5272	7.51687	1.81818	5.06541	6.71646	2.98208	8.16241	3.70401	7.53456	5.59454	5.60572	7.92464	7.63172	8.21639	7.52983	5.82231	6.41604	7.79354	4.38429	7.87575	6.54625	8.26692	7.76172	4.27308	6.56846	6.67173	8.74942	6.13547	6.16714	5.66481	7.04502	6.9446	7.74843	6.33712	7.35349	5.3519	7.23791	7.13576	7.50077	6.51906	6.37787	7.49036
hsa-mir-196b	9.1204	10.2836	7.11118	7.88611	8.59032	9.06181	8.59977	9.2563	5.44494	7.97035	7.33222	6.32843	3.238	11.4279	8.44521	7.09177	7.50186	10.1278	5.86244	10.3615	4.14965	8.14294	6.57731	4.70343	10.7872	10.8127	9.91814	8.13392	9.89078	10.8127	6.25981	6.98988	9.08026	2.6948	5.3147	6.20205	4.94548	8.6503	8.1866	9.70448	9.00929	11.5019	9.22719	8.50152	7.90826	8.1907	5.81232	9.55728	12.0853
hsa-mir-197	10.8292	11.1731	10.474	9.64508	8.67007	8.97561	9.43104	9.68275	9.32515	10.8923	7.93874	9.17749	10.4654	10.802	11.2075	9.49375	9.19522	10.1114	9.61906	11.7014	10.4547	10.2119	11.2343	11.1154	10.194	10.2899	10.191	9.76236	11.0583	10.1842	7.87505	9.8828	11.198	9.55121	9.95233	9.92078	8.81583	7.68092	9.74218	9.89795	10.391	10.1533	11.6289	8.7851	10.7703	10.5391	9.81805	10.5006	9.89375
hsa-mir-1972-1	0	0	0	0	0	0	0	0	0	0	0	0	0	0	0	0	0	0	0	0	0	0	0	0	0	0	0	0	0	0	0	0	0	0	0	0	0	0	0	0	0	0	0	0	0	0	0	0	0
hsa-mir-1972-2	0	0	0	0	0	0	0	0	0	0	0	0	0	0	0	0	0	0	0	0	0	0	0	0	0	0	0	0	0	0	0	0	0	0	0	0	0	0	0	0	0	0	0	0	0	0	0	0	0
hsa-mir-1973	0	0	0	0	0	0	0	0	0	0	0	0	0	0	0	0	0	0	0	0	0	0.320057	0	0	0	0	0	0	0	0	0	0	0	0	0	0	0	0	0	0	0	0	0	0	0	0	0	0	0
hsa-mir-1976	3.91793	4.66305	2.78642	3.48348	2.12371	3.60804	3.66508	4.72924	3.40963	4.02822	3.29183	3.51148	4.65274	3.52563	5.67186	3.65512	3.43489	3.94561	5.6174	4.61907	3.75437	4.01357	4.52618	4.54947	4.92831	2.52908	4.46169	3.57855	3.78728	5.20962	3.72495	4.01829	4.60123	4.12299	4.38673	5.38998	3.97985	2.47813	5.17427	5.25855	4.12425	4.85385	2.92201	3.9386	4.97725	5.72221	4.61459	2.90065	1.7001
hsa-mir-198	0	0.164875	0	0.409848	0	0	0	0	0	0.395934	0	0	0	0	0	0	0	0	0	0.368533	0	0	0.252981	0	0	0	0	0	0	0	0	0.533245	0	0	0	0	0	0	0	0	0	0	0.44943	0	0	0	0	0	1.0872
hsa-mir-199a-1	9.77191	8.10127	7.56514	9.1323	8.78489	7.22428	9.48361	8.75892	8.15476	10.6032	7.55174	9.11466	8.1746	9.60228	8.96676	9.32824	11.6213	10.4681	7.95138	10.5143	9.41725	11.0786	8.87714	7.60125	9.39739	7.60779	8.84274	8.76263	9.33154	7.82853	9.49462	8.37272	9.33963	7.86592	8.20766	9.57861	9.67126	6.58864	10.2601	9.97856	9.94053	8.22145	7.07047	8.64591	10.6747	9.76666	7.76058	9.66975	9.569
hsa-mir-199a-2	10.3523	8.85071	8.06628	9.52862	9.3512	7.86183	10.0324	9.46592	8.87706	11.1562	8.17603	9.86706	8.79262	10.0746	9.37035	10.1463	12.0361	11.2368	8.62228	11.1542	9.86915	11.8605	9.55155	8.14729	9.7945	8.54003	9.51472	9.47239	9.66839	8.50626	10.3915	9.16112	10.0071	8.65181	8.70896	10.1114	10.1915	7.62634	10.8862	10.7316	10.5769	8.90015	7.84655	9.37522	11.0096	10.4169	8.27497	10.3417	10.0694
hsa-mir-199b	10.8009	9.36865	8.43751	9.49617	9.36281	8.29456	10.1518	9.60544	9.17833	11.2026	8.34345	10.1729	9.08108	10.1403	9.08703	10.606	12.1961	11.6161	8.70446	11.3951	9.97317	12.3648	9.76554	8.00643	9.56272	9.16501	9.93084	10.0028	9.24206	8.92286	10.8218	9.63028	10.3483	8.80598	8.68589	10.1917	10.1923	8.04372	11.0752	11.0231	10.815	9.13874	9.59557	9.87168	10.3481	10.5285	8.12207	10.9756	10.2554
hsa-mir-19a	4.31372	3.61582	5.72554	4.78724	4.45605	2.28531	5.02725	5.19904	3.7726	4.1358	1.96225	2.05152	0.821143	5.21814	1.91711	3.58714	2.6253	1.99312	1.33038	2.83022	5.8353	4.03558	2.75489	6.32998	4.47175	3.6703	3.93174	4.61928	2.98109	2.61905	2.01995	2.56535	4.19352	5.86028	3.39841	4.75316	3.8184	1.33567	4.08529	2.54215	3.26468	3.4497	5.72523	4.69588	4.10457	0.655764	4.73789	3.4035	5.9079
hsa-mir-19b-1	6.1813	5.92043	6.77019	6.33106	5.98198	5.37396	6.52255	6.5584	5.90144	6.44384	4.42517	4.13536	5.06993	7.43596	4.77496	4.41255	4.3666	3.77285	2.01056	5.42323	7.61376	6.59805	4.94056	7.72555	5.84256	6.49628	5.71959	6.24044	5.63224	6.49431	5.08103	6.26717	5.73349	6.68189	6.18979	6.81189	5.5188	4.79018	6.49748	5.1558	5.43536	4.79058	7.84426	6.36789	6.78307	4.19089	6.72685	6.80617	7.70773
hsa-mir-19b-2	6.04243	5.87354	6.56976	6.23993	5.59496	5.26511	6.32104	6.43898	5.90144	6.08637	3.91357	3.93313	4.67456	7.35932	4.17973	4.32133	4.43248	3.34927	1.71019	4.8404	7.43691	6.12518	4.67431	7.49189	5.63928	6.11685	5.04817	5.80048	5.39391	5.97089	4.83295	5.97064	5.24013	6.50685	5.6065	6.5593	5.30567	4.08756	6.28982	4.73649	4.90516	4.88447	7.68938	6.1297	6.56078	3.50565	6.48425	6.55371	7.4163
hsa-mir-200a	1.47988	1.66868	0	5.1761	2.94791	6.2945	2.77455	2.34593	1.18058	4.30668	1.46399	0.682472	3.84991	3.90901	2.08388	0.367315	1.26428	3.20127	1.09492	3.55685	1.3758	2.94603	1.88102	1.21327	1.81308	0.483023	5.71959	3.73271	1.9838	4.18149	0	2.9463	1.93749	3.14092	1.62053	1.86425	0.824591	0.817181	2.33271	2.02509	8.38239	3.87266	1.83127	6.30892	3.32977	5.6077	1.06552	2.99036	2.30339
hsa-mir-200b	1.80119	0.88556	0	5.87834	3.21962	5.98699	2.53455	2.90036	1.82104	4.81549	1.88354	1.72184	4.43987	3.90901	1.72853	1.01066	1.46079	3.23971	2.47095	3.55685	1.6447	3.23954	1.54432	0.411055	2.0814	0.261633	6.12531	4.24945	1.57057	2.40224	1.33791	2.9463	1.67871	3.67031	2.3645	2.02889	1.346	1.71628	2.11614	1.46173	9.30008	4.27062	1.97233	5.70484	3.02649	4.40196	0.628973	2.19948	2.95376
hsa-mir-200c	4.83464	5.32572	3.01418	11.1323	7.06659	9.55838	5.12958	6.30258	4.08408	8.97111	4.82859	3.62899	8.114	7.65251	6.04989	4.64765	5.05518	7.70167	5.6504	8.04335	4.59271	5.00214	4.79875	2.40205	2.40859	2.91868	10.2723	8.17904	5.78611	6.68667	4.90829	6.15395	4.80972	6.41727	4.32832	5.95833	4.55388	4.37927	5.28884	6.13991	13.403	8.41611	5.99698	10.8802	7.03974	9.37736	4.25046	5.19739	5.33491
hsa-mir-202	0	0	0	0.409848	0.400346	0.896108	0	2.68822	0	0.211507	0	0	0	0.474566	0	0	0	0.581908	0	0	0.340111	0	0	0	0	0	0	0	0	0	0	0	0	0	0	0	0.174414	0	0	0	0	0	0	0.287488	0.562231	0	0	0	0
hsa-mir-203a	8.0483	2.45406	5.3337	15.8236	10.2122	13.4384	4.32381	8.70347	3.33915	12.4396	4.58917	3.08756	5.19599	11.3989	4.47818	3.14219	7.79328	13.1086	3.27939	9.58092	7.12697	6.48658	2.83458	2.48934	9.66135	4.99183	11.3005	8.01778	7.52537	10.4653	3.1109	12.5206	4.00858	6.02528	5.07823	4.03602	5.18345	4.02141	3.96071	4.47716	9.25088	13.3136	5.66415	15.7734	6.94248	13.8215	2.42538	8.92361	4.58824
hsa-mir-203b	0	0	0	4.15022	1.62239	2.15191	0.201397	0	0	2.48001	0.389963	0	0.46822	3.90901	0	0	0	0.803427	0	1.73479	0	0.320057	0	0	0	0	2.81983	0.881319	0	0	0	0	0	0	0	0	0	0	0	0	0	1.51659	0	3.76227	0	2.98284	0	1.65804	0.643678
hsa-mir-204	9.76253	3.71225	0.478483	6.71178	2.88684	9.11543	5.04045	5.25154	1.47163	2.59758	1.71192	5.88138	6.55715	1.55949	8.50707	5.027	0.973738	2.08045	0.813397	2.25807	8.48506	7.42322	6.91409	1.40506	6.76948	5.9962	6.30519	6.69905	7.84882	3.7006	2.48118	5.86392	7.65566	5.17768	5.48478	7.52085	4.83939	2.66305	8.0951	1.21151	5.32699	1.51659	6.13843	8.41189	2.26676	6.4482	2.56515	5.43959	1.42595
hsa-mir-205	0	0.312825	2.0518	10.8717	6.68235	10.5007	0.677392	5.7573	0.81558	9.71598	0	0	0	9.28587	0.548711	0.367315	0.524211	8.96453	1.86818	9.00428	0	0.581843	0.252981	0	0	0	5.41658	6.83294	2.39748	2.61905	0.818788	5.69985	0.394501	0.833569	0	0	0	0	0	0.286051	10.8074	8.91134	1.83127	10.9331	4.88719	10.1244	0	4.61325	2.5995
hsa-mir-2052	0	0	0	0	0	0	0	0	0	0	0	0	0	0	0	0	0	0	0	0	0	0	0	0	0	0	0	0	0	0	0	0	0	0	0	0	0	0	0	0	0	0	0	0	0	0	0	0	0
hsa-mir-2053	0	0	0	0	0	0	0	0	0	0	0	0	0	0	0	0	0	0	0	0	0	0	0	0	0	0	0	0	0	0	0	0	0	0	0	0	0	0	0	0	0	0	0	0	0	0	0	0	0
hsa-mir-2054	0	0	0	0	0	0	0	0	0	0	0	0	0	0	0	0	0	0	0	0	0	0	0	0	0	0	0	0	0	0	0	0	0	0	0	0	0	0	0	0	0	0	0	0	0	0	0	0	0
hsa-mir-206	0	0.164875	0	1.40203	0.565339	0.516539	0	0.422581	0	0.211507	0.389963	0.976598	0	0.831067	0.548711	0	0.433512	0	0	0.661821	0.340111	0.320057	0	0.730589	0	0	0	0.418809	0	1.83662	0	0	0.703965	0	0	0	5.44837	0	1.6353	0.286051	1.74349	0	0	0	0	0	0	1.136	0
hsa-mir-208a	0	0	0	0	0	0	0	0	0	0	0	0	0	0	0	0	0	0	0	0	0	0	0	0	0	0	0	0	0	0	0	0	0	0	0	0	0	0	0	0	0	0	0	0	0	0	0	0	0
hsa-mir-208b	0	0	0	0	0	0	0	0	0	0	0	0	0	0	0	0	0	0	0	0	0	0	0	0	0	0	0	0	0	0	0	0	0	0	0	0	0	0	0	0	0	0	0	0	0	0	0	0	0
hsa-mir-20a	8.25536	7.16123	9.1228	10.0452	7.92259	6.34121	9.55172	9.38891	8.27645	9.08832	8.61871	7.50861	6.03147	9.52124	5.80917	6.71152	6.41298	5.95097	3.90794	7.05039	10.4415	9.02406	7.0392	11.055	7.35795	8.72494	8.50329	10.1635	7.83851	8.24198	3.1109	9.69865	7.5434	9.78147	9.01986	8.29633	8.61487	4.70845	8.06421	6.37535	6.61572	6.28978	8.6522	8.24261	8.31893	6.03233	8.56247	8.24575	11.2893
hsa-mir-20b	6.70431	10.2242	2.78642	3.20377	8.13199	10.5928	6.60257	9.27386	9.36061	6.06611	9.80281	1.55367	7.04155	5.36172	5.98812	6.64829	1.63371	5.94516	6.87813	4.3369	2.59723	8.71516	8.35072	8.66	5.93861	5.74126	2.81983	10.3068	3.03987	9.15752	2.83013	12.5755	6.44575	3.98729	2.72294	2.65112	7.01687	4.79018	10.1918	10.0623	6.35102	1.16399	7.6636	9.43573	7.61053	5.50175	4.58204	10.8168	3.14931
hsa-mir-21	16.3156	16.7502	16.1059	17.4846	17.644	15.24	17.3706	17.5137	16.0207	16.9504	18.4309	18.6087	16.1113	17.2339	15.9	18.1599	16.2622	16.7577	16.2891	16.3649	15.7552	17.7202	17.4972	17.9362	15.8348	15.0103	16.6152	17.5547	17.6712	16.4448	16.6419	17.3893	15.7115	17.7493	17.5856	17.934	18.3596	15.2907	18.0178	17.8253	15.9071	16.2175	13.6629	17.9835	16.9695	15.862	17.4307	16.112	16.994
hsa-mir-210	10.2174	11.3555	9.42886	11.6665	8.62345	7.71288	9.82434	11.9834	10.0432	7.71028	7.71052	8.94513	8.01697	10.3035	9.59934	7.88267	5.15436	6.45035	7.77804	10.6187	9.83806	8.82274	10.4343	11.4482	9.47152	8.21077	8.9402	8.65584	10.2424	10.4679	3.95555	10.8509	8.93394	9.52847	8.81246	6.92072	6.85654	5.47352	9.60061	8.91397	10.7954	9.10906	9.70891	9.36319	9.98944	9.51875	6.58624	7.57711	8.90376
hsa-mir-211	2.34356	5.44278	12.6249	12.0243	11.738	9.13213	9.89164	12.3172	12.6162	12.1453	11.6978	5.23944	10.806	10.3843	6.38952	11.0361	1.46079	11.6347	9.71773	13.4411	12.0083	2.38473	9.59403	12.1517	12.0971	13.0388	11.4987	8.05663	3.39544	12.4232	4.38281	12.318	9.52963	9.63732	10.8057	11.3642	8.77452	12.492	12.0401	10.844	9.33548	14.7374	12.7854	9.94161	8.49504	13.8194	8.01642	7.84099	9.80222
hsa-mir-2110	1.71645	3.49708	1.56871	2.09945	1.08364	0.516539	2.10294	2.76245	1.92094	2.10964	2.5767	2.42094	2.27322	1.35502	2.98944	3.18881	3.09358	3.41794	3.38775	3.48367	2.31841	1.80066	2.94642	2.48934	2.75405	2.19504	2.40004	3.26138	2.56696	2.40224	2.26892	1.69417	2.51534	1.74255	3.00981	3.63731	1.98391	3.80254	2.76404	2.02509	3.26468	3.81023	2.52394	0.912305	1.7582	2.48635	2.69257	2.53378	1.0872
hsa-mir-2113	1.3732	0	0	0	0	0	0.201397	0	0	0	0	0	0	0	0	0	0	0	0	0	0	0	0	0	0	0	0.439906	0	0	0	0	0	0	0	0	0	0	0	0	0	0	0	0.44943	0	0	0	0	0	0
hsa-mir-2114	0.674838	0.164875	0	0	0	0	0	0	0	0	0	0.164757	0	0.831067	0	0.659833	0.121186	0	0	0	0	0	0.252981	0	0	0.483023	0.776553	0.224549	0	0	0	0	0	0	0.871804	0	0	0	0	0	0	0	0	0	0.562231	0	0	0	0
hsa-mir-2115	0	0	0	0	0	0	0.201397	0.422581	0	0	0	0.164757	1.34119	0.831067	0.548711	0.367315	0.121186	0	0	1.1138	0	0	0	0	0	0.261633	0	0.58999	0.72835	1.44068	0	0.533245	0	0	0	0	0.174414	1.71628	0.233327	0.524662	0	0	0	0	0	0	0	0.309808	0
hsa-mir-2116	1.31675	1.96556	0.837181	1.98438	0.565339	0.896108	0.677392	1.43382	1.7137	0.839544	1.09625	0.78732	0.821143	1.1167	2.23334	2.20926	0.766412	1.8008	0.463279	1.1138	1.97247	1.57872	2.75489	1.21327	0.442683	1.91979	1.94566	1.7475	1.21007	2.40224	1.71886	1.22746	2.73569	1.3585	1.80316	2.02889	1.27116	0	1.9293	3.22239	1.35931	2.90958	0.791607	0.732519	1.7582	1.10494	1.40021	0.969507	1.42595
hsa-mir-2117	0	0	0	0	0	0	0	0	0	0	0	0	0	0	0	0	0	0	0	0	0	0	0	0	0	0	0	0	0	0	0	0	0	0	0	0	0	0	0	0	0	0	0	0	0	0	0	0	0
hsa-mir-212	3.95539	3.69887	1.56871	3.64375	2.9775	4.3178	2.45795	4.44359	4.10547	2.30668	3.61782	3.8141	4.27823	2.8544	4.91433	6.49904	2.98599	5.07855	1.86818	4.95313	2.59723	6.06222	4.09593	2.79366	2.67513	3.89902	5.50984	4.05852	3.43978	4.43121	4.66934	2.67043	4.97752	4.51718	2.81088	4.34807	3.12273	5.5922	2.93935	4.63828	3.58007	3.98996	5.31263	2.9701	3.02649	3.2678	2.42538	3.1546	3.47528
hsa-mir-214	3.37071	3.10892	1.74832	3.15139	3.0065	2.15191	4.43789	3.76468	2.71664	4.02822	2.4182	3.82645	3.45529	3.90901	3.14848	3.9674	5.01664	4.46697	2.81941	6.0486	1.97247	6.05685	3.26679	1.21327	4.18889	1.37333	2.95862	2.51489	3.60462	2.14697	6.79448	2.45202	4.33512	1.74255	1.80316	5.26345	4.14614	2.66305	5.32087	4.51915	5.04856	2.84876	0.44943	3.26303	4.99891	4.27906	2.2706	3.96459	4.51916
hsa-mir-215	1.62642	2.54665	0.478483	1.72239	1.76497	2.40741	2.45795	2.5272	3.22652	2.16148	3.11362	3.04591	8.11	1.73855	1.72853	2.93901	2.2534	1.16483	1.71019	1.60278	1.97247	4.95671	2.27302	1.21327	2.40859	3.06297	2.19067	3.04294	2.56696	2.97415	1.33791	2.56535	2.15684	3.83749	2.76758	2.17665	3.42847	5.49805	2.72626	2.836	3.58007	1.16399	1.49953	1.95109	0.965768	0.655764	3.11278	1.76359	2.7275
hsa-mir-216a	2.50384	0	0	0	0.214015	0	0	0.422581	0.591364	0.211507	0.271313	0.164757	0	0	0	0.195316	0.121186	0.320096	0.813397	0	0.340111	0.581843	0.252981	0	0.780947	0	0	0.224549	0.72835	0	0	0	0	0	0	0	0.715918	0	0.434121	0.286051	0.834155	0	0	0	2.40298	0	0	0	0
hsa-mir-216b	1.47988	0	0	0	0	0	0	0	0	0	0.271313	0	0	0	0	0	0	0	0	0.368533	0	0	0.252981	0	0	0	0	0	0	0	0	0	0	0	0	0	0.329997	0	0.434121	0.286051	0	0	0	0	0	0	0	0	0
hsa-mir-217	7.49682	1.43027	2.18253	1.85932	3.16922	0.896108	2.89567	4.91971	2.26304	4.70629	2.5767	2.767	2.38334	2.68997	3.48299	3.7973	4.72793	1.69409	2.73987	3.14699	1.04503	3.69178	4.09593	2.20984	2.50301	0.674916	2.58285	2.67563	4.32521	2.14697	0	0.533245	2.05133	1.74255	3.1846	2.02889	4.3508	0.817181	5.07258	3.73126	3.58007	1.51659	0.44943	2.0311	7.15035	2.62739	4.36966	3.72429	4.74772
hsa-mir-218-1	6.33665	2.21166	3.27085	3.88742	3.0628	4.83558	5.69866	4.42085	4.47769	5.32763	3.11362	3.9101	3.29547	4.69644	4.59329	5.04612	7.22684	4.29507	4.31713	4.531	3.98985	3.515	3.37736	4.04386	4.29827	2.67096	4.3899	5.86443	3.43978	2.8075	4.75347	2.32902	5.60887	3.98729	3.00981	4.77651	4.77313	2.01715	4.54189	4.73649	5.76105	1.79972	2.21878	2.79781	4.93292	3.08421	4.98194	3.58724	4.8913
hsa-mir-218-2	6.19703	2.63366	3.27085	3.48348	2.9177	4.96053	5.63919	4.35039	3.97209	5.1206	3.1477	3.88669	3.05044	4.51172	4.41699	4.65597	7.17354	3.79883	4.34428	4.531	3.98985	3.41776	3.77083	3.98501	4.21703	2.57794	4.3899	5.89334	3.60462	2.97415	4.53318	2.32902	5.20366	3.75632	2.9335	4.68073	4.8	1.71628	4.42885	4.68822	5.20982	1.92285	2.21878	2.9701	4.60591	3.17892	4.93117	3.26657	5.02189
hsa-mir-219a-1	2.2562	3.10892	4.13074	4.17667	1.8313	3.92668	3.5219	3.86917	1.7137	2.87103	2.96863	1.77381	3.6441	3.19842	2.36877	3.42134	1.92757	4.3663	2.56626	3.40658	3.12263	4.16107	4.48972	3.57031	3.41907	3.09689	4.86616	3.42866	3.30247	5.71245	1.71886	3.24739	4.28945	2.85932	3.70424	3.08444	2.07472	2.01715	3.48304	3.68281	2.04658	4.61908	4.15486	2.10691	1.53914	3.08421	1.67168	4.20841	3.67902
hsa-mir-219a-2	0	3.02557	3.63286	2.92047	2.1757	1.84121	1.23162	0.422581	3.10435	4.41743	1.88354	1.06267	1.72265	0.474566	2.81067	0.786492	1.71298	1.31643	1.33038	1.29584	2.15578	1.16472	2.38313	1.40506	0.442683	2.84074	3.14459	2.01129	0.989223	4.64402	0	0.921711	2.9268	1.74255	2.76758	1.21437	0.598386	0	0	2.24125	2.29692	1.35103	0.791607	0.527095	0	3.08421	0	2.27282	1.93037
hsa-mir-219b	0.482964	1.22142	1.12422	1.2105	0.847643	0.896108	0.677392	0.422581	0	0.706277	0.271313	0.446714	1.10448	0.474566	0.548711	0.367315	0	1.16483	0.463279	0.368533	0.615141	0.803343	0.468151	0.730589	0	0	1.04932	0	0	1.44068	0	0	0.95863	0.833569	0.500776	0	0.470424	0	0	0.524662	0	0.949025	2.32783	0	0.562231	0	0.628973	0.781257	0.643678
hsa-mir-22	15.1762	16.1113	17.4599	15.5794	16.4069	15.3884	16.0624	16.1386	15.2008	16.4783	15.3537	15.947	16.6948	15.811	17.2345	16.206	17.2583	16.9913	17.9403	17.9876	14.8827	16.2619	15.9028	15.7915	16.6026	13.4919	16.2025	15.0678	16.4598	16.7541	14.8455	15.7705	15.847	15.063	16.2157	16.9168	16.7955	14.9335	16.3267	17.3144	16.0964	17.3836	16.0525	16.7128	15.4961	18.4291	16.3754	17.0218	14.8415
hsa-mir-221	7.21252	7.93565	6.68453	8.63382	7.90538	9.77732	8.5499	9.21146	10.6607	9.28554	9.41697	9.15226	8.27623	6.74071	9.18549	9.36454	8.77712	10.2806	9.38173	10.0216	8.37268	9.02819	10.1852	8.04296	8.91036	8.24047	8.44692	9.32031	8.38215	9.72054	7.52025	9.62048	8.42407	8.64619	9.0007	8.02368	8.43799	9.00292	8.94507	10.3578	9.39372	6.29549	6.89107	7.9124	8.02899	8.22718	9.44202	8.80731	8.35871
hsa-mir-222	5.9915	5.97421	5.682	7.1658	7.1322	6.97062	7.59959	7.65184	8.54557	7.10744	7.46655	6.76702	5.8894	6.57379	6.89492	7.24578	6.3004	7.99226	5.83399	8.12983	6.32597	7.20014	7.46876	7.06094	7.72417	5.58868	6.19015	7.31719	7.35353	7.12798	4.66934	8.5153	6.90161	7.48636	6.92294	5.61395	6.35456	5.72283	7.80471	8.22836	6.82941	3.60488	5.84931	6.82044	6.81395	5.62462	8.325	6.92754	6.5073
hsa-mir-223	5.7544	7.56793	5.15415	8.45762	5.81582	5.31276	7.68294	8.38594	6.57351	7.13526	6.79941	7.64653	11.5249	5.1246	8.79552	8.96077	8.64787	7.63652	7.01536	10.5306	7.18611	9.55335	7.81662	4.3998	8.41707	3.91813	7.03484	7.61858	8.50329	10.5585	7.86089	8.0635	7.54097	8.32586	7.21656	9.4282	7.52752	9.68502	8.80261	9.94204	7.99227	6.49721	6.17538	8.84928	9.08565	8.0754	7.37532	8.05232	4.86371
hsa-mir-224	5.99375	2.57624	3.08275	5.97946	4.26528	4.18751	3.25388	2.90036	1.82104	3.43157	1.96225	1.61194	3.68767	3.70869	3.89563	1.79268	3.24793	3.48349	2.01056	4.79575	2.15578	4.57597	3.05022	2.20984	3.55752	0.844256	3.45713	3.15629	4.52362	2.61905	0	3.31377	4.16851	2.29585	2.03995	3.73592	4.20764	2.01715	2.87176	3.82354	4.36249	3.6412	2.21878	5.03359	5.95416	3.83141	2.42538	3.7502	1.42595
hsa-mir-2276	0.482964	0.88556	0	0.728654	0.565339	1.44471	0.677392	1.43382	1.00959	0.559434	0.142025	0.88506	0	1.1167	0.548711	0.367315	0.232979	0.320096	0.463279	0.905441	0	0.803343	0.655354	0	0.442683	0.261633	0	0	0.409659	0	0	0.921711	0.703965	0	0.698185	0	0	0.817181	1.15627	1.8606	0	1.35103	1.29983	0.287488	0.562231	0	2.0972	0.309808	0
hsa-mir-2277	1.57921	1.49366	1.36351	1.85932	1.69544	0	0.806577	2.13856	0.591364	1.36679	1.16442	0.976598	1.10448	2.77452	1.51152	0.195316	0.690109	1.8008	0	1.96731	1.76243	1.57872	1.10434	2.57165	2.1989	1.37333	2.40004	1.67326	1.21007	2.14697	0	1.88091	1.93749	0	0.871804	0.526199	1.27116	0	1.03792	1.57225	1.35931	0.696331	1.97233	1.07215	1.53914	0.655764	1.40021	0.309808	2.30339
hsa-mir-2278	0	0	0	0	0	0	0	0.422581	0.325772	0	0.499591	0.312613	0	0	0	0.367315	0	0	1.33038	0.661821	0	0	0.655354	0.730589	0	0	0	0.58999	0.409659	0	0	0	0	0	0	1.21437	0	0.817181	0.434121	0.286051	0	0	0.44943	0	0	0	0	0.309808	0
hsa-mir-2355	4.42472	6.5746	7.51639	4.83784	4.64309	4.46568	5.35226	5.07344	3.7726	4.96155	4.20817	4.41442	4.60807	6.37824	4.17973	5.3529	4.58249	4.84912	4.17315	4.27318	2.71873	6.41699	4.56174	4.73949	5.71027	3.60107	4.698	5.23056	2.9198	4.78526	5.20572	2.32902	3.14766	3.98729	4.44286	4.52397	3.51209	3.34249	5.10973	6.18409	2.86047	2.71883	5.14393	4.52677	5.42413	4.3212	6.71188	3.4358	4.65416
hsa-mir-2392	0	0	0	0	0	0	0	0	0	0	0	0	0	0	0	0	0	0	0	0	0	0	0	0	0	0	0	0	0	0	0	0	0	0	0	0	0	0	0	0	0	0	0	0	0	0	0.628973	0	0
hsa-mir-23a	12.5861	13.0988	12.7583	11.4085	12.4445	11.8118	13.3723	12.6766	13.1026	12.7613	11.3556	13.1036	12.1025	13.4955	12.9386	12.8809	12.7461	13.8773	12.7461	13.9758	11.571	12.2152	12.4196	13.6172	13.1854	13.5522	12.0782	11.1802	12.9264	13.3669	11.945	12.3703	12.9301	13.002	13.5226	12.7054	11.6383	12.1429	11.879	13.1527	12.6348	12.9527	10.2378	11.9213	12.1959	13.0766	12.7699	12.7117	11.688
hsa-mir-23b	9.63487	10.564	11.6465	9.00892	9.644	10.1208	9.51586	9.26191	10.1481	9.85898	8.46838	9.91449	9.81329	10.7915	10.2651	10.7438	9.63959	10.5365	10.8029	9.56659	8.51891	10.3904	9.96159	9.27635	8.7183	10.1398	10.436	9.24502	8.19761	10.3468	9.28624	8.59087	10.0471	9.09925	10.3913	9.27571	9.46322	11.1577	9.37281	9.86033	10.4283	9.83783	9.57567	9.74765	10.3938	9.17537	8.82487	10.6434	11.3446
hsa-mir-23c	0.261598	0	0.837181	0	0.400346	0	0.53549	0	0	0	0	0.164757	0	0	0	0.520975	0	0	0	0	0	0.320057	0	0	0	0	0.439906	0	0.409659	0.893163	0	0	0	0	0	0.526199	0	0	0.434121	0.286051	0	0	0	0.287488	0	0	0	0	1.7001
hsa-mir-24-1	9.9998	10.489	10.6647	9.17392	9.12777	10.8852	11.4977	10.8926	11.2743	9.55935	9.54357	10.9007	10.1838	10.7721	9.99179	10.6392	9.87818	10.9928	10.0329	11.4756	9.35886	10.6815	10.0393	10.6573	10.3506	10.3548	10.2492	9.14214	9.54698	10.3258	10.757	10.8106	10.2027	10.2079	9.67501	11.2423	9.82286	11.1529	10.3451	10.1454	10.2881	10.7931	8.15479	10.0255	9.65445	9.22477	10.5998	9.58993	10.6476
hsa-mir-24-2	10.0587	10.5125	10.6968	9.22075	9.13558	10.8849	11.5295	10.9503	11.31	9.58686	9.58827	10.8927	10.1937	10.7801	9.94514	10.6577	9.9277	11.0127	10.0907	11.5416	9.34182	10.6971	10.0692	10.6309	10.4275	10.318	10.2441	9.15285	9.59065	10.2995	10.7847	10.8635	10.2597	10.1964	9.71545	11.2564	9.83346	11.1305	10.3757	10.197	10.2935	10.8186	8.17317	10.0818	9.68233	9.1925	10.6837	9.59887	10.6771
hsa-mir-2467	0	0.164875	0	0	0.214015	0	0	0	0.325772	0	0.271313	0	0	0	0	0	0.121186	0	0	0.368533	0.340111	0	0	0	0	0	0	0	0.409659	0	0	0	0	0	0	0	0.174414	1.33567	0	0	0	0.389775	0	0	0	0	0	0.309808	1.93037
hsa-mir-25	14.7676	14.7141	15.1186	15.2614	13.7175	15.4606	14.2484	14.7872	14.6223	14.8295	13.516	13.1495	14.5589	15.2978	15.1045	13.8203	13.1729	15.3734	15.266	14.2641	14.4881	15.003	15.085	14.8329	14.417	14.5853	15.4321	15.7816	13.0156	15.7078	12.6942	13.6438	15.3748	15.1242	15.1372	13.9863	14.1752	14.1068	14.5767	14.8305	13.1888	15.8797	15.123	12.9556	14.8045	14.1265	14.0872	15.6133	16.155
hsa-mir-2681	0.376523	0	0	0	0.214015	0	0	0	0	0	0	0	0	0	0	0	0.336727	0	0	0	0	0.581843	0	0	0	0.261633	0	0	0	0	0	0	0	0	0	0	0.329997	0	0	0	0.834155	0	0	0	0	0	0.628973	0	0
hsa-mir-2682	1.47988	0	0	0	0	0	1.76425	0	0	0	0	0.88506	0	0	0.548711	1.1109	0	0.320096	0	0	0.615141	0	0	0	0	0	0.439906	0.224549	2.09886	0	0	0	0.394501	0	0.698185	0	0	0	0	2.836	0	0	0	0	0	0	1.67168	0	0
hsa-mir-26a-1	9.51591	10.0197	8.73649	9.15742	8.32348	10.2111	11.0579	10.4464	10.0035	10.6336	10.2493	10.6293	10.343	10.3295	10.6661	10.9346	9.59075	10.7407	10.3276	9.85248	9.68478	10.5068	11.2285	9.45773	9.08366	11.5326	10.6674	10.4132	9.82753	11.1222	11.5211	9.4821	10.221	10.8218	10.6677	10.4067	9.8877	12.3953	11.3862	10.826	11.1206	9.99388	10.1431	9.69565	10.3118	8.96388	9.23257	10.2536	11.086
hsa-mir-26a-2	9.5249	10.0589	8.70557	9.2875	8.27291	10.149	11.0626	10.4326	10.0244	10.5746	10.2721	10.6188	10.4104	10.2865	10.6669	10.9401	9.58319	10.7592	10.3941	9.84884	9.65892	10.5407	11.2534	9.46246	8.9528	11.5333	10.7227	10.3873	9.83533	11.1238	11.5713	9.53349	10.2622	10.8143	10.6585	10.3822	9.87926	12.4035	11.4015	10.8736	11.0784	9.99826	10.1676	9.72715	10.2667	8.99513	9.20077	10.2718	11.0751
hsa-mir-26b	9.04449	9.58605	9.15102	8.23816	7.56511	9.16496	10.4419	9.74358	8.3941	9.90818	8.87733	8.57955	9.31876	10.1743	8.61659	9.2149	8.68459	9.40234	8.68335	9.34627	8.34934	10.38	9.75021	8.33573	9.14535	9.14235	8.93285	8.91082	8.80813	10.3392	9.12584	7.43227	8.59221	9.49759	9.10441	9.49748	8.60156	8.35703	10.0564	9.5047	9.99909	8.43434	8.58788	8.63794	9.84292	8.34675	8.55201	8.70503	9.37251
hsa-mir-27a	9.60663	10.8615	9.87674	9.75614	9.03098	10.208	10.9781	11.3878	11.5411	10.2537	9.90083	11.0243	9.81698	10.9861	10.0925	11.6278	9.31121	11.018	8.45177	11.2018	8.40811	10.5605	10.4447	11.3439	10.3986	11.0668	10.5447	8.75758	10.4137	11.1071	10.0307	10.572	10.2023	10.7383	9.96046	10.0981	8.9772	10.0624	10.4814	11.4066	10.0585	10.0778	6.70649	9.83662	10.062	9.49363	11.1436	9.57958	10.3573
hsa-mir-27b	8.30155	11.205	11.2933	9.05153	8.04818	10.979	9.89391	9.7909	10.9452	9.64634	8.02778	9.82688	10.0715	10.3395	9.6139	10.975	9.01367	10.0783	9.72032	9.06512	8.36572	11.1122	9.8115	9.6018	8.06906	9.46772	10.7965	9.29771	8.03373	10.6878	9.51735	8.15688	9.74003	9.18316	9.5508	9.67264	8.94821	8.41615	10.0316	9.59991	10.5828	9.22278	8.94213	9.53727	10.2408	8.61372	8.68629	10.4575	12.1813
hsa-mir-28	11.9991	11.8084	12.7543	12.5122	12.1105	11.7604	12.0351	12.6115	11.7062	12.9707	11.1179	11.0662	13.0026	13.3896	12.442	11.8185	11.7433	12.635	13.6544	12.9455	11.7665	12.697	12.5973	13.0593	12.6254	12.8501	12.3877	11.5463	12.0623	12.6237	11.2712	11.3063	11.7269	11.6522	12.5451	11.9583	11.7006	11.6444	12.0907	12.3247	12.2511	12.5814	12.3295	11.1246	13.1237	13.5011	12.7985	12.2437	10.7543
hsa-mir-2861	0	0	0	0	0	0	0	0	0	0	0	0	0	0	0	0	0	0	0	0	0	0	0	0	0	0	0	0	0	0	0	0.533245	0	0	0	0	0	0	0	0	0	0	0	0	0	0	0	0	0
hsa-mir-2909	0	0	0	0	0	0	0	0	0	0	0	0	0	0	0	0	0	0	0	0	0	0	0	0	0	0	0	0	0	0	0	0	0	0	0	0	0	0	0	0	0	0	0	0	0	0	0	0	0
hsa-mir-296	6.49449	6.95849	5.0722	3.60532	4.56727	5.89604	4.15209	4.99862	0.591364	4.62554	2.74199	0.88506	4.02999	2.17169	6.05993	4.55282	2.47423	1.90016	0.463279	5.41341	5.47897	6.40436	1.44626	4.30674	6.16488	5.85466	3.40952	4.05852	3.94938	6.12059	0.818788	6.14487	7.51887	0.833569	0.871804	2.84033	3.16468	0	1.9943	2.02509	4.97864	4.22348	8.14737	1.95109	2.52745	4.27906	4.87854	6.73009	4.06562
hsa-mir-297	0	0	0	0	0	0	0	0	0	0	0	0	0	0	0	0	0	0	0	0	0	0	0	0	0	0	0	0	0	0	0	0	0	0	0	0	0	0	0	0	0	0	0	0	0	0	0	0	0
hsa-mir-298	0	0	0	0	0	0	0	0	0	0	0	0	0	0	0	0	0	0	0	0	0	0	0	0	0	0	0	0	0	0	0	0	0	0	0	0	0	0	0	0	0	0	0	0	0	0	0	0	0
hsa-mir-299	0.674838	1.06324	0.478483	3.04054	1.76497	1.19633	2.20021	1.01505	1.18058	1.36679	0.785904	1.49296	2.48564	0.831067	0.548711	1.85182	4.5772	2.38489	1.09492	2.64125	1.21988	5.10983	0.821032	0.411055	1.48318	1.37333	5.10905	1.67326	0.409659	0.893163	3.1109	1.22746	4.24228	0	0.698185	2.65112	1.48495	1.71628	2.42991	2.02509	3.26468	1.51659	0.791607	1.21604	2.11632	3.70978	0.628973	2.04056	1.42595
hsa-mir-29a	11.9648	13.1729	12.3171	14.148	11.6822	12.8698	13.4308	15.5525	14.7418	14.2461	14.777	13.4718	14.3157	13.1578	14.197	14.6615	12.0883	14.3706	13.3659	14.6935	12.2825	13.4897	14.5367	13.5028	12.5723	14.3981	13.4979	14.2047	13.6027	13.7591	13.2177	13.7999	12.9166	13.2614	13.703	13.7582	13.8522	16.6606	14.4759	15.0175	13.6144	14.2791	11.999	13.264	13.8844	13.9494	14.7053	13.502	12.9405
hsa-mir-29b-1	5.46729	7.24767	6.50876	10.0938	6.88136	5.23244	8.1641	9.57422	7.55624	8.13499	9.90333	7.30955	8.27444	7.18105	7.98157	7.77507	5.9922	7.74908	5.08511	8.7829	6.297	7.96794	8.22606	8.48655	7.37677	7.51047	6.7351	8.247	8.96614	7.81212	5.80742	8.47779	7.31173	7.85134	7.56686	7.48939	8.46867	9.42527	9.21258	9.40742	7.59088	8.73667	5.61119	8.29419	8.4466	7.08991	8.94811	6.78752	6.2114
hsa-mir-29b-2	5.88875	7.36357	6.49624	10.0089	6.94828	5.28117	8.18579	9.55933	7.58507	8.26656	9.85322	7.3593	8.42527	7.238	8.08355	7.68646	6.51879	7.83321	5.54903	8.48541	6.61916	7.96937	8.46859	8.48522	8.0339	7.55843	6.81035	8.32862	9.29506	7.72712	5.92091	8.26359	7.47109	7.90881	7.71241	7.6686	8.49614	9.29308	9.23797	9.38441	7.87208	8.69948	6.42898	8.37882	8.47971	6.72427	8.94811	6.73658	6.49836
hsa-mir-29c	7.34544	9.62793	6.44506	8.23029	7.01758	8.32005	9.05753	10.1724	8.89866	10.1763	10.0296	11.106	11.2249	6.54999	10.6926	9.90865	8.57184	9.48318	7.57241	7.29993	8.32324	9.49744	11.1542	7.12367	8.6071	11.3199	10.6241	9.76683	11.9678	9.78363	9.798	7.49083	8.78556	9.69154	10.0734	9.8441	9.15129	8.30931	10.333	11.1576	10.4948	7.53817	6.79462	9.38095	10.7227	7.54145	9.89955	6.97775	7.96312
hsa-mir-300	0	0	0	0	0	0	0	0	0	0	0	0	0	0	0	0	0	0	0	0	0	0	0	0	0	0	0	0	0	0	0	0	0	0	0	0	0	0	0	0	0	0	0	0	0	0	0	0	0
hsa-mir-301a	3.16225	4.5483	3.08275	4.15022	2.57465	3.19847	5.43452	4.05787	2.18482	2.52027	3.24537	4.04309	2.67076	3.13586	2.49257	1.66659	2.49681	3.38401	0.463279	2.34328	3.60477	3.38383	3.37736	4.33057	4.18889	1.13291	1.80555	4.12964	3.25364	2.97415	0.818788	3.75714	4.46406	3.00698	1.96526	2.17665	2.11807	0	3.52765	3.55405	1.74349	1.92285	4.09441	3.73863	2.84703	1.10494	3.11278	0.969507	2.7275
hsa-mir-301b	1.31675	3.14885	0.478483	2.09945	0.970464	2.15191	2.74262	3.02623	1.7137	0.839544	0.271313	1.1439	0.46822	1.89782	1.51152	1.1109	0.766412	1.69409	0	2.07088	1.51651	2.57715	2.32913	2.30915	2.40859	0.674916	1.27862	1.81811	1.40155	1.44068	0	1.69417	2.9268	0.833569	0.500776	0.910932	1.27116	0	1.36731	2.17274	1.35931	1.35103	2.77569	0.287488	1.28075	1.10494	2.42538	0.564705	1.0872
hsa-mir-302a	0	0	0	0	0	1.19633	0	0.422581	0.325772	0	0	0	0	0	0	0.195316	0.121186	0	0	0.368533	0	0	0	0	0	0.844256	0	0	0.409659	0	0	0	0	0	0	0	0.174414	0	0.233327	0.286051	0	0	0	0	0	0	0	0	0
hsa-mir-302b	0	0	0	0	0	0	0.378093	0	0	0	0	0	0	0	0	0	0.121186	0	0	0	0	0	0	0	0	0.261633	0	0	0	0	0	0	0	0	0	0	0.329997	0	0.233327	0.286051	0	0	0	0	0	0	0	0	0
hsa-mir-302c	0	0	0	0	0	0.516539	0	0	0	0	0	0	0	0	0	0	0	0	0	0	0	0	0	0	0	0	0	0	0	0	0	0	0	0	0	0	0	0	0	0	0	0	0	0	0	0	0	0	0
hsa-mir-302d	0	0	0	0	0	0	0	0	0	0	0	0	0.46822	0	0	0	0	0	0	0	0	0	0	0	0	0	0	0	0	0	0	0	0	0	0	0	0	0	0	0.286051	0	0	0	0	0	0	0	0	0
hsa-mir-302e	0	0	0	0	0	0	0	0	0	0	0	0	0	0	0	0	0	0	0	0	0	0	0	0	0	0	0	0	0	0	0	0	0	0	0	0	0	0	0	0	0	0	0	0	0	0	0	0	0
hsa-mir-302f	0	0	0	0	0	0	0	0	0	0	0	0	0	0	0	0	0	0	0	0	0	0	0	0	0	0	0	0	0	0	0	0	0	0	0	0	0	0	0	0	0	0	0	0	0	0	0	0	0
hsa-mir-3064	0.13672	0.977134	0.478483	1.2105	0.214015	0.516539	1.48426	0.749017	0	0.559434	0.785904	1.2208	0.46822	0.831067	0.548711	0.367315	1.09706	0.581908	0.813397	0.905441	0.340111	0.320057	0.468151	0.411055	0	0.261633	0.776553	1.00753	1.85877	0	0.818788	0.533245	1.17501	1.3585	0.698185	0.526199	0.598386	0.817181	0.90898	0.524662	0	0.389775	1.06798	1.07215	1.53914	0	0.628973	1.136	0
hsa-mir-3065	4.37029	5.72954	5.00311	9.86942	4.80865	7.23669	4.90273	6.57394	5.22806	4.39595	6.02778	4.19375	7.26298	2.68997	3.48299	4.76768	5.21006	5.59092	2.56626	5.73053	6.90493	3.77266	4.93153	5.61853	4.72782	3.3429	8.15374	4.07302	5.16219	3.79271	2.48118	5.36619	6.34889	5.87957	4.67149	5.41996	2.96547	4.66578	4.89671	4.73649	3.75756	7.2977	8.09819	7.70086	5.76484	7.473	7.57871	5.22537	4.74772
hsa-mir-3074	4.96433	5.07936	4.22478	3.56584	3.92905	4.49352	3.23104	4.72924	4.67658	5.35572	4.0369	3.54176	3.77107	4.18095	4.64757	4.21272	3.76751	5.56844	3.16223	3.78719	4.21306	2.31443	4.42683	3.04483	4.13093	3.22513	5.41658	5.57441	3.75255	4.7397	0.818788	4.20477	5.54228	3.48119	4.48357	4.57814	2.35394	2.01715	3.97688	5.11985	4.46832	4.01786	3.05485	2.9701	4.45735	5.00335	3.9777	4.55563	3.67902
hsa-mir-30a	14.8172	13.2807	13.9282	14.2026	15.615	14.5852	14.9436	13.4955	15.2811	15.163	14.46	13.0632	13.3537	15.6588	14.1087	12.868	13.8725	13.0455	14.5649	14.7165	12.3775	13.2775	14.8574	14.9463	14.9742	13.333	14.475	12.9257	13.0393	12.5222	12.2272	15.1901	14.906	15.5376	14.9347	14.4997	14.3111	13.7941	14.1595	14.3121	14.397	15.1082	12.1102	14.3156	14.9198	12.8635	15.5005	14.5352	14.7647
hsa-mir-30b	9.15955	10.4742	9.38879	9.64922	9.12157	9.27231	10.048	10.489	10.8658	11.4101	8.19347	9.07216	9.76516	10.6378	10.5287	9.00581	8.2131	7.85659	6.49772	9.07293	11.0724	8.62273	9.57929	10.3157	9.72212	11.9212	9.07505	10.1073	9.49999	10.5461	6.35713	9.36174	10.6799	10.8073	8.95378	9.50011	8.78086	6.74029	9.62262	9.36102	10.1647	10.0959	10.5172	10.1249	10.8111	7.24572	9.21941	9.84381	11.3894
hsa-mir-30c-1	9.64117	8.01882	8.59693	9.22472	9.03362	8.56768	9.61951	8.28251	9.15094	10.0914	7.44101	6.631	9.02591	9.36214	8.99189	7.57242	8.28458	6.93047	5.41461	9.78412	8.69859	7.82355	8.12469	8.75333	9.65687	9.5319	8.13373	9.15114	9.73772	8.42223	6.17082	9.70485	8.71497	9.5162	8.54633	8.74418	7.91932	6.0559	8.85168	7.71569	8.942	8.37087	9.80695	9.04687	10.1088	6.60993	8.70152	9.42125	9.46494
hsa-mir-30c-2	9.78546	8.30609	8.73516	9.31008	9.4695	9.08487	9.76024	8.53501	9.64023	10.1937	7.59561	7.0695	9.28014	9.51895	9.37237	7.92718	8.753	7.51443	8.74704	10.0755	8.87396	8.11478	8.94827	9.0715	9.8067	9.46732	8.57517	9.25301	9.7592	8.58567	6.58085	9.95802	9.40601	9.85276	8.87882	9.58689	8.48687	7.3173	9.04146	8.16363	9.55104	8.97676	9.82856	9.27864	10.2778	7.30468	8.96871	9.89987	9.72381
hsa-mir-30d	13.7911	14.3799	13.3406	14.6538	14.6023	14.2184	14.3164	12.914	16.5531	15.8241	15.0363	14.0492	13.7646	14.9269	15.1447	12.4085	13.3475	14.2128	13.2725	13.2055	16.5444	12.6614	13.8942	13.6262	14.6633	16.9231	13.2889	15.9812	14.2658	14.6236	9.91335	14.6201	15.5838	14.3515	14.8542	13.8784	14.5426	12.8156	13.6665	13.8647	14.3601	15.5339	15.1522	14.728	14.6091	13.1888	13.7541	14.2863	14.5295
hsa-mir-30e	13.0759	13.78	14.0556	13.4571	12.2796	14.151	13.7902	13.6744	13.3816	13.9181	12.6596	13.1802	13.5717	14.0437	13.2744	13.8507	12.8608	13.1427	13.0999	12.8427	12.6757	12.4584	13.2706	13.568	13.8484	14.8096	14.026	12.7436	13.2367	13.8397	13.8796	13.4424	13.743	14.107	13.1279	13.5206	12.9125	13.3418	13.7477	13.8529	13.3611	12.763	13.1297	13.8606	13.564	12.3789	13.9846	13.4034	13.7818
hsa-mir-31	0.13672	0.164875	2.61179	6.14935	0.400346	3.12918	7.3079	4.57299	0.325772	1.45253	1.40885	1.06267	3.55278	1.73855	1.256	3.36154	0.766412	1.4536	1.09492	1.60278	1.51651	6.25284	3.55255	5.02889	2.82888	0.483023	2.81983	0.224549	0	2.61905	0.818788	2.04623	0.95863	0	0.500776	2.17665	0.329997	0	4.45218	2.87964	3.26468	2.71883	0	4.42678	1.7582	3.70978	3.28443	1.136	2.5995
hsa-mir-3115	0	0	0	0	0	0.516539	0	0	0	0.395934	0	0.164757	0	0	0	0.367315	0	0	0	0	0	0	0.468151	0	0	0	0	0.224549	0.409659	1.44068	0	0	0	0.833569	0	0	0.174414	0	0	0	0	0.696331	0.44943	0	0	0	1.06552	0	2.5995
hsa-mir-3116-1	0.13672	0	0	0	0	0	0	0	0	0	0	0	0	0	0	0	0	0	0	0	0	0	0	0	0	0	0	0	0	0.893163	0	0	0	0	0	0	0	0	0	0	0	0.696331	0	0	0	0	0	0	0
hsa-mir-3116-2	0.13672	0	0	0.409848	0	0.516539	0	0	0	0	0	0	0	0	0	0	0	0	0	0	0	0	0.252981	0	0	0	0	0	0	0	0	0	0	0	0	0	0	0	0	0	0	0	0	0	0	0.655764	0	0	0
hsa-mir-3117	0.13672	0.164875	0	0.989603	0.565339	0	0.201397	0	0.325772	0.211507	0.142025	0.446714	0.821143	0	0	0.520975	0.121186	0.581908	0	1.85573	0	0	0	0	0	0	0	0.224549	0	0	0	0.533245	0.703965	0	0	0.526199	0.824591	2.01715	0.233327	1.21151	0	0	0	0.527095	0.562231	0	0	0.309808	0
hsa-mir-3118-1	0	0	0	0	0	0	0	0	0	0	0	0	0	0	0	0	0	0	0	0	0	0	0	0	0	0	0	0	0	0	0	0	0	0	0	0	0	0	0	0	0	0	0	0	0	0	0	0	0
hsa-mir-3118-2	0	0	0	0	0	0	0	0	0	0	0	0	0	0	0	0	0	0	0	0	0	0	0	0	0	0	0	0	0	0	0	0	0	0	0	0	0	0	0	0	0	0	0	0	0	0	0	0	0
hsa-mir-3118-3	0	0	0	0	0	0	0	0	0	0	0	0	0	0	0	0	0	0	0	0	0	0	0	0	0	0	0	0	0	0	0	0	0	0	0	0	0	0	0	0	0	0	0	0	0	0	0	0	0
hsa-mir-3118-4	0	0	0	0	0	0	0	0	0	0	0	0	0	0	0	0	0	0	0	0	0	0	0	0	0	0	0	0	0	0	0	0	0	0	0	0	0	0	0	0	0	0	0	0	0	0	0	0	0
hsa-mir-3119-1	0	0	0	0	0	0	0	0	0	0	0	0	0	0	0	0	0	0	1.09492	0	0	0	0	0	0	0.261633	0	0.224549	0	0	0	0	0	0	0	0	0	0	0	0	0	0	0	0	0	0	0	0	0
hsa-mir-3119-2	0.376523	0	0	0.728654	0	0	0	0	0	0	0	0	0	0	0	0	0	0	1.33038	0	0	0	0	0	0	0	0	0.418809	0.409659	0	0	0	0	0	0	0	0	0	0	0.286051	0	0	0	0	0	0	0	0	0
hsa-mir-3120	0	0	0	0	0	0	0	0	0	0	0	0	0	0.474566	0	0	0	0	0	0	0	0	0	0	0	0	0	0	0	0	0	0	0	0	0	0	0	0	0	0	0	0	0	0	0	0	0	0	0.643678
hsa-mir-3121	0	0	0	0	0	0	0	0	0	0.211507	0.271313	0.446714	0	0	0	0.902923	0	0.320096	0.463279	0.661821	0	0.803343	0	0	0	0	0	0	0	0	0	0	0	0	0.272008	0	0	0	0.233327	0	0.834155	0	0.44943	0	0	0	0	0	0.643678
hsa-mir-3122	0	0	0	0	0	0	0	0	0	0	0	0	0	0	0	0	0	0	0	0	0	0	0	0	0	0	0	0	0	0	0	0	0	0	0	0	0	0	0	0	0	0	0	0	0	0	0	0	0
hsa-mir-3123	0	0	0	0	0	0	0	0	0	0	0	0	0	0	0	0	0	0	0	0	0	0	0	0	0	0	0	0	0	0	0	0	0	0	0	0	0	0	0	0	0	0	0	0	0	0	0	0	0
hsa-mir-3124	0.582089	0.88556	0	0.728654	0.214015	0.516539	0.378093	1.23958	0.325772	0.211507	0.142025	0.312613	0	0.474566	0.945275	0	0.232979	0	0	0.368533	0	0	0.655354	0	0.442683	1.13291	0.439906	0	0	0	0	0.921711	0.394501	0.833569	0.500776	0	0	0	1.03792	0.286051	0	0.389775	1.29983	0	0	0.655764	0	0.564705	0
hsa-mir-3125	0	0	1.12422	0.409848	1.46416	2.28531	1.32084	0	2.53938	0	1.16442	1.42958	1.10448	0	0	0	2.19937	0.320096	0	0	2.88372	0	1.22754	0	0	0	0	2.01129	0	0.893163	0	0.533245	0.394501	0	0.500776	0.526199	0	0	0	1.21151	0	0	0.791607	0.527095	0	0	0	0.969507	0
hsa-mir-3126	0.582089	0	0	0	0	0	0.53549	0	0.325772	0.211507	0	0.164757	0.46822	0	0	0.195316	0.232979	0	0.463279	0.368533	0	0.803343	0.252981	0	0.442683	0.261633	0.776553	0	0	0	0	0	0.95863	0	0.272008	0	0	0.817181	0	0.286051	0	0	0	0	0	0.655764	0	0	0
hsa-mir-3127	4.47072	2.93712	4.54948	4.69875	4.11362	3.44651	4.26881	3.29989	4.01793	3.71788	3.82156	2.51554	4.06346	3.98195	4.62068	3.09402	2.14324	3.74639	4.70002	4.06317	4.1711	3.41776	3.90609	4.89143	4.35	4.1779	4.65782	3.07213	3.52455	3.7006	1.33791	2.9463	5.80015	4.70193	3.74945	3.53146	4.11438	4.37927	3.65373	4.19571	3.26468	4.65505	4.56444	2.75132	3.69084	4.4407	5.58484	2.40919	2.30339
hsa-mir-3128	0	0	0	0	0	0	0	0	0	0	0	0	0	0	0	0.367315	0.121186	0	0	0	0	0.320057	0	0	0	0	0	0	0.72835	0	0	0	0	0	0	0	0	0	0	0	0	0	0	0	0	0	0	0	0
hsa-mir-3129	0.482964	0.312825	0	0	0.713385	1.44471	0.92514	0.422581	0.325772	0.211507	0.271313	0.312613	1.10448	0	0	1.20463	0.524211	1.69409	1.53275	2.83022	0	0.581843	0.969629	0	1.65754	0	0	0	0.409659	1.44068	2.26892	0	0.95863	0.833569	0.272008	0.526199	0.470424	1.71628	0.434121	0.524662	1.35931	0	0	0.527095	0.562231	1.10494	0	0.309808	0
hsa-mir-3130-1	3.04552	3.40114	2.0518	2.92047	2.57465	2.72176	1.76425	3.90239	3.44362	2.43859	2.14207	2.74113	1.8812	3.19842	2.36877	4.87849	0.524211	3.96868	2.47095	2.57232	1.87127	2.0803	5.39289	3.89197	2.0814	0.261633	5.49851	1.51224	1.21007	2.14697	3.45035	0.921711	3.38331	1.3585	2.47631	1.67836	2.49216	2.01715	0.434121	4.4339	2.29692	3.22884	2.98996	1.77637	1.7582	3.99654	4.07446	1.42051	2.30339
hsa-mir-3130-2	2.64809	3.62999	1.74832	2.78949	1.89472	3.32782	1.40486	3.90239	3.69006	2.70629	1.80028	2.95879	1.8812	3.25837	3.29172	5.02057	0.609543	4.09988	3.16223	2.83022	1.76243	1.80066	5.2621	4.04386	2.30755	0.995791	5.44047	1.88541	0.72835	1.83662	3.34583	0.533245	3.72956	2.29585	3.00981	1.21437	2.27952	0.817181	0.233327	4.50529	2.69593	3.40815	2.98996	2.10691	2.64202	4.23565	4.07446	0.969507	2.7275
hsa-mir-3131	0.482964	0.164875	0	0.409848	0.400346	0.516539	0	1.01505	1.47163	0	0.389963	0.446714	0	0	0	0.659833	0.336727	0	0	0.368533	0.340111	0	0	0.992024	0.442683	0.261633	2.19067	0	0	0	0	0	0	0	0.500776	0.526199	0	1.33567	0	0.524662	0	0.696331	1.06798	0.287488	0	0.655764	0	0	0
hsa-mir-3132	0.582089	0.682883	0	0	0	0	0.201397	0	0	0.211507	0	0.164757	0	0	0	0	0	0	0	0	0.340111	0.320057	0.252981	0.992024	0.780947	0	0.439906	0.224549	0	0	0	0	0.394501	0	0	0	0	0	0	0	0	0.949025	1.49953	0.287488	0	0	0	0	0
hsa-mir-3133	0	0.447005	0	1.2105	0.565339	0	0.677392	0.422581	0.325772	0.211507	0.601474	0	1.54449	1.35502	0.548711	0	0	0	0	0.368533	0	0	0.252981	0	1.28482	0	0	0.58999	0.989223	0	0	0	0.394501	0	0.500776	0	0.174414	0	0.233327	0.729353	0	0	0	0.287488	0	0	0.628973	0	0
hsa-mir-3134	0	0	0	0	0	0	0	0	0	0	0	0	0	0	0	0	0	0	0	0	0	0	0	0	0	0	0	0	0	0	0	0	0	0	0	0	0	0	0	0	0	0	0	0	0	0	0	0	0
hsa-mir-3135a	0.261598	0	0.478483	0.409848	0	0	0	0.422581	0.591364	0	0.142025	0.446714	0.46822	0	0	0	0	0.803427	0	0	0	0	0.252981	0	0	0	0	0	0	0	0	0.533245	0.394501	0	0	0	0	0	0	0	0	0	0	0.287488	0	0	1.06552	0	0
hsa-mir-3135b	0	0	0	0	0	0	0	0	0	0	0	0	0	0	0	0	0	0	0	0	0	0	0	0	0	0	0	0	0	0	0	0	0	0	0	0	0	0	0	0	0	0	0	0	0	0	0	0	0
hsa-mir-3136	0.921914	2.00961	1.90802	1.57108	0.400346	0.516539	0.201397	2.02251	0.591364	0.559434	0.86997	0.682472	1.10448	0.831067	0.548711	2.33894	0.232979	0	0	1.45745	1.21988	0.581843	0.252981	1.57432	1.28482	0.674916	1.04932	1.00753	0	0	0	2.19454	0.394501	1.3585	0.698185	0	0.470424	0	1.78977	1.57225	1.35931	1.16399	1.49953	0.732519	0.965768	1.10494	0	1.136	0
hsa-mir-3137	0	0	0	0.409848	0	0	0	1.43382	0	0	0.271313	0.164757	0.46822	0	0.945275	0	0	0.581908	0	0.905441	0.340111	0.320057	0.252981	0.992024	0.442683	0	2.29915	0.224549	0	0.893163	0	0	0	0	0	0.910932	0	0	0.767378	0	0	1.16399	0.44943	0	0.562231	1.10494	0	0	0
hsa-mir-3138	0.13672	0.164875	0	0.728654	0.214015	0	0.201397	0	0	0	0.142025	0	0	0	0.548711	0.195316	0	0.320096	1.09492	0.368533	0	0.581843	0.655354	0	0	0.261633	0	0	0.409659	0	0	0	1.36314	0	0	0	0.174414	0.817181	0.233327	0.524662	0	0.389775	0	0.287488	0	1.72325	0.628973	0.564705	0
hsa-mir-3139	0.13672	0	0	0	0	0	0.53549	0	0.591364	0	0.271313	0.446714	0.46822	0	0	0	0	0	0	0	0	0	0	0	0	0	0	0.418809	0	0	0	0.533245	0	0	0.272008	0	0	0	0	0	0	0	0	0	0	0	0	0	0
hsa-mir-3140	0.376523	0.682883	0	0.728654	0	0	0.201397	1.01505	0.325772	0	0	0.164757	0.821143	0	1.72853	0.367315	0.121186	0.320096	1.09492	0.905441	0.340111	0	0.252981	0	0.442683	0	0.776553	0.418809	0.409659	0	0.818788	0.533245	1.17501	0	0	0	0.329997	0	0.90898	0	0.834155	1.51659	0	0.287488	0	1.10494	0	1.136	0
hsa-mir-3141	0	0	0	0	0	0	0	0	0	0	0	0	0	0	0	0	0	0	0	0	0	0	0	0	0	0	0	0	0	0	0	0	0	0	0	0	0	0	0	0	0	0	0	0	0	0	0	0	0
hsa-mir-3142	0	0.164875	0	0.409848	0	0	0.201397	0.749017	0.81558	0	0.499591	0	0	0	0	0.659833	0	0	0	0	0	0	0	0	0	0	0	0	0	0	0	0	0	0	0.272008	0	0	0	0.233327	0.286051	0.834155	0	0	0	0	0	0	0	0
hsa-mir-3143	0.13672	0.447005	0	0.728654	0.400346	0.896108	0.201397	0.422581	0.81558	0	0.389963	0.312613	0.821143	0	1.72853	0.659833	0	0	0	0.368533	0	0.320057	0.468151	0.730589	0.442683	0.483023	1.65035	0.58999	0	1.44068	0	0	0.95863	0	0.272008	0	0	0	0.434121	0	0	0.696331	0	0	0.965768	0.655764	0	0.969507	0
hsa-mir-3144	0	0	0.837181	0	0	0	0.806577	0	0.81558	0	0	0	0	0	0.945275	0	0	0	0	0.661821	0	0	1.54432	0	0	0	0	1.231	0	0	0	0	0.394501	0.833569	0.272008	0.526199	0.598386	0.817181	0	0.286051	0	0	0	0	0	0	0	0	0.643678
hsa-mir-3145	0	0.164875	0.478483	0.409848	0.214015	0	0.378093	1.01505	0	0.211507	0	0	0.46822	0	0	0	0.121186	0	0.463279	0.905441	0	0	0.252981	0	0	0	0.776553	0.418809	0	0	0	0	0.394501	0	0	0	0.329997	0	0.233327	0	0	0	1.29983	0	0.562231	0	0.628973	0.309808	0
hsa-mir-3146	0	0.164875	0	0.409848	0	0	0.201397	0	0	0.211507	0.142025	0	0	0.474566	0	0.367315	0	0.320096	0	0	0	0	0	0	0	0	0	0	0	0	0	0	0	0	0	0	0	0	0	0	0	0	0	0	0.562231	0	0	0	0
hsa-mir-3147	0.13672	0	0	0	0	0.896108	0	0	0.325772	0	0	0.164757	0.46822	0	0	0	0	0	0	0	0	0	0	0	0	0	0	0	0.72835	0	0	1.22746	0.394501	0	0	0.526199	0	0	0.434121	0.286051	0	2.33126	0	0.527095	0	0	0	0	0
hsa-mir-3148	0	0	0	0	0	0	0	0	0	0	0	0	0	0	0.548711	0	0	0	0	0	0	0	0	0	0	0	0	0.224549	0	0	0	0.533245	0	0	0.272008	0	0	0	0	0.286051	0	0	0	0	0	0	0	0.309808	0
hsa-mir-3149	0.261598	0.164875	0	0	0.214015	0	0.677392	0	0	0	0	0	0	1.1167	0	0.367315	0	0	0	0	0	0	0.252981	0	0	0.261633	0.439906	0.224549	0	0	0	0	0	0	0	0	0.174414	0	0	0	0	0	0	0	0	0	0	0	0
hsa-mir-3150a	0.13672	0.569759	0	0	0	0	0.378093	0.422581	0.81558	0.395934	0.271313	0	0.46822	0	0	1.1109	0.121186	0.320096	0	0	0	0.581843	0.655354	0.411055	0	0.261633	0	0.881319	0.409659	0.893163	0	0	0.95863	0	0.272008	0	0	0	0	0.729353	0.834155	0	0.791607	0.527095	0	0	0	0	0
hsa-mir-3150b	0	2.79335	1.56871	1.98438	3.19464	1.19633	1.13651	2.24597	3.10435	1.81818	1.56833	0.88506	2.02404	3.42459	4.32004	3.23397	0	0.995416	3.27939	2.70703	2.46454	0.581843	2.27302	3.35479	1.95347	2.57794	3.08523	1.00753	1.40155	2.8075	0	2.56535	1.93749	1.3585	3.21715	3.68745	1.48495	3.54442	1.15627	2.87964	2.51017	0.389775	2.61283	0.287488	3.58023	2.8738	2.69257	2.19948	3.05485
hsa-mir-3151	0	0.682883	0	0	0.214015	0	0	0	0	0	0	0.446714	0	0	3.07115	0.195316	0.232979	0	0	0	0	0.320057	0	0	0	0	0	0.418809	0.409659	0	0	1.69417	2.80225	0	0	0	0.824591	0	0	1.34204	0	0.696331	0.44943	0	0	0.655764	0	0	0
hsa-mir-3152	0	0.164875	0	0.409848	0.214015	0	0.201397	0	0	0	0.142025	0.164757	0	0	0	0	0.973738	0	0.463279	0.368533	0	0	0.252981	0	0.442683	0	0	0	0.72835	0	0.818788	0	0.394501	0	0	0	0	0	0.90898	0	0	0.389775	0	0	0	0	0	0	0.643678
hsa-mir-3153	0	0	0	0	0	0	0	0	0	0	0	0	0	0	0	0	0	0	0	0	0	0	0	0	0	0	0	0	0	0	0.818788	0	0	0	0	0	0	0	0	0	0	0	0	0	0	0	0	0.309808	0
hsa-mir-3154	2.89941	1.29445	0.837181	0.409848	0.214015	1.44471	0.92514	0	1.33343	0.211507	0.142025	0.164757	0.821143	0.474566	0	0.520975	1.85952	0	0.813397	0.368533	2.93477	1.31631	0.468151	0	0	1.84191	1.65035	2.42726	1.21007	0.893163	0	1.4796	3.29361	0.833569	0.500776	0	0.329997	1.33567	0.61035	0.286051	1.74349	0.696331	1.67492	0	1.28075	0	0	1.95401	1.42595
hsa-mir-3155a	0.261598	0.569759	0	1.2105	0	0.516539	0	0	1.00959	0.211507	0.271313	0	0	0.474566	0	0.520975	0.121186	0.320096	0.463279	0	0	0	0.821032	0.992024	0	0.844256	0.439906	0.224549	0.409659	0	0	0	0	0	0	0	0.174414	1.71628	0.434121	0.286051	0	0	0	0	0	0	0.628973	0	0
hsa-mir-3155b	0	0	0	0	0	0	0	0	0	0	0	0	0	0	0	0	0	0	0	0	0	0	0	0	0	0	0	0	0	0	0	0	0	0	0	0	0	0	0	0	0	0	0	0	0	0	0	0	0
hsa-mir-3156-1	0	0	0	0	0	0	0	0	0	0	0	0.446714	0	0	0.548711	0	0	0.320096	0	0.905441	0	0	0.252981	0	0	0	0	0	0	0	0	0	0	0	0	0	0.470424	0	1.15627	0	0	0	0	0	0	0	0	0	0
hsa-mir-3156-2	0	0	0	0	0	0.516539	0	0	0	0	0.271313	0.312613	0	0.831067	0	0	0	0	0.463279	1.1138	0	0	0.252981	0.411055	0	0	0.439906	0	0	0	0	0	0	0	0	0	1.10873	0	1.46228	0	0	0	0	0	0	0.655764	0.628973	0	0
hsa-mir-3156-3	0	0	0	0	0	0	0	0	0	0	0	0	0	0	0.548711	0	0	0	0	0	0	0	0	0	0	0	0	0	0	0	0	0.533245	0	0	0	0	0.329997	0.817181	1.55138	0	0	0	0	0	0	0	0	0	0
hsa-mir-3157	0.482964	1.66868	0.478483	0.728654	0	0.516539	0.806577	1.23958	0.591364	0.395934	0.696634	0.682472	0.46822	1.1167	1.51152	1.37558	0.232979	1.4536	0	0.905441	0	0.320057	1.44626	1.98802	1.05477	0.261633	0.439906	0.224549	0	0	0	0.533245	1.17501	0	0.272008	1.21437	0.329997	1.71628	0.90898	2.36923	0	2.23948	1.29983	0.287488	0	0	1.06552	0.309808	0
hsa-mir-3158-1	0.582089	0.787778	0.478483	0	0.214015	0	0	0.749017	0.325772	0.211507	0	0.312613	0.46822	0.831067	0	0.520975	0.232979	0.320096	0.463279	0	0.340111	0.320057	1.22754	0	0	0.844256	0.776553	0.224549	0.409659	0.893163	0	0	0.394501	0	0.698185	0	0	0	0.61035	0	0	0.389775	0.791607	0	0	0.655764	1.06552	0	0
hsa-mir-3158-2	0.376523	0.312825	0	0.409848	0	0.516539	0	0	0	0	0	0.164757	0	0.474566	0.945275	0.520975	0.232979	0	0.813397	0	0	0	0	0	0.442683	0.674916	0	0	0.409659	0	0	0	0	0	0	0	0	0	0	0.286051	0	0.696331	0.791607	0	0.965768	0.655764	0	0	0.643678
hsa-mir-3159	0	0	0	0.409848	0	0	0.201397	0	0	0.211507	0.142025	0.312613	0	0	0	0.520975	0	0	0	0.368533	0	0	0	0	0	0	0.439906	0	0	0	0	0	0	0	0	0	0	0	0	0	0	0	0	0	0	0	0	0	0
hsa-mir-3160-1	0	0	0	0	0	0	0	0	0	0	0	0	0	0	0	0	0	0	0	0	0	0	0	0	0	0	0	0	0	0	0	0	0	0	0	0	0	0	0	0	0	0	0	0	0	0	0	0	0
hsa-mir-3160-2	0	0	0	0	0	0	0	0	0	0	0	0	0	0	0	0	0	0.320096	0	0	0	0	0	0	0	0	0	0	0	0	0	0	0	0	0	0	0	0	0	0.286051	0	0	0	0	0	0	0	0	0
hsa-mir-3161	2.55354	3.71225	0	0	0	0	0	0	3.22652	0.211507	2.10786	0	0	0	0	0	0	0	0	2.64125	3.60477	0	0.821032	4.23278	0	0	3.93174	0	0	3.8793	0	0	0	0	0	0	0	0	0	0	0	2.57605	0	0	2.26676	2.98284	2.80964	0	1.7001
hsa-mir-3162	0	0	0	0	0	0	0	0	0	0	0	0	0	0	0	0.367315	0	0	0	0	0.340111	0	0.252981	0	0	0	0	0	0	0	0	0	0	0	0	0	0	0	0	0	0	0	0	0	0	0	0	0	0
hsa-mir-3163	0	0	0	0	0.400346	0	0	0	0	0	0	0	0	0	0	0	0.121186	0	0	0	0	0	0	0.411055	0	0	0.439906	0	0	0	0	0	0	0	0	0	0.598386	0	0	0	0	0.696331	0	0	0	0	0	0	0
hsa-mir-3164	0	0.312825	0	0	0.214015	0.516539	0	0	0	0.395934	0.142025	0	0	0	0	0.195316	0	0	0	0	0	0.320057	0	0.411055	0	0.483023	0	0	0	0.893163	0	0	0	0	0	0	0	0	0	0	0	0.389775	0.44943	0	0	0	0	0	0
hsa-mir-3165	0	0	0	0	0	0	0	0	0	0.211507	0	0	0	0	0	0	0	0	0	0	0	0	0	0	0	0	0.439906	0	0	0	0	0	0	0	0	0	0.470424	0	0	0	0	0	0	0	0.965768	0	0	0	0
hsa-mir-3166	0.261598	0.88556	0.837181	1.2105	0.565339	0	1.40486	0.749017	0.81558	1.07401	0.86997	0.682472	0	0	0.548711	0	0	0.581908	0	0.905441	1.51651	0	0.252981	3.10134	0	2.13099	0	0.224549	0	0	0	0	1.17501	0.833569	0	0	0.470424	0	0.233327	1.34204	0	0.949025	0	0.732519	0.562231	0	0	0.564705	0
hsa-mir-3167	0	0	0	0	0	0	0	0	0	0	0	0	0	0	0	0	0	0	0	0	0	0	0	0	0	0	0	0	0	0	0	0	0	0	0	0	0	0	0	0	0	0	0	0	0	0	0	0	0
hsa-mir-3168	0	0	0	0	0	0	0	0	0	0	0	0	0	0	0	0	0	0	0	0	0	0	0	0	0	0	0	0	0	0	0	0	0	0	0	0	0	0	0	0	0	0	0	0	0	0	0	0	0
hsa-mir-3169	0	0	0	0	0	0	0	0	0	0	0	0	0	0	0	0	0	0	0	0	0	0	0	0	0	0	0	0	0	0	0	0	0	0	0	0	0	0	0	0	0	0	0	0	0	0	0	0	0
hsa-mir-3170	2.67079	2.09385	3.14821	2.64541	2.12371	1.19633	3.20783	2.96467	1.59774	2.70629	1.16442	0.78732	2.02404	5.05869	1.256	1.73101	0.838882	0.995416	0.813397	2.34328	1.76243	1.57872	1.72247	3.85957	3.09453	1.57935	2.89089	1.33096	1.40155	0.893163	0	0.533245	2.05133	0	2.2433	0	1.19223	0.817181	1.55138	1.77074	2.04658	1.35103	4.15486	0.732519	2.74816	2.62739	3.36316	1.95401	0
hsa-mir-3171	0	0	0	0	0	0	0	0.422581	0	0	0	0.164757	0	0	0	0	0	0	0	0	0	0	0	0	0	0	0	0.224549	0	0	0	0	0	0	0	0	0	0	0	0	0	0	0	0	0	0	0	0	0
hsa-mir-3173	0.376523	0.977134	0	0.728654	0.214015	0	0.378093	2.02251	0.325772	1.17835	0.696634	0.164757	1.10448	1.73855	0.945275	1.29264	0.433512	0.803427	0.813397	1.60278	1.51651	0.995318	1.54432	0.992024	1.28482	0.995791	1.04932	0.881319	0.72835	2.40224	0	1.22746	1.36314	0	0.500776	0.526199	0.715918	0	1.15627	1.77074	0.834155	0.389775	1.06798	1.34687	1.53914	1.44697	0	1.136	1.0872
hsa-mir-3174	0	0.787778	0.837181	0	0	0	0.92514	0	0	0.559434	0.389963	0	0	0	0.548711	0.659833	0.232979	0	0	0.661821	0	0	0.468151	0	0.442683	0	1.04932	0	0	0	0	0	0.394501	0	0	0.526199	0.329997	0.817181	0	0.286051	0.834155	0.389775	0	0	0.562231	0	0	0	0.643678
hsa-mir-3175	0	0	0	0	0	0	0	0	0	0.395934	0	0	0	0	0	0	0	0	0	0	0	0	0.252981	0.411055	0.442683	0	0	0	0	0	1.33791	0	0	0	0.272008	0	0	0	0	0	0	0.949025	0	0.287488	0	0	0	0	0
hsa-mir-3176	0.261598	0.787778	0	1.57108	0.565339	1.84121	0.53549	1.60499	1.92094	0	0.142025	0.446714	0.821143	0	0.945275	0.195316	0.232979	0.581908	0	0.368533	0	0.581843	0.969629	0.730589	1.05477	0.483023	0.439906	0.224549	0.409659	0.893163	0	1.22746	1.17501	0	0.272008	0	0	0	0.233327	0.729353	0	2.41756	0	0	0	0.655764	1.06552	0.309808	0
hsa-mir-3177	0	0.977134	0	0.409848	0	0.516539	0.378093	0.422581	0.325772	0	0	0.446714	0	0	0	0.195316	0.336727	1.31643	0.463279	0	0.340111	0.803343	1.22754	0.730589	0	0	0	0.881319	0.409659	0	0.818788	0.921711	2.66591	0.833569	0	0	0.470424	2.26598	0.233327	0.524662	0	0.696331	0	0.287488	0	0	0	0.564705	0.643678
hsa-mir-3178	0.261598	0.164875	0	0	0.847643	0	0	0	0	0.559434	0.142025	0.446714	0	0.831067	0	0	0.121186	0	0	0.368533	0	0.320057	0.468151	0.992024	0	0	0.439906	0.224549	0	0	0	0	0.394501	0.833569	0.698185	0	0.174414	0	0.434121	0	0	0.389775	0.44943	0	0	0	0	0	0
hsa-mir-3179-1	0	0	0	0	0	0	0	0	0	0	0	0	0	0	0	0	0	0	0	0	0	0	0	0	0	0	0	0	0	0	0	0	0	0	0	0	0	0	0	0	0	0	0	0	0	0	0	0	0
hsa-mir-3179-2	0	0	0	0	0	0	0	0	0	0	0	0	0	0	0	0	0	0	0	0	0	0	0	0	0	0	0	0	0	0	0	0	0	0	0	0	0	0	0	0	0	0	0	0	0	0	0	0	0
hsa-mir-3179-3	0	0	0	0	0	0	0	0	0	0	0	0	0	0	0	0	0	0	0	0	0	0	0	0	0	0	0	0	0	0	0	0	0	0	0	0	0	0	0	0	0	0	0	0	0	0	0	0	0
hsa-mir-3179-4	0	0	0	0	0	0	0	0	0	0	0	0	0	0	0	0	0	0	0	0	0	0	0	0	0	0	0	0	0	0	0	0	0	0	0	0	0	0	0	0	0	0	0	0	0	0	0	0	0
hsa-mir-3180-1	0	0	0	0	0	0	0.378093	0	0	0	0	0	0	0	0	0	0	0.320096	0	0	0	0	0	0	0	0	0	0	0	0	0	0	0	0	0	0	0	0.817181	0	0	0	0	0	0	0	0	0	0	0
hsa-mir-3180-2	0	0	0	0	0	0	0	0	0	0	0	0	0	0	0	0	0	0	0	0	0	0	0	0	0	0	0	0	0	0	0	0	0	0	0	0	0	0	0	0	0	0	0	0	0	0	0	0	0
hsa-mir-3180-3	0	0	0	0	0	0	0	0	0	0	0	0	0	0	0	0	0	0	0	0	0	0	0	0	0	0	0	0	0	0	0	0	0	0	0	0	0	0	0	0.286051	0	0	0	0	0	0	0	0	0
hsa-mir-3180-4	0	0	0.837181	0	0	0	0.201397	0	0.325772	0.211507	0	0.446714	0	0.474566	0	0.195316	0	0	0	0.368533	0	0	0	0	0	0	0.439906	0.224549	0	0	0	0	0.394501	0	0	0	0	1.33567	0	0.286051	0	0	0	0.287488	0	0.655764	0	0	0
hsa-mir-3180-5	0	0	0	0	0	0	0	0	0	0	0	0	0	0	0	0	0	0	0	0	0	0	0	0	0	0	0	0	0	0	0	0	0.394501	0	0	0	0	0	0	0	0	0	0	0	0	0	0	0	0
hsa-mir-3181	0	0	0	0	0	0	0	0	0	0	0.142025	0.164757	0	0	0	0	0	0	0	0	0	0	0	0	0	0	0.439906	0	0	0	0	0	0	0	0	0	0	0	0	0	0	0	0	0.287488	0	0	0	0	0
hsa-mir-3182	0.13672	0.164875	0	0.409848	0.713385	1.19633	0	0.422581	0	0	0	0.164757	0	0	1.91711	0.786492	0	0	0	1.1138	0.340111	0	1.34104	0.730589	0	0.674916	1.04932	0	0.409659	0	0	0	1.81389	0.833569	0	0	0	0	0	1.06798	0	0.389775	0.44943	0	0	0.655764	0	0.309808	0
hsa-mir-3183	0.261598	1.29445	0	0.409848	0.214015	0.516539	0.201397	0	1.18058	0.211507	0.389963	0.164757	0	0	0.548711	0	0	0.995416	1.33038	0.661821	0.615141	0.581843	0.252981	1.86285	0.442683	0.483023	0.439906	0	0	0.893163	0	0.533245	1.36314	0	0	0.910932	0	0.817181	0	0.286051	0	1.66509	1.49953	0	0	0	0	0	0.643678
hsa-mir-3184	0	0.312825	0	0	0	0	0.201397	0.422581	0	0.211507	0.271313	0.164757	0	0	0.945275	0	0	0	0	0.661821	0	0	0.252981	0	0.442683	0	1.04932	0	0	0	0	0	0.703965	0	0.500776	0	0.174414	0.817181	0	0	0	0	0	0	0	0.655764	0	0	0
hsa-mir-3185	0	0	0	0	0	0	0	0	0	0	0	0	0	0	0	0	0	0	0	0	0.340111	0	0	0	0	0	0	0	0	0	0	0	0	0	0	0	0	0	0	0	0	0	0	0	0	0	0	0	0
hsa-mir-3186	0	0.164875	0	0	0	0	0	0	0	0	0	0	0	0	0	0	0	0	0	0	0	0	0	0	0	0	0	0	0	0	0	0	0	0	0	0	0.598386	0	0	0	0	0	0.44943	0	0	0	0	0	0
hsa-mir-3187	0	1.49366	0.837181	1.40203	0.713385	1.65654	0.378093	0.749017	1.82104	0.559434	0.785904	0.446714	0.46822	0	0	0.367315	0.121186	1.57885	0.813397	1.29584	1.04503	0.803343	0.821032	0.730589	1.28482	0.261633	1.04932	0.58999	0.409659	0	0	2.19454	1.81389	0.833569	0.272008	0.526199	1.10873	2.26598	0.767378	1.06798	0	1.35103	0	0.527095	1.53914	0	0	0.969507	1.0872
hsa-mir-3188	1.19676	0.447005	0	0	0	2.00491	0	0.422581	0.325772	0.211507	0	0.446714	0.46822	0.474566	0.548711	0.659833	0.121186	0.320096	0	0.368533	0.340111	0.803343	0.655354	0.992024	0	0	0	0.58999	0	0	0	0.921711	2.25515	0	0.272008	0	0.174414	0	0.233327	0.524662	0.834155	0	0.44943	0.287488	0	1.10494	0.628973	0.309808	0
hsa-mir-3189	0.13672	1.7226	1.36351	0.409848	2.06978	0	3.16028	2.02251	2.60091	0.211507	1.09625	2.74113	2.48564	1.73855	4.72535	2.99255	0.766412	0.581908	2.36888	2.64125	2.15578	2.0803	2.21465	4.30674	1.95347	0.261633	0	1.7475	0.72835	0	0	2.32902	2.80225	1.74255	1.96526	0.526199	0	0	2.90595	2.59547	0	0	0.44943	1.34687	1.53914	1.95503	0	0.781257	0
hsa-mir-3190	0.13672	1.1445	0	0	0.713385	0.896108	0.378093	0.422581	0	0.559434	0.271313	0.164757	0.46822	0	0.548711	0.367315	0.121186	0.320096	0	1.96731	0.340111	0	0.252981	0.992024	1.05477	0.261633	1.04932	0	0.989223	0	0	0.921711	0.394501	0	0.871804	0	0	0	0.434121	1.06798	0	1.51659	0.44943	0.527095	0	1.95503	0.628973	0.309808	0
hsa-mir-3191	0.376523	0.787778	2.18253	0.728654	1.46416	0.516539	1.13651	1.43382	1.33343	0.839544	0.696634	0.164757	0.821143	1.73855	1.72853	1.1109	0.336727	1.16483	1.71019	2.34328	1.3758	0.320057	0.468151	1.57432	0.442683	0.844256	1.65035	1.12359	0.989223	1.83662	0	1.4796	0.703965	1.3585	1.16667	0.910932	0.174414	0.817181	1.03792	1.06798	0.834155	0.696331	1.49953	0.527095	1.28075	0.655764	2.2706	0.309808	0
hsa-mir-3192	0.261598	0.569759	0.837181	1.57108	0.713385	0.516539	0.201397	0	0.325772	0	0.142025	0.312613	0.46822	0.831067	0	0.520975	0.121186	0.320096	0.813397	0.368533	0	0.320057	0.252981	0	0	0	0	0	0.72835	0.893163	0	0.533245	0.703965	0	0	0.526199	0	0	0.233327	1.06798	1.35931	0.949025	1.06798	0	0	0	0	0.564705	0
hsa-mir-3193	2.0291	0	0	0	0.214015	0.516539	0.201397	0	0	0.211507	0.271313	0.164757	0	0	0	0.367315	0.121186	0.581908	0	0.368533	0	0	0	0	0.442683	0	0.439906	0	0	0	0	0	0	0	0	0	0	0	0	0.286051	0	0	0	0	0	0	0	0.564705	0
hsa-mir-3194	1.19676	1.22142	0.478483	0.409848	0	0	0	0	0.325772	0	0.142025	0.164757	0.46822	1.73855	1.51152	0.195316	0	0.581908	0	0.368533	0.846042	0	0.821032	0.992024	0	0.261633	1.65035	0.418809	0.989223	0.893163	0	0.533245	0	0	0.272008	0	0.174414	0	0.61035	1.34204	0	0.696331	0.44943	0.287488	0	0	0	0	1.93037
hsa-mir-3195	0	0	0	0	0	0	0	0	0	0	0	0	0	0	0	0	0	0	0	0	0	0	0	0	0	0	0	0	0	0	0	0	0	0	0	0	0	0	0	0	0.834155	0	0	0	0	0	0	0	0
hsa-mir-3196	0	0	0	0.409848	0	0	0.201397	0	0	0	0	0	0	0	0	0	0	0	0	0	0	0	0	0	0	0	0	0	0	0	0	0	0	0	0	0	0.174414	0	0	0	0	0.389775	0.44943	0	0	0.655764	0	0	1.0872
hsa-mir-3197	0.13672	0	0.478483	0	0	0.516539	0.201397	0	0	0.211507	0	0.164757	0	0	0	0	0	0	0	0.661821	0	0	0	0	0	0.261633	0	0	0.409659	0	0	0	0.95863	0	0	0	0	0	0	0.524662	0	0	0	0	0	0	0	0	0
hsa-mir-3198-1	0	0.312825	0	0	0	0	0	0	0	0	0.271313	0	0	0	0	0	0	0.320096	0	0	0	0	0	0	0.442683	0	0.776553	0.224549	0	0	0	0.533245	0.394501	0	0.272008	0	0	0	0	0	0	0.949025	0	0.287488	0	0.655764	0	0.309808	0.643678
hsa-mir-3198-2	0.13672	0.977134	0	0.728654	0	0.516539	0.201397	0.749017	0	0	0.142025	0	0	0.474566	0	0.195316	0	0	0	0.368533	0	0.320057	0	0.730589	0.780947	0	0.439906	0.418809	0.409659	0	0	0	0.703965	0	0.698185	0	0.329997	0	0	0.524662	0	0.389775	0.791607	0	0.965768	1.10494	0	0.309808	2.45903
hsa-mir-3199-1	0.995687	1.06324	0	0.409848	0.565339	0	0.92514	0.749017	0.81558	0.559434	1.0247	0.164757	0	1.35502	1.256	0.786492	0.907885	1.16483	0	0.905441	0	0	1.44626	2.10319	0	0.674916	1.47642	0.224549	0	0	0	0	0.703965	1.3585	1.71473	0.526199	0.329997	0	0	0.729353	1.74349	0.696331	0	0	0.562231	1.10494	1.06552	0.781257	0.643678
hsa-mir-3199-2	1.47988	2.76793	0	1.57108	1.95547	0.896108	1.23162	2.34593	1.92094	1.07401	1.35151	0.78732	0.821143	1.55949	2.36877	1.59915	1.78811	1.69409	1.53275	2.07088	1.76243	0.581843	3.3505	2.40205	0.780947	1.75959	2.89089	0.742995	1.21007	2.8075	3.1109	0	1.52953	2.85932	2.3645	0.526199	1.78308	1.71628	1.6353	1.57225	1.35931	2.14146	2.92201	0.287488	2.11632	0	2.0972	0.969507	1.7001
hsa-mir-32	3.14614	5.82198	3.84513	3.68119	1.54545	3.19847	3.90038	4.14371	4.22755	4.1487	4.53869	4.41442	2.58117	3.52563	3.42201	5.05873	3.00186	3.60628	0.813397	2.42373	3.24904	3.63523	4.51413	3.20812	2.0814	4.89874	5.15308	3.69569	2.56696	3.12353	4.79376	3.49635	4.33512	4.51718	3.21715	3.29316	3.6514	5.72283	4.89671	5.00632	2.86047	2.49898	1.83127	3.6653	3.39657	3.57695	3.28443	3.80067	4.94496
hsa-mir-3200	4.30649	3.35067	0.478483	1.2105	2.88684	4.54764	3.25388	1.23958	1.82104	2.87103	0.86997	2.79242	3.96063	0	4.50783	1.01066	5.20322	2.31459	1.33038	1.29584	2.15578	2.89877	1.9542	1.72579	5.30111	2.47851	3.20161	2.42726	3.25364	1.83662	0	2.32902	2.15684	1.74255	1.16667	2.02889	2.11807	0	0.434121	1.21151	2.04658	0.696331	2.69655	0.912305	2.84703	2.33003	3.01864	2.04056	0.643678
hsa-mir-3201	0	0	0	0	0	0	0	0	0	0	0	0	0	0	0	0	0	0	0	0	0	0	0	0	0	0	0	0	0	0	0	0	0	0	0	0	0	0	0	0	0	0	0	0	0	0	0	0	0
hsa-mir-3202-1	0	0.312825	0	0	0.214015	0	0	0	0	0	0.142025	0.164757	0	0	0.945275	0.367315	0.232979	0.320096	0	0	0	0	0.252981	0	0	0	0	0	0	1.44068	0	1.22746	0	0	0.272008	0	0	0	0.61035	0.286051	0.834155	0	0.44943	0	0	0	0	0.309808	0
hsa-mir-3202-2	0.261598	0.312825	0	0	0.214015	0.896108	0	0.422581	0.325772	0	0	0.164757	0	0	1.256	0.367315	0	1.4536	0	0	0.340111	0.320057	0.821032	0	0	0	0	0	0	0	0	0	0.703965	0	0	0	0	0.817181	0.61035	0.524662	0	0.696331	1.06798	0	0	0	0	0.564705	1.0872
hsa-mir-320a	13.2443	10.3942	9.40729	10.7967	11.0434	10.7315	10.6407	9.9368	11.7366	9.42529	9.27362	10.6519	10.7611	10.9936	11.4837	10.366	10.0656	11.357	10.458	11.9204	11.7751	10.085	10.2429	11.504	12.3695	10.3675	10.7123	10.2332	10.9024	11.8877	10.5861	10.6171	12.0045	11.0676	9.88965	10.3645	11.4012	11.4269	10.4083	10.2667	11.9189	11.1453	10.0665	10.1561	12.4005	9.59587	9.91351	8.98355	10.6445
hsa-mir-320b-1	5.10847	2.79335	0.478483	2.56759	2.72179	2.81296	2.67654	2.76245	4.55746	2.16148	1.56833	2.66061	2.58117	2.8544	4.25159	3.81227	1.31597	3.51518	1.86818	3.23881	3.81012	2.0803	3.11548	3.25869	3.94159	3.47775	3.02331	2.07033	3.56514	4.24809	2.66618	1.69417	4.03649	4.12299	1.2942	1.67836	2.52474	3.10762	2.42991	2.36923	4.12425	2.71883	2.61283	1.21604	3.69084	2.15468	2.91792	1.42051	4.1594
hsa-mir-320b-2	5.71945	3.5277	0.478483	2.64541	3.31543	3.12918	2.89567	3.3489	5.31326	2.52027	2.00005	3.38353	3.238	2.93008	4.35309	4.41255	2.05473	3.66397	1.53275	3.52072	3.91555	2.7469	3.64386	4.10041	4.47175	3.87967	4.12099	2.23421	3.75255	5.27496	3.8827	2.9463	4.74351	4.05674	1.62053	2.17665	2.89244	4.21141	3.46022	3.08	5.56029	3.84179	3.17649	2.0311	3.93513	2.15468	2.91792	1.86194	4.40892
hsa-mir-320c-1	4.23974	1.22142	0	1.2105	1.76497	1.84121	1.69918	1.60499	2.87448	1.75209	1.40885	1.1439	1.72265	0.831067	1.51152	1.37558	1.36588	1.90016	1.86818	1.96731	3.69638	1.31631	1.54432	1.57432	2.30755	2.25636	1.94566	1.51224	1.40155	2.40224	0.818788	0.921711	3.14766	2.29585	1.71473	0.910932	2.07472	2.9741	1.6353	0.908578	2.86047	1.79972	2.10081	1.77637	2.40298	0.655764	2.56515	1.28526	1.0872
hsa-mir-320c-2	4.16976	0.977134	0	0.989603	0.565339	0.896108	1.23162	1.23958	2.01436	0.559434	0.499591	0.78732	1.34119	0.831067	1.256	1.20463	0.524211	1.90016	0.463279	0.905441	1.6447	0.320057	0.655354	1.72579	1.81308	1.75959	1.04932	0.881319	1.21007	1.44068	1.33791	0	2.59259	1.3585	0.272008	0.526199	1.19223	2.9741	0.434121	0.524662	2.29692	1.35103	0.44943	0.287488	1.7582	0	0.628973	0.564705	1.0872
hsa-mir-320d-1	3.19394	1.22142	0	0.409848	1.18859	1.19633	0.677392	0.422581	2.87448	0.211507	0.499591	1.1439	1.10448	1.73855	0.548711	1.52841	0.524211	1.31643	0.463279	1.1138	1.21988	0	1.10434	0.730589	1.28482	3.02822	0.776553	0.418809	0	1.83662	0.818788	0	2.43372	2.6948	0.698185	0.910932	0.824591	1.71628	0.90898	0.524662	0.834155	0.696331	0	0.287488	1.28075	1.10494	0	0	1.0872
hsa-mir-320d-2	2.97431	1.1445	0	0.409848	0.214015	1.19633	0.53549	0.422581	3.22652	0.559434	0.389963	1.06267	0.821143	0.831067	0.945275	1.45402	0.232979	1.90016	0	0.368533	1.04503	0.320057	1.10434	0.992024	0	2.57794	1.27862	0	0.409659	1.44068	0.818788	0	2.3472	1.74255	0	0	0.824591	2.01715	0.61035	1.06798	2.29692	0.949025	0	0.527095	1.7582	0.655764	1.06552	0	1.42595
hsa-mir-320e	0.995687	0.164875	0	0.409848	0	0.896108	0	0.422581	2.4751	0.211507	0	1.1439	0	0	0	1.37558	0.121186	0.581908	0	0	0	0	0	0	0	2.31519	0	0	0	0	0	0	1.52953	1.74255	0	0	0	0	0.233327	0	0	0	0	0	0	0	0	0	0
hsa-mir-323a	1.3732	1.36395	0	1.98438	1.62239	0.896108	2.10294	1.01505	0.81558	1.75209	0.389963	0.88506	2.15401	1.35502	0.548711	2.3797	4.56657	1.31643	0	3.28261	0.340111	7.23861	0.468151	0.411055	1.48318	0.674916	4.96827	1.00753	0.72835	1.44068	2.97734	1.22746	5.75044	0	0	0.526199	0.925649	2.9741	2.33271	1.67491	2.04658	1.16399	0.791607	1.57754	2.26676	1.72325	1.06552	2.27282	1.0872
hsa-mir-323b	1.42753	0.569759	0	1.2105	2.61287	0	1.69918	1.43382	1.33343	2.10964	0.499591	0.976598	1.8812	2.17169	2.08388	2.49549	5.12567	2.24068	0	3.19363	0	5.80457	0.969629	0.411055	1.95347	0.483023	4.28827	1.231	0.72835	1.44068	1.71886	1.69417	4.33512	0	0.500776	1.67836	0.329997	0	1.15627	3.52686	2.04658	0.696331	1.06798	1.68038	1.7582	2.33003	1.06552	2.27282	0
hsa-mir-324	7.04019	8.00664	7.27766	6.98305	7.02468	7.8909	6.75642	7.20632	8.03167	6.60228	6.36488	7.52955	6.23611	6.34407	8.51804	5.38329	5.76928	7.40661	5.8811	8.82887	7.98921	6.59063	7.10696	7.29699	7.963	6.48991	7.22217	7.47847	6.68363	7.20544	4.27308	8.98516	9.11258	5.97235	6.03405	6.40301	5.77048	5.5922	6.36241	7.43404	6.07765	7.34801	8.88193	6.71234	6.40723	8.3106	6.47542	6.67027	6.04936
hsa-mir-325	0	0	0	0	0	0	0	0	0	0	0	0	0	0	0	0	0	0	0	0	0	0	0	0	0	0	0	0	0	0	0	0	0	0	0	0	0	0	0	0	0	0	0	0	0	0	0	0	0
hsa-mir-326	3.07984	4.62108	3.21083	1.57108	3.36105	4.00613	3.08586	2.68822	4.61825	3.83424	2.78593	5.22551	3.40396	4.84069	6.52618	3.51579	1.92757	5.13063	2.47095	4.78055	3.12263	3.07919	5.32553	4.23278	3.87253	5.59463	7.08495	4.73328	3.64305	2.97415	2.01995	2.76836	7.02519	2.50907	2.3645	3.35653	2.52474	0	3.43702	5.40013	3.48241	3.77797	5.12894	2.31302	4.81575	4.04764	2.91792	2.53378	2.45903
hsa-mir-328	6.86303	8.10825	7.73189	6.57926	7.10229	5.89604	6.08991	6.5636	7.0579	7.23541	5.46063	6.48081	7.31601	8.02247	9.3582	5.52175	6.74543	7.49866	6.3313	9.35655	7.64475	5.89164	8.4756	6.85861	9.39893	7.75582	6.59315	5.8264	7.89533	7.29479	2.01995	8.89318	8.6236	7.13146	7.75875	5.44932	4.87141	3.80254	6.21679	7.19588	7.51881	7.77316	8.67173	7.08697	7.58211	8.60522	5.66472	7.66997	6.09754
hsa-mir-329-1	0	0	0	0	0	0	0.201397	0.422581	0.325772	0.395934	0	0.312613	0.46822	0	0	0.786492	2.64565	0.581908	0	0.661821	0	4.16107	0.252981	0	0	0	2.74508	0	0	0	1.33791	0	1.52953	0.833569	0	0	0.598386	0	0.767378	0	0	0	0	0.527095	0	0	0	0.309808	0
hsa-mir-329-2	0	0	0	0	0	0	0.677392	0	0	0.211507	0	0.312613	1.10448	0	0	0.195316	2.70501	0.320096	0	0.905441	0.340111	4.31302	0.252981	0	0	0	2.07336	0.224549	0	0	0.818788	0	1.81389	0	0	1.21437	0.174414	0	0.61035	0	0	0	0	0	0	0	0	0	0
hsa-mir-330	6.03807	6.61792	4.91182	6.59405	4.61512	6.7518	5.23089	6.95253	6.19877	5.03286	6.51114	6.15068	6.00588	4.35579	6.4895	5.53985	4.50108	6.74913	6.19626	6.99221	4.94372	6.27614	6.03965	5.01424	5.93014	5.20125	6.70584	5.40125	5.18841	6.97908	6.64832	5.9809	6.54141	4.78613	4.98678	5.26345	5.69376	7.02827	6.08122	7.40073	4.82774	7.002	6.10817	5.02385	5.28999	6.6352	5.64909	3.37047	5.52308
hsa-mir-331	5.2127	6.41796	4.85413	4.20265	3.64543	4.67466	4.42789	5.37499	5.88298	4.30668	3.97181	4.86729	4.73812	4.9538	5.76074	5.47549	3.86617	5.64205	3.222	5.48078	4.25384	4.54561	5.39289	5.04338	4.94522	5.75195	6.15449	4.15714	4.1495	4.87229	4.53318	5.39714	6.35444	4.86568	4.31334	3.53146	2.49216	3.95208	5.00321	5.87469	3.75756	5.10854	4.6298	4.42678	4.60591	4.80973	3.81917	4.81087	3.74101
hsa-mir-335	7.59206	3.58704	3.67789	4.06783	6.10103	4.11767	6.15505	3.24915	1.82104	6.29513	3.49081	3.69786	3.05044	4.56017	6.77811	2.79576	7.74047	2.24068	5.37566	3.5921	2.39332	3.12098	4.33391	2.48934	3.55752	6.02732	7.43627	3.38281	7.90722	7.51361	2.66618	9.6521	7.29449	3.67031	3.48115	5.24682	8.34869	2.66305	4.31895	3.04209	7.04999	3.02403	3.39273	4.45606	5.75214	3.88858	2.56515	2.94621	1.93037
hsa-mir-337	2.67079	2.28517	0	3.20377	3.48985	2.62439	4.34523	3.52982	2.26304	4.16148	0.949407	3.43285	3.45529	5.47975	1.91711	4.84249	7.2319	3.63541	1.86818	4.4177	2.23938	8.01856	1.9542	2.20984	3.41907	2.95613	6.23863	3.26138	1.85877	0.893163	4.66934	2.32902	6.98636	2.50907	1.51974	3.53146	3.62158	2.66305	4.98733	4.26317	5.17898	1.92285	1.67492	2.17894	5.06201	4.09699	1.67168	4.36755	3.67902
hsa-mir-338	9.31533	8.08077	10.8838	12.709	13.6777	6.84118	10.4071	10.5839	5.69823	10.4052	12.8395	9.17418	8.8332	13.0565	9.19236	8.81606	10.9676	7.4666	8.15867	10.832	10.9355	9.34268	11.1881	8.19026	11.522	7.3736	8.56841	6.2145	10.5413	11.7768	6.42283	6.6859	7.65115	8.84576	10.3857	9.31811	9.08661	10.4162	13.2546	7.31591	8.8323	12.3676	8.34518	11.247	9.14393	10.1303	12.5263	10.1341	10.1798
hsa-mir-339	6.27872	7.06276	6.32281	8.25066	6.58237	6.2945	6.22895	8.40344	7.18641	7.09916	5.61478	5.27143	8.0127	8.49701	7.15593	5.70932	4.73269	6.54934	4.76173	8.1639	6.35905	6.6842	7.95565	7.72555	7.49062	5.9034	8.12086	5.45763	6.971	7.10121	5.0481	7.95848	6.04656	6.05952	6.47195	6.51833	5.48608	7.14937	8.32808	6.33672	6.29459	7.5016	8.41327	6.07884	7.37405	7.10205	6.51043	9.09455	7.02603
hsa-mir-33a	3.31416	5.18397	2.18253	2.78949	5.26376	4.34861	3.85629	4.50974	3.47682	3.86583	1.5171	6.1284	1.34119	5.82524	4.9363	4.68878	2.02397	4.12063	1.09492	2.99728	4.38812	4.38339	4.69581	4.809	4.64741	4.81969	5.36759	3.4731	3.39544	2.97415	0.818788	2.32902	4.21811	4.56563	4.32832	2.54632	2.27952	4.02141	3.67372	4.93571	3.67154	3.07802	3.78582	3.47814	2.40298	3.08421	3.7029	3.87322	4.01634
hsa-mir-33b	0.761984	2.51644	0.478483	0.728654	1.28641	0.896108	0.378093	0	1.47163	1.81818	0.389963	2.48469	1.72265	1.55949	2.36877	2.41934	0.232979	1.69409	0	1.1138	0.846042	1.80066	2.02385	0.992024	2.1989	3.16243	3.02331	0.58999	0	2.40224	2.01995	1.4796	2.73569	1.74255	0.272008	1.67836	0.598386	1.33567	0.434121	2.17274	0	0.389775	1.49953	2.31302	0	1.10494	0	1.86194	0
hsa-mir-340	5.12089	5.32136	6.1093	6.71178	5.00103	6.85734	5.99821	7.29027	6.39827	5.90818	7.08753	6.31971	5.05336	6.60875	4.77496	6.80052	5.84161	4.84912	4.82091	4.91188	7.33369	5.77215	4.65249	4.46585	4.84061	5.58271	6.2318	5.33658	5.41627	5.73584	8.34387	5.07229	5.85605	7.3198	5.04234	8.33421	6.53132	7.90384	6.73235	5.05471	5.32699	6.70878	5.82161	6.11141	4.63387	5.59057	5.31466	6.27898	5.79555
hsa-mir-342	8.4029	7.29737	7.21412	7.15918	7.09724	7.26523	7.26919	8.69875	6.03564	8.87444	8.16046	6.52507	8.92937	6.42477	10.4052	6.94162	8.03417	7.55692	8.14329	8.96616	8.61985	7.52983	8.24441	5.33017	8.21917	6.00516	7.46858	8.58358	9.13827	9.32692	8.0137	8.26359	7.73873	7.62428	8.60517	9.19676	8.5231	4.86753	9.36207	9.04612	9.0332	7.23966	7.69448	8.93237	10.6111	7.19563	6.79942	7.46617	7.29757
hsa-mir-345	3.54054	6.02069	5.6371	5.57451	3.88288	4.52083	4.41781	6.75758	4.46119	4.23591	2.87	3.80163	4.24944	3.70869	5.93454	5.30609	2.86974	6.01333	2.8948	6.33009	4.44205	4.20058	5.51281	4.84254	5.64964	4.06246	6.7009	2.74975	3.03987	5.58942	1.71886	5.14702	5.969	4.74464	3.1172	3.68745	3.49575	4.08756	4.49773	5.66621	5.43536	4.29362	4.93572	3.35917	4.51862	5.029	3.28443	4.35071	3.80044
hsa-mir-346	2.0291	0.312825	0	0	0.400346	0	0	0	0	0.559434	0	0	0	0.474566	1.72853	0	0.232979	0	0	0.661821	0.615141	0	0.252981	0	0	0.483023	1.27862	0.224549	0.409659	0	0	0	0	0	0.272008	0	0	0	0.434121	0.524662	0	0	0	0	0.965768	0	0.628973	0.969507	1.42595
hsa-mir-34a	7.90728	7.73875	8.39937	6.6232	7.86834	6.67486	8.76786	6.56878	8.79633	8.10717	8.36443	7.64304	8.25285	8.40385	7.57195	4.92742	10.2576	7.05698	5.32205	9.36931	9.5567	8.44905	6.18356	10.0018	9.7264	8.57204	6.81493	6.86665	8.29735	6.66245	6.18604	10.1988	8.70087	8.36061	6.94983	8.32829	8.3447	3.72152	9.18761	8.75096	5.20982	8.65132	5.63261	8.39214	8.2596	5.51995	6.3262	7.32675	9.03482
hsa-mir-34b	5.1735	4.26005	1.74832	4.50361	3.19464	3.84259	4.34523	1.23958	1.18058	2.77446	2.20816	2.31969	4.19007	0.474566	4.21611	2.56783	3.35065	2.38489	0.813397	2.07088	4.54422	0.320057	0.468151	1.98802	4.2717	0.995791	5.06363	4.73328	4.34865	0.893163	0	5.44235	4.06388	0.833569	1.16667	0	3.47922	0	1.6353	5.5562	2.04658	0.949025	3.23366	4.33518	2.26676	1.10494	0.628973	2.99036	0.643678
hsa-mir-34c	6.5368	6.45824	4.19411	7.04178	5.4962	5.64614	6.78806	3.19657	2.71664	4.94685	4.71951	4.34741	5.25512	1.55949	6.62419	5.36818	5.3312	4.53037	2.36888	2.88808	6.90172	2.16263	1.9542	3.95466	5.73966	3.16243	7.15158	6.74281	6.30056	3.7006	0.818788	6.18975	6.17769	1.74255	2.17865	3.47547	6.06444	2.66305	3.69343	7.80611	3.48241	2.49898	4.69232	6.36403	3.74312	3.57695	1.06552	5.00632	2.84506
hsa-mir-3529	0.13672	0	0	0	0	0	0	0	0	0	0.142025	0	0	0	0	0	0	0	0	0	0	1.45347	0	0	0.442683	0	0	0	0	0	0	0	0	0	0	0	0	0	0	0	0	0	0	0	0	0	0	0	0
hsa-mir-3591	0.261598	0	0	0	0	0	0	0	0	0	0	0	0	0	0	0	0	0	0	0	0	0	0	0	0	0	0	0	0	0	0	0	0	0	0	0	0	0	0	0	0	0	0	0	0	0	0	0	0
hsa-mir-3605	4.19347	3.02557	1.90802	2.56759	0.970464	2.72176	2.95262	2.76245	3.14623	2.30668	2.03689	2.31969	2.27322	3.00198	3.75435	1.85182	4.4729	2.69267	2.73987	4.3369	1.51651	3.57637	2.58095	2.72338	3.31879	2.91868	1.80555	2.23421	4.03857	2.8075	0.818788	3.55242	4.79345	2.50907	3.1846	2.43331	1.98391	2.01715	2.22848	2.922	2.69593	2.33126	3.11695	2.10691	3.18608	2.98284	2.0972	2.75468	1.7001
hsa-mir-3606	0	0	0	0	0	0	0	0	0	0	0	0	0	0.474566	0	0	0	0	0	0	0	0	0	0	0	0	0	0	0	0	0	0	0	0	0	0	0	0	0	0	0	0	0	0	0	0	0	0	0
hsa-mir-3607	6.3402	6.66687	7.60357	7.30119	8.02534	6.69298	7.26358	8.46309	5.81968	6.72148	8.21522	5.45769	6.23611	8.33591	8.49417	6.78544	4.21147	7.55882	4.20312	5.99694	5.59461	5.97376	7.52089	6.87896	8.67839	4.85976	4.55216	6.53319	8.99614	8.3059	3.1109	4.33834	9.09941	7.7449	7.67628	4.25137	6.75205	4.15081	5.99649	8.39364	5.91872	6.38923	9.06339	5.11846	6.93688	7.00843	7.32704	7.3116	7.71932
hsa-mir-3609	0.582089	0.312825	0.837181	0.409848	0.565339	0.896108	0.53549	1.60499	1.59774	0.395934	0.499591	0.446714	0	0.831067	0.548711	1.59915	0.121186	0.581908	0.813397	0	0.846042	0	1.10434	0.992024	0	1.37333	1.04932	0.418809	2.30465	0	0	0.533245	0	0.833569	0.698185	0	0.598386	2.47813	0.233327	1.21151	0	0.389775	1.83127	0.287488	0	0.655764	1.40021	0.309808	3.40043
hsa-mir-361	9.87401	9.66002	10.1784	11.5992	11.1344	9.53596	9.50251	10.1583	9.90708	10.0391	10.0274	10.1694	10.3998	9.71956	10.8244	9.09686	9.13263	10.883	9.25334	10.51	10.7013	10.0731	10.8852	10.9355	10.611	9.83581	9.90318	10.3446	10.4467	10.2011	8.47973	10.3636	9.81347	10.4935	10.5538	10.0765	9.73007	10.4621	9.69804	9.96343	9.812	10.5533	9.21394	9.81277	10.0089	9.71525	10.4031	9.98758	10.1565
hsa-mir-3610	1.06587	1.92014	1.12422	1.2105	0.400346	2.81296	1.23162	2.5272	2.87448	1.94191	1.29181	1.77381	0.821143	1.73855	3.29172	1.66659	0.838882	2.08045	2.36888	1.29584	1.21988	0.581843	1.9542	1.72579	0.780947	3.28521	1.04932	1.00753	0.72835	1.83662	3.34583	0.533245	3.29361	1.3585	1.51974	0.526199	0.598386	2.26598	1.55138	2.69654	2.51017	0.949025	1.49953	0.912305	1.28075	1.72325	0.628973	1.28526	2.30339
hsa-mir-3611	0	0	0	0	0	0	0	0	0	0	0	0	0	0	0	0.195316	0.121186	0.581908	0	0	0	0	0	0	0.442683	0	0	0	0	0	0	0	0	0	0.272008	0	0	0	0	0	0	0	0	0	0	0	0	0	0
hsa-mir-3612	0	0	0	0	0	0	0	0	0	0	0	0	0	0	0	0	0	0	0	0	0	0	0	0	0	0	0	0	0	0	0	0	0	0	0	0	0	0	0	0	0	0	0	0	0	0	0	0	0
hsa-mir-3613	3.35677	4.05467	3.8051	1.72239	2.61287	3.05638	4.24621	4.25074	3.92474	3.3668	1.56833	2.81739	3.17815	4.71795	4.17973	3.65512	3.97469	3.34927	2.65568	4.01203	4.54422	3.515	3.08322	4.42215	3.51283	2.42609	3.50322	4.57918	4.17595	3.7006	4.48477	3.24739	3.65947	4.24702	3.1846	4.31655	3.12273	3.72152	4.7632	3.77814	3.58007	3.40815	2.92201	4.22041	2.74816	2.8738	3.28443	2.75468	4.28955
hsa-mir-3614	0.261598	2.32056	1.56871	3.39614	1.08364	2.00491	2.1524	3.3963	2.01436	3.29899	3.77871	3.22457	4.02999	1.1167	3.42201	4.05808	0.524211	3.71943	4.14254	5.61534	2.23938	2.31443	3.88753	3.92365	1.65754	0.844256	1.80555	2.51489	3.39544	3.7006	3.34583	5.91827	2.43372	2.29585	2.67687	3.53146	2.45883	4.66578	4.14377	4.62552	3.00815	1.16399	0.791607	4.48476	2.93955	6.05748	2.42538	1.42051	1.7001
hsa-mir-3615	4.3352	4.5028	3.38387	3.64375	3.62688	2.89875	4.95244	3.90239	4.6908	3.25194	3.29183	3.71125	5.4575	2.77452	5.39874	2.49549	2.64565	4.92186	3.38775	5.04502	3.72566	2.9918	5.80757	3.98501	4.70814	3.28521	3.79021	4.56898	4.58412	3.38262	2.66618	4.46058	4.97752	4.36122	4.26745	3.58535	3.70924	2.66305	4.70613	4.806	2.86047	4.70738	4.6298	3.80841	3.39657	4.4407	3.7029	3.4358	3.05485
hsa-mir-3616	0	0	0	0	0	0	0	0	0	0	0	0	0	0	0	0	0.232979	0	0	0.661821	0	0	0	0	0	0	0	0	0	0	0	0	0	0	0	0	0	0	0	0	0	0	0	0	0	0	0	0	0
hsa-mir-3617	0.482964	0.164875	0	0	0	0	0	0	0	0	0	0	0.46822	0	0	0	0	0	0	0	0	0	0	0	0	0	0	0	0.409659	0	0	0	0	0	0	0	0	0	0	0	0	0	0.44943	0	0.562231	0	0.628973	0	0
hsa-mir-3618	0.13672	0	0	0.728654	0	0.896108	0	1.01505	0	0.211507	0	0	0.46822	0	0	0.367315	0	0	0	0	0	0	0.252981	0	0	0.261633	0	0.224549	0	0	0	0	0.394501	0.833569	0	0	0	0.817181	0	0.286051	0	0	0.44943	0	0	0	0	0.309808	1.0872
hsa-mir-3619	0	0.977134	0	0.409848	0.847643	0.896108	0.92514	1.23958	0.325772	0	0.601474	0.164757	0.46822	0.474566	1.256	0.659833	0.907885	0.581908	0	0.905441	0.615141	0.320057	1.10434	0.411055	0.780947	0.483023	0.439906	0.742995	0	0	0	1.4796	0.95863	0.833569	0.500776	0	0	1.33567	0.434121	1.34204	0	0	1.06798	1.46681	0	1.10494	2.80964	0.781257	0.643678
hsa-mir-362	7.01712	7.38462	7.54097	6.82898	8.05427	8.9657	6.04806	6.78455	5.78032	7.83922	5.09191	5.27594	5.64603	10.2273	9.47351	5.3008	7.15148	11.2237	6.07184	8.89739	8.63151	7.88396	8.36924	7.35042	10.8394	4.84984	7.27626	6.89346	6.85302	8.03595	3.45035	6.19856	7.63982	7.53584	10.1956	6.27766	7.47847	3.80254	6.58977	6.93395	6.99792	8.7606	9.10036	5.71093	6.75151	7.41094	5.37289	7.74115	5.25218
hsa-mir-3620	0.261598	0.682883	0	0.409848	0	0.896108	1.03469	0.749017	0	0.211507	0	0.976598	0	0	2.49257	0.195316	0.232979	0.995416	0.463279	1.1138	0.340111	0	0.252981	0	0.780947	0	0	0.742995	0.409659	0	0	2.04623	0.394501	0	1.02676	0	0.598386	0	0	0.729353	0	0.949025	1.67492	0.287488	0.965768	0	0.628973	0.309808	0.643678
hsa-mir-3621	0	0	0	0	0	0	0	0	0	0	0	0	0	0	0	0	0	0	0	0	0	0	0	0	0	0	0	0	0	0	0	0	0	0	0	0	0	0	0	0	0	0	0	0	0	0	0	0	0
hsa-mir-3622a	0.376523	0	0	0.409848	0.214015	0	0.201397	0	0	0.211507	0	0	0.821143	0	0	0.367315	0.690109	0	0.463279	0	0	0	0.468151	0	0	0	0	0.418809	1.21007	0	0	0	0	0	0	0	0.174414	0	0	0.524662	1.74349	0	0	0	0.965768	0.655764	0	0	0
hsa-mir-3622b	0	0	0	0	0	0	0	0	0	0	0	0	0	0	0	0	0	0.320096	0	0	0	0	0	0	0	0	0	0	0	0	0	0	0	0	0	0	0	0	0	0	0	0	0	0	0	0	0	0	0
hsa-mir-363	5.12089	9.46201	2.51585	1.85932	6.44348	10.2153	5.99821	8.0833	8.83126	4.88652	8.58607	1.91933	6.92349	3.13586	5.97756	6.3169	1.09706	5.59834	8.09815	2.99728	1.04503	7.3283	7.9081	5.92287	4.18889	5.7305	2.89089	8.60558	2.9198	8.83351	2.97734	9.45478	5.48265	2.29585	2.58007	2.92637	6.29913	6.29866	9.80496	9.32546	6.32308	2.33126	6.72155	8.02904	6.46285	4.80973	4.20843	9.96252	2.1289
hsa-mir-3646	0	0	0	0	0	0	0	0	0	0	0	0	0	0	0	0	0	0	0	0	0	0	0	0	0	0	0	0	0	0	0	0	0	0	0	0	0	0	0	0	0	0	0	0	0	0	0	0	0
hsa-mir-3648-1	0	0	0	0	0	0	0	0	0	0	0	0	0	0	0	0	0	0	0	0	0	0	0	0	0	0	0	0	0	0	0	0	0	0	0	0	0	0	0	0	0	0	0	0	0	0	0	0	0
hsa-mir-3648-2	0	0	0	0	0	0	0	0	0	0	0	0	0	0	0	0	0	0	0	0	0	0	0	0	0	0	0	0	0	0	0	0	0	0	0	0	0	0	0	0	0	0	0	0	0	0	0	0	0
hsa-mir-3649	0	0	0	0	0	0	0	0	0	0	0	0	0	0	0	0	0	0	0	0	0	0	0	0	0	0	0	0	0	0	0	0	0	0	0	0	0	0	0	0	0	0	0	0	0	0	0	0	0
hsa-mir-3650	0	0	0	0	0	0	0	0	0	0	0	0	0	0	0	0	0	0	0	0	0	0	0	0	0	0	0	0	0	0	0	0	0	0	0	0	0	0	0	0	0	0	0	0	0	0	0	0	0
hsa-mir-3651	1.42753	2.00961	1.74832	2.20602	1.28641	0.896108	0.378093	2.60996	2.01436	2.55944	0.785904	0.78732	1.34119	2.04124	3.48299	0.659833	0.336727	2.16279	1.71019	3.55685	2.23938	1.45347	2.98186	2.10319	2.67513	1.67228	1.47642	1.88541	3.25364	2.61905	0	0	3.50819	2.04557	1.41137	1.21437	1.10873	1.71628	1.26565	1.67491	1.74349	1.79972	3.34163	0.732519	2.26676	2.8738	3.43781	2.40919	5.64157
hsa-mir-3652	1.06587	2.1342	0.837181	1.57108	0.713385	1.19633	0.378093	2.13856	2.53938	1.07401	0.86997	0.569404	1.72265	0.474566	2.81067	1.1109	0.336727	0.803427	1.33038	1.96731	0	0.995318	3.11548	1.40506	0.442683	1.75959	2.58285	1.12359	3.15071	0	1.71886	0.921711	2.80225	0	0.272008	0	0.824591	2.9741	1.55138	2.54215	1.35931	1.16399	1.29983	0	1.7582	1.72325	0.628973	1.54416	4.28955
hsa-mir-3653	2.88006	2.42182	2.3024	4.60447	3.24418	3.26459	3.29849	5.23859	3.18693	3.78552	3.46401	2.31969	3.50486	3.75104	4.89201	3.49739	2.02397	4.03577	5.19358	3.55685	2.31841	2.79932	4.12791	3.82643	4.80399	2.84074	2.19067	4.01409	7.11123	5.24266	3.72495	2.45202	4.31247	3.26348	3.42652	3.08444	3.52825	2.01715	2.72626	3.63268	3.37765	4.38212	4.44848	3.53414	6.53135	4.95063	4.85148	2.805	3.96532
hsa-mir-3654	0	0.164875	0	1.72239	0	0	0	1.01505	0.325772	1.94191	0	0	0.46822	0	0	0	0	0	0	0.368533	0.340111	0	0.468151	0.730589	0	3.553	0.776553	0.224549	0.989223	0	0	0	0	0.833569	0	0	0	0.817181	0.233327	0.286051	0.834155	0	1.67492	0	1.28075	0	0	0.564705	2.30339
hsa-mir-3655	1.06587	0.787778	0.478483	0	0	0.896108	0.92514	1.01505	1.47163	0.395934	1.16442	0.682472	0.821143	0.474566	1.256	0.367315	0.336727	0.320096	1.71019	0.368533	0.615141	0	1.10434	1.21327	0	0.483023	0.439906	0	0	0	2.26892	0.533245	0.394501	0.833569	0.272008	1.21437	0	1.33567	0.434121	1.21151	1.35931	0	0.791607	0	0	0.655764	0.628973	0.781257	0
hsa-mir-3656	0	0.164875	0	0	0	0.516539	0	0	0	0	0	0	0	0	0	0	0	0	0	0	0	0	0.252981	0	0	0	0	0	0.409659	0	0	0	0	0	0	0	0	0	0	0	0	0	0	0	0	0	0	0	0
hsa-mir-3657	0	0	0	0	0	0	0	0	0	0	0	0	0	0	0	0	0	0	0	0	0	0.320057	0	0	0	0	0.439906	0	0	0	0	0	0	0	0	0	0	0	0	0	0	0	0	0	0	0	0	0	0
hsa-mir-3658	0	0	0	0	0	0	0	0	0	0	0	0	0	0	0	0	0	0	0	0	0	0	0	0	0	0	0	0	0	0	0	0	0	0	0	0	0	0	0	0	0	0	0	0.287488	0	0	0	0	0
hsa-mir-3659	0	0	0	0.409848	0	0	0.53549	0.749017	0	0	0.142025	0	0	0	0	0	0	0	0	0.368533	0	0.581843	0.252981	0	0	0	0	0	0	0	0	0	0	0	0.500776	0	0	0	0.233327	0	0	1.16399	0	0.287488	0	0	0	0	0
hsa-mir-365a	4.61815	5.24512	5.03806	6.82062	5.12521	4.99988	6.71382	6.45586	5.60369	5.9893	4.17551	4.97665	6.36249	5.26274	6.71596	5.18483	5.089	7.09679	4.14254	7.4777	5.75235	6.38305	5.39946	4.70343	6.86147	4.71436	6.26562	3.88848	8.04812	6.22348	6.2011	6.29209	5.3331	3.26348	5.2295	6.40301	5.14204	6.22709	6.02788	5.50138	6.25077	7.3913	6.23959	4.91206	6.53876	6.84473	7.63532	6.60075	5.48736
hsa-mir-365b	4.63556	5.2815	5.00311	6.80374	5.08499	4.98034	6.74236	6.45026	5.58858	5.96033	4.27907	4.9877	6.34898	5.21814	6.77811	5.23012	5.10378	7.081	4.14254	7.4635	5.70166	6.4624	5.41898	4.6285	6.89668	4.71436	6.27229	3.90479	8.06767	6.23994	6.2011	6.3486	5.3991	3.37644	5.2215	6.40301	5.17321	6.22709	6.03562	5.51529	6.25077	7.33143	6.28087	4.90145	6.53135	6.82289	7.62737	6.60431	5.48736
hsa-mir-3660	1.258	0	0	0	0	2.00491	0.677392	0	0	0	0	0.164757	2.15401	0	0	0	0.121186	0	0	0	0	0	0	0	0	0	1.04932	0.58999	0	0	0	0	4.09076	0	0	0	0	0	0	0	0	0	0	0	0	0	0	0	0
hsa-mir-3661	0	0	0	0	0	0	0.201397	0	0	0	0.499591	0	0	0	0	0	0	0	0.813397	0.368533	0	0	0.252981	0	0.780947	0	0.776553	0	0	1.44068	0	0	0	0.833569	0	0	0	0	0	0	0	0.696331	0	0	0	0	0	0	0
hsa-mir-3662	0.261598	0.569759	0.837181	4.03929	3.38333	1.84121	1.40486	2.34593	1.18058	0	2.74199	0	2.02404	3.19842	1.51152	0	0.232979	0.581908	0.463279	3.69294	1.04503	1.45347	0.821032	1.57432	2.50301	0	0	1.51224	0.72835	2.14697	0	3.10468	0.95863	0	3.34048	3.47547	2.03003	3.44698	1.86122	2.24125	1.74349	2.41756	3.53599	1.95109	1.53914	1.44697	4.02689	2.70254	0
hsa-mir-3663	0.482964	0	0	0	0.214015	0	0	0.422581	0	0	0	0	0	0	0	0.195316	0	0.581908	0	0.368533	0	0.803343	0	0.411055	0	0	1.27862	0	0	0	0	0	0	0	0	0	0	0	0	0	0	0	0	0.287488	0	0	0	0	0
hsa-mir-3664	0.674838	0	0	0	0	0	0	0	0	0	0	0	0	0	0	0	0	0	0	0	0	0	0	0	0	0	0.439906	0	0	0	0	0	0	0	0	0	0	0	0	0	1.35931	0	0	0	0	0	0	0	0
hsa-mir-3665	0	0	0	0	0	0	0	0	0	0	0	0	0	0	0	0	0	0	0	0	0	0	0	0	0	0	0	0	0	0	0	0	0	0	0	0	0	0	0	0	0	0	0	0	0	0	0	0	0
hsa-mir-3666	0	0	0	0	0	0	0	0	0	0	0	0	0	0	0	0	0	0	0	0	0	0	0	0	0	0	0	0	0	0	0	0	0	0	0	0	0	0	0	0	0	0	0	0	0	0	0	0	0
hsa-mir-3667	1.258	1.61267	0	0	0	1.65654	0.201397	1.01505	0.325772	0.211507	0.142025	0.446714	1.34119	0	0.548711	0.195316	0	0	0	1.29584	0.340111	0	0.655354	0	0	0	0	0	0	0	1.33791	0.533245	1.52953	0.833569	0.272008	1.46494	0	0	1.36731	0	0	0.389775	0	0.732519	0.562231	0.655764	0.628973	0.969507	0
hsa-mir-3668	0	0	0	0	0	0	0	0	0	0	0	0	0	0	0	0.195316	0	0	0	0	0	0	0	0	0	0	0	0	0	0	0	0	0	0	0	0	0	0	0	0	0	0	0	0	0	0	0	0	0
hsa-mir-367	0	0	0	0	0	0	0	0	0	0	0	0	0	0	0	0	0	0	0	0	0	0	0	0	0	0	0	0	0	0	0	0	0	0	0	0	0	0	0	0	0	0	0	0	0	0	0	0	0
hsa-mir-3670-1	0	0	0	0	0	0	0	0	0	0	0	0	0	0	0	0	0	0	0	0	0	0	0	0	0	0	0	0	0	0	0	0	0	0	0	0	0	0	0	0	0	0	0	0	0	0	0	0	0
hsa-mir-3670-2	0	0	0	0	0	0	0	0	0	0	0	0	0	0	0	0	0	0	0	0	0	0	0	0	0	0	0	0	0	0	0	0	0	0	0	0	0	0	0	0	0	0	0	0	0	0	0	0	0
hsa-mir-3670-3	0	0	0	0	0	0	0	0	0	0	0	0	0	0	0	0	0	0	0	0	0	0	0	0	0	0	0	0	0	0	0	0	0	0	0	0	0	0	0	0	0	0	0	0	0	0	0	0	0
hsa-mir-3670-4	0	0	0	0	0	0	0	0	0	0	0	0	0	0	0	0	0	0	0	0	0	0	0	0	0	0	0	0	0	0	0	0	0	0	0	0	0	0	0	0	0	0	0	0	0	0	0	0	0
hsa-mir-3671	0	0	0	0	0	0	0	0	0	0	0	0	0	0	0	0	0	0	0	0	0	0	0	0	0	0	0	0	0	0	0	0	0	0	0	0	0	0	0	0	0	0	0	0	0	0	0	0	0
hsa-mir-3672	0	0	0	0	0	0	0	0.422581	0	0	0	0	0	0	0	0	0	0	0	0	0	0	0	0	0	0	0	0	0	0	0	0	0	0	0	0	0	0	0	0	0	0	0	0	0	0	0	0	0
hsa-mir-3674	0	0	0	0	0	0	0	0	0	0	0	0	0	0	0	0	0	0	0	0	0	0	0	0	0	0	0	0	0	0	0	0	0	0	0	0	0	0	0	0	0	0	0	0	0	0	0	0	0
hsa-mir-3675	0	0	0	0	0	0	0	0	0	0	0	0	0	0	0	0	0	0	0	0	0	0.320057	0	0	0	0	0	0	0	0	0	0	0	0	0	0	0	0	0	0	0	0	0	0	0	0	0	0	0
hsa-mir-3677	1.5304	3.02557	3.38387	1.2105	1.28641	1.19633	3.85629	2.13856	1.82104	0.706277	0.785904	3.26144	1.34119	1.35502	3.22188	2.49549	1.41411	1.31643	2.36888	2.25807	0.846042	1.45347	2.48543	3.15572	3.09453	1.37333	1.80555	1.00753	0.989223	0	2.01995	1.22746	4.06388	1.3585	0.272008	2.17665	1.27116	1.71628	1.6353	2.36923	0.834155	2.49898	1.29983	2.4357	0.965768	1.95503	1.67168	0.564705	1.0872
hsa-mir-3678	0	0.88556	0.837181	0.728654	0.214015	0.896108	0	1.43382	0	0	0.389963	0.312613	0.821143	0.831067	0.548711	1.20463	0.433512	0.803427	1.33038	1.45745	0	1.16472	0.969629	0.730589	0.780947	0	0.776553	0.58999	0.409659	2.97415	0	0	0.394501	0	0.500776	1.21437	0.174414	0	1.36731	1.21151	0.834155	0.696331	0.44943	0.732519	0.562231	2.98284	0	0	0
hsa-mir-3679	0.674838	0.312825	0.478483	0.409848	0	0.516539	0.53549	0.422581	0	0.211507	0	0	0.821143	0	0.548711	0.195316	0.121186	0.803427	0	0.368533	0	0.581843	0	0.411055	0	0.844256	0	0.418809	0.409659	0	0	0	0.703965	0	0	0.910932	0.174414	0.817181	0.61035	0	0	0.949025	0.791607	0.287488	0.965768	0	0.628973	0	0.643678
hsa-mir-3680-1	0	1.22142	0.837181	2.09945	0.565339	0	0.53549	2.24597	1.18058	1.61007	1.29181	0.164757	1.8812	0.474566	1.51152	2.11584	0.121186	1.57885	0.813397	1.73479	0.340111	0.803343	0.969629	2.30915	1.48318	0.844256	1.94566	0	0.72835	0	0	0.533245	1.36314	1.3585	1.02676	1.46494	0.598386	1.71628	0.767378	1.57225	0	1.66509	1.49953	0	0.965768	0.655764	2.0972	0.781257	0
hsa-mir-3680-2	0.13672	0	0	0.409848	0	0.896108	0.378093	1.01505	0.81558	0.395934	0.785904	0.446714	0.46822	0.474566	0.945275	0.659833	0	0.320096	0.463279	0.368533	1.21988	0.581843	0.252981	1.57432	0.780947	0	1.80555	0.418809	0.409659	1.44068	0	0	0.394501	0	0.500776	1.21437	0.715918	0.817181	0	1.46173	0	0.696331	0.44943	0.527095	0.562231	1.10494	0.628973	0.564705	0
hsa-mir-3681	0.261598	0.569759	0	0	0.400346	0	0	0	0.325772	0	0.142025	0.976598	0	0.831067	1.256	0.520975	1.46079	0.320096	0	0	0	0	1.44626	0	0.442683	0	0	0	0	0.893163	0	0	5.93232	0	0	0	0.470424	0	0	2.24125	0	0	0	0	2.64202	0	0	0	0
hsa-mir-3682	1.3732	2.21166	2.70175	1.2105	0.713385	1.65654	1.55952	2.13856	2.18482	0.839544	1.29181	1.42958	2.38334	0.831067	2.23334	2.99255	0.690109	0.581908	2.14014	1.60278	1.21988	1.31631	1.80392	1.40506	2.0814	0.995791	2.19067	1.12359	1.57057	2.97415	2.26892	1.22746	3.65947	0.833569	0.871804	2.02889	2.07472	1.33567	1.78977	1.77074	1.74349	2.33126	1.97233	0.732519	1.94834	2.62739	2.91792	1.28526	1.0872
hsa-mir-3683	0	0	0	0	0	0	0	0	0	0	0	0	0	0	0	0	0	0	0	0	0	0	0	0	0	0	0	0	0	0	0	0	0	0	0	0	0	0	0	0	0	0	0	0	0	0	0	0	0
hsa-mir-3684	0.261598	1.06324	0	0.409848	0.214015	0.516539	0.378093	0.749017	0	0.395934	0.142025	0	0.46822	0.831067	0	0.659833	0.232979	0	0	0	0	0.320057	0.252981	1.21327	1.05477	0	0.439906	0	0	0	0	0	0.703965	0.833569	0	0	0.174414	0	0.233327	0.286051	0	0	0.44943	0.287488	0	0	0	0	0
hsa-mir-3685	0	0.164875	0	0	0	0	0	0	0	0	0	0	0.821143	0	0	0	0	0	0	0	0	0	0	0	0	0	0	0	0	0	0	0	0	0	0	0	0	0	0	0	0	0	0	0	0	0	0	0	0
hsa-mir-3686	0	0	0	0	0	0	0	0	0	0.211507	0	0	0	0	0	0	0	0	0	0	0	0	0	0	0	0	0	0	0	0	0	0	0	0	0	0	0	0	0	0	0	0	0	0	0	0	0	0	0
hsa-mir-3687-1	0	0	0	0	0	0	0	0	0	0	0	0	0	0	0	0	0	0	0	0	0	0	0	0	0	0	0	0	0	0	0	0	0	0	0	0	0	0	0	0	0	0	0	0	0	0	0	0	0
hsa-mir-3687-2	0	0	0	0	0	0	0	0	0	0	0	0	0	0	0	0	0	0	0	0	0	0	0	0	0	0	0	0	0	0	0	0	0	0	0	0	0	0	0	0	0	0	0	0	0	0	0	0	0
hsa-mir-3688-1	0	0.312825	0.478483	0	0	0	0	0	0	0.211507	0	0	0	0	0	0	0	0	0	0.368533	0.340111	0.320057	0	0	0	0	0	0.224549	0	0	0	0	0	0	0	0	0.174414	0	0	0	0	0	0	0	0	0	0	0.564705	0
hsa-mir-3688-2	0	0.164875	0	0	0	0	0	0	0.591364	0.211507	0	0	0	0	0	0.195316	0	0	0	0	0	0	0.252981	0	0	0	0.439906	0.224549	0	0	0	0	0	0	0	0	0.174414	0	0.233327	0	0	0	0	0	0	0.655764	0	0	0
hsa-mir-3689a	0	0	0	0	0	0	0	1.01505	0	0	0	0	0	0	0	0	0	0	0	0	0	0.581843	0	0	0	0	0	0	0	0	0	0	0	0	0	0	0	0	0	0	0	1.66509	0	0	0	0	1.40021	0.309808	0
hsa-mir-3689b	0	0.312825	0	0	0	0	0	0.422581	0	0	0	0	0	0	0	0	0	0	0	0	0	0.320057	0	0	0	0	0	0	0	0	0	0	0	0.833569	0	0.526199	0	0	0	0	0	1.35103	0	0	0	0	2.0972	0.309808	0
hsa-mir-3689c	0	0	0	0	0	0	0	0	0	0	0	0	0	0	0	0	0	0	0	0	0	0	0	0	0	0	0	0	0	0	0	0	0	0	0	0	0	0	0	0	0	0.696331	0	0	0	0	0	0	0
hsa-mir-3689d-1	0	0	0	0	0	0	0	0	0	0	0	0	0	0	0	0	0	0	0	0	0	0	0	0	0	0	0	0	0	0	0	0	0	0	0	0	0	0	0	0	0	0	0	0	0	0	0	0	0
hsa-mir-3689d-2	0	0	0	0	0	0	0	0	0	0	0	0	0	0	0	0	0	0	0	0	0	0	0	0	0	0	0	0	0	0	0	0	0	0	0	0	0	0	0	0	0	0	0	0	0	0	0	0	0
hsa-mir-3689e	0	0.447005	0	0	0	0	0	0.422581	0	0	0	0	0	0	0	0	0	0	0	0	0	0	0	0	0	0	0	0	0	0	0	0	0	0.833569	0	0	0	0	0	0	0	1.51659	0	0	0	0	1.67168	0.564705	0
hsa-mir-3689f	0	0	0	0	0.400346	0	0	1.01505	0	0	0	0	0	0	0	0	0	0	0	0	0.846042	0.320057	0	0	1.05477	0	0	0	0	0	0	0	0	0	0	0	0	0	0	0.286051	0	0	0	0	0	0	3.28443	1.136	0
hsa-mir-369	1.06587	0.682883	0	1.57108	2.22588	1.19633	2.92442	2.02251	2.18482	2.77446	0.601474	2.48469	2.48564	2.17169	0.548711	3.73583	5.33747	2.16279	1.53275	3.44564	0.846042	7.25042	0.969629	0	1.48318	0.844256	4.83045	2.33396	0.409659	0.893163	4.62537	1.69417	3.38331	2.04557	0.272008	3.29316	2.70614	2.66305	3.73206	2.64689	3.67154	1.51659	1.06798	1.95109	2.40298	3.35152	1.06552	2.70254	2.30339
hsa-mir-3690-1	0.261598	0.569759	1.12422	2.30526	1.28641	0.896108	1.32084	1.23958	1.18058	2.9905	3.09628	0.78732	3.11571	0.831067	4.67397	1.45402	2.56248	3.66397	2.01056	1.96731	1.04503	0.320057	1.54432	0	0.780947	0	0.439906	1.33096	3.34971	2.61905	3.80598	2.45202	0.95863	1.3585	2.11096	1.21437	2.03003	0	4.19997	5.7391	0.834155	0.696331	0	2.24754	2.74816	0.655764	1.06552	1.95401	0.643678
hsa-mir-3690-2	0	0	0	0	0	0	0	0	0	0	0	0	0	0	0	0	0	0	0	0	0	0	0	0	0	0	0	0	0	0	0	0	0	0	0	0	0	0	0	0	0	0	0	0	0	0	0	0	0
hsa-mir-3691	1.06587	1.29445	1.12422	2.98176	1.46416	1.65654	1.13651	2.5272	1.92094	1.07401	1.22952	1.42958	2.67076	1.35502	1.51152	1.66659	0.524211	0.581908	1.09492	0.905441	2.15578	0.581843	1.9542	2.10319	1.28482	1.37333	4.17894	1.231	1.40155	1.44068	0.818788	1.22746	3.46775	1.3585	1.41137	0	2.03003	2.26598	1.26565	1.67491	2.29692	3.2758	2.92201	0.527095	0.965768	2.48635	2.69257	1.76359	1.0872
hsa-mir-3692	0.261598	0	0	0	0	0	0	0	0	0	0	0	0.46822	0	0.548711	0	0	0	0	0.368533	0	0	0.468151	0	0	0	0	0	0.409659	0	0	0	0	0	0	0	0	0	0.434121	0	0	0.696331	0	0	0	0	0	0	0
hsa-mir-370	1.57921	1.36395	0	3.3504	3.24418	2.00491	3.77968	2.76245	2.87448	3.15297	1.46399	3.44892	3.88777	3.07048	2.23334	3.98071	6.34773	4.05746	3.62763	4.95313	2.06704	7.65422	1.63614	1.21327	3.2659	1.91979	6.3812	2.78543	0.72835	2.14697	3.23315	1.69417	6.41418	1.3585	0.500776	3.91496	3.22541	1.33567	3.63347	3.97205	4.1876	2.71883	0.791607	2.31302	2.84703	5.00335	0	3.33666	2.5995
hsa-mir-3713	0	0	0	0	0	0	0	0	0	0	0	0	0	0	0	0	0	0	0	0	0	0	0	0	0	0	0	0	0	0	0	0	0	0	0	0	0	0	0	0	0	0	0	0	0	0	0	0	0
hsa-mir-3714	0	0	0	0	0	0	0	0	0	0	0	0	0	0	0	0	0	0	0	0	0	0	0	0	0	0	0	0	0	0	0	0	0	0	0	0	0	0	0	0	0	0	0	0	0	0	0	0	0
hsa-mir-371a	1.1328	0.569759	0	0	0	3.05638	0	0	0	0	0	0	0	0	0.548711	0.195316	0	0	0	0	0	5.53772	0	0	0	0.261633	0	0	0	0	0	2.32902	0	0	0	0	0	0	0	0.286051	0	0	0.791607	0	0.562231	0.655764	0	0	0
hsa-mir-371b	0	0	0	0	0	0	0	0	0	0	0	0	0	0	0	0.195316	0.121186	0	1.33038	0	0	0	0	0	0.442683	0	0	0	0	0	0	0	0	0	0	0	0	0	0.233327	0.286051	0	0	0	0	0.562231	0	0	0	0
hsa-mir-372	4.37721	1.82475	0	0.728654	0.713385	6.11796	0.53549	2.34593	0	0	0.142025	0.446714	0	0	0	1.59915	0.121186	0.803427	0.463279	0	0	7.91399	0.252981	0	0	0.261633	1.47642	0.224549	0.409659	0.893163	0	5.45711	1.67871	0	0.272008	0.910932	0.329997	0	0.61035	2.17274	0.834155	0	0	0	2.64202	2.75585	0	0	0.643678
hsa-mir-373	5.09175	1.29445	0	0.409848	0	3.96695	0.201397	0.422581	0	0	0	0	1.10448	0	0	0.195316	0	0	0	0.661821	0.340111	7.08345	0.252981	0	1.05477	0	0.776553	0.881319	0	0.893163	0	5.28579	0.703965	0	0	0	0	0	0	0.524662	0	0	1.06798	0	0	0.655764	0	1.86194	0
hsa-mir-374a	8.37293	8.87323	9.93529	9.94686	7.27161	7.26523	9.30208	8.87432	7.82639	8.46075	8.66651	9.37547	5.44485	9.3698	6.74115	9.41168	9.62557	8.19542	9.36277	5.82984	7.17819	9.04863	8.20372	8.96513	7.64096	8.68298	8.79142	8.33541	7.90327	7.78434	9.19328	5.79587	7.10645	9.24584	7.88188	9.34862	10.046	8.54829	9.98093	8.42159	7.2926	6.93043	5.6432	9.32551	9.37271	6.7321	9.48116	6.76228	7.6644
hsa-mir-374b	4.73045	6.81694	6.03337	5.67997	3.09015	4.92007	5.64352	6.51074	4.64771	5.08748	5.5652	5.68164	3.88777	5.38879	4.56536	5.91396	5.6535	6.15585	4.11127	4.66944	4.98063	5.01328	5.67314	4.95414	4.51771	5.31371	6.36881	5.71055	4.75175	5.27496	6.02613	4.2731	4.48447	5.89861	5.38085	5.44932	5.32891	4.48123	6.50028	5.72122	4.12425	4.22348	2.8507	4.64592	5.94303	4.1447	5.58484	5.16885	5.86679
hsa-mir-374c	0	0.312825	0	0	0	0	0	0	0	0	0	0	0	0	0	0	0	0	0	0	0	0	0	0	0	0	0	0	0	0	0	0	0	0	0	0	0	0	0	0	0	0	0	0	0	0	0	0.309808	0
hsa-mir-375	6.06188	3.46581	5.90669	5.10901	6.08413	9.62124	5.60407	4.44359	3.63228	5.86584	6.08387	2.71479	8.74184	7.41635	5.53457	5.99162	2.17158	4.3663	5.11694	5.46185	7.8565	8.26328	4.41391	9.86565	6.19348	2.71532	10.9606	6.22103	3.25364	7.49317	0	3.37723	2.80225	5.29728	5.95423	1.46494	2.84162	4.57645	4.0087	8.4481	15.1171	6.61145	11.1255	5.76458	4.74059	7.96344	7.04605	3.77566	8.06357
hsa-mir-376a-1	0.13672	0.164875	0	0	0.214015	0	0.378093	0.749017	0	0.211507	0	0	1.34119	0.831067	0	1.01066	2.54092	0.320096	0	0.368533	0.615141	3.92197	0	0	0.442683	0	0.776553	0.418809	0	0	0.818788	0.533245	1.93749	0	0	0	0.329997	0	0.767378	0	0	0.389775	0	0.287488	0	0.655764	0	0	1.0872
hsa-mir-376a-2	0.13672	0	0	0	0	0	0.677392	0	0	0.559434	0	0.164757	0	0	0.548711	0.902923	0.973738	0.320096	0	0.368533	0	3.07919	0	0	0	0	0	0	0	0	0.818788	0	0.95863	0	0	0.526199	0.329997	0	1.15627	0.286051	0	0	0	0	0	0	0	0	0.643678
hsa-mir-376b	0	0	0	0.728654	0.400346	0	0.92514	0	0	0.559434	0	0.569404	0.821143	0	0	0.659833	1.92757	0.320096	0	0.905441	0	3.41776	0	0	0.442683	0	0	0.224549	0	0.893163	1.33791	0	0.95863	0.833569	0	1.21437	0.598386	0	0.434121	0	0	0	0	0.912305	0.965768	0.655764	0	0	0.643678
hsa-mir-376c	0.261598	0.682883	0	1.40203	0.847643	0.516539	1.40486	1.43382	0	1.27565	0.271313	0.976598	1.54449	1.89782	0	1.90863	3.42316	0.995416	0.463279	0.368533	0.340111	5.28548	0	0	0.442683	0.261633	2.49434	0.418809	0	0	1.71886	0.533245	2.9268	0.833569	0	1.67836	0.598386	0	1.9943	0	1.35931	0.389775	0	1.34687	1.28075	1.44697	0	1.136	0
hsa-mir-377	0.13672	0	0	1.40203	1.28641	0.896108	2.20021	1.01505	0.591364	1.88137	0.389963	1.36329	2.15401	1.35502	0	2.79576	3.64148	1.31643	0.463279	3.48367	0	5.01328	0.252981	0	1.65754	0.674916	3.63326	1.00753	0	0	2.01995	0	4.54403	0	0.500776	2.02889	1.19223	0.817181	3.00392	1.8606	2.69593	1.16399	1.06798	1.07215	1.7582	1.44697	0	2.04056	0
hsa-mir-378a	7.00489	10.8072	11.2347	8.66685	9.97952	12.2927	11.5339	11.5163	12.7508	13.2118	9.34742	10.2011	10.9578	11.3184	12.9505	11.4695	8.92568	10.4079	11.7247	10.3471	12.8561	9.30295	11.3705	11.4446	11.0814	14.6034	11.3467	11.3236	9.32195	10.3917	12.3872	9.61391	11.9497	11.768	11.3695	12.7505	11.6404	11.4364	10.9973	10.9728	11.5222	11.9681	12.1936	9.38477	10.1218	11.0838	12.4437	11.3324	11.2216
hsa-mir-378b	0	0	0	0	0	0	0	0	0	0	0	0	0	0	0	0	0	0	0	0	0	0	0	0	0	0.483023	0	0	0	0	0	0	0	0	0	0	0	0	0	0	0	0	0	0	0	0	0	0	0.643678
hsa-mir-378c	0.582089	3.20675	2.41307	2.09945	3.09015	4.62519	4.51554	3.29989	5.50251	6.49524	3.7005	3.34969	4.22006	4.73915	5.17677	4.01991	2.22664	3.12115	4.28946	2.49994	5.45294	2.24053	3.84967	2.79366	3.7623	8.83896	3.5912	3.23582	1.9838	4.37271	2.97734	2.76836	4.82581	5.8209	3.93703	5.43471	5.32429	4.9047	4.59525	3.73126	3.00815	5.74771	5.15876	3.56134	3.10849	2.75585	6.02095	3.46738	4.40892
hsa-mir-378d-1	0	0.312825	0	0	0.214015	0.896108	0.201397	0.422581	1.7137	1.88137	0.271313	0.164757	0	0.474566	1.91711	1.37558	0.232979	0.320096	0	0	1.21988	0.581843	0.468151	0	0.442683	4.66997	0.439906	0.224549	0	0	0.818788	0	0.703965	1.3585	0	0	0.824591	0.817181	0.233327	1.21151	0	0.949025	1.29983	0	0	0	1.06552	0.564705	1.0872
hsa-mir-378d-2	0	0.447005	0	0	0.565339	0.516539	0.806577	0	1.18058	2.96154	0.389963	0.446714	0.46822	0.831067	0.548711	1.37558	0.121186	0.581908	0	0.368533	1.3758	0	0.468151	0	0.442683	5.00082	1.27862	0.224549	0	0	2.01995	0	0.703965	2.85932	0.272008	0.526199	1.02009	2.47813	0.767378	0.524662	0	1.35103	1.06798	0.527095	0	0	0.628973	0.969507	0.643678
hsa-mir-378e	0	0	0	0	0	0	0	0	0	0	0	0	0	0	0	0	0	0	0	0	0	0	0	0	0	0.483023	0	0	0	0	0	0	0	0	0	0	0	0	0	0	0	0	0	0	0.562231	0	0	0	0
hsa-mir-378f	0	0	0	0	0	0	0	0	0	0.559434	0	0	0	0	0	0.195316	0	0	0	0	0	0	0	0	0	0.261633	0	0.224549	0	0	0	0	0.703965	0	0	0	0.174414	0	0.233327	0.286051	0	0.696331	0	0.287488	0	0	1.40021	0	0
hsa-mir-378g	0	0	0	0	0	0	0.201397	0	0	0	0	0	0	0	0	0	0	0	0.463279	0	0	0	0	0	0	0	0	0	0	0	0	0	0	0.833569	0	0	0	0	0	0	0	0	0	0	0	0	0	0.309808	0
hsa-mir-378h	0	0	0	0	0	0	0	0	0	0	0	0	0	0	0	0	0	0	0	0	0	0	0	0	0	0.261633	0	0	0	0	0	0	0	0	0	0	0	0	0	0	0	0	0	0	0	0	0	0	0
hsa-mir-378i	0	0	0	0	0	0.516539	0.201397	0.749017	0.325772	0.211507	0	0	0	0.474566	0	0.902923	0	0	0	0	0	0	0.252981	0	0	1.84191	0	0	0	0	0.818788	0	0.394501	0	0	0	0.174414	0.817181	0.233327	0	0.834155	0.696331	0	0	0	0	0	0.781257	0
hsa-mir-378j	0	0	0	0	0	0	0	0	0	0	0	0	0	0	0	0	0	0	0	0	0	0	0	0	0	0	0	0	0	0	0	0	0	0	0	0	0	0	0	0	0	0	0	0	0	0	0	0	0
hsa-mir-379	6.21837	7.16732	4.93054	8.45222	8.58732	7.42556	9.9459	8.7152	8.27409	8.74609	5.7568	9.21351	8.79511	8.74242	6.10912	10.4427	11.933	9.53869	8.20569	9.80351	6.32597	13.998	6.48771	6.40485	8.00998	7.5945	13.0493	7.87812	5.71574	6.79087	11.4781	6.67331	11.3755	7.60702	5.66667	9.83648	9.23889	9.92103	10.0856	9.4492	9.50515	8.10762	5.60036	8.1199	7.47798	9.56223	5.84011	8.89195	8.08763
hsa-mir-380	0.13672	0	0	0.409848	0	0	1.03469	0.749017	0.325772	0.211507	0.142025	0.569404	1.34119	0	0	1.37558	2.27968	0.581908	0.813397	0.661821	0	4.56087	0.252981	0	0	0	3.08523	0.418809	0	0	2.66618	1.22746	2.43372	0.833569	0	1.46494	1.10873	0	1.03792	0.286051	1.74349	0.389775	0	0.912305	0	0	0	0.564705	0
hsa-mir-381	2.50384	2.35511	0	4.01016	3.33842	2.15191	4.27998	4.32611	3.69006	4.58814	2.07281	4.95993	5.39314	3.47599	1.91711	4.75998	6.42627	4.23923	2.01056	3.78719	2.98408	8.17553	1.22754	2.79366	2.96781	2.71532	5.40449	3.59874	2.39748	1.83662	2.66618	3.02767	5.81634	3.26348	1.71473	4.95088	5.00443	2.01715	4.59525	3.49915	5.04856	2.33126	1.29983	4.41191	3.18608	3.77188	2.42538	3.77566	4.24746
hsa-mir-382	2.22586	1.29445	0.478483	4.01016	4.22883	1.65654	4.39744	3.52982	3.33915	4.49018	1.71192	3.87484	4.79899	4.29983	1.91711	5.00763	6.82005	4.77251	4.80146	5.65754	2.23938	7.81244	1.72247	1.98802	3.94159	2.13099	6.44162	3.67681	1.85877	2.97415	4.83295	2.9463	6.25101	1.3585	1.88649	4.72942	4.07092	3.34249	4.75384	3.93115	4.51846	3.32128	1.06798	3.38985	3.32977	5.42653	2.0972	4.22698	4.01634
hsa-mir-383	1.88123	0	0	0	0.847643	0.896108	1.32084	0	0	0.395934	0	0.446714	0	0.831067	0	0	1.09706	0.803427	0	3.44564	0	0.320057	0	0	0	0.261633	0.439906	1.81811	0	0	0.818788	0	0	0	0.272008	0.526199	0	0	0.61035	0	0.834155	0.389775	0.791607	0	0.965768	0	0	0.309808	0
hsa-mir-384	0	0	0	0	0	0	0	0	0	0	0	0	0	0	0	0	0	0	0	0	0	0	0	0	0	0	0	0	0	0	0	0	0	0	0	0	0	0	0	0	0	0	0	0	0	0	0	0	0
hsa-mir-3907	0	0	0	0	0	0	0	0	0	0	0	0	0	0	0	0	0	0	0	0	0	0	0	0	0	0	0	0	0	0	0	0	0	0	0	0	0	0	0	0	0	0	0	0	0	0	0	0	0
hsa-mir-3908	0	0	0	0	0	0	0	0	0	0	0	0	0	0	0	0	0	0	0	0	0	0	0	0	0	0	0	0	0	0	0	0	0	0	0	0	0	0	0	0	0	0	0	0	0	0	0	0	0
hsa-mir-3909	0.13672	1.61267	0.478483	0.989603	0.400346	1.19633	0.677392	1.75799	0.325772	0.559434	0.785904	0.78732	0.821143	0	0	1.01066	0.232979	1.16483	0.463279	2.57232	0.846042	0.995318	2.62644	1.21327	0.780947	0.483023	2.58285	1.33096	1.21007	1.44068	0.818788	0.921711	1.17501	0	0.871804	1.21437	0.925649	1.33567	0.233327	2.02509	1.35931	2.96794	0.791607	0	0	1.10494	2.2706	0.781257	0.643678
hsa-mir-3910-1	0	0	0	0	0	0	0	0	0	0	0	0	0	0	0	0	0.121186	0	0	0	0	0	0	0	0	0	0	0.224549	0	0	0	0	0	0	0	0	0	0	0.233327	0	0	0	0	0	0	0	0	0.309808	0
hsa-mir-3910-2	0.13672	0	0	0	0	0	0	0	0	0.211507	0	0	0	0	0	0	0	0	0	0	0	0	0	0	0	0	0	0	0	0	0	0	0	0	0	0	0	0	0.233327	0	0	0	0	0	0	0	0	0	0
hsa-mir-3911	0.376523	0	0	0	0.400346	0	0.53549	0	0	0.211507	0	0.164757	0.46822	0	0.548711	0.786492	0.232979	0	0	0.368533	0	0	0	0	0	0	0	0.224549	0.409659	0	0	0.533245	0	0	0	0	0	1.33567	0.61035	0	0	0	0	0	0	0	0	0	0
hsa-mir-3912	0.674838	0.682883	0	1.2105	0.970464	1.19633	1.48426	0	1.82104	0.395934	2.07281	0.682472	0.46822	0.831067	0.548711	0.786492	0.973738	0.995416	1.33038	0.368533	1.6447	1.31631	0	0.730589	0	1.37333	0.776553	1.00753	0	0.893163	0	0.533245	0.703965	2.50907	1.02676	1.67836	0.824591	0	1.46228	1.06798	0.834155	0.389775	0.44943	0.527095	0	0	0.628973	0.564705	1.93037
hsa-mir-3913-1	1.75944	1.55439	1.90802	1.72239	2.41078	1.44471	1.63104	1.23958	2.10211	1.81818	1.16442	0.88506	0.821143	0.831067	0.548711	1.45402	1.41411	1.16483	1.53275	1.1138	2.65926	1.45347	1.44626	2.40205	0.442683	1.99368	2.19067	1.12359	1.72185	1.83662	0	2.67043	2.05133	2.6948	2.3645	1.21437	1.346	1.71628	1.36731	1.46173	2.04658	2.84876	2.21878	1.68038	0.562231	1.10494	0.628973	2.47283	3.05485
hsa-mir-3913-2	1.42753	1.7226	1.90802	1.72239	2.27438	1.19633	1.23162	1.60499	1.7137	1.45253	1.22952	1.36329	1.34119	1.35502	1.51152	1.37558	1.59238	1.57885	1.53275	1.73479	2.71873	1.31631	1.88102	2.79366	0.780947	1.75959	1.80555	0.881319	1.9838	1.83662	0	2.56535	2.05133	1.74255	2.17865	0.910932	1.41715	2.47813	1.26565	1.67491	1.74349	2.78526	1.97233	1.07215	0.965768	2.62739	1.06552	2.64845	2.95376
hsa-mir-3914-1	0	0	0	0	0	0	0	0	0	0	0	0	0	0	0	0	0	0	0	0	0	0	0	0	0	0	0	0	0	0	0	0	0	0	0	0	0.174414	0	0	0	0	0	0	0	0	0	0	0	0
hsa-mir-3914-2	0	0	0	0	0	0	0	0	0	0	0	0	0	0	0	0	0	0	0	0	0	0	0	0	0	0	0	0	0	0	0	0	0	0	0	0	0	0	0	0	0	0	0	0	0	0	0	0	0
hsa-mir-3915	0	0	0	0	0	0	0	0	0	0	0	0	0	0	0	0	0	0	0	0	0	0	0	0	0	0	0	0	0	0	0	0	0	0	0	0	0	0	0	0	0	0	0	0	0	0	0	0	0
hsa-mir-3916	0	0.312825	0.478483	0.728654	0	0	0	0	0	0.211507	0	0	0	0	0	0.195316	0	0	0	0	0	0	0	0	0	0	0	0	0.409659	0.893163	0	0	0	0	0	0	0	0	0	0	0	0	0	0	0	0	0	0	0
hsa-mir-3917	1.42753	3.22555	2.3024	3.88742	1.18859	3.26459	1.99864	3.99767	4.96102	2.63473	2.1755	2.66061	2.58117	3.37128	3.29172	2.49549	2.2534	2.74707	1.09492	2.16751	2.71873	3.16159	3.66581	1.72579	3.21101	2.37171	2.66624	3.45105	2.30465	1.44068	2.48118	2.45202	4.21811	3.57885	2.42149	2.84033	2.27952	4.6218	3.15372	3.18809	2.29692	1.79972	3.17649	1.68038	3.10849	2.33003	1.06552	2.64845	2.84506
hsa-mir-3918	0	0	0	0	0	0	0	0	0	0	0	0	0	0	0	0.195316	0	0	0	0	0	0	0.252981	0	0	0	0	0	0	0.893163	0	0	0	0	0	0	0	0	0	0	0	0	0	0	0	0	0	0	0
hsa-mir-3919	0	0	0	0	0	0.516539	0	1.01505	0	0	0	0	0	0	0	0	0	0	0	0	0	0	0	0	0	0	0	0	0	0	0	0	0	0	0	0	0	0	0	0	0	0	0	0	0	0	0	0	0
hsa-mir-3920	0	0	0	0	0	0	0.201397	0	0	0	0.142025	0	0	0.474566	0.548711	0	0.433512	0.320096	0	0	0	0	0	0.411055	0.442683	0.261633	0	0.224549	0	0	0	0	0	0	0	0.526199	0	0	0	0	0	0	0	0	0.562231	0	1.06552	0	0
hsa-mir-3921	0	0	0	0	0	0	0	0	0	0	0	0	0	0	0	0	0	0	0	0	0	0	0	0	0	0	0	0	0.409659	0	0	0	0	0	0	0	0	0	0	0	0	0.389775	0	0	0	0	0	0	0
hsa-mir-3922	0.674838	3.14885	2.94218	2.09945	0.970464	0.516539	1.55952	3.3963	0.591364	1.53345	0.499591	1.1439	2.27322	0.474566	2.81067	1.79268	1.15498	2.24068	3.16223	1.85573	1.6447	4.01357	2.75489	2.20984	1.81308	0.483023	1.65035	1.595	2.09886	1.44068	2.01995	0.921711	3.04146	0.833569	1.96526	3.00757	1.346	0	1.36731	2.24125	0.834155	1.35103	1.49953	0.912305	1.94834	2.33003	2.69257	1.95401	1.7001
hsa-mir-3923	0.376523	0	0.478483	0	0	0	0	0	0	1.07401	0	0	0	0	0	0.902923	0.121186	0.581908	0	0	0.615141	0.320057	0	1.72579	0	1.37333	1.65035	0	0.409659	0	0	0.533245	0	0	0.272008	0.526199	0	0	0	0	0	0	0	0	0	0	0.628973	0	0.643678
hsa-mir-3924	0	0	0	0	0	0	0	0	0	0	0	0	0	0	0	0	0	0	0	0	0	0	0	0	0	0	0	0	0	0	0	0	0	0	0	0	0	0	0	0	0	0	0	0	0	0	0	0	0
hsa-mir-3925	0	0.164875	0	0	0	0	0	0	0	0	0	0	0.46822	0	0	0.195316	0	0	0	0	0	0.803343	0	0	0	0	0.776553	0	0	0	0	0	0	0	0	0	0	0	0	0	0	0	0	0	0	0	0	0	0
hsa-mir-3926-1	0.13672	0.164875	0	0.409848	0.214015	0	0.53549	0	0.81558	0.559434	0	0.164757	0	0	0.548711	0.195316	0.121186	0.803427	0.463279	0.368533	0	0	0.468151	0	0.442683	0	0.439906	0.224549	0	0	0	0.533245	0	0	0	0	0.174414	0.817181	0.434121	0.286051	0.834155	0.389775	0.44943	0.287488	0.562231	0.655764	0	0	0
hsa-mir-3926-2	0.376523	0	0	0	0.713385	0	0.53549	0	0.591364	0.211507	0.271313	0.164757	0	0.831067	0	1.29264	0.609543	0.320096	0	0	0	0	0.252981	0	0.780947	0	0	0	0.409659	0	0	0	0.394501	0	0	0	0.598386	0.817181	0.434121	0.729353	1.35931	0	0	0	0.562231	0.655764	0	0	0.643678
hsa-mir-3927	0	0	0	0.409848	0	0	0	0	0	0	0	0	0	0	0	0.195316	0	0	0	0	0	0	0	0	0	0	0	0	0	0	0	0	0	0	0	0	0	0	0	0	0	0	0	0	0	0	0	0	0
hsa-mir-3928	3.56498	3.36769	2.8664	2.09945	2.72179	2.40741	3.25388	3.08527	2.53938	3.32195	1.84251	2.48469	2.27322	0	3.48299	1.29264	1.54984	3.54619	1.09492	3.6601	2.06704	2.7469	3.92442	2.48934	3.31879	3.57724	3.36028	2.23421	3.34971	2.40224	0.818788	1.69417	4.00858	3.48119	3.42652	1.86425	1.83597	0.817181	2.38213	4.19571	1.74349	3.52938	3.53599	1.86637	1.53914	3.17892	1.40021	3.4035	2.30339
hsa-mir-3929	0	0	0	0.409848	0	0	0	0	0	0	0	0	0	0	0	0	0	0	0	0	0	0.320057	0	0	0	0	0	0	0	0	0	0	0	0	0	0	0	0	0	0	0	0	0	0	0	0	0	0	0
hsa-mir-3934	1.91964	2.00961	2.94218	4.41751	2.8553	1.65654	2.8058	4.02809	1.92094	1.17835	2.87	2.35424	0.821143	2.40177	2.81067	1.59915	2.6855	3.45109	2.81941	3.04893	0.340111	1.31631	3.52878	2.79366	2.50301	0.844256	0.439906	1.67326	3.34971	2.40224	0	2.56535	1.17501	0.833569	1.80316	2.84033	2.52474	0.817181	4.31895	1.8606	1.74349	4.67271	2.8507	3.35917	2.64202	1.10494	4.12051	3.4358	1.7001
hsa-mir-3935	0	0	0	0	0	0	0	0.422581	0	0	0	0	0	0	0	0.195316	0	0	0	0	0	0	0	0	0	0	0	0	0	0	0	0	0	0	0	0	0	0	0	0	0	0	0	0	0	0	0	0	0
hsa-mir-3936	0.13672	0.682883	0	0.409848	0.400346	0	0	0.422581	0	0.211507	0.271313	0	0.46822	0	0	0.367315	0	0.320096	0	0	0	0	0.468151	0	0	0.261633	0.439906	0.224549	0	0	0	0	0	0	0	0	0.329997	0	0.61035	0.286051	0	0	0.44943	0	0	1.10494	0	0.781257	0
hsa-mir-3937	0.674838	0.164875	0	0	0	0	0.201397	0	0	0	0	0	0	0	0	0	0	0.320096	0	0.368533	0.615141	0.320057	0.821032	0	0.442683	0	0	0	0	0	0	0.921711	0.95863	0	0	0	0	0	0	0	0	0	0	0	0	0	0	0.309808	0
hsa-mir-3938	0.761984	0	0	0	0	0	0	0	0	0	0	0	0	0	0	0.195316	0	0	0	0	0	0.581843	0.252981	0	0	0	0.776553	0	0	0	0	0	0	0	0	0	0	0	0	0	0	0	0	0	0	0	0	0.309808	0
hsa-mir-3939	0.13672	0.164875	0	0.409848	0	0	0.201397	0	0.325772	0	0	0.164757	0	0	0.945275	0.367315	0	0	0	0	0	0	0.468151	0	0	0	0.439906	0	0	0.893163	1.33791	0	0.394501	0	0	1.21437	0.470424	0.817181	0	0	0	1.16399	0	0.287488	0	0	0	0.309808	0
hsa-mir-3940	1.71645	2.98202	1.12422	1.57108	1.69544	2.00491	1.32084	1.89631	2.40782	1.17835	1.56833	0.164757	1.72265	1.73855	4.02429	1.96329	1.71298	0.320096	2.25904	3.32513	2.31841	0.803343	2.75489	2.20984	0.442683	1.75959	3.36028	2.01129	1.72185	3.96099	0.818788	3.02767	3.62311	2.04557	3.00981	2.02889	1.78308	2.9741	2.47616	3.93115	0.834155	3.18029	0.44943	1.68038	1.7582	2.33003	1.90007	2.04056	1.7001
hsa-mir-3941	0.674838	0.569759	0.837181	1.2105	0	0.516539	0.53549	0.422581	0	0.559434	0.142025	0.312613	0.46822	1.55949	0.548711	1.01066	0.336727	0	0	0.368533	0.846042	0.995318	0.468151	0.411055	0	0.261633	0	0	0	1.44068	0	0	0	0	0.500776	0.526199	0.470424	0	0.233327	1.34204	0	0.696331	0.791607	0	0.562231	0.655764	0	0	0.643678
hsa-mir-3942	0	0.164875	0	0.728654	0.214015	0	0.201397	0.749017	0.325772	0	0.389963	0.312613	0.46822	0	0	1.29264	0	0.320096	0	0	0.340111	0.320057	0.468151	0.730589	0	0	0.776553	0.224549	0	0	0	0	0.394501	1.3585	0.272008	0.910932	0.470424	0	0.61035	0.286051	0.834155	0	0	0	0	0	0	0	0
hsa-mir-3943	0	0	0	0	0	0	0.201397	0	0	0	0	0	0.46822	0	0	0.195316	0	0	0	0	0	0	0	0	0	0	0	0	0	0	0	0	0	0	0	0	0	0	0	0	0	0	0	0	0	0	0	0	0.643678
hsa-mir-3944	0.376523	1.22142	0	1.40203	0	0	0.201397	1.23958	0	0.395934	0.499591	0.164757	0.46822	0.831067	0.548711	0.367315	0.433512	1.31643	0	1.45745	0.340111	0.581843	0.655354	1.72579	1.05477	0.483023	0	0.881319	0.72835	0.893163	0	0	0.703965	2.04557	0.500776	0	0.329997	1.33567	0.233327	1.21151	0	1.92285	2.10081	1.07215	0	1.44697	1.06552	0.309808	0.643678
hsa-mir-3945	0	0	0	0	0	0	0	0	0	0	0	0.312613	0	0	0	0.195316	0	0	0	0	0	0	0	0	0	0	0	0	0	0	0	0.533245	0.394501	0	0	0	0	0	0.233327	0	0	0	0	0	0	0	0	0.564705	0
hsa-mir-3960	0	0	0	0	0	0	0	0	0	0	0	0	0	0	0	0	0	0	0	0	0	0	0	0	0	0	0	0	0	0	0	0	0	0	0	0	0	0	0	0	0	0	0	0	0	0	0	0	0
hsa-mir-3972	0	0	0	0	0	0	0	0	0	0	0	0	0	0	0	0	0	0	0	0	0	0	0	0	0	0	0	0	0	0	0	0	0	0	0	0	0	0	0	0	0	0	0	0	0	0	0	0	0
hsa-mir-3973	0	0	0	0	0	0	0	0	0	0	0	0	0	0	0	0	0	0	0	0	0	0	0	0	0	0	0	0	0	0	0	0	0	0	0	0	0	0	0	0	0	0	0	0	0	0	0	0	0
hsa-mir-3974	0	0	0	0	0	0	0	0	0	0	0	0	0	0	0	0	0	0	0	0	0	0	0	0	0	0	0	0	0	0	0	0	0	0	0	0	0	0	0	0	0	0	0	0	0	0	0	0	0
hsa-mir-3975	0	0	0	0	0	0	0	0	0	0	0	0	0	0	0	0	0	0	0	0	0	0	0	0	0	0	0	0	0	0	0	0	0	0	0	0	0	0	0	0	0	0	0	0	0	0	0	0	0
hsa-mir-3976	0	0	0	0	0	0	0	0	0	0	0	0	0	0	0	0	0	0	0	0	0	0	0	0	0	0	0	0	0	0	0	0	0	0	0	0	0	0	0	0	0	0	0	0	0	0	0	0	0
hsa-mir-3977	0	0	0	0	0	0	0	0	0	0	0	0	0	0	0	0	0	0	0	0	0	0	0	0	0	0	0	0	0	0	0	0	0	0	0	0	0	0	0	0	0	0	0	0	0	0	0	0	0
hsa-mir-3978	0	0	0	0	0	0	0	0	0	0	0	0	0	0	0	0	0	0	0	0	0	0	0	0	0	0	0	0	0	0	0	0	0	0	0	0	0	0	0	0	0	0	0	0	0	0	0	0	0
hsa-mir-409	3.52816	2.38885	0.837181	4.82117	4.97192	3.12918	4.81331	3.24915	3.63228	4.97609	2.36124	4.35596	4.93178	5.42848	2.81067	5.6439	8.05143	5.3309	4.44804	6.43086	1.97247	7.71176	2.94642	2.72338	4.70814	2.88024	6.09554	3.85529	2.78883	2.14697	5.4268	3.55242	7.09654	4.05674	2.3645	5.01119	4.75951	4.37927	4.90519	4.93571	5.20982	4.04522	2.98996	3.6653	4.68822	5.59057	0	5.26186	4.9967
hsa-mir-410	1.31675	0.682883	0.478483	2.20602	2.06978	1.65654	3.29849	2.34593	2.4751	2.16148	0.601474	3.51148	2.02404	1.89782	0.945275	3.84174	5.49153	2.31459	0.813397	2.25807	0.846042	6.48658	0.655354	0.411055	1.65754	1.91979	5.40449	2.07033	0.409659	0	3.6391	0.921711	5.58071	2.29585	0.871804	3.58535	3.28368	3.34249	3.28942	2.59547	3.14211	1.35103	1.49953	1.57754	2.11632	2.48635	1.67168	1.86194	2.95376
hsa-mir-411	0.261598	1.1445	1.12422	0.989603	1.28641	0	2.89567	1.89631	2.60091	1.94191	0.601474	2.74113	1.10448	2.29131	0	3.09402	4.40291	1.90016	0.813397	2.76994	0	6.23392	0.468151	0.730589	0.442683	1.13291	5.94504	1.81811	0	0.893163	4.83295	0.533245	4.26606	1.3585	0	2.54632	2.70614	2.66305	2.72626	1.8606	2.29692	1.16399	0.791607	0.527095	0.562231	0.655764	0	1.136	1.93037
hsa-mir-412	0	0	0	3.15139	2.49504	2.15191	3.90038	2.34593	0.591364	0.559434	0.949407	2.57533	1.34119	3.07048	1.256	3.92672	4.52873	0.995416	1.71019	1.45745	0.846042	3.48331	0	0.730589	0	2.06397	1.94566	0.742995	0.409659	1.44068	0	2.45202	5.3331	1.3585	0.500776	0.526199	2.31721	1.33567	0.61035	1.77074	0	0.389775	1.97233	2.65359	1.53914	2.48635	0	2.40919	1.93037
hsa-mir-421	2.52891	3.73866	3.32846	3.8219	1.54545	4.25413	2.60729	3.65203	2.77119	3.01888	3.00626	3.22457	3.50486	1.1167	4.06475	3.09402	2.64565	3.82435	4.39709	2.99728	3.24904	2.8499	3.52878	1.98802	2.59164	3.62452	3.08523	4.32413	2.78883	3.96099	3.23315	2.56535	2.98527	3.48119	2.9335	4.18309	2.89244	4.32546	3.41344	2.96315	3.26468	3.77797	2.52394	2.4357	2.64202	2.98284	3.36316	2.53378	3.54644
hsa-mir-422a	0	0	0	0	0	0	0	0	0	0	0	0	0	0	0	0	0	0	0	0	0	0	0	0	0	0	0	0	0	0	0	0	0	0	0	0	0	0	0	0	0	0	0	0	0	0	0	0	0
hsa-mir-423	9.05693	8.63041	8.62163	9.59387	8.71194	7.16059	9.5523	9.40276	9.22182	8.78483	8.72129	7.9021	9.32912	8.86679	10.2132	8.34824	8.11208	8.86812	8.48874	10.3072	9.5516	8.44905	8.857	9.95077	9.88001	8.15147	8.52858	9.35188	9.44124	9.42013	7.81269	9.2315	9.74056	8.75466	9.0764	9.10864	8.62711	9.68235	8.81616	8.62199	8.62195	9.6417	9.87367	8.44147	9.54458	9.28855	8.74075	8.78555	8.76893
hsa-mir-424	6.15135	9.30877	6.42539	5.32542	3.76903	7.05245	6.32912	6.01437	5.83896	5.65145	5.46739	6.13089	6.02299	7.39314	6.25612	6.90893	6.01193	7.35938	4.6134	4.89786	5.91374	6.43781	6.34873	4.95414	5.60775	5.75726	7.28618	5.95338	5.68844	6.04768	6.85286	6.7169	7.51143	6.12565	5.15585	6.26945	5.29626	5.26063	6.52799	6.88928	6.11071	4.24724	6.44722	5.77042	5.61858	7.34097	5.21205	5.9109	7.58212
hsa-mir-425	7.77538	7.00682	7.36973	9.49223	7.21528	6.99518	8.56539	9.66532	7.31132	7.6054	8.24111	7.14543	9.53476	6.78724	8.91375	6.5712	6.57025	6.95089	7.5346	9.48222	8.46891	9.24684	7.36188	8.84306	8.76549	6.35974	8.27825	7.87708	9.24986	8.99007	6.38377	9.13152	7.50145	8.66299	7.51052	9.10864	8.75018	7.06157	9.22067	7.39322	7.76712	8.20789	8.01909	8.22145	9.10325	8.03482	8.22578	9.24907	9.25128
hsa-mir-4251	0	0	0	0	0	0	0	0	0	0	0	0	0	0	0	0	0	0	0	0	0	0	0	0	0	0	0	0	0	0	0	0	0	0	0	0	0	0	0	0	0	0	0	0	0	0	0	0	0
hsa-mir-4252	0	0	0	0	0	0	0	0	0	0	0	0	0	0	0	0	0	0	0	0	0	0	0	0	0	0	0	0	0	0	0	0	0	0	0	0	0	0	0	0	0	0	0	0	0	0	0	0	0
hsa-mir-4253	0	0	0	0	0	0	0	0	0	0	0	0	0	0	0	0	0	0	0	0	0	0	0	0	0	0	0	0	0	0	0	0	0	0	0	0	0	0	0	0	0	0	0	0	0	0	0	0	0
hsa-mir-4254	0.582089	0	0	0	0	0	0.53549	0	0	0	0	0	0	0	0	0	0	0	0	0	0	0	0	0.730589	0	0	0	0	0	0	0	0	0	0	0	0	0	0	0	0	0	0	0	0	0	0	0	0	0
hsa-mir-4255	0	0	0	0	0	0	0	0	0	0	0	0	0	0	0	0	0	0	0	0	0	0	0	0	0	0	0	0	0	0	0	0	0	0	0	0	0	0	0	0	0	0	0	0	0	0	0	0	0
hsa-mir-4256	0	0	0	0	0	0	0	0	0	0	0	0	0	0	0	0	0	0	0	0	0	0	0	0	0	0	0	0	0	0	0	0	0	0	0	0	0	0	0	0	0	0	0	0	0	0	0	0	0
hsa-mir-4257	0	0	0	0	0	0	0	0	0	0	0	0	0	0	0	0	0	0	0	0	0	0	0	0	0	0	0	0	0	0	0	0	0	0	0	0	0	0	0	0	0	0	0	0	0	0	0	0	0
hsa-mir-4258	0	0	0	0	0	0	0	0	0	0	0	0	0	0	0	0	0	0	0	0	0	0	0.252981	0	0	0	0	0	0	0	0	0	0	0	0	0	0	0	0	0	0	0	0	0	0	0	0	0	0
hsa-mir-4259	0	0	0	0	0	0	0	0	0	0	0	0	0	0	0	0	0	0	0	0	0	0	0	0	0	0	0	0	0	0	0	0	0	0	0	0	0	0	0	0	0	0	0	0	0	0	0	0	0
hsa-mir-4260	0	0	0	0	0	0	0	0	0	0	0	0	0	0	0	0	0	0	0	0	0	0	0	0	0	0	0	0	0	0	0	0	0	0	0	0	0	0	0	0	0	0	0	0	0	0	0	0	0
hsa-mir-4261	0	0	0	0	0	0	0	0	0	0	0	0	0	0	0	0	0	0	0	0	0	0	0	0	0	0	0	0	0	0	0	0	0	0	0	0	0	0	0	0	0	0	0	0	0	0	0	0	0
hsa-mir-4262	0	0	0	0	0	0	0	0	0	0	0.142025	0	0	0	0	0	0	0	0	0	0	0	0	0	0	0	0	0	0	0	0	0	0	0	0	0	0	0	0	0	0	0	0	0	0	0	0	0	0
hsa-mir-4263	0	0	0	0	0	0	0	0	0	0	0	0	0	0	0	0	0	0	0	0	0	0	0	0	0	0	0	0	0	0	0	0	0	0	0	0	0	0	0	0	0	0	0	0	0	0	0	0	0
hsa-mir-4264	0	0	0	0	0	0	0	0	0	0	0	0	0	0	0	0	0	0	0	0	0	0	0	0	0	0	0	0	0	0	0	0	0	0	0	0	0	0	0	0	0	0	0	0	0	0	0	0	0
hsa-mir-4265	0	0	0	0	0	0	0	0	0	0	0	0	0	0	0	0	0	0	0	0	0	0	0	0	0	0	0	0	0	0	0	0	0	0	0	0	0	0	0	0	0	0	0	0	0	0	0	0	0
hsa-mir-4266	0	0	0	0	0	0	0	0	0	0	0	0	0	0	0	0	0	0	0	0	0	0	0	0	0	0	0	0	0	0	0	0	0	0	0	0	0	0	0	0	0	0	0	0	0	0	0	0	0
hsa-mir-4267	0	0	0	0	0	0	0	0	0	0	0	0	0	0	0	0	0	0	0	0	0	0	0	0	0	0	0	0	0	0	0	0	0	0	0	0	0	0	0	0	0	0	0	0	0	0	0	0	0
hsa-mir-4268	0	0	0	0	0	0	0	0	0	0	0	0	0	0	0	0	0	0	0	0	0	0	0	0	0	0	0	0	0	0	0	0	0	0	0	0	0	0	0	0	0	0	0	0	0	0	0	0	0
hsa-mir-4269	0	0	0	0	0	0	0	0	0	0	0	0	0	0	0	0	0	0	0	0	0	0	0	0	0	0	0	0	0	0	0	0	0	0	0	0	0	0	0	0	0	0	0	0	0	0	0	0	0
hsa-mir-4270	0	0	0	0	0	0	0	0	0	0	0	0	0	0	0	0	0	0	0	0	0	0	0	0	0	0	0	0	0	0	0	0	0	0	0	0	0	0	0	0	0	0	0	0	0	0	0	0	0
hsa-mir-4271	0	0	0	0	0	0	0	0	0	0	0	0	0	0	0	0	0	0	0	0	0	0	0	0	0	0	0	0	0	0	0	0	0	0	0	0	0	0	0	0	0	0	0	0	0	0	0	0	0
hsa-mir-4272	0	0	0	0	0	0	0	0	0	0	0	0	0	0	0	0	0	0	0	0	0	0	0	0	0	0	0	0	0	0	0	0	0	0	0	0	0	0	0	0	0	0	0	0	0	0	0	0	0
hsa-mir-4273	0	0	0	0	0	0	0	0	0	0	0	0	0	0	0	0	0	0	0	0	0	0	0	0	0	0	0	0	0	0	0	0	0	0	0	0	0	0	0	0	0	0	0	0	0	0	0	0	0
hsa-mir-4274	0	0	0	0	0	0	0	0	0	0	0	0	0	0	0	0	0	0	0	0	0	0	0	0	0	0	0	0	0	0	0	0	0	0	0	0	0	0	0	0	0	0	0	0	0	0	0	0	0
hsa-mir-4275	0	0	0	0	0	0	0	0	0	0	0	0	0	0	0	0	0	0	0	0	0	0	0	0	0	0	0	0	0	0	0	0	0	0	0	0	0	0	0	0	0	0	0	0	0	0	0	0	0
hsa-mir-4276	0	0	0	0	0	0	0	0	0	0	0	0	0	0	0	0	0	0	0	0	0	0	0	0	0	0	0	0	0	0	0	0	0	0	0	0	0	0	0	0	0	0	0	0	0	0	0	0	0
hsa-mir-4277	0	0	0	0	0	0	0	0	0	0	0	0	0	0	0	0	0	0	0	0	0	0	0	0	0	0	0	0	0	0	0	0	0	0	0	0	0	0	0	0	0	0	0	0	0	0	0	0	0
hsa-mir-4278	0	0	0	0	0	0	0	0	0	0	0	0	0	0	0	0	0	0	0	0	0	0	0	0	0	0	0	0	0	0	0	0	0	0	0	0	0	0	0	0	0	0	0	0	0	0	0	0	0
hsa-mir-4279	0	0	0	0	0	0	0	0	0	0	0	0	0	0	0	0	0	0	0	0	0	0	0	0	0	0	0	0	0	0	0	0	0	0	0	0	0	0	0	0	0	0	0	0	0	0	0	0	0
hsa-mir-4280	0	0	0	0	0	0	0	0	0	0	0	0	0	0	0	0	0	0	0	0	0	0	0	0	0	0	0	0	0	0	0	0	0	0	0	0	0	0	0	0	0	0	0	0	0	0	0	0	0
hsa-mir-4281	0	0	0	0	0	0	0	0	0	0	0	0	0	0	0	0	0	0	0	0	0	0	0	0	0	0	0	0	0	0	0	0	0	0	0	0	0	0	0	0	0	0	0	0	0	0	0	0	0
hsa-mir-4282	0	0	0	0	0	0	0	0	0	0	0	0	0	0	0	0	0	0	0	0	0	0	0	0	0	0	0	0	0	0	0	0	0	0	0	0	0	0	0	0	0	0	0	0	0	0	0	0	0
hsa-mir-4283-1	0	0	0	0	0	0	0	0	0	0	0	0	0	0	0	0	0	0	0	0	0	0	0	0	0	0	0	0	0	0	0	0	0	0	0	0	0	0	0	0	0	0	0	0	0	0	0	0	0
hsa-mir-4283-2	0	0	0	0	0	0	0	0	0	0	0	0	0	0	0	0	0	0	0	0	0	0	0	0	0	0	0	0	0	0	0	0	0	0	0	0	0	0	0	0	0	0	0	0	0	0	0	0	0
hsa-mir-4284	0.261598	0	0	0	0	0	0	0	0	0	0	0	0	0	0	0	0	0	0	0	0	0.320057	0	0	0	0.261633	0	0	0	0	0	0	0	0	0	0	0	0	0	0	0	0	0	0	0	0	0	0.309808	0
hsa-mir-4285	0	0	0	0	0	0	0	0	0	0	0	0	0	0	0	0	0	0	0	0	0	0	0	0	0	0	0	0	0	0	0	0	0	0	0	0	0	0	0	0	0	0	0	0	0	0	0	0	0
hsa-mir-4286	1.06587	0.312825	0	0	0	1.44471	1.13651	0	1.33343	0.211507	0	0.164757	0	1.1167	0.945275	0	0.336727	0	0	0	0.340111	0.581843	0.969629	0	0	1.13291	0.776553	0.418809	0	0	0	0	0.703965	0	0.500776	0	0	0	0.233327	0.524662	2.04658	0	0.791607	0.287488	0	0	0	1.28526	0
hsa-mir-4287	0	0	0	0	0	0	0	0	0	0	0	0	0	0	0	0	0	0	0	0	0	0	0	0	0	0	0	0	0	0	0	0	0	0	0	0	0	0	0	0	0	0	0	0	0	0	0	0	0
hsa-mir-4288	0	0	0	0	0	0	0	0	0	0	0	0	0	0	0	0	0	0	0	0	0	0	0	0	0	0	0	0	0	0	0	0	0	0	0	0	0	0	0	0	0	0	0	0	0	0	0	0	0
hsa-mir-4289	0	0	0	0	0	0	0	0	0	0	0	0	0	0	0	0	0	0	0	0	0	0	0	0	0	0	0	0	0	0	0	0	0	0	0	0	0	0	0	0	0	0	0	0	0	0	0	0	0
hsa-mir-429	0	0	0	1.40203	0	1.44471	0.677392	1.01505	0	0.839544	0.389963	0.164757	1.34119	1.1167	0	0	0.232979	0	0.463279	0.368533	1.21988	0.320057	0	0	0.780947	0	2.40004	0.224549	0	1.44068	0	1.22746	0.394501	0	0	0.910932	0.329997	0	0	0	4.1876	0	0.791607	2.60212	2.11632	0	0	0.564705	0.643678
hsa-mir-4290	0	0	0	0	0	0	0	0	0	0	0	0	0	0	0	0	0	0	0	0	0	0	0	0	0	0	0	0	0	0	0	0	0	0	0	0	0	0	0	0	0	0	0	0	0	0	0	0	0
hsa-mir-4291	0	0	0	0	0	0	0	0	0	0	0	0	0	0	0	0	0	0	0	0	0	0	0	0	0	0	0	0	0	0	0	0	0	0	0	0	0	0	0	0	0	0	0	0	0	0	0	0	0
hsa-mir-4292	0	0	0	0	0	0	0	0	0	0	0	0	0	0	0	0	0	0	0	0	0	0	0	0	0	0	0	0	0	0	0	0	0	0	0	0	0	0	0	0	0	0	0	0	0	0	0	0	0
hsa-mir-4293	0	0	0	0	0	0	0	0	0	0	0	0	0	0	0	0	0	0	0	0	0	0	0	0	0	0	0	0	0	0	0	0	0	0	0	0	0	0	0	0	0	0	0	0	0	0	0	0	0
hsa-mir-4294	0	0	0	0	0	0	0	0	0	0	0	0	0	0	0	0	0	0	0	0	0	0	0	0	0	0	0	0	0	0	0	0	0	0	0	0	0	0	0	0	0	0	0	0	0	0	0	0	0
hsa-mir-4295	0	0	0	0	0	0	0	0	0	0	0	0	0	0	0	0	0	0	0	0	0	0	0	0	0	0	0	0	0	0	0	0	0	0	0	0	0	0	0	0	0	0	0	0	0	0	0	0	0
hsa-mir-4296	0	0	0	0	0	0	0	0	0	0	0	0	0	0	0	0	0	0	0	0	0	0	0	0	0	0	0	0	0	0	0	0	0	0	0	0	0	0	0	0	0	0	0	0	0	0	0	0	0
hsa-mir-4297	0	0	0	0	0	0	0	0	0	0	0	0	0	0	0	0	0	0	0	0	0	0	0	0	0	0	0	0	0	0	0	0	0	0	0	0	0	0	0	0	0	0	0	0	0	0	0	0	0
hsa-mir-4298	0	0	0	0	0	0	0	0	0	0	0	0	0	0	0	0	0	0	0	0	0	0	0	0	0	0	0	0	0	0	0	0	0	0	0	0	0	0	0	0	0	0	0	0	0	0	0	0	0
hsa-mir-4299	0	0	0	0	0	0	0	0	0	0	0	0	0	0	0	0	0	0	0	0	0	0	0	0	0	0	0	0	0	0	0	0	0	0	0	0	0	0	0	0	0	0	0	0	0	0	0	0	0
hsa-mir-4300	0	0	0	0	0	0	0	0	0	0	0	0	0	0	0	0	0	0	0	0	0	0	0	0	0	0	0	0	0	0	0	0	0	0	0	0	0	0	0	0	0	0	0	0	0	0	0	0	0
hsa-mir-4301	0	0	0	0	0	0	0	0	0	0	0	0	0	0	0	0	0	0	0	0	0	0	0	0	0	0	0	0	0	0	0	0	0	0	0	0	0	0	0	0	0	0	0	0	0	0	0	0	0
hsa-mir-4302	0	0	0	0	0	0	0	0	0	0	0	0	0	0	0	0	0	0	0	0	0	0	0	0	0	0	0	0	0	0	0	0	0	0	0	0	0	0	0	0	0	0	0	0	0	0	0	0	0
hsa-mir-4303	0	0	0	0	0	0	0	0	0	0	0	0	0	0	0	0	0	0	0	0	0	0	0	0	0	0	0	0	0	0	0	0	0	0	0	0	0	0	0	0	0	0	0	0	0	0	0	0	0
hsa-mir-4304	0	0	0	0	0	0	0	0	0	0	0	0	0	0	0	0	0	0	0	0	0	0	0	0	0	0	0	0	0	0	0	0	0	0	0	0	0	0	0	0	0	0	0	0	0	0	0	0	0
hsa-mir-4305	0	0	0	0	0	0	0	0	0	0	0	0	0	0	0	0	0	0	0	0	0	0	0	0	0	0	0	0	0	0	0	0	0	0	0	0	0	0	0	0	0	0	0	0	0	0	0	0	0
hsa-mir-4306	0	0.312825	0	0.728654	0.565339	0	0.53549	0	1.33343	0	1.16442	0.569404	0	0	0	1.85182	0.121186	0.581908	0	0.368533	0	0	0	0	0	1.48001	1.04932	0	0	0	1.33791	0.533245	0	0.833569	0.500776	0.526199	1.19223	4.70845	0.61035	0.729353	0.834155	0	0	0	0	0	1.67168	0	0
hsa-mir-4307	0	0	0	0	0	0	0	0	0	0	0	0	0	0	0	0	0	0	0	0	0	0	0	0	0	0	0	0	0	0	0	0	0	0	0	0	0	0	0	0	0	0	0	0	0	0	0	0	0
hsa-mir-4308	0	0	0	0	0	0	0	0	0	0	0	0	0	0	0	0	0	0	0	0	0	0	0	0	0	0	0	0	0	0	0	0	0	0	0	0	0	0	0	0	0	0	0	0	0	0	0	0	0
hsa-mir-4309	0	0	0	0	0	0	0	0	0	0	0	0	0	0	0	0	0	0	0	0	0	0	0	0	0	0	0	0	0	0	0	0	0	0	0	0	0	0	0	0	0	0	0	0	0	0	0	0	0
hsa-mir-431	2.09771	1.06324	0	3.25432	3.69971	1.19633	3.34177	2.43941	2.33725	2.87103	1.22952	2.60432	3.50486	3.62006	2.23334	4.13152	5.84161	3.31367	2.47095	5.24648	0.615141	7.90654	0.468151	1.57432	3.41907	1.91979	5.7098	2.07033	1.72185	0.893163	2.97734	2.76836	7.32027	2.50907	1.2942	3.47547	3.39361	3.54442	3.28942	3.28864	3.26468	1.66509	2.10081	2.37566	3.32977	4.36214	1.40021	3.82526	2.30339
hsa-mir-4310	0	0	0	0	0	0	0	0	0	0	0	0	0	0	0	0	0	0	0	0	0	0	0	0	0	0	0	0	0	0	0	0	0	0	0	0	0	0	0	0	0	0	0	0	0	0	0	0	0
hsa-mir-4311	0	0	0	0	0	0	0	0	0	0	0	0	0	0	0	0	0	0	0	0	0	0	0	0	0	0	0	0	0	0	0	0	0	0	0	0	0	0	0	0	0	0	0	0	0	0	0	0	0
hsa-mir-4312	0	0	0	0	0	0	0	0	0	0	0	0	0	0	0	0	0	0	0	0	0	0	0	0	0	0	0	0	0	0	0	0	0	0	0	0	0	0	0	0	0	0	0	0	0	0	0	0	0
hsa-mir-4313	0	0	0	0	0	0	0	0	0	0	0	0	0	0	0	0	0	0	0	0	0	0	0	0	0	0	0	0	0	0	0	0	0	0	0	0	0	0	0	0	0	0	0	0	0	0	0	0	0
hsa-mir-4314	0	0	0	0	0	0	0	0	0	0	0	0	0	0	0	0	0	0	0	0	0	0	0	0	0	0	0	0	0	0	0	0	0	0	0	0	0	0	0	0	0	0	0	0	0	0	0	0	0
hsa-mir-4315-1	0	0	0	0	0.214015	0	0	0	0	0	0	0	0	0	0	0	0	0	0	0	0	0	0.252981	0	0	0	0	0	0	0	0	0	0	0	0	0	0	0	0	0	0	0	0	0	0	0	0	0	0
hsa-mir-4315-2	0	0	0	0	0	0	0	0.422581	0	0	0	0	0	0	0	0	0	0	0	0.368533	0	0	0	0	0	0	0	0	0	0	0	0	0	0	0	0	0	0	0	0	0	0	0	0	0	0	0	0	0
hsa-mir-4316	0	0	0	0	0	0	0	0	0	0	0	0	0	0	0	0	0	0	0	0	0	0	0	0	0	0	0	0	0	0	0	0	0	0	0	0	0	0	0	0	0	0	0	0	0	0	0	0	0
hsa-mir-4317	0	0	0	0	0	0	0	0	0	0	0	0	0	0	0	0	0	0	0	0	0	0	0	0	0	0	0	0	0	0	0	0	0	0	0	0	0	0	0	0	0	0	0	0	0	0	0	0	0
hsa-mir-4318	0	0	0	0	0	0	0	0	0	0	0	0	0	0	0	0	0	0	0	0	0	0	0	0	0	0	0	0	0	0	0	0	0	0	0	0	0	0	0	0	0	0	0	0	0	0	0	0	0
hsa-mir-4319	0	0	0	0	0	0	0	0	0	0	0	0	0	0	0	0	0	0	0	0	0	0	0	0	0	0	0	0	0	0	0	0	0	0	0	0	0	0	0	0	0	0	0	0	0	0	0	0	0
hsa-mir-432	1.5304	0.977134	0	3.60532	3.98839	0.896108	3.16028	2.34593	2.60091	2.43859	0.86997	2.767	3.45529	2.60015	1.256	3.84174	6.06009	2.79949	3.83325	5.21291	1.21988	6.61277	0.468151	1.40506	2.67513	1.37333	4.3899	2.38137	2.20542	1.44068	4.02489	0.921711	5.80827	2.04557	0.272008	3.29316	3.32126	3.34249	3.46022	2.54215	4.24828	2.14146	1.67492	2.24754	2.64202	4.86775	0	3.37047	1.93037
hsa-mir-4320	0	0	0	0	0	0	0	0	0	0	0	0	0	0	0	0	0	0	0	0	0	0	0	0	0	0	0	0	0	0	0	0	0	0	0	0	0	0	0	0	0	0	0	0	0	0	0	0	0
hsa-mir-4321	0	0	0	0	0	0	0	0	0	0	0	0	0	0	0	0	0	0	0	0	0	0	0	0	0	0	0	0	0	0	0	0	0	0	0	0	0	0	0	0	0	0	0	0	0	0	0	0	0
hsa-mir-4322	0	0	0	0	0	0	0	0	0	0	0	0	0	0	0	0	0	0	0	0	0	0	0	0	0	0	0	0	0	0	0	0	0	0	0	0	0	0	0	0	0	0	0	0	0	0	0	0	0
hsa-mir-4323	0	0	0	0	0	0	0	0	0	0	0	0	0	0	0	0	0	0	0	0	0	0	0.252981	0	0	0	0	0	0	0	0	0	0	0	0	0	0	0	0	0	0	0	0	0	0	0	0	0	0
hsa-mir-4324	0	0	0	0	0	0	0	0	0	0	0	0	0	0	0	0	0	0	0	0	0	0	0	0	0	0	0	0	0	0	0	0	0	0	0	0	0	0	0	0	0	0	0	0	0	0	0	0	0
hsa-mir-4325	0	0	0	0	0	0	0	0	0	0	0	0	0	0	0	0	0	0	0	0	0	0	0	0	0	0	0	0	0	0	0	0	0	0	0	0	0	0	0	0	0	0	0	0	0	0	0	0	0
hsa-mir-4326	0.674838	3.43384	3.72155	0.409848	0	4.81366	4.63343	0.422581	3.40963	3.4103	0.389963	1.72184	6.11365	1.89782	8.35225	2.25379	2.92071	4.46697	2.14014	7.13646	3.50695	0.581843	1.63614	4.37709	3.60087	1.57935	0	3.69569	4.86987	4.99371	0.818788	5.01358	1.36314	4.05674	3.1846	4.37892	4.69655	0	4.97127	4.10669	3.00815	5.57072	6.29437	3.26303	4.25618	4.27906	4.93117	4.90615	4.94496
hsa-mir-4327	0	0	0	0	0	0	0	0	0	0	0	0	0	0	0	0	0	0	0	0	0	0	0	0	0	0	0	0	0	0	0	0	0	0	0	0	0	0	0	0	0	0	0	0	0	0	0	0	0
hsa-mir-4328	0	0	0	0	0	0	0	0	0	0	0	0	0	0	0	0	0	0	0	0	0	0	0	0	0	0	0	0	0	0	0	0	0	0	0	0	0	0	0	0	0	0	0	0	0	0	0	0	0
hsa-mir-4329	0	0	0	0	0	0	0	0	0	0	0	0	0	0	0	0	0	0	0	0	0	0	0	0	0	0	0	0	0	0	0	0	0	0	0	0	0	0	0	0	0	0	0	0	0	0	0	0	0
hsa-mir-433	0.482964	0.447005	0.478483	0.409848	1.76497	1.65654	1.40486	1.01505	1.00959	1.17835	0.142025	0.682472	1.72265	2.77452	0.548711	1.90863	3.31298	3.63541	1.09492	3.14699	0.615141	4.90979	0.468151	0	3.2659	0.844256	3.36028	0.881319	0	0.893163	2.26892	1.4796	4.93366	0.833569	1.02676	0	1.27116	1.71628	1.15627	1.57225	2.51017	0.949025	1.29983	0.287488	0.965768	1.44697	0	2.19948	1.0872
hsa-mir-4330	0	0	0	0	0	0	0	0	0	0	0	0	0	0	0	0	0	0	0	0	0	0	0	0	0	0	0	0	0	0	0	0	0	0	0	0	0	0	0	0	0	0	0	0	0	0	0	0	0
hsa-mir-4417	0	0	0	0	0	0	0	0	0	0	0	0	0	0	0	0	0	0	0	0	0	0	0	0	0	0	0	0	0	0	0	0	0	0	0	0	0	0	0	0	0	0	0	0	0	0	0	0	0
hsa-mir-4418	0	0	0	0	0	0	0	0	0	0	0	0	0	0	0	0	0	0	0	0	0	0	0	0	0	0	0	0	0	0	0	0	0	0	0	0	0	0	0	0	0	0	0	0	0	0	0	0	0
hsa-mir-4419a	0	0	0	0	0	0	0	0	0	0	0	0	0	0	0	0	0	0	0	0	0	0	0	0	0	0	0	0	0	0	0	0	0	0	0	0	0	0	0	0	0	0	0	0	0	0	0	0	0
hsa-mir-4419b	0.13672	0	0	0	0	0	0	0	0.325772	0	0	0	0	0	0	0	0	0	0	0	0	0	0	0	0	0	0	0	0	0	0	0	0	0	0	0	0.174414	0	0	0	0	0	0	0	0	0	0	0	0
hsa-mir-4420	0	0	0	0	0	0	0	0	0	0	0	0	0	0	0	0	0	0	0	0	0	0	0	0	0	0	0	0	0	0	0	0	0	0	0	0	0	0	0	0.286051	0	0	0	0	0	0	0	0	0
hsa-mir-4421	0	0.312825	0	0	0	0	0	0	0	0	0	0.446714	0	0	0.548711	0.195316	0.690109	0.320096	0	0	0	0	0	0	0	0	0	0	0	0	0	0	0	0	0.272008	0	0	0	0	0	0.834155	0	0	0.287488	0	0	0	0.781257	0
hsa-mir-4422	0	0.164875	0.837181	0.409848	0	0	0	0	0	0	0	0	0	0	0.548711	0.195316	0	0	0	0	0	0	0	0	0	0	0	0	0	0	0	0	0	0	0.500776	0.526199	0	0	0.767378	0.286051	0	0	0	0	0	0	0	0	0
hsa-mir-4423	0.995687	1.29445	4.28422	1.57108	0.970464	0	3.18425	1.75799	3.57209	0.559434	0	0.164757	0.46822	4.69644	4.41699	0.367315	1.85952	2.45192	4.5909	1.60278	0.340111	0	1.44626	3.4449	3.03256	0.844256	0.776553	1.595	3.43978	3.60219	0	3.70862	2.98527	0.833569	0	3.35653	0.329997	2.01715	3.61292	2.59547	1.35931	0.389775	0	4.22041	3.32977	3.99654	0.628973	2.805	2.30339
hsa-mir-4424	0.376523	0.164875	0	0	0	0	0.201397	0	0	0	0	0	0	1.35502	0.945275	0.195316	0.433512	0.995416	0	0	0	0	0	0	0.442683	0	0.439906	0.742995	0	1.83662	0	0	0.394501	0.833569	0.272008	0	0	0	0.233327	0.908578	0.834155	0	0.791607	0	0	0	0.628973	0	0
hsa-mir-4425	0	0	0	0	0	0	0	1.01505	0	0	0	0	0	0	0.548711	0.520975	0	0	0	0	0	0	0	0	0	0	0	0	0	0	0	0	0.394501	0	0	0	0	0	0	0.524662	0	1.51659	0.44943	0	0	0	0.628973	0.309808	0
hsa-mir-4426	0	0	0	0	0	0	0	0	0	0	0	0	0	0	0	0	0	0	0	0.368533	0	0	0	0	0	0	0.776553	0	0.409659	0	0	0	0	0	0	0	0	0	0	0	0	0	0	0	0	0	0	0	0.643678
hsa-mir-4427	0	0	0	0	0	0	0	0	0	0	0	0	0	0	0	0	0	0	0	0	0	0	0	0	0	0	0	0	0	0	0	0	0	0	0	0	0	0	0	0	0	0	0	0	0	0	0	0	0
hsa-mir-4428	0	0	0	0	0	0	0	0	0	0	0	0	0	0	0.548711	0	0	0	0	0	0	0	0.655354	0	0	0	0	0.418809	0.409659	0	0	1.22746	0.394501	0	0	0	0	0	0	0	0	0	0	0	0	0	0	0.309808	0
hsa-mir-4429	0	0	0	0	0	0	0	0	0	0	0	0	0	0	0	0.367315	0	0	0	0	0	0	0	0	0	0	0	0	0	0	0	0	0	0	0	0	0	0.817181	0	0	0.834155	0	0	0	0	0	0	0	0
hsa-mir-4430	0	0	0	0	0	0	0	0	0	0	0	0	0	0	0	0.195316	0	0	0	0	0	0	0	0	0	0	0	0	0	0	0	0	0	0	0	0	0	0	0	0	0	0	0	0	0	0	0	0	0
hsa-mir-4431	0	0.569759	8.14054	3.78799	1.18859	0	1.13651	3.93485	0.591364	0.706277	6.89028	3.57143	0	6.5012	5.4907	5.41795	0.121186	6.34848	1.53275	0.368533	0.340111	0	3.70874	0.730589	8.27543	0	3.54788	0	0.409659	0.893163	0	4.57327	0.394501	3.67031	4.18757	3.00757	1.83597	4.21141	7.31438	4.22983	0.834155	7.56678	0	3.41988	0.965768	2.98284	5.46502	0.309808	0
hsa-mir-4432	0	0	0	0	0	0	0	0	0.325772	0	0	0	0	0	0	0	0	0	0	0	0	0	0	0	0	0	0	0	0	0	0	0	0	0	0	0	0	0	0	0	0	0	0	0	0	0	0	0	0
hsa-mir-4433a	0.261598	0.164875	0	0.409848	0	0	0	0	0	0	0	0	0.821143	0	0.548711	0	0.433512	0	0	0.368533	0	0.995318	0	0	0	0	0	0	0	0	0	0	1.17501	0	0	0	0	0	0	0	0	0.389775	1.29983	0	0	0	0	0.309808	0
hsa-mir-4433b	0.13672	0	0	0	0	0	0.201397	0.422581	0	0	0	0	0	0	0	0	0	0	0	0	0	0	0	0	0	0	0.776553	0	0	0	0	0	0	0	0	0	0.174414	0	0	0	0	0	0.44943	0	0	0	0	0	0
hsa-mir-4434	0	0.447005	0	0	0	0	0	0.422581	0	0.211507	0	0	0.821143	0	0	0	0.232979	0	0	0	0	0.581843	0.468151	0	0	0	0	0.418809	0	0	0	0	0.394501	0	0	0.526199	0.174414	0	0.434121	0.286051	0.834155	0	0	0	0	0	0	0	0
hsa-mir-4435-1	0.261598	0.447005	0	0.989603	0	0.896108	0	1.01505	1.00959	0	0	0.312613	0	0	0.945275	0.367315	0	0	0	0.368533	0	0	0.821032	1.98802	0	0	0	0	0	0	1.33791	0.533245	0.703965	0	0.500776	0	0	0	0.90898	1.21151	0	0.949025	0	0	0	0	0	0.969507	0.643678
hsa-mir-4435-2	0	0.312825	0.478483	0.409848	0	0	0.201397	0.422581	0.81558	0	0	0.312613	0.46822	0	1.256	0	0	0.581908	0	0.661821	0	0	0.252981	0.992024	0.442683	0	0	0	0	0	0	0	1.17501	0	0.500776	0.526199	0	2.01715	0.61035	0.729353	0	1.16399	0	0	0	1.10494	0	0.969507	0
hsa-mir-4436a	0	0	0	0	0	0	0	0	0	0	0	0	0	0	0	0	0	0	0	0	0	0	0	0	0	0	0	0	0	0	0	0	0	0	0	0	0	0	0	0	0	0	0	0	0	0	0	0	0
hsa-mir-4436b-1	0	0	0	0	0	0	0	0	0	0	0	0	0	0	0	0	0	0	0	0	0	0	0	0	0	0	0	0	0.409659	0	0	0	0	0	0	0	0	0	0	0	0	0	0	0	0	0	0	0	0
hsa-mir-4436b-2	0	0	0	0	0	0	0	0	0	0	0	0	0	0	0	0	0	0	0	0	0	0	0	0	0	0	0	0	0	0	0	0	0	0	0	0	0	0	0	0	0	0	0	0	0	0	0	0	0
hsa-mir-4437	0	0.312825	0	0	0	0	0	0	0	0	0	0	0	0	0	0	0	0	0	0	0	0	0	0	0	0	0	0.224549	0	0	0	0	0	0	0	0	0.174414	0	0	0	0	0	0	0	0	0	0.628973	0	0
hsa-mir-4438	0	0	0	0	0	0	0	0	0	0	0	0	0	0	0	0	0	0	0	0	0	0	0	0	0	0	0	0	0	0	0	0	0	0	0	0	0	0	0	0	0	0	0	0	0	0	0	0	0
hsa-mir-4439	0	0	0	0	0	0	0	0	0	0	0	0	0	0	0	0	0	0	0	0	0	0	0	0	0	0	0	0	0	0	0	0	0	0	0	0	0	0	0	0	0	0	0	0	0	0	0	0	0
hsa-mir-4440	0	0	0	0	0	0	0	0	0	0	0	0	0	0	0	0	0	0	0	0	0	0	0	0	0	0	0	0	0	0	0	0	0	0	0	0	0	0	0	0	0	0	0	0	0	0	0	0	0
hsa-mir-4441	0	0	0	0	0	0	0	0	0	0	0	0	0	0	0	0	0	0	0	0	0	0	0	0	0	0.261633	0	0	0	0	0	0	0	0	0	0	0	0	0	0	0	0	0	0	0	0	0	0	0
hsa-mir-4442	0.13672	0.977134	0	0.409848	0.214015	1.44471	0	1.43382	1.59774	0.559434	0.499591	0.569404	0.46822	0	1.51152	0.786492	0.690109	0.995416	0	0.905441	0.615141	0.581843	1.22754	0	0.780947	1.75959	1.47642	0.881319	0	0	2.01995	0.533245	1.17501	0	0.272008	0	0.470424	2.47813	1.03792	2.1008	2.29692	0.696331	0	0.527095	0	1.10494	0.628973	0.781257	0
hsa-mir-4443	0.995687	2.35511	2.3024	0.728654	1.18859	3.05638	0	1.23958	2.97086	2.05587	1.0247	0.446714	1.72265	0	1.72853	2.20926	0.433512	1.16483	0.463279	2.88808	0.846042	0	2.02385	0.992024	1.05477	3.50327	5.36759	1.00753	0.989223	0	2.48118	0.533245	2.98527	1.74255	0.500776	0	0.329997	3.80254	0	2.42921	0	0.389775	1.06798	0.287488	0.562231	1.72325	0.628973	1.65804	0
hsa-mir-4444-1	0.674838	0.787778	1.12422	0.409848	0.970464	0	1.48426	1.89631	0.81558	0.706277	0.785904	0.312613	1.34119	0.831067	1.256	0	0.433512	0.581908	0.813397	0.368533	1.04503	1.31631	0.655354	0.992024	0.442683	0.844256	0	1.42445	0.989223	0	0	0.533245	0.394501	0.833569	1.71473	0	0.715918	0	0.767378	0.729353	1.35931	1.51659	0.44943	1.21604	0.562231	0.655764	1.40021	0.564705	1.0872
hsa-mir-4444-2	1.1328	0.569759	0.837181	1.57108	1.28641	1.44471	1.63104	1.23958	1.59774	1.88137	0.86997	1.06267	1.54449	0	1.91711	1.01066	0.609543	0.320096	1.33038	0.905441	1.51651	1.31631	1.22754	0.992024	0.780947	2.13099	0	0.418809	1.40155	0	0	0.533245	1.36314	1.74255	1.62053	1.67836	0.715918	1.33567	0.90898	0.908578	0.834155	1.16399	0.791607	1.34687	0	0.655764	1.67168	0.564705	0.643678
hsa-mir-4445	0	0	0	0	0	0	0	0	0	0	0	0	0	0	0	0	0	0	0	0	0	2.57715	0	0	0	0	0	0	0	0	0	0	0	0	0	0	0	0	0	0	0	0	0	0.287488	0	0	0	0	0
hsa-mir-4446	0	0.447005	0	0	0	0	0	0	0	0	0	0.312613	0	0	0.945275	0	0	0	0	0	0	0	0.252981	0	0	0	0.439906	0.742995	0.409659	0	0	0	0	0	0.272008	0	0	0	0	0.286051	0	0	0	0	0.562231	0	0	0	0
hsa-mir-4447	0	0	0	0	0	0	0	0	0	0	0	0	0	0	0	0	0	0	0	0	0	0	0	0	0	0	0	0	0	0	0	0	0	0	0	0	0	0	0	0	0	0	0	0	0	0	0	0	0
hsa-mir-4448	0	0	0	0	0	0	0	1.01505	0	0	0	0	0	0	0	0	0	0	0	0	0	0	0	0	0	0	0	0	0	0	0.818788	0	0	0	0	0	0	0	0.233327	0	0	0	0	0	0	0	0	0	0
hsa-mir-4449	1.1328	1.82475	1.74832	1.2105	0.214015	1.44471	0.677392	2.02251	0	1.17835	0.389963	1.2208	1.10448	1.35502	1.51152	2.06676	0.336727	2.38489	0.813397	1.29584	0.615141	0.320057	2.98186	1.21327	2.0814	2.37171	1.04932	0.58999	1.57057	1.44068	0	0	3.38331	2.29585	1.02676	0.526199	1.67111	0	0.233327	2.02509	2.51017	0.696331	1.49953	0	1.94834	0	3.43781	0.969507	6.42473
hsa-mir-4450	0.13672	0	0	0	0	0	0	0	0	0	0	0	0	0	0	0	0.336727	0	0	0	0	0	0	0	0	0	0	0	0	0	0	0	0	0	0	0	0	0	0	0	0	0	0	0	0	0	0	0	0
hsa-mir-4451	0	0	0	0	0	0	0	0	2.4751	0	0	0	0	0.831067	0.548711	1.29264	0	0	0	0	0.340111	0	0.468151	0	0	0.483023	2.89089	0	0	0	0	0.921711	0.703965	0.833569	0	0	0.174414	1.33567	0.233327	0.286051	0	0.696331	0	0	0	0	0	0.309808	0
hsa-mir-4452	0	0	0	0	0	0	0	0	0	0	0	0	0	0	0	0	0	0	0	0	0	0	0	0	0	0	0	0.224549	0	0	0	0	0	0	0	0	0	0	0	0	0	0	0	0	0	0	0	0	0
hsa-mir-4453	0.13672	0.312825	0.478483	0.409848	0.214015	0	0.378093	1.23958	0.81558	0	0.499591	0.569404	0.46822	0.831067	0.945275	0.367315	0.524211	0.320096	1.71019	0.368533	0	0.320057	1.34104	0	0	0.261633	0.439906	0.224549	0	0.893163	0	0	0.394501	0	0.500776	0.526199	0.174414	0.817181	0	2.02509	0	0.389775	0	0	1.7582	0	0.628973	0	0
hsa-mir-4454	0.482964	1.7226	0.478483	1.57108	2.49504	1.84121	0.92514	1.43382	1.18058	0.961536	0.601474	2.31969	1.8812	0.831067	3.48299	1.90863	0.766412	2.57731	2.14014	3.23881	0	2.9918	3.05022	2.57165	2.40859	1.25812	1.80555	0.418809	1.72185	3.79271	0	0.533245	4.03649	2.29585	2.17865	1.21437	2.35394	2.01715	1.26565	2.64689	2.69593	4.27062	1.97233	1.46681	1.7582	3.88858	0.628973	1.65804	0
hsa-mir-4455	0	0	0	0	0	0	0	0	0	0	0	0	0	0	0	0	0	0	0	0	0	0	0	0	0	0	0	0	0	0	0	0	0	0	0	0	0	0	0	0	0	0	0	0	0	0	0	0	0
hsa-mir-4456	0	0	0	0	0	0	0	0	0	0	0	0	0	0	0	0	0	0	0	0	0	0	0	0	0	0	0	0	0	0	0	0	0	0	0	0	0	0	0	0	0	0	0	0	0	0	0	0	0
hsa-mir-4457	0	0	0	0	0	0	0	0	0	0	0	0	0	0	0	0	0	0	0	0	0	0.581843	0	0	0	0	0	0	0	0	0	0	0	0	0	0	0	0	0	0	0	0	0.44943	0	0	0	0	0	0
hsa-mir-4458	0	0	0	0	0	0	0	0	0	0	0.142025	0	0	0	0	0.786492	0	0	0	0	0	0	0.252981	0	0	0	1.04932	0	0	0	0	0	0	0	0	0	0	0	0	0	0	0	0	0	0	0	0	0	0
hsa-mir-4459	0	0	0	0	0	0	0	0	0	0	0	0	0	0	0	0	0	0	0	0	0	0	0	0	0	0	0	0	0	0	0	0	0	0	0	0	0	0	0	0	0	0	0	0	0	0	0	0	0
hsa-mir-4460	0	0	0	0	0	0	0	0	0	0	0	0	0	0	0	0	0	0	0	0	0	0	0	0	0	0	0	0	0	0	0	0	0	0	0	0	0	0	0	0	0	0	0	0	0	0	0	0	0
hsa-mir-4461	1.95706	0.977134	2.18253	1.57108	1.62239	0.896108	0.53549	2.34593	1.00959	2.25988	1.22952	0.569404	2.02404	0.474566	2.49257	1.96329	0.766412	2.57731	0.463279	2.25807	0.615141	1.16472	1.63614	2.40205	1.05477	3.02822	2.29915	0.742995	3.48279	2.61905	0	1.22746	0.95863	1.3585	0.272008	1.46494	0.598386	2.66305	1.55138	1.94519	1.35931	1.16399	1.29983	0	0.562231	2.8738	0	1.28526	2.95376
hsa-mir-4462	0	0	0	0	0	0	0	0	0	0	0	0	0	0	0	0	0	0	0	0	0	0	0	0	0	0	0	0	0	0	0	0	0	0	0	0	0	0	0	0	0	0	0	0	0	0	0	0	0
hsa-mir-4463	0	0	0	0	0	0	0	0	0	0	0	0	0	0	0	0	0	0	0	0	0	0	0	0	0	0	0	0	0	0	0	0	0	0	0	0	0	0	0	0	0	0	0	0	0	0	0	0	0
hsa-mir-4464	0	0	0	0	0	0	0	0	0	0	0.142025	0	0	0	0	0	0	0	0	0	0	0	0	0	0	0	0	0	0	0	0	0	0	0	0	0	0	0	0	0	0	0	0	0	0	0	0	0	0
hsa-mir-4465	0	0	0	0	0	0	0	0	0	0	0	0.164757	0	0	0	0	0	0	0	0	0	0	0	0	0.442683	0	0	0	0	0	0	0	0	0	0.272008	0	0.174414	0	0	0	0	0	0	0	0	0	0	0	0
hsa-mir-4466	0	0.312825	0	0	0	0	0.201397	0	0	0	0.271313	0.164757	0	0	0	0.195316	0.121186	0	0	1.1138	0	0	0	0	0.442683	0	0	0.418809	0	0	0	0	0	0	0	0	0.174414	0	0	0.524662	0	0	0.44943	0	0	0.655764	1.06552	0	0
hsa-mir-4467	0	0	0	0	0.214015	0	0.201397	0	0	0	0	0	0	0	0	0	0.121186	0	0	0	0	0	0	0	0	0	0	0	0	0	0	0	0	0	0	0	0	0	0	0	0	0	0	0	0	0	0	0	0
hsa-mir-4468	0	0	0	0	0	0	0	0	0	0	0	0	0	0	0	0	0	0	0	0	0	0	0	0	0	0	0	0	0	0	0	0	0	0	0	0	0	0	0	0	0	0	0	0	0	0	0	0	0
hsa-mir-4469	0.482964	0.88556	1.12422	0.409848	0	0.516539	0.53549	0.422581	0.325772	0.211507	0.389963	0.446714	0	0	0	0.195316	0.524211	0.581908	0	0	0.615141	0	1.10434	0.992024	0	0.261633	0.439906	0.881319	0	0.893163	0	1.22746	1.52953	0.833569	0.698185	0	0.824591	0	0.233327	0.524662	0	1.35103	0.44943	0	0	1.44697	0	0	1.0872
hsa-mir-4470	0.261598	0.787778	0	0.409848	0	0.896108	0	1.01505	0.325772	0.395934	0.271313	0	0.46822	0	1.256	0.367315	0.336727	0.320096	0.463279	0.661821	1.04503	0.320057	0.655354	0	0.442683	0.483023	0.776553	1.12359	0.72835	0	0	0.533245	0.394501	0	0.698185	0	0.174414	0	0.233327	0.286051	0	0.389775	1.06798	0	0.965768	0	0	0	0
hsa-mir-4471	0	0.164875	0	0	0	0.516539	0	0	0	0	0.142025	0	0	0	0	0	0	0	0	0	0	0	0	0	0	0	0	0	0	0	0	0	0	0	0	0	0	0	0	0	0	0	0	0	0	0	0	0	0
hsa-mir-4472-1	0	0	0	0	0	0	0	0	0	0	0	0	0	0	0	0	0	0	0	0	0	0	0	0	0	0	0	0	0	0	0	0	0	0	0	0	0	0	0	0	0	0	0	0	0	0	0	0	0
hsa-mir-4472-2	0	0	0	0	0	0	0	0	0	0	0	0	0	0	0	0	0	0	0	0	0	0	0	0	0	0	0	0	0	0	0	0	0	0	0	0	0	0	0	0	0	0	0	0	0	0	0	0	0
hsa-mir-4473	0	1.1445	2.0518	0.989603	0	0.896108	0.806577	1.01505	0	1.07401	0.389963	0.312613	0	0.831067	0.548711	0.367315	0.336727	0.320096	0	0	0	0.581843	1.63614	0.411055	0	0.995791	1.94566	0.418809	0	0	0	1.4796	1.81389	0	0.500776	0	0	0	0.90898	0.286051	1.35931	0	0	0	0.562231	0.655764	1.40021	0.564705	0
hsa-mir-4474	0	0.164875	1.12422	0	0	0	0	0	0.325772	0.395934	0.142025	0.312613	0	0.474566	0	0.520975	0	0	0	0	0	0.320057	0.468151	0.730589	0	0	1.27862	0	0	0	0	0	0.703965	0	0	0	0	0	0	0.286051	0	0.389775	0	0.287488	0	0	0	0.309808	0
hsa-mir-4475	0	0	0	0	0	0	0	0	0	0	0	0	0	0	0	0	0	0	0	0	0	0	0	0	0	0	0	0	0	0	0	0	0	0	0	0	0	0	0	0	0	0	0	0	0	0	0	0	0
hsa-mir-4476	0	0	0	0	0	0	0	0	0	0	0	0	0	0	0	0	0	0	0	0	0	0	0	0	0	0	0	0	0.409659	0	0	0	0	0	0	0	0	0	0	0	0	0	0	0	0	0	0	0	0
hsa-mir-4477a	0	0	0	0	0	0	0	0	0	0	0	0	0	0	0	0	0	0	0	0	0	0	0	0	0	0	0	0	0	0	0	0	0	0	0	0	0	0	0	0	0	0	0	0	0	0	0	0	0
hsa-mir-4477b	0	0	0	0	0	0	0	0	0	0	0	0	0	0	0	0	0	0	0	0	0	0	0	0	0	0	0	0	0	0	0	0	0	0	0	0	0	0	0	0	0	0	0	0	0	0	0	0	0
hsa-mir-4478	0	0	0	0	0	0	0	0	0	0	0	0	0	0	0	0	0	0	0	0	0	0	0	0	0	0	0	0	0	0	0	0	0	0	0	0	0	0	0	0	0	0	0	0	0	0	0	0	0
hsa-mir-4479	0.13672	0.447005	0	0	0	0.516539	0	0	0	0.559434	0.271313	0.312613	0.821143	0	1.51152	0.195316	0.232979	0	0	0.905441	0	0.320057	0	0	0.442683	0.261633	0	0.418809	0	0	0	0	0	0	0.272008	0.526199	0.470424	0	0	0.729353	0	0	0.44943	0.287488	0.562231	0	0	0	0
hsa-mir-448	0	0	0	0	0.214015	0	0	0	0	0	0	0	0	0	0	0	0	0	0	0	0	0	0	0	0	0	0	0	0	0	0	0	0	0	0	0	0	0	0	0	0	0	0	0	0	0	0	0	0
hsa-mir-4480	0	0	0	0	0	0	0	0	0	0.211507	0	0	0	0	0	0	0	0	0	0	0	0	0	0	0	0	0	0	0.409659	0	0	0	0	0	0	0	0	0	0	0	0	0	0	0	0	0	0	0	0.643678
hsa-mir-4481	0	0	0	0	0	0	0	0	0	0	0	0	0	0	0	0	0	0	0	0	0	0	0	0	0	0	0	0	0	0	0	0	0	0	0	0	0	0	0	0	0	0	0	0	0	0	0	0	0
hsa-mir-4482	0	0	0	0	0	0	0	0	1.00959	0.211507	0	0	0	0	0	0	0	0	0	0	0	0	0	0	0	0	0	0	0	0	0	0	0	0	0	0	0	0	0	0	0	0.389775	0	0	0	0	0	0	0
hsa-mir-4483	0	0	0	0	0	0	0	0	0	0	0	0	0	0	0	0	0	0	0	0	0	0	0	0	0	0	0	0	0	0	0	0	0	0	0	0	0	0	0	0	0	0	0	0	0	0	0	0	0
hsa-mir-4484	0.482964	0.312825	0.478483	0.989603	0.565339	1.19633	0.378093	0	0.81558	1.68282	0	0.164757	0.46822	0.831067	0.945275	3.04418	0.232979	1.8008	0	0	0	0	0	0	0	2.19504	0	0	0.409659	0	0	0	0	0	0	0.526199	0.174414	1.33567	0	2.02509	0	0.389775	0	0.912305	0	0	0	0.781257	0
hsa-mir-4485	0	0	0	0	0	0	0	0	0	0	0	0	0	0	0	0.195316	0	0	0	0	0	0	0	0	0	0	0	0	0	0	0	0	0	0	0	0	0	0	0	0	0	0	0	0	0	0	0	0	0
hsa-mir-4486	0	0	0	0	0	0	0	0	0	0	0	0	0	0	0	0	0	0	0	0	0	0	0	0	0	0	0	0	0	0	0	0	0	0	0	0	0	0	0	0	0	0	0	0	0	0	0	0	0
hsa-mir-4487	0	0	0	0	0	0	0	0	0	0	0	0	0	0	0	0	0	0	0	0	0	0	0	0	0	0	0	0.224549	0.409659	0	0	0	0.95863	0	0	0	0	0	0	0	0.834155	0	0	0	0	0	0	0.309808	0
hsa-mir-4488	0	0.312825	0	0	0	0	0.201397	0	0	0	0	0	0	0	0.548711	0.520975	0	0.320096	0	0	0	0	0	0	0	0	1.04932	0	0	0	0	0	0	0	0	0	0	0.817181	0	0	0	0	0	0	0	0	0	0	0
hsa-mir-4489	0	0	0	0	0	0	0.201397	0	0	0	0	0	0	0	0	0	0	0	0	0	0	0	0	0.730589	0	0	0	0	0	0	0	0	0	0	0.272008	0	0.174414	0	0	0	0	0	0	0	0	0	0	0	0
hsa-mir-4490	0	0	0	0	0	0	0	0	0	0	0	0	0	0	0	0	0	0	0	0	0	0	0	0	0	0	0	0	0	0	0	0	0	0	0	0	0	0	0	0	0	0	0	0	0	0	0	0	0
hsa-mir-4491	0.13672	1.1445	0	0	0	0.516539	0	1.01505	0.591364	1.45253	0.696634	1.2208	2.58117	0	2.23334	0.520975	0	0	1.09492	0	0.615141	0.803343	1.34104	0	0	0	0.776553	1.42445	0.989223	0.893163	3.6391	0.533245	1.36314	0	0.698185	0	0.174414	0	1.36731	1.21151	0	0.696331	0	0.287488	0.562231	0	0.628973	0.309808	0
hsa-mir-4492	0.261598	0.312825	0.478483	0	0	0.516539	0	0.422581	1.18058	0	0	0.78732	0.46822	0	0.945275	0.520975	0.232979	1.4536	0	0.661821	0.615141	0.581843	0.821032	0.730589	0	0	0.439906	0	0	0	0	0	0.95863	0	0	0	0	0	0.434121	0.524662	0	0.389775	0	0.287488	0	0.655764	0.628973	0.781257	0
hsa-mir-4493	0	0	0	0	0	0	0	0	0	0	0	0	0	0	0	0	0	0	0	0	0	0	0	0	0	0	0	0	0	0	0	0	0	0	0	0	0	0	0	0	0	0	0	0.287488	0	0	0	0	0
hsa-mir-4494	0.261598	0.447005	0	0	0	0	0	0	0	0	0.271313	0.164757	0.821143	0	0.945275	0.367315	0	0	0	0	0	0	0.468151	0	0	0	0	0	0	0.893163	0	0	0.95863	0	0.500776	0	0	0	0.90898	0.524662	0	0	0	0.287488	0.562231	0	0	0	0
hsa-mir-4495	0	0	0	0	0	0	0	0	0	0	0	0	0	0	0	0	0	0	0	0	0	0	0	0	0	0	0	0	0	0	0	0	0	0	0	0	0	0	0	0	0	0	0	0	0	0	0	0	0
hsa-mir-4496	0	0	0	0	0	0	0	0	0	0	0	0	0.46822	0	0	0	0	0	0.463279	0	0	0	0.252981	0	0	0	0	0	0.409659	0	0	0	0	0	0	0	0	0	0	0	0	0	0	0	0	0	0	0	0
hsa-mir-4497	0	0	0	0	0	0	0	0	0	0	0	0	0	0	0	0	0	0	0	0	0	0	0	0	0	0	0	0	0	0	0	0	0	0	0	0	0	0	0	0	0	0	0	0	0	0	0	0	0
hsa-mir-4498	0	0	0	0	0	0	0	0	0	0	0	0	0	0	0	0.195316	0	0	0	0	0	0	0.252981	0	0	0	0	0	0.409659	0.893163	0	0.533245	0	0	0	0.526199	0.174414	0	0	0	0	0	0	0	0	0	0	0	0
hsa-mir-4499	0	0	0	0	0	0	0	0	0	0	0	0	0	0	0	0	0	0	0	0	0	0	0	0	0	0	0	0	0	0	0	0	0	0	0	0	0	0	0	0	0	0	0	0	0	0	0	0	0
hsa-mir-449a	1.67214	0.569759	0	0	0	1.65654	1.23162	0	0	0	0.271313	0	0	0.831067	0	0	0	0.320096	0	0.368533	0.615141	0	0.468151	0.411055	1.81308	0	0.439906	0.224549	0.989223	0	0	0	0	0	0.272008	0.526199	0	0	0	0.524662	0	0	0	0	0	0	0	0.309808	0
hsa-mir-449b	0.844164	0	0	0	0	0.896108	0.201397	1.01505	0	0	0.142025	0	0	0.474566	0	0	0.121186	0	0	0	0	0	0	0.411055	0.442683	0	0	0	0.72835	0	0	0	0	0	0	0	0.174414	0	0	0.286051	0	0.389775	0	0	0	0	0	0	0
hsa-mir-449c	0.376523	0	0	0	0	0.516539	0.201397	0	0	0	0.142025	0	0	0.831067	0	0	0	0	0	0	0	0	0	0	0	0	0	0	0	0	0	0	0	0	0.272008	0	0	0	0	0	0	0	0	0	0	0	0	0	0
hsa-mir-4500	0	0	0	0	0	0	0	0	0	0	0	0	0	0	0	0	0	0	0	0	0	0	0	0	0	0	0	0	0	0	0	0	0	0	0	0	0	0	0	0	0	0	0	0	0	0	0	0	0
hsa-mir-4501	0.13672	0	0	0	0	0	0	0	0	0	0	0	0	0	0	0	0	0	0	0	0	0	0	0	0	0	1.04932	0	0	0	0	0	0	0	0	0	0	0	0	0	0	0	0	0	0	0	0.628973	0	0
hsa-mir-4502	0	0	0	0	0	0	0.201397	0	0	0	0.142025	0	0.46822	0.474566	0	0	0	0.320096	0	0.905441	0	0	0	1.57432	0	0	0	0	0	0	0	0	0	0	0	0	0.174414	0.817181	0	0.729353	0	0	0	0	0	0	0	0	0
hsa-mir-4503	0	0	0	0	0	0	0	0	0	0	0	0	0	0	0	0	0	0	0	0	0	0	0	0	0	0	0	0	0	0	0	0	0	0	0	0	0	0	0	0	0	0	0	0	0	0	0	0	0
hsa-mir-4504	0	0	0	0.409848	0	0	0	0	0	0	0	0	0	0	0	0	0.121186	0	0	0	0	0	0	0	0	0	0	0	0	0	0	0	0	0	0.272008	0	0	0	0	0	0	0	0	0	0	0	0	0.309808	0
hsa-mir-4505	0	0.447005	0.478483	0	0	0	0	0.422581	0.325772	0	0	0	0	0	0	0.367315	0	0.320096	1.09492	0.661821	0.340111	0	0.655354	0	0	0.261633	0	0	0	0	0	0	0	0	0.272008	0	0	0	0.434121	0.729353	0	0.696331	0	0	0	0.655764	0	0	0
hsa-mir-4506	0	0.312825	0	0	0	0	0	0	0.325772	0	0	0	0	0	0	0	0	0	0	0	0.615141	0	0	0	0	0	0	0	0	0	0	0	0.703965	0	0	0	0.174414	0	0	0	0	0.389775	0	0	0	0	0	0	0
hsa-mir-4507	0	0	0	0	0	0	0	0	0	0	0	0	0	0	0	0	0	0	0	0	0	0	0	0	0	0	0	0	0	0	0	0	0	0	0	0	0	0	0.233327	0	0	0	0	0	0	0	0	0	0
hsa-mir-4508	0	0	0	0	0	0	0	0	0	0	0	0	0	0	0	0	0	0	0	0	0	0	0	0	0	0	0	0	0	0	0	0	0	0	0	0	0	0	0	0	0	0	0	0	0	0	0	0	0
hsa-mir-4509-1	0	0	0	0	0	0	0	0	0	0	0	0	0	0	0	0	0	0	0	0	0	0	0	0	0	0	0	0	0	0	0	0	0	0	0	0	0	0	0	0	0	0	0	0	0	0	0	0	0
hsa-mir-4509-2	0	0	0	0	0	0	0	0	0	0	0	0	0	0	0	0	0	0	0	0	0	0	0	0	0	0	0	0	0	0	0	0	0	0	0	0	0	0	0	0	0	0	0	0	0	0	0	0	0
hsa-mir-4509-3	0	0	0	0	0	0	0	0	0	0	0	0	0	0	0	0	0	0	0	0	0	0	0	0	0	0	0	0	0	0	0	0	0	0	0	0	0	0	0	0	0	0	0	0	0	0	0	0	0
hsa-mir-450a-1	3.16225	5.14006	2.18253	1.2105	0.565339	2.28531	2.20021	0.422581	2.01436	2.59758	2.10786	2.35424	1.54449	3.13586	2.90282	3.21157	2.35574	3.34927	0.463279	1.96731	1.87127	2.57715	3.11548	0.992024	2.50301	1.25812	2.74508	1.51224	1.72185	3.8793	1.71886	1.22746	2.05133	2.04557	1.2942	1.46494	1.88699	0	2.72626	2.69654	0.834155	2.14146	3.05485	2.17894	1.28075	1.72325	0	3.52856	3.14931
hsa-mir-450a-2	2.8204	5.26342	2.18253	1.2105	0.565339	2.40741	1.76425	1.43382	2.10211	2.83955	1.71192	2.63274	2.02404	3.07048	1.72853	2.93901	2.2534	2.85007	0	1.45745	1.87127	2.7469	2.83458	0	2.67513	1.57935	3.36028	2.01129	1.9838	3.79271	0	1.4796	2.05133	2.85932	1.71473	2.31068	1.54971	0	2.56443	2.74454	2.04658	2.49898	2.77569	2.54875	1.7582	1.10494	2.0972	3.33666	3.67902
hsa-mir-450b	4.61815	6.2399	3.58638	2.92047	2.53539	4.65014	3.84129	3.08527	4.18799	3.34455	2.91026	4.70279	0.46822	3.83218	2.71223	4.79807	3.7582	4.07882	1.33038	0.905441	2.88372	3.92197	3.29524	2.20984	3.31879	1.99368	5.19581	3.38281	2.9198	4.43121	3.72495	3.65841	3.95107	3.98729	2.42149	3.15742	3.12273	2.26598	4.03983	3.35199	2.51017	3.6412	4.29576	4.67112	1.53914	1.95503	1.67168	5.47887	4.68602
hsa-mir-4510	0	0	0	0	0	0	0	0	0	0	0	0	0	0	0	0	0	0	0	0	0	0	0	0	0	0	0	0	0	0	0	0	0	0	0	0	0	0	0	0	0	0	0	0	0	0	0	0	0
hsa-mir-4511	0	0	0.837181	0	0	0	0.378093	0	0	0	0	0.164757	0	1.1167	0	0.195316	0	0	0	0	0	0	0	0	0	0	0	0.418809	0	0	0	0	0	0	0	0	0	0	0	0.286051	0	0.696331	0	0	0	0	0	0	0
hsa-mir-4512	0	0	0	0	0	0	0	0.749017	0	0	0	0	0	0	0	0	0	0.320096	0	0	0	0	0	0	0	0	0.776553	0	0	0	0	0	0	0	0	0	0	2.66305	0	0	0	0	0	0	0.562231	0	0	0.309808	0
hsa-mir-4513	0	0	0	0	0	0	0	0	0	0	0	0	0	0	0	0	0.121186	0.320096	0	0	0	0	0	0	0	0	0	0	0	0	0	0	0	0	0	0	0	0	0	0	0	0	0	0	0	0	0	0	0
hsa-mir-4514	0	0	0	0	0	0	0	0	0	0	0	0	0	0	0	0	0	0	0	0	0	0	0	0	0	0	0	0	0	0	0	0	0	0	0	0	0	0	0	0	0	0	0	0	0	1.10494	0	0	0
hsa-mir-4515	0.674838	1.61267	0	0.409848	0.214015	0.516539	0.677392	1.23958	1.18058	0	0.142025	0	0	0.474566	0	0.195316	0.121186	0	0	0	0	0.320057	0	0.411055	0.442683	0	0.439906	0.418809	0	0	2.83013	0.921711	0.95863	0	0.698185	0	0.715918	1.33567	1.15627	1.46173	0	0.949025	0.44943	0.287488	0.965768	0	0	0.309808	0
hsa-mir-4516	0	0	0	0	0	0	0.378093	0	0.325772	0	0	0	0	0	0	0	0	0.320096	0	0	0	0	0	0	0	0	0.439906	0	0	0	0	0	0	0	0	0	0.174414	0	0	0	0	0	0	0	0	0	0	0	1.7001
hsa-mir-4517	0	0	0	2.20602	0	0	0.201397	0	0.325772	0	0.601474	0	0	0	0.945275	0	0	0	0	0	0	0	0	0	0.780947	0	0	0.224549	1.40155	0	0	0.533245	0	0.833569	0.272008	0	0.470424	0	0	0	0	0.389775	1.06798	0.527095	0	0	1.40021	0.309808	0
hsa-mir-4518	0	0	0.478483	0	0	0	0	0	0	0	0	0	0	0	0	0	0	0	0	0	0	0	0	0	0	0	0	0.224549	0	0	0	0	0	0	0	0.526199	0	0	0	0	0	0	0	0	0	0	0	0	0
hsa-mir-4519	0	0.787778	0.837181	0	0	0	0	0.422581	0.81558	0	0	0.312613	0	1.35502	0	0	0.121186	0.581908	0	0	0.340111	0.320057	0.468151	0	0.780947	0.674916	0.439906	0.224549	0	0	0	0.533245	0.95863	0.833569	0.871804	0	0	1.33567	0.434121	1.21151	0	0	0	0.527095	0	0	0	0	0
hsa-mir-451a	8.08784	9.19238	9.46864	6.65176	4.61512	6.2625	10.8099	8.70935	8.56693	4.67987	5.14349	8.3634	10.5124	4.98962	7.95491	7.23471	5.54124	7.22689	4.07931	6.63052	5.17364	9.16306	7.48275	6.16745	5.61834	6.54318	11.2061	8.23253	4.71615	12.7065	6.9541	6.41058	8.40412	9.55721	6.28499	6.2529	10.2699	7.5045	8.90019	6.64563	9.30723	7.09985	9.57774	7.88709	9.04066	10.3357	6.64256	8.15652	5.31467
hsa-mir-451b	0	0	0	0	0	0	0	0	0	0	0	0	0	0	0	0	0	0	0	0	0	0	0	0	0	0	0	0	0	0	0	0	0	0	0	0	0	0	0	0	0	0	0	0	0	0	0	0	0
hsa-mir-452	6.93395	2.54665	3.14821	5.56453	4.84121	6.22977	5.75177	5.08794	3.22652	4.21152	2.76413	4.4307	5.37992	4.48688	4.64757	4.08298	4.17694	4.20077	4.23248	4.73397	3.94074	6.60174	4.02975	2.57165	3.3698	1.99368	5.41658	3.93687	4.88598	3.12353	4.21492	3.65841	4.5046	3.26348	2.03995	6.50441	6.91147	4.9047	4.96317	5.09229	5.43536	4.88447	3.17649	6.11141	5.47139	4.86775	3.36316	5.20678	3.47528
hsa-mir-4520-1	0	0	0	0	0	0	0	0	0	0	0	0	0	0	0	0	0	0	0	0	0	0	0	0	0	0	0	0	0	0	0.818788	0	0	0	0	0	0	0	0	0	0	0	0	0	0	0	0	0	0
hsa-mir-4520-2	0	0	0	0	0	0	0	0	0	0	0	0	0	0	0	0	0	0	0	0	0	0	0	0.730589	0	0	0	0	0	0	0	0	0	0	0	0	0	0	0.233327	0	0	0	0	0	0	0	0	0	0
hsa-mir-4521	1.06587	0.682883	2.78642	3.48348	1.08364	1.19633	1.23162	0	3.18693	1.27565	0.949407	0.88506	0.821143	3.98195	2.60657	1.52841	0.690109	1.16483	1.53275	0.368533	1.21988	1.16472	2.09029	3.15572	0.780947	1.91979	2.29915	1.67326	0.989223	1.83662	0	1.69417	1.67871	1.3585	2.11096	0.910932	1.27116	0	1.03792	1.21151	0	2.03629	1.06798	1.57754	1.94834	2.15468	1.67168	1.28526	0
hsa-mir-4522	0	1.06324	0	0.409848	0	0	1.03469	1.23958	0.81558	0.211507	0.142025	0.682472	0	0.474566	1.256	0.195316	0.121186	0	0	0	0.340111	0.581843	0.468151	0.411055	0	0.483023	0.439906	0.742995	0	0	1.33791	0	1.17501	0	0	0	0	0	0	0.729353	0	0.389775	0	0	0	0	1.40021	0.309808	0
hsa-mir-4523	0.921914	0.88556	0.837181	1.40203	0.400346	0	1.03469	1.43382	0	0.395934	0.601474	0.164757	0.821143	0	0.945275	0.195316	0.336727	0.320096	0.463279	1.73479	0.846042	0	0.252981	0	0	0.483023	0.439906	0	0	0	0	0	0.703965	0.833569	0.698185	0	0.174414	0	0.434121	0.286051	0	0	1.06798	0	0	0.655764	1.06552	0.309808	0.643678
hsa-mir-4524a	0.761984	0	0	0	0	0	0.806577	0	0.325772	0	0.142025	0.569404	0	0.831067	2.36877	0.195316	2.05473	0.320096	0	0	0	0	0.252981	0	0.780947	0.261633	0.439906	0.58999	0.989223	0.893163	0.818788	0	2.66591	1.3585	0	0.526199	0.598386	0	0	0.286051	0.834155	0.389775	0	0	0	0	0	0	0
hsa-mir-4524b	0	0	0	0	0.214015	0	0	0	0	0	0	0	0	0	0	0	0	0	0	0	0	0	0	0	0	0	0	0	0	0	0	0	0	0	0	0	0	0	0	0	0	0	0	0	0	0	0	0	0
hsa-mir-4525	0	0.447005	0.478483	0	0	0	1.23162	0	0.325772	0	0.271313	0.312613	0	0.474566	1.256	1.45402	0.232979	0.320096	0	0.368533	1.04503	0	0	1.21327	0	0	1.65035	0.742995	0	0	0	0	0	0	0	0	0.174414	0	0	0.524662	0	0	0.44943	0	0	0	0	0.309808	0
hsa-mir-4526	0	0	0	0	0	0	0	0	0	0	0	0	0	0	0	0	0	0	0	0	0	0	0.468151	0	0	0	0	0	0	0	0	0	0	0	0	0	0	0	0.233327	0	0	0	0	0	0	0	0	0	0
hsa-mir-4527	0	0	0	0	0	0	0	0	0	0	0	0	0	0	0	0	0	0	0	0	0	0	0	0	0	0	0	0	0	0	0	0	0	0	0	0	0	0	0	0	0	0	0	0	0	0	0	0	0
hsa-mir-4528	0	0	0	0	0	0	0	0	0	0	0	0	0	0	0	0	0.121186	0	0	0	0	0	0	0	0	0	0	0	0	0	0	0	0	0	0	0	0	0	0	0	0	0	0	0	0	0	0	0	0
hsa-mir-4529	0	0	0	0	0	0	0.201397	0.422581	0	0	0	0	0	0	0	0	0.433512	0.803427	0	0	0	0	0	0	0	0	0.439906	0	0.409659	0	0.818788	0	0	0	0	0	0	0	0	0.286051	0	0	0.44943	0	0	0	0	0.309808	0
hsa-mir-4530	0	0	0	0	0	0	0	0	0	0	0	0	0	0	0	0.195316	0	0	0	0	0	0	0	0.411055	0	0	0	0	0	0	0	0	0	0	0	0	0	0	0	0	0	0	0	0	0	0	0	0	0
hsa-mir-4531	0	0	0	0	0	0	0	0	0	0	0	0	0	0	0	0	0	0	0	0	0	0	0	0	0	0	0	0	0	0	0	0	0	0	0	0	0	0	0	0	0	0	0	0	0	0	0	0	0
hsa-mir-4532	0	0	0	0	0	0	0	0	0	0	0	0	0.46822	0	0	0	0	0	0	0	0	0	0	0	0	0	0	0	0	0	0	0	0	0	0	0	0	0	0	0	0	0	0	0	0	0	0	0	0
hsa-mir-4533	1.42753	3.46581	0	0	0.713385	2.97972	0	0.422581	0.591364	0	0	0	0	0	0.548711	0.195316	0	0	0	0	0	0.803343	0.252981	0	0.780947	0	0	1.7475	0	0	0	2.9463	1.36314	0	0	0.910932	0	0	0	0.729353	0	2.14146	0	0.527095	0	0.655764	0	0	0
hsa-mir-4534	0	0	0	0	0	0	0	0	0	0	0	0	0	0	0	0	0	0	0	0	0	0	0	0	0	0	0	0	0	0	0	0	0	0	0	0	0	0	0	0	0	0	0	0	0	0	0	0	0
hsa-mir-4535	0	0	0	0	0	0	0	0	0	0	0	0	0	0	0	0	0	0	0	0	0	0	0	0	0	0	0	0	0	0	0	0	0	0	0	0	0	0	0	0	0	0	0	0	0	0	0	0	0
hsa-mir-4536-1	0	0.164875	0	0	0.214015	0	0	0	0.325772	0.559434	0.142025	0.446714	0	0	0	0.195316	0	0	0	0	0.340111	0.320057	0.821032	0	0	0.261633	0	0	0	1.44068	0	0	0	0	0.272008	0	0	0	0	0	0	0	0	0.527095	0	0.655764	0	0.309808	0
hsa-mir-4536-2	0	0.682883	0	0	0	0	0.201397	0	0	0.211507	0.499591	0.312613	0	0.474566	0	0.367315	0.121186	0	0	0	0	0.581843	0.252981	0	0	0.844256	1.04932	0	0	0	0	0	0	0	0.698185	0	0.470424	0.817181	0	0.524662	0.834155	0	0	0	0	0	0	0	0.643678
hsa-mir-4537	0	0	0	0	0	0	0	0	0	0	0	0	0	0	0	0	0	0	0	0	0.340111	0	0	0	0	0	0	0	0	0.893163	0	0	0	0	0	0	0	0	0	0	0.834155	0	0	0.527095	0	0	0.628973	0	0
hsa-mir-4538	0	0.164875	0	0	0	0	0	0	0	0	0	0	0	0	0.548711	0	0	0	0	0	0	0	0	0	0	0	0	0.224549	0	0	0	0	0	0	0	0	0	0	0	0	0	0	0	0	0	0	0	0	0
hsa-mir-4539	0	0	0	0	0	0	0	0	0	0	0	0	0.46822	0	0	0	0	0	0	0	0	0	0	0	0	0	0	0	0	0	0	0	0	0	0	0	0	0	0	0	0	0	0	0	0	0	0	0	0
hsa-mir-454	2.95595	4.14629	2.78642	5.30158	2.9177	3.60804	5.71109	5.11653	3.06121	3.78552	4.63794	3.26144	4.12815	3.62006	3.35833	3.09402	2.70501	3.34927	1.71019	3.32513	3.54029	3.99121	3.94252	3.64824	4.03936	2.57794	3.50322	4.10161	3.30247	3.7006	2.97734	3.70862	2.9268	3.00698	3.50771	3.99679	2.84162	1.33567	4.77249	4.3893	3.00815	3.49009	4.29576	3.32783	3.74312	1.72325	3.7029	2.40919	3.23796
hsa-mir-4540	0	0	0	0	0	0	0	0	0	0	0	0	0	0	0	0	0	0	0	0	0	0	0	0	0	0	0	0	0	0	0	0	0	0	0	0	0	0	0	0	0	0	0	0	0	0	0	0	0
hsa-mir-455	9.68503	10.544	7.83488	6.92961	6.80708	8.7832	6.02501	7.86059	6.96733	8.20999	6.55466	6.19662	6.66465	7.25649	8.30447	6.25526	6.72526	7.7869	6.61383	8.66991	8.69951	8.21827	8.66667	8.08735	7.89932	8.08012	8.83825	6.21777	7.25152	7.69763	6.28829	6.77106	9.49484	6.6144	6.25395	5.49227	5.84655	5.63707	8.25535	9.1589	8.36194	9.39751	9.94708	8.53364	9.49304	10.0683	6.62669	6.69048	7.1165
hsa-mir-4632	0.13672	0.569759	0	0	0	0.516539	0.201397	0.422581	0	0.706277	0.142025	0.164757	0	0	1.256	0.195316	0.524211	0	0	0.368533	0.340111	0.581843	0.821032	0.411055	1.05477	0	0	0.58999	0.409659	0.893163	0	0	0	1.3585	0.698185	1.21437	0	0	0.434121	0.286051	0.834155	0	1.06798	0.287488	1.7582	0	0	0	0
hsa-mir-4633	0	0	0	0	0	0	0	0	0	0	0	0	0	0	0	0	0	0	0	0	0	0	0	0	0	0	0	0	0	0	0	0	0	0	0	0	0	0	0	0	0	0	0	0	0	0	0	0	0
hsa-mir-4634	0	0	0	0	0	0	0	0	0	0	0	0	0	0	0	0	0	0	0	0	0	0	0	0	0	0	0	0	0	0	0	0	0	0	0	0	0	0	0	0	0	0	0	0	0	0	0	0	0
hsa-mir-4635	0	0	0	0	0	0	0	0	0	0	0	0	0	0	0	0	0	0	0	0	0	0	0	0	0	0.261633	0	0	0	0	0	0	0	0	0	0.526199	0	0	0	0	0	0	0	0	0	0	0	0	1.0872
hsa-mir-4636	1.57921	1.92014	1.56871	3.15139	0.214015	0.516539	0.378093	1.75799	0	0.559434	1.40885	0.569404	0	4.18095	0.945275	0.659833	0.121186	1.8008	1.09492	2.64125	2.65926	0.995318	0	1.86285	2.40859	0.674916	1.04932	1.33096	1.85877	0	0	0	1.67871	0.833569	0	3.08444	2.20106	0	1.9943	1.57225	0.834155	2.64921	1.06798	0.732519	1.94834	1.95503	0.628973	1.28526	2.1289
hsa-mir-4637	0	0.164875	0	0	0	0	0	0	0	0	0	0	0	0	0	0	0	0	0	0	0	0.320057	0	0	0	0	0	0	0	0	0	0	0	0	0	0	0	0	0	0	0	0	0	0	0	0	0	0	0
hsa-mir-4638	1.57921	1.61267	0.478483	0.989603	1.54545	1.44471	0.677392	0.749017	2.53938	0.839544	2.1755	0.976598	0.46822	2.17169	1.51152	1.66659	0.609543	1.57885	0	2.42373	0.846042	2.31443	0.969629	1.40506	1.81308	0	0	1.00753	1.85877	1.44068	0	3.10468	2.15684	0.833569	0.500776	0.526199	0.598386	0	0.767378	2.36923	0	1.92285	1.29983	1.07215	0.562231	2.33003	1.06552	0.564705	1.7001
hsa-mir-4639	0.376523	0.787778	0	0	0	0.516539	0.201397	0.422581	0	0	0	0.164757	0.46822	0.474566	0	0	0	0.320096	0	0.661821	0	0	0	0.411055	0	0	0.776553	0	0	0	0	0	1.17501	0	0.272008	0	0.174414	0	0	0	0.834155	0.696331	0	0	0	0	0	0.564705	0.643678
hsa-mir-4640	0.261598	0	0	1.57108	1.28641	0	0.201397	1.01505	0.325772	0	0.389963	0.164757	0.46822	0.474566	0.548711	0.367315	0.121186	0.581908	0.463279	1.1138	0	0.803343	0.252981	0.992024	0.442683	0	0.439906	0.224549	0.989223	0	0	1.69417	0	0	0	0	1.02009	0	0.434121	0.286051	0.834155	2.23948	0	0	0.965768	1.10494	0	0	0
hsa-mir-4641	0	0	0	0.409848	0	0	0	0	0	0.211507	0	0	0	0	0	0	0	0	0	0	0	0	0	0	0	0	0	0	0	0	0	0.533245	0	0	0	0	0	0	0	0	0	0	0	0	0	0	0	0	0
hsa-mir-4642	0	0	0	0	0	0	0	0	0	0	0	0	0	0	0	0	0	0	0	0	0	0	0	0	0	0	0	0	0	0	0	0	0	0	0	0	0	0	0	0	0	0	0	0	0	0	0	0	0
hsa-mir-4643	0.376523	0	0	0	0	0	0.378093	0	0	0	0	0	0.46822	0	0	0.195316	0	0	0	0	0	0	0	0	0	0	0	0.881319	0	0	0	0	0	0	0	0	0	0	0	0	0	0	0	0.732519	0	0	0	0	0
hsa-mir-4644	0	0	0	0	0	0	0	0	0	0	0	0.164757	0	0	0	0	0	0	0	0	0	0	0	0	0	0	0	0.224549	0	0	0	0	0.394501	0	0	0	0.329997	0	0	0	0	0	0	0	0	0	0	0	0.643678
hsa-mir-4645	0.13672	0.787778	0.478483	0.409848	0.214015	0	0	0	0	1.36679	0.499591	0	1.34119	0	0	1.29264	0.433512	0.803427	0	0.661821	0	0.320057	0.969629	0	0	0.261633	1.47642	1.33096	0	0	0	1.22746	0.703965	0	0.500776	0	0.329997	0	0.434121	0.908578	0	0	0	0.527095	0	0.655764	0	0.781257	0
hsa-mir-4646	0	0.164875	0	0.409848	0	0	0	0	0	0	0	0.446714	0	0.474566	0.945275	0	0.232979	0.581908	0	0.368533	0	0	0.655354	0.730589	0	0	0.439906	0.224549	0	0	0	0	0	0	0	0	0.329997	0	0	0	0	0	0	0	0	0	0	0	0
hsa-mir-4647	0.761984	0.787778	1.56871	1.57108	0	1.19633	0.201397	1.43382	0.325772	0.211507	0.785904	1.72184	0.821143	0.831067	1.91711	0.367315	0.232979	0.320096	1.09492	1.45745	0.340111	0.320057	1.9542	0.411055	0	0	0	1.231	0	0.893163	0	1.88091	2.15684	0	1.02676	0	0.598386	2.47813	0.434121	0	0.834155	2.23948	1.49953	0.287488	0.562231	1.10494	0	1.76359	1.0872
hsa-mir-4648	0	0	0	0.409848	0.214015	0	0	0	0.325772	0	0	0	0	0	0	0	0.121186	0	0	0	0	0	0	0	0	0	0	0	0	0	0	0	0	0	0	0	0	0.817181	0	0	0	0	0	0	0.562231	0.655764	0	0	0
hsa-mir-4649	0.482964	0.977134	0	1.2105	1.18859	0	1.03469	0.422581	2.4751	1.17835	0.389963	1.2208	0.46822	0.474566	1.91711	0.520975	0	2.89894	0	0.661821	1.51651	0.320057	0.252981	0.730589	1.81308	0.844256	0	1.12359	0.72835	1.44068	0	0.533245	1.36314	0	0.500776	0	1.19223	0	0.90898	1.21151	1.74349	1.66509	1.83127	1.21604	0.965768	1.10494	0	1.86194	1.7001
hsa-mir-4650-1	0	0	0	0	0	0	0	0	0	0	0	0	0	0	0	0	0	0	0	0	0	0	0	0	0	0	0	0	0	0	0	0	0	0	0	0	0	0	0	0	0	0	0	0	0	0	0	0	0
hsa-mir-4650-2	0	0	0	0	0	0	0	0	0	0	0	0	0	0	0	0	0	0	0	0	0	0	0	0	0	0	0	0	0	0	0	0	0	0	0	0	0	0	0	0	0	0	0	0	0	0	0	0	0
hsa-mir-4651	0.261598	0.447005	0	0.989603	0	0	0.201397	0	0.591364	0	0	0	0	0	0	0	0	0.320096	0	0	0	0.581843	0.252981	0	0	0	0.439906	0.224549	0	1.44068	0	0	0.394501	0	0	0	0	0	0.233327	0	0	0.389775	0	0	0	0	0	0	0
hsa-mir-4652	3.2553	3.38452	0	1.57108	0	3.12918	3.23104	0.749017	0	0	0	0.88506	4.27823	0	3.5415	0	0.121186	0	0	0.368533	0	0	4.87611	0	0.780947	0	4.84841	3.63831	2.8558	2.40224	0	0.921711	4.31247	3.26348	0	0	0	0	3.23666	3.63268	0	0.389775	0.44943	1.68038	0	0	0	2.94621	0
hsa-mir-4653	0.13672	0	0	0.728654	0	0	0	0	0.325772	0.211507	0	0	0	0.474566	0	0.520975	0	0	0	0.368533	0	0.320057	0.252981	0	0	0	0	0	0	0	0	0	0	0	0	0	0	0	0	0.524662	0	0	0	0	0	0	0	0.309808	0
hsa-mir-4654	0.13672	0	0	0.728654	0	0	0	0	0	0	0	0	0	0	0	0	0	0	0	0	0	0.320057	0.252981	0	0	0	0.439906	0	0	0	0	0	0	0	0	0	0	0	0	0.286051	0	0.389775	0	0	0	0	0	0	0
hsa-mir-4655	0	0	0	0	0	0	0	0	0	0	0.142025	0	0	0	0.548711	0.195316	0	0	0	0	0	0	0.252981	0	0	0	0	0	0	0.893163	0	0	0	0	0	0	0	0	0	0.524662	0	0	0	0	0	0	0	0	0.643678
hsa-mir-4656	0	0	0	0	0	0	0	0	0	0	0	0	0	0	0	0	0	0	0	0	0	0	0	0	0	0	0.439906	0	0	0	0	0	0	0	0	0	0	0	0	0	0	0	0	0	0	0	0	0	1.42595
hsa-mir-4657	0.13672	0	0	0	0	0	0	0	0.81558	0.839544	0.389963	0.446714	0	0	0	0.520975	0.232979	1.16483	1.33038	0	1.04503	0.581843	0	0.411055	0	0	0	0	0.989223	0	1.33791	1.22746	0	0	0.272008	0.910932	0.174414	1.33567	0.233327	0	0	0	0	0.527095	0	1.72325	0	0.309808	0
hsa-mir-4658	0.582089	0.164875	0	3.25432	0.214015	0	0	1.43382	0.325772	0.559434	2.07281	0	0.46822	0.474566	2.90282	1.52841	0.232979	0	1.09492	1.29584	0.340111	0.320057	1.88102	0.992024	0	0.261633	0	0.224549	1.85877	0	0.818788	1.4796	0.95863	0	0.871804	0	1.19223	4.94094	1.03792	0.524662	0.834155	1.51659	0.44943	0.732519	1.28075	0.655764	1.67168	0.564705	0
hsa-mir-4659a	0.261598	0.164875	0	0.409848	0	0.516539	0	0.422581	0	0	0	0	0.46822	0	0	1.01066	0	0	0.813397	0.661821	0	0	0.252981	0	0	0.483023	0.439906	0	0	0	0	0	0.703965	0	0	0	0	0	0	0	0	0	0.44943	0	0	0	0.628973	0	0
hsa-mir-4659b	0	0	0	0	0	0	0	0	0	0	0	0	0	0	0	0	0	0	0.463279	0	0	0	0	0	0	0	0	0	0	0	0	0	0	0	0	0	0	0	0	0	0	0	0	0	0	0	0	0	0
hsa-mir-466	0.13672	0	0.478483	0	0	0.516539	0	1.89631	0	0.395934	0	0	0.46822	0	2.08388	0.659833	0.232979	2.57731	0	0.368533	0.615141	1.16472	0.468151	0.730589	0.442683	0	3.45713	0.58999	0	0	0	0.533245	0	0	0	2.31068	0.925649	0	0.767378	2.922	0	0.696331	0.44943	0.527095	0.965768	2.15468	0	0	0
hsa-mir-4660	1.84176	2.05234	2.0518	1.98438	0.565339	2.81296	0.806577	2.43941	0.81558	0	2.00005	1.61194	0.821143	2.04124	2.08388	1.59915	0.433512	1.99312	1.53275	1.1138	0.615141	0.320057	1.72247	2.86067	0.442683	0.674916	1.65035	0.742995	1.40155	1.44068	0.818788	1.69417	0.703965	0.833569	1.80316	1.67836	1.02009	0	2.42991	1.57225	0.834155	2.64921	0.791607	0.287488	0.562231	1.44697	0	0.781257	0.643678
hsa-mir-4661	3.72537	2.66153	3.38387	1.57108	2.36673	3.79863	3.16028	4.55221	2.33725	3.47319	2.71951	2.51554	4.65274	3.87111	2.90282	4.61388	1.26428	3.12115	2.14014	0.905441	1.97247	1.57872	3.70874	4.6285	4.74724	1.67228	4.12099	4.62913	3.20309	4.87229	2.01995	3.31377	3.29361	4.70193	4.03158	2.31068	3.59114	1.71628	3.75099	4.05052	3.48241	1.51659	3.82355	2.10691	2.84703	4.19089	3.57644	1.86194	1.7001
hsa-mir-4662a	3.95539	4.41546	4.16277	2.20602	1.54545	3.75329	4.88821	3.4422	1.82104	5.81818	1.22952	2.63274	3.45529	4.97182	2.49257	7.46168	5.46887	5.18089	2.14014	3.36643	3.54029	2.57715	5.01941	1.86285	4.29827	7.15955	4.84841	2.95168	5.82005	7.03673	3.1109	3.02767	4.85745	2.85932	1.96526	3.58535	4.52196	2.26598	3.57091	4.72457	5.78173	2.33126	4.09441	3.01014	3.63659	3.08421	2.2706	3.72429	5.73592
hsa-mir-4662b	0	0	0	0	0	0	0	0	0	0	0	0	0	0	0	0	0	0	0	0	0	0	0	0	0	0	0	0	0	0	0	0	0	0	0	0	0	0	0	0	0	0	0	0	0	0	0	0	0
hsa-mir-4663	0	0	0	0	0	0	0	0	0	0	0	0	0	0	0	0	0	0	0	0	0	0	0	0	0	0	0	0	0	0	0	0	0	0	0	0	0	0	0	0	0	0	0	0	0	0	0	0	0
hsa-mir-4664	0.582089	0.312825	0	0	0.400346	1.44471	0.92514	1.01505	0.591364	1.07401	0.142025	0.312613	0	0	0.945275	0.195316	0.766412	0.803427	0	0.368533	0.846042	0.320057	0.252981	0	1.28482	0	0	1.42445	0	0.893163	0	2.04623	0.394501	0.833569	0	0	0.598386	0	0	0.524662	0	0.389775	0.44943	0.732519	0.562231	0	0	0.309808	0
hsa-mir-4665	0.674838	0.447005	1.56871	1.2105	0.214015	0.516539	0.53549	0.749017	0	0	0	0.164757	0.821143	0.831067	0.548711	0.786492	0.609543	0.320096	0	0.905441	1.04503	0	0.655354	0.730589	0	0	0	0.881319	0.409659	0	0	2.67043	2.43372	0	0.272008	0	0.329997	0	0	0	0.834155	0.389775	0.44943	0.912305	0.562231	0	0	0.969507	0
hsa-mir-4666a	0	0.682883	0	0	0	0	0	0	0.325772	0	0.142025	0	0	0	0	0	0	0.581908	0	0	0	0	0.252981	0	0	0	0	0	0	0	0	0	0	0	0	0	0	0	0	0	0	0	0	0	0	0	0	0	0
hsa-mir-4666b	0	0	0	0	0	0	0	0	0	0	0	0	0	0	0	0	0	0	0	0	0	0	0	0	0	0	0	0.224549	0	0	0	0	0	0	0	0	0	0	0	0	0	0	0	0	0	0	0	0	0
hsa-mir-4667	0.13672	0.164875	0	0	0	0	0	0	0.81558	0.211507	0	0	0	0.474566	0	0.367315	0	0	0	0	0	0	0	0	0.442683	0	0	0	0	0.893163	0	0.533245	0.95863	0	0	0	0	0	0	0.524662	0	0	0.44943	0	0	0	0	0	0
hsa-mir-4668	0.844164	2.86702	3.92201	2.3981	2.41078	2.00491	1.23162	2.02251	0.591364	2.25988	0.86997	1.66793	3.6441	4.38298	2.23334	0.659833	0.838882	0.581908	2.14014	1.1138	2.83079	1.80066	0.655354	2.30915	2.0814	1.37333	0.776553	2.33396	1.85877	3.12353	0	0.533245	1.67871	1.3585	1.51974	1.86425	0.925649	0	2.28154	1.21151	0	0.389775	2.32783	2.10691	3.97939	2.15468	2.0972	2.12221	1.93037
hsa-mir-4669	0	0	0	0.409848	0.214015	0	0	0	0.591364	0.395934	0	0	0	0	0	0	0	0	0	0	0.340111	0	0	0	0	0	0	0.418809	0	0	0	0	0.394501	0	0	0	0	0	0	0	0	0	0	0	0	0	0	0	0
hsa-mir-4670	0	0	0	0.409848	0	0	0	0	0	0	0	0	0	0.831067	0	0.195316	0	0	0	0	0	0	0	0	0	0	0	0	0	0	0	0	0	0	0	0	0	0	0	0	0	0	0	0	0	0	0	0.309808	0
hsa-mir-4671	0	0	0	0	0	0	0	0	0	0	0	0	0	0	0	0	0	0	0	0	0	0	0	0	0	0	0	0	0	0	0	0	0	0	0	0	0	0	0	0.524662	0	0	0	0	0	0	0	0	0
hsa-mir-4672	0	0	0	0.409848	0	0	0	0	0	0.559434	0	0	0	0	0	0.367315	0	0	0	0	0	0.320057	0	0	0	0	0.439906	0	0	0	0	0	0	0	0	0	0	0	0	0	0	0	0	0	0	0	0.628973	0	0
hsa-mir-4673	0	0	0	0	0.214015	0.516539	0	0	0	0	0.389963	0	0	0	0	0	0	0	0	0	0	0	0.252981	0	0.442683	0	0.776553	0.224549	0	0.893163	0.818788	0	0.394501	0	0	0	0	0	0.233327	0	0	0	0	0	0	0	0	0	0
hsa-mir-4674	0.376523	0	0	0.989603	1.18859	0	0	0	0	0	0.271313	0.164757	0	0.831067	0.548711	0.367315	0	0.581908	0.463279	0.368533	0.340111	0.320057	0.655354	0	0	0	0	0.224549	0.409659	0	0	1.69417	0.394501	0	0.500776	0	0.329997	0	0.434121	0.524662	0.834155	0.389775	0	0.527095	0	1.44697	0	0	0
hsa-mir-4675	0	0	0	0	0	0	0	0	0	0	0	0	0	0	0	0	0	0	0	0	0	0	0	0	0	0	0	0	0	0	0	0	0	0	0	0	0	0	0	0	0	0	0	0	0	0	0	0	0.643678
hsa-mir-4676	0.674838	0.682883	0	0.409848	0.713385	0	0.378093	1.01505	0.325772	0.839544	0.142025	0.164757	1.10448	0.831067	1.51152	1.73101	0.232979	0.803427	1.33038	1.29584	1.3758	1.16472	0.655354	0.730589	0.780947	0	1.04932	0.742995	0.989223	0	1.33791	0	0.394501	0	0.698185	1.21437	1.10873	0	0.61035	1.57225	0.834155	1.16399	0.791607	0	0.562231	2.33003	1.06552	0.309808	1.0872
hsa-mir-4677	2.79995	5.80334	4.09798	5.91021	4.16596	4.28631	5.31474	6.32112	5.60369	4.21152	4.58295	3.16744	5.70023	3.98195	5.44545	7.29855	4.39091	4.6636	4.20312	4.2513	5.20517	4.63485	5.18818	4.58953	4.2717	3.77878	5.52108	4.08739	4.62309	5.33747	2.01995	4.62647	4.87302	4.61251	4.83773	5.08788	3.39361	3.72152	4.58473	4.68822	4.1876	6.48726	4.24104	3.9386	4.29171	3.50565	5.51759	5.26186	4.37022
hsa-mir-4678	0	0	0	0	0	0	0.201397	0	0	0	0	0.164757	0	0	0	0	0	0	0	0	0	0	0	0	0	0	0	0	0	0	0	0	0	0	0	0	0.174414	0	0	0	0	0	0	0	0	0	0	0	0
hsa-mir-4679-1	0	0	0	0	0	0	0	0	0	0	0	0	0	0	0	0.367315	0	0	0	0	0	0	0	0	0	0	0	0	0	0	0	0	0	0	0.272008	0	0	0	0	0	0	0	0.44943	0	0	0	0	0	0
hsa-mir-4679-2	0	0	0	0	0	0	0	0	0.591364	0	0	0	0	0	0	0.195316	0	0	0	0	0	0	0	0	0	0	0	0	0	0	0	0.921711	0	0	0.272008	0	0	0	0	0	0	0	0	0	0.562231	0	0	0	0
hsa-mir-4680	0	0	0	0.728654	0	0	0	0.422581	0	0.395934	0.499591	0	0	0.831067	0.548711	0	0	0	1.33038	0	0	0	0.252981	0	0	0.483023	0	0	0.409659	0	0	0.921711	0	0	0.272008	0	0.174414	0	0.233327	0	0	0	0	0.732519	0	0	0	0	0.643678
hsa-mir-4681	0	0	0	0	0	0	0	0	0	0	0	0	0	0	0	0	0	0	0	0	0	0	0	0	0	0	0	0	0	0	0	0	0	0	0	0	0	0	0	0	0	0	0	0	0	0	0	0	0
hsa-mir-4682	0	0	0	0	0	0	0	0	0	0.211507	0	0	0	0	0	0	0	0	0	0	0	0	0	0	0	0	0	0	0	0	0	0	0	0	0	0	0	0	0.233327	0	0	0	0	0	0	0	0	0	0
hsa-mir-4683	0.261598	0	0	0	0	0	0	0	0	0.706277	0	0	0.821143	1.35502	0.548711	0	0	0	0	0.368533	0	0.320057	0	0	0	0	0.439906	0	0	0	0	0	0	0	0	0	0	0	0	0	0	0	0	0	0.562231	0	0	0	0
hsa-mir-4684	0	0	0	0	0	0	0	0	0	0	0	0	0	0	0	0.195316	0	0	0	0	0	0	0.252981	0	0	0	0.439906	0	0	0	0	0	0	0	0	0	0	0	0.434121	0	0	0	0	0	0	0	0	0	0
hsa-mir-4685	0.261598	1.87323	0.837181	0	0.565339	0	0.806577	1.01505	1.47163	1.45253	0.389963	0.976598	1.10448	1.55949	1.256	1.45402	0.524211	0.581908	1.53275	1.85573	1.04503	0.803343	2.21465	1.21327	1.65754	0.483023	0.439906	0.224549	0.72835	2.61905	0	1.4796	2.59259	0	0.871804	0.526199	0.174414	1.33567	1.26565	0.908578	1.35931	2.23948	0	0.527095	0	1.72325	0.628973	0.564705	0
hsa-mir-4686	0.13672	0	0	0	0	0	0	0	0	0	0	0	0	0	0	0	0	0	0	0	0	0	0	0	0	0	0	0	0	0	0	0	0	0	0	0	0	0	0	0	0	0	0	0	0	0	0	0	0
hsa-mir-4687	0.261598	0.447005	0.478483	0	0.400346	0	0.201397	0.749017	0.591364	0.211507	0	0	0.821143	0	0	0.520975	0.336727	0.320096	0.813397	0.368533	0	0.581843	0.468151	0	0	0	0.776553	0	1.9838	1.44068	1.71886	0	1.36314	0	0.500776	0	0	0	0.233327	1.06798	0.834155	0	0	0	0	0	0	0.564705	2.5995
hsa-mir-4688	0.13672	0	0	0	0	0	0	0	0	0	0.142025	0	0	0	0	0	0	0	0	0	0	0	0	0	0	0	0	0	0	0.893163	0	0	0	0	0	0	0	0	0	0	0	0	0	0	0	0	0	0	0
hsa-mir-4689	0	0.164875	0	0.409848	0	0	0	0	0	0	0	0	0	0.474566	0	0	0	0.995416	0	0	0	0	0	0	0	0	1.04932	0	0	0.893163	0	0	0	0	0	0	0	0	0	0	0	0	0	0	0	0	0	0	0.643678
hsa-mir-4690	0.13672	0.164875	0	0.989603	0.214015	1.84121	0	0.749017	1.18058	0.211507	0.389963	0.164757	0	0	0.945275	0.902923	0	0	0	0.368533	0	0	0.468151	0.730589	0.780947	0.995791	1.04932	0.224549	0.989223	0.893163	0	0.533245	0.394501	0	0	0	0.174414	2.26598	0.233327	0.286051	0	0.696331	0	0	0	0	0	0	1.0872
hsa-mir-4691	0	1.36395	0.837181	0.989603	0	1.44471	0.378093	0.749017	0.325772	0.211507	0	0.164757	0	0	0.548711	0	0	1.16483	0.813397	0.661821	0.340111	0	0.655354	0	0	0.483023	1.04932	1.00753	0.409659	0	0	1.4796	0.95863	0	0.500776	1.21437	0.329997	1.33567	0.434121	0	0.834155	2.23948	0.44943	0.732519	0	0	0	0.781257	1.42595
hsa-mir-4692	0	0	0	0	0	0	0	0	0	0	0	0	0	0	0	0	0	0	0	0	0	0	0	0	0	0	0	0	0	0	0	0	0	0	0	0	0	0	0	0	0	0	0	0	0	0	0	0	0
hsa-mir-4693	0	0	0	0	0	0	0	0	0	0	0	0	0	0	0	0	0	0	0	0	0	0	0	0	0	0	0	0	0	0	0	0	0	0	0	0	0	0	0	0	0	0	0	0	0	0	0	0	0
hsa-mir-4694	0	0	0	0	0	0	0	0	0	0	0	0	0	0	0	0	0	0	0	0	0	0	0	0	0	0	0	0	0	0	0	0	0	0	0	0	0	0	0	0	0	0	0	0	0	0	0	0	0
hsa-mir-4695	0	0.164875	0	0	0	0.516539	0	0	0	0	0	0	0	0	0	0	0	0	0	0	0	0	0.252981	0.411055	0	0	0	0	0	0	0	0	0	0	0	0	0	0	0	0.286051	0	0.389775	0	0	0	0	0	0	0
hsa-mir-4696	0	0	0	0	0	0	0	0	0	0	0	0	0	0	0	0	0	0	0	0	0	0	0	0	0	0	0	0	0	0	0	0	0	0	0	0	0	0	0	0	0	0	0	0	0	0	0	0	0
hsa-mir-4697	0	0	0	0	0	0	0	0	0	0.211507	0	0	0	0	0	0	0.232979	0	0	0	0	0	0	0	0	0	0	0	0	0	0	0.533245	0	0	0	0	0	0	0	0	0	0	0	0	0	0	0	0	0
hsa-mir-4698	0	0	0	0.409848	0	0	0	0	0	0	0	0	0	0	0	0	0	0	0	0	0	0	0	0	0	0	0	0	0	0	0	0	0	0	0	0	0	0	0	0	0	0	0	0	0	0	0	0	0
hsa-mir-4699	0	0	0	0	0	0.516539	0	0	0	0	0	0	0	0	0	0	0	0	0	0	0	0	0.655354	0	0	0	0	0.742995	0	0	0	0	0.95863	0	0	0	0	0	0.233327	0	0	0	0	0.287488	0	0	0	0	0
hsa-mir-4700	0.261598	0	0	0	0	0	0	0	0	0.211507	0.499591	0.164757	0	0	0	0.195316	0	0	1.09492	0.661821	0	0	0.821032	1.21327	0	0	0	0	1.40155	0	0	0	0	0	0	0	0.174414	0	0.233327	0.524662	0	0	0	0	0.562231	1.95503	0	0	0.643678
hsa-mir-4701	0	0.164875	0	0	0	0	0.201397	0	0	0.211507	0.142025	0	0	0	0	0	0	0.320096	0	0.368533	0	0.320057	0.252981	0	0	0	0	0	0	0	0	0	0	0	0	0	0	0	0	0	0	0.389775	0.791607	0	0.562231	0	0	0	0
hsa-mir-4703	0	0	0	0	0	0	0	0	0	0	0	0	0	0	0	0	0	0	0	0	0	0	0	0	0	0	0	0	0	0	0	0	0	0	0	0	0.174414	0	0	0	0	0	0	0.287488	0	0	0	0.309808	0
hsa-mir-4704	0	0	0	0	0	0	0	0	0	0	0	0	0	0	0	0	0	0	0	0	0	0	0	0	0.780947	0	0	0	0	0	0	0	0	0	0	0	0	0	0	0	0	0	0	0.287488	0	0	0	0	0
hsa-mir-4705	0.261598	0	0	0	0	0	0.201397	0	0	0	0	0	0	0	0	0	0.121186	0	0	0	0	0	0	0	0.442683	0	0	0	0	0	0	0	0	0	0	0	0	0	0.233327	0	0	0	0	0	0	0	0	0	0
hsa-mir-4706	0.13672	0	0	0.409848	0	0	0	0	0.325772	0.395934	0.271313	0	0	0	0	0	0	0	0.463279	0	0	0	0.655354	0	0	0	0	0	0	0	0	0	0	0.833569	0	0	0	0.817181	0	0.286051	0.834155	0.696331	0	0	0	0	0	0	0
hsa-mir-4707	0.995687	1.43027	0	0.728654	0	0	0.201397	0.422581	0.325772	0.706277	0	0.312613	0.46822	0.831067	0	1.20463	0.766412	0.581908	0	1.29584	0.340111	0.581843	0.252981	0.411055	1.95347	0.261633	1.04932	0.224549	0	0.893163	0	0.533245	0.703965	0	0.272008	0.526199	0.598386	0	0	1.06798	0.834155	0.949025	0	0.287488	0.562231	0	0	0.309808	0
hsa-mir-4708	0	0	0	0	0	0	0	0	0	0	0	0	0	0	0	0	0	0	0	0	0	0	0	0	0	0	0	0	0	0	0	0	0	0	0	0	0	0	0	0	0	0	0	0	0	0	0	0	0
hsa-mir-4709	1.42753	2.1342	2.70175	2.71925	2.82307	1.84121	2.20021	3.3489	1.18058	1.45253	2.2401	3.12806	1.34119	1.1167	2.23334	2.49549	4.06809	2.99197	2.73987	3.23881	1.6447	0.995318	1.80392	2.79366	3.68384	0.674916	1.94566	2.28495	2.39748	0.893163	0.818788	2.56535	2.43372	2.04557	1.41137	2.84033	2.24082	1.33567	2.38213	2.87964	1.74349	3.60488	1.49953	2.54875	2.26676	3.99654	1.90007	1.136	1.93037
hsa-mir-4710	0	0.682883	0	0	0	0	0	1.43382	0.591364	0.211507	0	0	0	0.474566	0	0.367315	0	0	0.463279	0	0	0	0	0	0	0	0	0	0	0	0	0	0.95863	0	0	0	0	0	0.434121	0.286051	0	0	0	0	0	1.10494	0	0.309808	0
hsa-mir-4711	0	0	0	0	0	0	0	0	0	0	0	0	0.46822	0	0	0	0	0	0	0	0	0	0	0.730589	0	0	0	0	0	0	0	0	0	0	0	0	0	0	0	0	0	0	0	0	0	0	0	0	0
hsa-mir-4712	0	0	0	0	0.214015	0	0	0	0	0	0.142025	0	0	0.474566	0.548711	0	0	0	0	0	0	0	0	0	0	0	0	0	0.409659	0	0	0	0	0	0.272008	0	0.174414	0	0	0.286051	0.834155	0	0	0	0	0	0	0	0
hsa-mir-4713	0.13672	0	0	0	0	0	0	0	0	0	0	0	0	0	0	0	0	0	0	0	0	1.99297	0	0	0	0	0	0	0	0	0	0	0	0	0	0	0	0	0.61035	0	0	0	0	0	0	0	0	0	0
hsa-mir-4714	0	0.88556	0.478483	0.409848	0.565339	0.516539	0.53549	1.60499	0	0.961536	0.142025	0.446714	0	1.55949	0.548711	0.367315	0.121186	0.581908	0.813397	0.368533	0	0.581843	0.969629	0.992024	0.780947	0.844256	0.776553	0.418809	0	0	0	0	0.95863	0	0.871804	0	0.329997	1.33567	0.61035	0.729353	0	0.696331	1.06798	0	0.965768	0	0	0.309808	0
hsa-mir-4715	0	0	0	0	0	0	0	0	0	0	0	0.164757	0	0.831067	0	0	0	0	0	0	0	0.320057	0.252981	0	0	0	0	0	0	0	0	0	0	0	0	0	0	0	0	0	0	0.389775	0	0	0	0	0	0	0
hsa-mir-4716	0.376523	0	0	0	0	0	0	0	0	0	0	0	0	0	0	0	0	0.803427	0	0.661821	0	0.803343	0	0	0	0	0.439906	0	0.409659	0	0	0	0.394501	0	0	0	0	0	0	0.286051	0	0	0	0	0	0	0	0.309808	0
hsa-mir-4717	0	0	0.478483	0	0.847643	0.516539	0	0.422581	0	0	0	0.164757	0	0	0	0.195316	0	0	0.463279	0	0	0	0	0.411055	0	0	0	0	0.409659	0	0	0	0	0	0	0	0.174414	0	0.233327	0	0	0	0.44943	0.287488	0	0	0	0	0
hsa-mir-4718	0	0	0	0	0	0	0	0	0	0	0	0	0	0	0	0	0	0	0	0	0	0	0	0	0	0	0	0	0	0	0	0	0	0	0	0	0	0	0	0	0	0.696331	0	0	0	0	0	0	0
hsa-mir-4719	0	0	0	0	0	0.516539	0	0	0	0	0	0	0.46822	0	0	0	0	0	0	0	0	0	0	0	0	0	0	0	0	0	0	0	0	0	0	0	0	0	0	0	0	0	0	0	0	0	0	0	0
hsa-mir-4720	0	0	0	0	0	0	0	0	0	0	0	0	0	0	0	0	0.121186	0	0	0	0	0	0	0.411055	0	0	0	0	0	0	0	0	0	0	0	0	0	0	0	0	0	0	0	0	0	0	0	0	0
hsa-mir-4721	0	0	0	0	0	0	0	0.422581	0	0	0	0	0	0	0	0	0	0	0	0	0	0	0	0	0	0	0	0	0	0	0	0	0	0	0	0	0.174414	0	0	0	0	0	0	0	0	0	0	0	1.0872
hsa-mir-4722	0	0	0	0	0	0	0	0	0	0	0	0	0	0	0	0	0	0	0	0	0	0	0	0	0	0	0	0	0.409659	0	0	0	0	0	0	0	0	0	0	0	0	0	0	0	0	0	0	0	0
hsa-mir-4723	0.13672	0.447005	0	0.409848	0.214015	0	0.806577	0	0	0	0.271313	0.312613	0	0.474566	0.548711	0	0.121186	0	0	0	0.340111	0	0	0	0	0.261633	0	0.224549	0.989223	0	0	0.533245	0.394501	0	0	0.526199	0.470424	0	0.434121	0	0	0.389775	0	0	0.562231	0	0.628973	0	0
hsa-mir-4724	0.376523	0.447005	0.478483	2.98176	0.214015	0	0.53549	1.89631	0	0.706277	2.20816	0.164757	0.46822	0	0.548711	0	0.433512	3.16177	1.86818	4.65284	0.615141	0.320057	0.468151	2.48934	0	0	0.439906	0.418809	1.9838	0	0	1.69417	0	0	0.272008	0.526199	0.598386	0	3.41344	1.21151	0.834155	0.949025	0	0.287488	0.562231	2.8738	0	0	0
hsa-mir-4725	0	0.682883	0	0	0	0	0.677392	0.749017	0.325772	0	0	0.164757	0	0	1.72853	0	0.121186	0.320096	0	0.905441	0	0.803343	0	0	0.442683	0	0.776553	0.224549	0.989223	0.893163	0	0.921711	1.52953	0	0	0.526199	0.329997	0.817181	0	1.06798	0	0	0.44943	0.732519	0	0	0	0	0
hsa-mir-4726	0.261598	0.312825	0.478483	0	0	0	0.201397	0.422581	0	0	0	0.446714	0.821143	0	1.51152	0.195316	0.121186	0.320096	0	0.368533	1.21988	0	0	0.992024	0.442683	0.483023	0	0.224549	0	0	0	0	1.36314	0	0.272008	0	0.329997	0	0.767378	0.729353	0	0.389775	0.44943	0.527095	0.562231	0	0	0	0
hsa-mir-4727	0	0.787778	0.478483	0	0.214015	0	0.378093	0	0.325772	0	0	0.446714	0	0	0	0.195316	0.232979	0.320096	0.463279	0	0	0.320057	0.821032	0.411055	0	0.483023	0	0	0.409659	0	0	0.921711	0.703965	0	0	0	0	0	0	0	0	0	0	0.287488	0.562231	1.72325	1.06552	0	0.643678
hsa-mir-4728	1.5304	0.569759	0.478483	1.2105	0.400346	0.516539	1.32084	0	1.00959	1.07401	1.09625	0.682472	0.46822	1.73855	0.945275	0.520975	0.609543	0	0.463279	0.368533	1.04503	0.803343	1.72247	0.730589	1.05477	0.674916	1.47642	0.224549	1.72185	0	0	2.32902	0.703965	0	0.272008	0.526199	0.598386	0	0.61035	0	0	0.696331	1.29983	0.912305	0.965768	0.655764	2.2706	0.309808	0.643678
hsa-mir-4729	0	0	0	0	0	0	0	0	0	0	0	0	0	0	0	0	0	0	0	0	0	0.581843	0	0	0	0	0	0	0	0	0	0	0	0	0	0	0	0	0	0	0	0	0	0	0	0	0	0	0
hsa-mir-4730	0	0.164875	0.478483	0	0	0	0.378093	0	0	0.211507	0	0.164757	0	0	0	0	0	0.320096	0	0	0	0	0	0.411055	0.442683	0	0.439906	0	0	0	0	0	0	0	0	0.526199	0	0	0	0.286051	0	0	0.791607	0	0	0	0	0	0
hsa-mir-4731	0.13672	0.787778	0	0	0.400346	0	0	0	0.591364	0	0	0.164757	0	0	0	0.520975	0	0.320096	0	0.661821	0	0	0	0	0	0	0.439906	0	0	0	0	0	0	0.833569	0	0.526199	0	0	0.233327	0.286051	0	0	0	0	0	0	0.628973	0.564705	0
hsa-mir-4732	0.261598	0.88556	0.837181	0.409848	0.214015	0	2.05173	0	1.00959	0	0	0.446714	0.821143	0.474566	0.548711	0.195316	0	0.320096	0	0	0.340111	0	0.468151	0	0	0.261633	2.40004	0.58999	0	2.40224	0.818788	0.533245	1.36314	0.833569	0.500776	0	2.03003	1.33567	0.61035	0	0	0	0.791607	0	0.965768	2.33003	0	0.309808	0
hsa-mir-4733	0	0	0.837181	0	0.400346	0	0.378093	0	0.325772	0.211507	0.271313	0.312613	1.34119	0.474566	0	0.520975	0	0	0.463279	0	0	0	0.468151	0.411055	0.442683	1.37333	0	0	0.409659	0	0	0	0	0	0.272008	0	0.470424	0	0.434121	0.286051	0	0	0.44943	0.287488	0	1.44697	1.67168	0.309808	0
hsa-mir-4734	0.13672	0.312825	0	0	0	0.516539	0.378093	0	0.325772	0	0.142025	0.164757	0.46822	0	0	0	0	0	0	0	0.340111	0.320057	0.821032	0	0.442683	0	0	0	0	0.893163	0	0	0.703965	0	0	0	0	0	0.233327	0.524662	0	0.696331	0	0.287488	0	0	0	0	0
hsa-mir-4735	0.376523	0	0	0	0	0	0.201397	0	0	0	0	0	0	0	0	0.195316	0	0	0	0	0	0	0.252981	0	0	0	0	0	0	0	0	0	0	0	0	0	0	0	0	0	0	0	0	0	0	0	0	0	0
hsa-mir-4736	0	0.569759	0	0	0	0	0	0.422581	0	0.395934	0	0.164757	0	0	2.49257	0	0	0	0	0	0	0	0.252981	0	0	0	0	0	0	0	0	0	1.17501	0	0.272008	0.526199	0	0	0	1.21151	0	0	0	0	0	0	0	0	0
hsa-mir-4737	0	0	0	0	0	0	0	0	0	0	0	0	0	0	0	0	0	0	0	0	0	0	0.252981	0	0	0	0	0	0	0	0	0	0	0	0	0	0	0	0	0	0	0	0	0	0	0	0	0	0
hsa-mir-4738	0.13672	0.88556	0	0	0	1.84121	1.13651	0.422581	0.81558	0.211507	0.949407	0.682472	0	1.1167	2.08388	0.520975	0.121186	0.803427	1.09492	0.905441	0.615141	0	1.72247	1.21327	0.442683	0.674916	1.27862	0.418809	0.409659	0	0	1.4796	1.67871	0.833569	0.272008	0.526199	0.174414	0	0.90898	0.286051	0	0.696331	0	0	0	0	0.628973	0.781257	0
hsa-mir-4739	0.13672	0.164875	0	0	0	0	0	0	0.325772	0	0	0	1.34119	0	0	0	0.524211	0.320096	0.813397	0	0	1.16472	0	0	0	0	0	0	0	0	0	0	0	0	0	0	0	0	0.434121	0	0	0	0.44943	0	0.562231	0	0	0	0
hsa-mir-4740	0	0.787778	0.478483	0.409848	0.214015	0	0	0	0.591364	0	0.389963	0.164757	0.46822	0	1.91711	1.20463	0	0.581908	0	0	0.615141	0	0	0.992024	0.442683	0	0.439906	0.418809	0.409659	0	0	0	1.36314	0	0.272008	0	0.329997	0	0.233327	0	0	0.696331	0	0	0	0	0	0.564705	0
hsa-mir-4741	0.582089	1.77458	1.12422	0.409848	0.400346	1.44471	0.53549	0.422581	1.47163	0	0.499591	0.312613	0.46822	0	2.23334	0.195316	0.121186	1.4536	0	0.905441	0	0.320057	1.10434	0.730589	1.28482	0.483023	0.776553	0.418809	0.72835	0.893163	0	2.32902	2.43372	0	0.272008	0.910932	0	2.01715	1.03792	0.524662	0.834155	1.66509	0.44943	0.287488	0	0.655764	0	0.781257	1.0872
hsa-mir-4742	0.921914	2.42182	1.56871	1.72239	0.400346	2.40741	2.49676	2.5272	1.47163	1.07401	2.1755	1.61194	2.27322	2.40177	2.36877	0.659833	0.907885	2.51598	0.463279	1.45745	1.97247	1.69395	0.969629	1.86285	1.95347	0.995791	0.776553	1.81811	0.72835	1.83662	0	3.55242	2.51534	1.3585	1.41137	0.526199	1.02009	0	0.767378	1.46173	1.35931	2.57605	2.21878	2.31302	1.53914	2.15468	2.56515	0.781257	1.0872
hsa-mir-4743	0.13672	0.164875	0	0	0	0	0	0.422581	0.591364	0.211507	0.142025	0.446714	0.46822	0	0	0.195316	0.433512	0.320096	0.463279	0.368533	0.846042	0	0	0	0	0	0	0	0	0	0	0	0.394501	0	0	0	0	0	0	0.286051	0	0.389775	0	0.527095	0	0.655764	0.628973	0	0
hsa-mir-4744	0	0	0	0	0	0	0	0	0	0	0	0	0	0	0	0.195316	0	0	0	0	0	0	0	0	0	0	0.439906	0	0	0	0	0	0	0	0	0	0	0	0	0	0	0	0	0	0	0.655764	0	0	0
hsa-mir-4745	0	1.22142	0	0.409848	0.713385	0.516539	0.677392	0.422581	1.00959	0	0.271313	0.569404	0.46822	0	1.51152	0.195316	0.121186	0.581908	0	0.368533	0.615141	0.320057	1.34104	0	0	0.261633	0.439906	0.58999	1.40155	0.893163	0	1.22746	0.703965	0	0.698185	0	0	0	0	0.286051	0	2.49898	0	0.287488	0.965768	0	0	0	0
hsa-mir-4746	2.55354	3.97915	2.61179	3.75326	3.62688	3.6581	3.57728	3.69056	3.33915	2.932	3.40887	2.45317	3.11571	2.17169	3.14848	2.63671	1.82426	3.31367	3.62763	3.44564	3.32755	2.0803	3.66581	4.35402	3.79999	2.57794	3.54788	3.10073	1.57057	4.11167	1.33791	4.46058	2.80225	3.26348	3.28014	4.82212	2.20106	2.66305	3.1819	3.63268	1.35931	4.61908	2.10081	2.65359	3.39657	4.23565	4.64642	3.87322	2.1289
hsa-mir-4747	0	0	0	0.409848	0.214015	0	0	0	0	0	0	0.164757	0	0	0.548711	0	0	0.320096	0	0	0	0	0	0	0	0	0	0	0	0	0	0	0.394501	0	0	0	0	0	0	0	0	0.389775	0	0	0	0	0	0.309808	0
hsa-mir-4748	0.13672	0	0	0	0	0	0.378093	0	0	0	0.142025	0.164757	0	0	0.548711	0	0	0	0.463279	0.368533	0	0	0	0	0	0	0	0	0	0	0	0	0	0	0.272008	0	0	0	0.233327	0	0	0	0	0	0	0	0	0.564705	0
hsa-mir-4749	0.376523	0.312825	0	0	0.214015	0	0.378093	0.422581	0	0.211507	0	0.164757	0	0	0	0	0.121186	0.803427	0	0.368533	0	0	0.252981	0.411055	0	0.844256	0	0	0	0	0	0.921711	0.95863	0	0	0.910932	0	0	0	0	0	0	0	0	0	0	0	0	0
hsa-mir-4750	0	0.164875	0	0	0	0	0	0	0	0	0	0	0	0	0	0	0.121186	0	0	0	0	0	0	0.411055	0	0	0	0	0	0	0	0	0	0	0	0.526199	0	0	0	0	0	0	1.06798	0	0	0	0	0	0
hsa-mir-4751	0	0.164875	0	0.409848	0	0	0	0.422581	0.325772	0	0	0	0	0	0	0	0	0	0.813397	0	0	0	0.252981	0	0	0	0	0	0.409659	0	0	0	0	0	0	0	0.174414	0	0	0.286051	0	0.389775	0	0	0.562231	0	0	0	0
hsa-mir-4752	0	0	0	0	0	0	0.201397	0	0	0.211507	0	0	0	0.474566	0	0	0	0	0	0	0	0	0	0	0	0	0.439906	0	0	0	0	0	0	0.833569	0	0	0	0	0	0	0	0	0	0.287488	0	0	0	0	0
hsa-mir-4753	0	0.447005	0	0	0	0	0	0	0.325772	0	0.142025	0	0	0.474566	0	0.520975	0.121186	0.320096	0	0	0	0	0.252981	0	0	0.261633	0	0	0	0	0	0	0.95863	0	0.500776	0	0	0.817181	0.233327	0.286051	0	0.389775	1.29983	0	0	0	0	0.564705	0
hsa-mir-4754	0	0.164875	0	0.409848	0	0	0.201397	0.422581	0.325772	0	0.142025	1.1439	0.821143	0.831067	0.945275	0.195316	0	0.581908	0	0	0	0.320057	0.252981	0	0.442683	0.844256	0	0	0	0.893163	0	0.533245	0.95863	0.833569	0.272008	0.526199	0	0	0.233327	0	0.834155	0.949025	1.29983	0.732519	0.562231	0	0.628973	0.309808	0.643678
hsa-mir-4755	0	0.164875	0.478483	0.728654	0	0	0.201397	1.60499	0	0	0	0.446714	0.821143	0.474566	1.51152	0.659833	0.121186	0.320096	0	0	0	1.16472	0.655354	0.730589	0.442683	0.261633	0.439906	0.418809	0	0	0	0.533245	0	0.833569	0	0.526199	0.174414	0	0.233327	0.524662	0.834155	0	0	0	0.562231	1.10494	0	0.309808	0
hsa-mir-4756	0	0	0	0	0	0	0	0	0	0	0	0	0	0	0	0	0	0	0	0	0	0	0	0	0	0	0	0	0	0	0	0	0	0	0	0	0	0	0	0	0	0	0	0	0	0	0	0	0
hsa-mir-4757	0.261598	0.447005	0	0	0	0	0	0	0.325772	0	0	0	0	0	0	0.367315	0	0	0	0.368533	0.340111	0	0	0	0	0.261633	1.47642	0	0.409659	0	0	0	0	0	0.272008	0	0.174414	0	0	0	0	0	0	0.287488	0	0.655764	0	0	0
hsa-mir-4758	0.761984	0	0	0	0.847643	0.896108	0.378093	0.422581	0	0.559434	0	0	0.46822	0	1.51152	0	0	0	0	0.368533	0	0	0	0.992024	0	0	0.439906	0	0.409659	0	0	0.533245	0	0	0.272008	0	0.329997	0	0	0.524662	0	0	0	0	0.562231	0	0	0	0
hsa-mir-4759	0.13672	0	0	0	0	0	0	0	0	0	0	0	0	0	0	0	0	0	0	0	0	0.581843	0	0	0	0	0	0.58999	0	0	0.818788	0	0	0	0	0	0	0	0	0	0	0	0	0	0	0	0	0	0
hsa-mir-4760	0	0	0	0	0	0	0	0	0	0	0	0	0	0	0	0	0	0	0	0	0	0	0	0	0	0	0	0	0	0	0	0	0	0	0	0	0	0	0	0	0	0	0	0	0	0	0	0	0
hsa-mir-4761	0	0	0	0	0	0	0	0	0	0	0	0	0	0	0	0.195316	0	0	0	0	0	0	0.252981	0	0	0.261633	0	0	0	0	0	0	0	0	0	0	0	0	0	0	0	0	0	0	0	0	0	0	0
hsa-mir-4762	0.761984	0.569759	0	1.40203	0.970464	0.516539	0.378093	1.23958	0.81558	0.961536	0.389963	0.312613	0.46822	0.831067	0	0.786492	0.121186	0.581908	2.01056	1.1138	0	0.803343	1.34104	0	0.442683	0.261633	0.439906	0.58999	0	0	0.818788	0	0	0.833569	0.500776	0	1.19223	0.817181	0.434121	0.524662	0	0.696331	1.06798	0.527095	0	1.44697	1.40021	0.564705	1.0872
hsa-mir-4763	0.13672	0	0	1.2105	0	0	0	0	0.591364	0	0	0	0.46822	0	0.548711	0.195316	0.121186	0.581908	0	0.661821	0.615141	0.320057	0.252981	0	0.442683	0.483023	0	0.418809	0.72835	0	0	1.22746	0.394501	0	0	0	0	0	0	0	0	0.696331	0.44943	0.287488	0.562231	1.44697	1.06552	0	0.643678
hsa-mir-4764	0	0	0	0	0.400346	0	0	0	0	0	0	0.164757	0	0	0	0	0	0	0	0	0	0	0	0.411055	0	0	0	0	0	0	0	0	0	0	0	0	0	0	0	0	0	0	0	0	0	0	0	0	0
hsa-mir-4765	0	0	0	0	0	0	0	0	0	0	0	0	0	0	0	0	0	0	0	0	0	0	0	0	0	0	0	0	0	0	0	0	0	0.833569	0	0	0	0	0	0	0	0	0	0	0	0	0	0	0
hsa-mir-4766	0.261598	0.977134	1.36351	0.989603	1.08364	0	0.806577	1.43382	0	0.961536	0.142025	0.164757	0.821143	1.1167	0.945275	0.367315	0.121186	1.16483	0	0.661821	0	1.69395	0.969629	1.40506	0.442683	0	1.04932	0.418809	0.409659	1.83662	0	0.533245	0.95863	0.833569	0	0.526199	0	0	1.03792	0.286051	0	0.696331	0.791607	0.732519	1.28075	1.10494	1.06552	1.42051	0.643678
hsa-mir-4767	0	0	0	0	0	0	0	0.422581	0	0.211507	0	0	0	0	0	0	0	0	0	0.368533	0	0	0	0	0	0	0	0.224549	0	0	0	0	0	0	0	0	0	0	0.434121	0.286051	0	0	0.791607	0	0	0	0.628973	0	0
hsa-mir-4768	0	0	0.837181	0	0	0	0	0	0	0	0	0.164757	0.46822	0	0	0	0	0.320096	0.813397	0	0	0.581843	0	0	0	0	0	0.418809	0	0	0	0	0	0	0	0	0	0	0	0	0.834155	0	0	0	0	0	0	0	0
hsa-mir-4769	0.13672	0	0	0.409848	0	0	0	0	0	0	0.271313	0	0	0	0	0	0	0	0	0.905441	0	0	0	0	0.442683	0	0	0	0	0	0	0	0	0	0	0	0	0	0.233327	0	0	0	0	0	0	0	0	0	0
hsa-mir-4770	0	0	0	0	0	0	0	0	0	0	0	0	0	0	0	0	0	0	0	0	0	0	0	0	0	0	0	0	0	0	0	0	0	0	0	0	0	0	0	0	0	0	0	0	0	0	0	0	0
hsa-mir-4771-1	0	0.447005	0	0	0	0	0	0	0	0	0	0	0	0	0	0	0.121186	0	0	0	0	0	0	0.411055	0	0	0	0	0	0	0	0	0	0	0	0	0	0	0	0	0	0	0	0.527095	0	0	0	0	0
hsa-mir-4771-2	0.13672	0.312825	0	0	0	0	0	0	0	0	0	0	0	0	0	0.195316	0.121186	0.320096	0	0	0	0	0	0	0	0	0	0	0	0	0	0	0	0	0.272008	0	0	0	0	0	0	0	0.44943	0	0	0	0.628973	0	0
hsa-mir-4772	1.42753	3.87586	1.74832	2.3981	1.46416	1.65654	2.45795	4.27631	2.4751	3.4103	4.9053	3.20578	4.48996	1.55949	3.98266	3.09402	2.11434	4.07882	2.65568	4.74967	2.46454	3.48331	3.59893	0	1.81308	0.261633	3.02331	3.75087	2.56696	4.87229	2.97734	2.76836	3.04146	1.74255	3.68109	4.37892	3.07952	2.66305	4.10014	4.46288	3.98854	1.35103	0	3.35917	2.74816	4.5152	1.67168	1.28526	0.643678
hsa-mir-4773-1	0.13672	0	0	0.409848	0.214015	0	0.201397	0	0	0.211507	0	0	0	0	0	0	0	0	0	0	0	0	0	0	0	0	0	0	0.409659	0	0	0	0	0	0	0	0.174414	0	0	0	0	0	0	0	0	0	0	0	0
hsa-mir-4773-2	0.13672	0	0	0	0	0	0	0	0.325772	0.211507	0	0	0	0	0	0	0	0	0	0	0	0	0	0.411055	0	0	0	0	0	0	0	0	0	0	0.272008	0	0	0	0	0	0	0	0	0.287488	0	0	0	0	0
hsa-mir-4774	0	0	0	0	0	0	0	0	0	0	0	0	0	0	0	0.195316	0	0	0	0	0	0	0	0	0	0	0	0	0	0	0	0	0	0	0	0	0	0	0	0	0	0	0	0	0	0	0	0	0
hsa-mir-4775	0.13672	0.447005	0	0.989603	0.214015	0	0.53549	0.749017	0	0.211507	0.271313	0.164757	0.46822	0	0	0.195316	0.336727	0	0	0	0.340111	0.995318	0.252981	0	0	0.261633	0	0	0.409659	0	0	0	0.394501	0.833569	0	0.910932	0.824591	0	0.61035	0	0	0.389775	0	0.287488	0.562231	0	0	0	0.643678
hsa-mir-4776-1	0	0	0	0	0	0	0	0	0	0	0	0	0	0	0	0	0	0.320096	0	0	0	0	0	0	0	0	0	0	0	0	0	0	0	0	0	0	0	0	0	0	0	0	0.44943	0	0	0	0	0	0
hsa-mir-4776-2	0	0	0	0	0	0	0	0	0	0	0	0	0	0	0	0	0	0	0	0	0	0	0	0	0	0	0	0.224549	0	0	0	0	0	0	0	0	0	0	0	0	0	0	0	0	0	0	0	0	0
hsa-mir-4777	0	0.164875	0	0.409848	0	0	0.201397	0.422581	0.325772	0.706277	0	0.312613	0	0	0	0.520975	0.121186	0	0	0	0	0	0.468151	0.730589	0	0	0	0.742995	0.72835	0	0	0	0.394501	0.833569	0.272008	1.67836	0.715918	0	0.233327	0.286051	0	0	0	1.07215	0.562231	0	0.628973	0	0
hsa-mir-4778	0.261598	0	0	0	0	0	0	0	0	0	0	0	0	0	0	0	0	0	0	0	0	0	0	0	0	0	0	0	0	0	0	0	0	0	0	0	0	0	0	0	0.834155	0	0	0	0	0	0	0	0
hsa-mir-4779	0	0.164875	0	0	0	0	0	0	0	0	0.142025	0	0	0	0	0.367315	0	0	0	0	0	0	0.252981	0	0	0	0	0	0.409659	0	0	0	0	0	0	0	0	0	0.434121	0.286051	0	0.696331	0	0	0	0	0.628973	0.309808	0
hsa-mir-4780	0.376523	0.977134	0	1.40203	1.46416	1.84121	0.677392	0.749017	1.92094	0	1.5171	0.682472	0	1.1167	3.29172	0	0	0	0	0	2.06704	0	1.44626	0	0	0.483023	1.94566	0	0	1.83662	0.818788	2.45202	0.703965	0	1.41137	0	0	0.817181	0.767378	0.524662	0	1.35103	0.44943	0.287488	0.562231	0.655764	1.06552	2.40919	0
hsa-mir-4781	0.376523	1.29445	0.837181	1.40203	0.214015	0.896108	0.92514	1.75799	0.325772	0.395934	1.5171	0.976598	0.821143	0	1.72853	0.367315	0.907885	1.8008	0.463279	0	1.51651	0.320057	1.34104	0.411055	0.442683	0.261633	1.27862	0.58999	1.21007	1.44068	0	1.4796	0.394501	1.3585	1.2942	1.21437	0.715918	0	0.767378	1.06798	1.35931	1.51659	0.44943	1.34687	0.562231	0.655764	1.06552	0.781257	1.7001
hsa-mir-4782	0	0	0	0	0	0	0	0.422581	0	0	0	0	0	0.831067	0	0.367315	0	0	0	0	0	0	0	0.411055	0	0.261633	0	0	0	0	0	0	0	0	0	0	0	0	0	0.286051	0	0	0	0	0	0	0.628973	0	0
hsa-mir-4783	0	0	0	0	0	0	0	0	0	0	0	0	0	0	0	0	0	0	0	0	0	0	0	0	0	0	0	0	0	0	0	0	0	0	0	0	0	0	0	0	0	0	0	0	0	0	0	0	0
hsa-mir-4784	0.582089	0.977134	1.12422	0.989603	0.214015	0	0.92514	1.01505	1.47163	0.706277	0.785904	0.312613	0	0.474566	0.548711	1.01066	0.232979	0.320096	0	0	0	0.803343	1.10434	1.72579	1.81308	0.674916	1.47642	0.224549	1.21007	0.893163	1.33791	0	2.05133	0	0.500776	2.02889	0.470424	2.01715	1.03792	1.34204	0.834155	1.92285	0	0.287488	0.965768	0	1.67168	1.136	1.0872
hsa-mir-4785	0	0.88556	0	0	0.214015	0.896108	0.53549	0.422581	0	0	0.142025	0.569404	1.10448	0	1.51152	0.367315	0.336727	0	0	0	0.340111	0	0.468151	0.730589	1.05477	0	0.776553	0.224549	0.72835	0	0	0.533245	0.394501	0	0	0	0	0	0	1.06798	0	0	0.44943	0	0	0.655764	0	0.564705	0
hsa-mir-4786	0.995687	2.00961	2.41307	0.409848	0.400346	2.00491	1.8862	2.24597	1.59774	1.53345	0.696634	1.42958	0.821143	1.1167	2.08388	2.45792	0.907885	2.57731	1.71019	1.85573	1.21988	0.581843	1.9542	2.30915	1.28482	2.25636	3.02331	2.28495	1.85877	2.14697	2.01995	1.4796	2.3472	1.74255	1.41137	1.86425	1.10873	1.71628	0.90898	3.22239	0.834155	3.56762	1.83127	0.912305	0.562231	1.72325	1.90007	0.564705	2.5995
hsa-mir-4787	2.09771	1.29445	0	1.2105	0.565339	0	1.03469	1.60499	1.18058	0.839544	0.271313	0.682472	1.10448	1.1167	3.59773	1.59915	0.609543	1.16483	0	1.96731	0.846042	0.803343	1.54432	0.992024	2.0814	0.261633	3.36028	1.81811	1.57057	1.44068	0.818788	3.43802	0.95863	0.833569	1.2942	0.526199	0.470424	0	0.90898	1.46173	0	0.696331	0.791607	0.732519	2.26676	1.10494	4.29129	0.781257	2.30339
hsa-mir-4788	0	0.164875	0	0	0.847643	0	0	0	0	0.395934	0.142025	0.446714	0.821143	0.474566	0	0.902923	0	1.4536	0	0.905441	0	0.581843	0.252981	0	0.442683	0	0	0.58999	0.409659	0	0	0	0.394501	0	0	0	0.470424	0	0.434121	0.286051	0.834155	0.696331	0	0	1.28075	0	0	0	0
hsa-mir-4789	0	0	0	0	0.214015	0	0	0	0	0	0	0	0	0	0	0	0	0	0	0	0	0	0	0	0	0	0	0	0	0	0	0	0	0	0	0	0	0	0	0	0	0	0	0	0	0	0	0	0
hsa-mir-4790	0	0	0	0	0	0	0	0	0	0	0	0	0	0	0	0	0	0	0	0	0	0	0	0	0	0	0	0	0	0	0	0	0	0	0	0	0	0	0	0	0	0	0	0	0	0	0	0	0
hsa-mir-4791	0.261598	0.787778	0.837181	0.728654	0	1.19633	0.806577	0.749017	0.81558	0.395934	0.785904	1.2208	0.46822	0.474566	0.945275	1.52841	0	0.320096	0	0.661821	0.340111	0.581843	2.02385	0.730589	0	0.674916	1.47642	0.58999	0	0	0	0.533245	1.17501	0	0.698185	0	0.329997	2.01715	0	1.57225	0	0.389775	0.44943	0.287488	0	1.10494	1.06552	0.309808	1.0872
hsa-mir-4792	0	0	0	0	0	0	0	0	0	0	0	0	0	0	0	0	0	0.320096	0	0	0	0	0	0	0	0	0	0	0	0	0	0	0	0	0	0	0	0	0	0	0	0	0	0	0	0	0	0.309808	0
hsa-mir-4793	0	0	0	0	0	0	0	0.749017	0.325772	0	0	0	0	0	0.945275	0	0	0	0	0	0	0.320057	0	0.411055	0	0	0	0	0	0	0	0	0.394501	0	0	0	0	0	0	0	0	0	0.44943	0	0	0	0.628973	0	0
hsa-mir-4794	0	0	0	0.728654	0	0	0.201397	0	0	0	0	0.164757	0	0	0	0.195316	0	0.320096	0.463279	0	0	0	0	0	0	0	0	0	0	0	0	0	0	0	0	0.526199	0	0	0.233327	0.286051	0	0	0	0.287488	0	0	0	0	0.643678
hsa-mir-4795	0	0.164875	0	0	0	0	0	0	0	0	0.271313	0	0	0	0	0	0	0	0	0	0	0	0	0	0	0	0	0	0	0	0	0	0	0	0	0	0.174414	0	0	0	0	0	0	0	0.562231	0	0	0	0
hsa-mir-4796	0	0.312825	0	0	0.214015	0	0	0	0	0	0	0.164757	0.46822	0	0	0.195316	0.232979	0	0	0	0	0	0.468151	0	0	0	0	0	0.409659	0	0	0	0	0.833569	0	0	0	0	0	0	0	0.389775	0	0	0	0	0.628973	0	0
hsa-mir-4797	0.261598	0.312825	0	1.40203	0.713385	0.516539	0.677392	1.01505	0.81558	0.839544	0.86997	0.682472	1.10448	1.55949	0	1.52841	0.121186	0.320096	0	0.905441	0.846042	0.803343	0.655354	1.57432	1.28482	1.13291	0.776553	0.224549	0	0	0	0	0.703965	0.833569	0	0.910932	0.329997	0.817181	0.434121	0	1.74349	0	1.29983	0.287488	0	0.655764	0	0	0
hsa-mir-4798	0	0	0	0	0	0	0	0	0	0	0	0	0	0	0	0	0.121186	0	0	0	0	0.320057	0	0	0	0	0	0	0	0	0	0	0	0	0	0	0	0	0	0	0	0	0	0	0	0	0	0	0
hsa-mir-4799	0	0	0.478483	0	0	0	0	0	0	0	0	0	0	0	0	0	0	0	0	0	0	0.320057	0.252981	0	0	0.261633	0	0	0	0	0	0	0	0	0	0.526199	0	0	0	0	0	0	0	0	0	0	0	0	0
hsa-mir-4800	0	0	0	0	0	0	0	0	0	0	0	0	0.46822	0	0	0.195316	0.121186	0.803427	0	0	0	0	0.969629	0	0	0.261633	0.439906	0	0.72835	0	2.26892	0	0.703965	0	0	0	0	0	0.233327	0.286051	0	0	0	0	1.28075	0	0	0	1.7001
hsa-mir-4801	0	0	0	0	0	0	0	0	0	0	0	0	0	0	0	0	0	0	0	0	0	0	0	0	0	0	0	0	0	0	0	0	0	0	0	0	0	0	0	0	0	0	0	0	0	0	0	0	0
hsa-mir-4802	0.13672	0	0	0	0	0	0	0	0	0	0	0	0.46822	0	0	0	0.121186	0	0	0	0	0	0	0	0	0	0	0.418809	0	0	0	0	0	0	0.272008	0.526199	0	0	0.61035	0	0	0	0	0	0	0	0	0	0
hsa-mir-4803	0	0	0	0	0	0	0	0	0	0	0	0	0	0.474566	0	0	0	0	0	0	0	0	0	0	0	0	0	0	0	0	0	0	0	0	0	0	0	0	0	0	0	0	0	0	0	0	0	0	0
hsa-mir-4804	0.13672	0	0	0	0.214015	0.516539	0	0.422581	0	0.211507	0.271313	0	0	0.474566	0	0.786492	0	0	0	0	0	0	0	0	0	0	0	0	0	0	0	0.533245	0.394501	0	0	0	0.174414	0	0.233327	0	0	0.389775	0.44943	0	0.965768	0	1.06552	0	0.643678
hsa-mir-483	3.11337	0.164875	2.41307	1.98438	1.54545	1.19633	2.24649	1.01505	1.00959	0.706277	0.271313	0.78732	2.98208	0.831067	1.72853	2.25379	2.4513	0.995416	1.33038	3.87566	1.21988	0.995318	0.468151	0.730589	1.95347	2.67096	3.50322	0.224549	1.21007	0.893163	0.818788	1.22746	2.25515	1.3585	0.698185	2.43331	2.38975	0	1.9943	3.93115	2.04658	1.92285	2.32783	1.34687	6.34939	2.8738	0	1.76359	0.643678
hsa-mir-484	6.92689	7.15634	5.05523	6.48716	6.266	7.22843	6.61365	6.94856	7.00196	6.82557	5.96943	5.62618	7.93119	5.32013	7.91674	5.72127	5.66351	7.53969	5.05255	8.11173	6.90172	6.30815	6.86275	6.49198	8.26705	5.54634	7.46858	7.9516	6.46511	7.57327	5.01439	7.72535	8.29712	5.84073	5.97817	6.46182	5.13678	6.36684	6.85337	7.25921	6.53277	7.55016	7.75676	6.3794	7.81975	6.73989	5.89413	7.04995	6.48936
hsa-mir-485	1.80119	0.569759	0	1.72239	2.27438	0.516539	2.53455	1.75799	1.18058	2.39595	0.389963	1.49296	3.29547	1.73855	1.51152	2.96603	6.05819	2.63615	1.09492	4.1603	1.21988	6.17562	0.252981	1.21327	2.40859	0.995791	4.79383	0.881319	1.57057	0.893163	1.33791	1.4796	4.31247	1.3585	0.272008	2.84033	2.16016	2.01715	2.76404	2.36923	2.86047	2.03629	0.791607	2.0311	3.39657	1.95503	1.06552	3.30204	1.93037
hsa-mir-486-1	6.3188	6.82158	6.89938	4.20265	4.38053	3.60804	8.48683	5.64405	5.62606	2.90184	3.02472	5.64024	8.14755	2.8544	5.91254	4.92742	6.69751	5.33977	4.44804	5.41341	3.20812	7.06751	5.18818	3.98501	5.01097	3.79953	8.56298	6.18475	4.12256	10.4583	4.48477	4.70277	6.98636	8.35372	4.40097	3.82822	8.55648	5.20211	6.35624	5.1558	6.47046	5.26802	7.6187	6.46831	6.45504	9.86253	3.20116	5.64692	2.84506
hsa-mir-486-2	6.3152	6.87017	7.16357	4.25324	4.22883	3.79863	8.43719	5.5941	5.56561	2.80737	3.1477	5.63323	7.98894	2.8544	6.21177	5.00111	6.72047	5.45046	4.47286	5.23538	3.78251	7.16061	5.11027	4.25785	5.01097	3.64759	8.60586	6.27849	4.25251	10.3963	4.09106	5.03342	7.14543	8.26848	4.62372	4.25137	8.51248	5.42317	6.38683	5.37748	6.47046	5.20875	7.6662	6.27235	6.41531	9.87761	3.20116	5.66746	2.7275
hsa-mir-487a	0.261598	0.164875	0	0.728654	0.970464	0	1.03469	1.43382	0	1.27565	0.271313	0.312613	1.34119	2.04124	0	1.29264	3.16579	0.581908	0	2.07088	0	4.29488	0.252981	0	0.780947	0.261633	3.79021	0.742995	0	0	0	0	2.73569	0	0.698185	0.910932	1.27116	0	1.46228	1.21151	0.834155	1.35103	0	0	1.28075	2.15468	1.06552	1.28526	0.643678
hsa-mir-487b	1.71645	0.569759	0	1.57108	2.12371	1.44471	2.49676	2.02251	1.59774	2.00002	0.389963	2.00879	1.8812	2.60015	0.548711	3.53396	4.65453	1.69409	1.09492	3.32513	1.3758	6.43781	0	0.411055	1.65754	0.483023	4.59536	2.01129	0	0	2.83013	1.22746	4.11714	0	0.272008	2.02889	1.88699	2.01715	2.33271	2.42921	3.26468	1.66509	1.29983	1.21604	1.28075	2.33003	0	2.47283	1.7001
hsa-mir-488	2.77921	0	0	0	0	0	0.201397	0	0	0	0.142025	0	0	0	0	0	0	0	0	0	0	0	0	0	0	0	0	0	0.989223	0	0	0	0	0	0	0	0	0	0	0	0.834155	0	0.44943	0	0.965768	0	0	1.65804	0
hsa-mir-489	0.674838	1.82475	0	0	0	0.516539	0.201397	1.43382	0	1.07401	0.142025	0.312613	2.38334	0	0	0.659833	0.232979	0.320096	0	1.1138	0	0.320057	0.655354	2.10319	1.95347	0.483023	0	0.881319	0.72835	1.44068	0	0	0	1.3585	0.698185	1.46494	0	0	0.61035	1.21151	0.834155	0.389775	0	1.07215	0.562231	0	0	1.54416	0
hsa-mir-490	1.31675	0	0	0	0	0	0	0	0	0	0	0	0.821143	0	1.51152	0	0	0	0	0	0	0	0	0	0	0.261633	0	0	0	0	0	0	1.36314	0.833569	0	0	0	0	0	0.908578	0	0	0	0	0	0	0.628973	0	0.643678
hsa-mir-491	0.582089	1.92014	4.19411	2.71925	1.18859	1.65654	1.8862	2.34593	3.63228	2.67095	1.29181	1.55367	2.27322	2.8544	2.23334	1.73101	1.03672	2.79949	0.463279	3.52072	2.15578	1.80066	2.43519	3.04483	3.09453	1.57935	2.66624	3.18329	1.40155	2.8075	0	2.76836	3.29361	1.74255	1.62053	0	1.98391	1.33567	1.78977	2.24125	2.86047	2.23948	3.17649	1.07215	3.25971	1.44697	2.56515	2.34262	2.95376
hsa-mir-492	0	0	0	0	0	0	0	0	0	0	0	0	0	0	0	0	0	0	0	0	0	0	0	0	0	0	0	0	0	0	0	0	0	0	0	0	0	0	0	0	0	0	0	0	0	0	0	0	0
hsa-mir-493	1.5304	1.7226	1.56871	3.3504	3.78586	2.40741	3.36293	3.3489	2.10211	3.75209	1.5171	2.767	4.48996	4.56017	1.72853	4.55282	5.96007	3.79883	2.81941	5.13141	1.6447	5.77869	1.54432	0.992024	3.15394	1.67228	6.52218	3.12878	1.40155	1.83662	3.6391	2.32902	5.97623	2.50907	1.71473	3.95646	3.32126	3.44698	4.3441	3.47089	4.24828	2.96794	1.83127	2.60212	3.18608	4.5152	1.06552	4.05053	3.14931
hsa-mir-494	0.582089	0	0	0.728654	1.08364	0.516539	1.40486	0.422581	0.325772	0.706277	0	0.446714	1.34119	2.29131	0	1.45402	3.35065	0	0	1.60278	0	3.38383	0	0	0.442683	0.261633	1.47642	0.418809	0.409659	1.44068	0.818788	0	0.394501	0	0	1.67836	1.19223	0.817181	1.86122	0	2.51017	0	0.44943	0.527095	1.28075	1.44697	0	1.136	0.643678
hsa-mir-495	1.71645	1.36395	0.478483	1.72239	2.6501	0.896108	2.29134	2.13856	1.59774	2.90184	0.389963	1.72184	4.12815	3.37128	2.08388	3.04418	6.008	2.16279	0.463279	3.81729	0.846042	6.36577	0.468151	0.992024	2.0814	1.57935	4.09113	1.595	0.989223	0	2.48118	2.56535	4.28945	1.74255	0.871804	3.00757	2.07472	0.817181	3.34031	1.67491	3.83873	1.35103	1.83127	2.31302	3.52157	2.98284	0.628973	3.03321	1.93037
hsa-mir-496	0.582089	0	0.478483	1.85932	1.37802	0	2.45795	1.23958	1.00959	1.61007	0.142025	1.55367	1.8812	1.73855	0.945275	2.3797	3.56877	1.57885	1.53275	2.16751	0.615141	4.75915	0.468151	0	1.48318	1.13291	3.79021	0.881319	0.72835	0.893163	2.48118	0.533245	3.69494	1.3585	0.272008	2.84033	1.54971	2.26598	1.86122	1.57225	2.29692	0.949025	0	0.527095	0.965768	2.15468	0	2.27282	1.42595
hsa-mir-497	3.01035	2.89077	2.41307	2.71925	2.12371	3.32782	2.29134	2.5272	3.99519	4.23591	2.14207	2.93617	2.98208	3.66505	3.803	2.56783	5.79456	2.51598	1.09492	3.6265	4.40633	2.57715	2.79529	1.40506	3.7623	3.3429	3.75254	2.71317	4.39442	2.14697	2.66618	3.24739	3.86027	3.26348	1.96526	3.63731	4.40431	1.71628	3.41344	3.08	3.75756	1.51659	1.29983	2.0311	4.06404	2.98284	1.67168	2.64845	2.84506
hsa-mir-498	0	3.10892	0	0	0	7.99925	0	0.422581	0	0	0	0	0	0	0	0.902923	0	0	0	0.368533	0	8.55193	0.252981	0	0	0	0	0.58999	0	0	0.818788	4.01829	0	0.833569	0	0	0	0	0	0	0	0	0.791607	0	0	2.15468	0	0.309808	0
hsa-mir-4999	0.921914	0.682883	0	0.989603	1.46416	1.44471	0.92514	0.422581	0.81558	1.36679	1.16442	1.06267	1.10448	1.1167	0	2.06676	0.524211	0.803427	0	1.60278	1.04503	0	0	0.992024	0.780947	1.91979	1.04932	0.742995	0	1.44068	1.33791	0.921711	0.703965	0.833569	1.41137	0	1.27116	0	1.15627	1.67491	0	0.696331	0	0.287488	0	1.10494	2.69257	0.781257	1.0872
hsa-mir-499a	0.261598	0.312825	1.12422	0	0	0.516539	1.48426	1.23958	0	0.559434	0.499591	0.446714	0	0.831067	0.548711	0.195316	0.336727	0	0	0	0	0	0.655354	0.411055	0.442683	0.674916	0	0.224549	0	0	1.33791	0	0	0	0.272008	0.526199	0.470424	0	0	0	0	0.389775	0.44943	0.527095	0	0	1.06552	0	0
hsa-mir-499b	0	0.447005	0	0	0	0	0	0	0	0	0	0	0	0	0	0	0	0	0	0	0	0	0.252981	0	0	0	0	0	0	0	0	0	0	0	0	0	0	0	0	0	0	0	0	0	0.562231	0	0	0.309808	0.643678
hsa-mir-5000	1.31675	0.447005	1.36351	0.989603	0.713385	1.19633	1.13651	2.60996	0	1.61007	1.71192	0.569404	0.46822	1.89782	2.08388	2.06676	0.336727	2.24068	0	1.1138	1.21988	1.57872	0.969629	1.40506	0.780947	1.67228	2.07336	1.231	0.409659	0	0.818788	0.921711	1.93749	2.29585	1.16667	1.67836	2.16016	1.33567	1.26565	2.79099	0.834155	1.35103	2.32783	0.732519	1.28075	1.10494	1.67168	0	1.0872
hsa-mir-5001	0.844164	2.74206	0.837181	2.30526	1.18859	1.84121	1.23162	2.5272	1.92094	0.961536	1.88354	1.82396	2.27322	1.35502	2.36877	0.902923	0.838882	2.16279	2.01056	2.07088	0.846042	1.90002	2.53398	1.40506	0.780947	1.25812	1.04932	1.42445	0.989223	2.61905	1.33791	2.67043	2.59259	2.04557	1.71473	1.86425	1.10873	4.48123	1.86122	3.00316	1.35931	3.56762	2.21878	1.21604	0.562231	1.95503	2.2706	0.969507	0.643678
hsa-mir-5002	0.582089	0.312825	0	0	0	0.896108	0	0	0.325772	0.211507	0.271313	0	0.821143	0	0.548711	0	0.232979	1.16483	0	0.905441	0.615141	1.16472	0.468151	0	0	0	0.776553	0	2.48471	0	0	0.533245	0.95863	0	0.272008	0	0	0	0	0	0	0	0	0	0.965768	0	0.628973	0	1.0872
hsa-mir-5003	0.482964	0.787778	0	0.409848	0.400346	0.516539	0.201397	0	0	0	0.271313	0	0	0	1.256	0.195316	0.121186	0.320096	0.463279	0.661821	0.846042	0	0.468151	0	0.780947	0.261633	0.439906	0.418809	0	0	0	0.533245	0.95863	0	0	0.910932	0	0.817181	0	0.908578	0	0	0	0	0	1.72325	1.06552	0.564705	0
hsa-mir-5004	0.13672	0.164875	0	0	0	0	0	0	0	0	0.142025	0.164757	0	0	0.548711	0	0	0	0	0	0	0.320057	0	0	0	0	0	0	0.409659	0	0.818788	0	0	0	0	0	0	0	0	0	0	0	0	0	0	0	0	0	0
hsa-mir-5006	0	0	0	0	0	0	0.378093	0	0	0	0	0.164757	0	0	0	0.195316	0	0	0	0	0	0	0	0	0	0	0	0	0.409659	0	0	0	0.394501	0	0	0	0.174414	0	0	0	0	0	0.44943	0	0	0.655764	0	0	0
hsa-mir-5007	0	0	0	0	0	0	0.201397	0	0	0	0	0.312613	0	0	0	0	0	0	0	0	0	0	0	0	0	0	0	0.224549	0	0	0	0	0	0	0	0	0	0	0	0	0	0	0	0	0	0	0	0	0
hsa-mir-5008	0	0.164875	0	0	0	0	0	0	0	0	0	0	0	0	0	0.367315	0	0	0	0	0	0	0.252981	0	0	0	0	0	0.409659	0	0	0	0	0	0	0	0	0	0	0	0	0	0	0	0	0	0	0	0
hsa-mir-5009	0	0.164875	0	0.409848	0	0	0.201397	0.422581	0	0	0.142025	0	0	0	0	0.520975	0	0	0.463279	0	0	0.320057	0.252981	0	0	0.261633	1.27862	0	0	0.893163	0	0	0	0	0	0	0.329997	1.71628	0.434121	0	0	0.389775	0	0	0	0	0	0	0.643678
hsa-mir-500a	10.4629	11.5851	10.9638	11.1095	11.0375	11.3085	10.3744	10.001	9.33084	10.3373	9.77002	10.0837	10.3176	11.5996	11.2665	8.84228	12.5948	12.7647	10.2827	11.0085	11.2518	10.1359	10.7676	10.1598	11.4386	7.60338	10.9495	10.6342	10.4064	11.2414	7.44634	10.1795	11.1992	10.6804	10.9654	10.0353	10.1272	7.55213	10.5564	9.89164	10.2635	11.5623	11.5775	10.6244	10.1001	10.8737	11.7686	11.1474	8.86253
hsa-mir-500b	4.12114	5.75564	3.95896	6.4388	5.35678	4.81366	4.39744	5.08794	4.61825	4.50029	4.57044	4.16485	4.27823	4.80093	5.82103	4.21272	6.21957	6.2436	3.09988	5.26844	5.70166	4.1409	5.62352	4.30674	5.42687	3.13003	5.25087	5.34258	5.62266	4.87229	2.26892	4.62647	5.52268	4.82645	4.53612	4.18309	4.50573	3.34249	5.20206	4.79465	4.1876	5.70546	5.45166	4.82495	5.28999	3.70978	6.10353	5.20678	3.96532
hsa-mir-501	7.50947	9.2966	8.11826	9.11616	8.99751	9.07684	7.91914	7.49193	7.243	7.03112	7.2542	7.76761	7.58735	8.41047	9.37035	6.72938	9.83468	10.4894	7.71963	8.59588	8.52309	6.92733	8.30424	7.61829	9.47807	4.84984	8.41412	8.4123	7.87731	8.51643	5.74714	8.25939	9.77722	7.52975	7.44675	7.61778	7.45963	6.482	7.89897	7.98409	7.70353	9.33721	9.20949	8.26139	7.61404	7.94672	8.85923	7.91874	6.01214
hsa-mir-5010	0.995687	1.29445	1.36351	3.20377	2.36673	0.896108	1.99864	1.23958	1.92094	1.53345	2.80741	1.36329	2.15401	2.68997	2.71223	0.367315	1.506	2.31459	2.01056	2.70703	2.59723	1.69395	1.22754	2.57165	2.82888	1.37333	1.27862	1.94972	3.03987	2.61905	0	2.56535	1.17501	1.3585	2.58007	2.31068	3.22541	1.33567	2.22848	1.67491	2.04658	2.57605	3.23366	2.4357	2.11632	1.44697	2.56515	0	0
hsa-mir-5011	0	0	0	0	0	0	0	0	0	0	0	0	0	0	0	0	0	0	0	0	0	0	0	0	0	0	0	0	0	0	0	0	0	0	0	0	0	0	0	0	0	0	0	0	0	0	0	0	0
hsa-mir-502	4.8743	7.13786	4.34132	6.03111	6.21101	6.12687	5.38883	5.66355	5.91967	5.08748	4.8953	5.34197	5.16549	5.30599	7.24225	5.72127	7.28879	7.64192	3.94388	5.77721	6.72447	5.02433	7.02441	4.98451	6.30907	4.25504	6.45341	5.44094	5.53342	6.02886	4.09106	5.20063	6.43005	5.84073	5.69584	5.38998	5.31966	5.97083	5.74113	6.20997	5.76105	6.92675	6.1158	5.14568	4.86377	4.74928	7.29727	5.92234	4.86371
hsa-mir-503	4.55854	5.64481	3.21083	3.71767	2.27438	3.26459	3.79533	4.57299	3.33915	2.70629	3.42285	2.31969	3.84991	4.76004	4.28622	3.62153	4.31672	3.92216	1.33038	3.09879	3.8899	2.38473	2.58095	2.98601	2.75405	1.57935	3.82691	4.14346	3.25364	3.7006	1.33791	4.05756	5.11479	4.05674	2.47631	3.22689	2.5566	3.22983	4.05514	3.86755	3.26468	2.23948	4.0632	3.35917	4.14399	3.08421	2.80964	3.94229	5.48736
hsa-mir-504	3.04552	2.17345	0	0.728654	2.53539	1.44471	0	1.60499	2.97086	1.53345	0.142025	0.569404	0.46822	1.1167	2.90282	1.20463	0.973738	0	0	0.368533	1.6447	2.45176	0.655354	1.57432	1.05477	0.844256	1.80555	0.58999	0.989223	2.8075	0.818788	0.533245	0	0.833569	1.2942	3.7828	0.715918	0	0.233327	0.524662	2.29692	0	0	0	3.10849	0.655764	1.90007	0	1.0872
hsa-mir-5047	0	0	0	0	0	0	0.201397	0	0	0	0	0	0	0	0	0.520975	0	0	0	0	0	0	0	0	0	0	0	0	0.989223	0	0	0	0	0	0	0	0	0	0	0	0	0	0	0	0	0	0	0	0
hsa-mir-505	7.48726	6.80136	4.03015	5.62341	4.50767	6.30239	5.88939	5.54236	3.37482	6.54488	4.65581	5.73176	5.79294	5.8153	7.0185	5.47549	5.71255	6.80788	4.72088	6.88971	5.88806	6.24341	6.78464	5.78304	6.76948	5.26977	6.33735	6.43832	5.32467	6.43836	4.66934	5.03342	6.62192	5.45992	5.71306	5.12474	5.33352	2.26598	5.38893	6.7984	6.66107	4.63718	6.22557	4.23737	7.31914	5.72221	5.60117	5.79119	4.58824
hsa-mir-506	5.69474	7.99094	9.77032	7.75401	8.76752	4.92007	0.53549	5.54236	8.9207	5.16572	8.8865	8.97596	0	1.1167	8.21293	5.67289	0.121186	11.4443	3.58274	7.91004	8.08837	0	8.2009	7.72555	4.58402	7.10641	7.71858	0.224549	5.68844	6.65019	0.818788	8.86024	0.95863	2.6948	6.99511	7.20088	2.35394	7.88071	8.10525	6.76388	5.76105	9.74857	4.79085	7.74602	0.562231	4.92353	7.53687	9.54808	8.89697
hsa-mir-507	1.47988	4.12643	5.40239	3.20377	4.48724	1.44471	0	0	3.57209	1.53345	3.55571	4.9877	0	0	3.803	1.85182	0	5.81753	0	3.44564	2.83079	0	3.75043	3.6098	0	3.87967	1.80555	0	1.72185	3.25889	0	3.55242	0	0	2.52912	1.86425	0.174414	1.71628	3.76968	2.74454	0	4.31626	0.791607	3.47814	0	0.655764	3.50879	4.79851	4.7172
hsa-mir-508	11.3342	12.7591	16.2906	13.9918	15.17	9.48487	5.39398	11.2432	14.4819	11.7667	14.9312	14.0917	5.29793	5.99344	13.1135	11.6261	3.6616	15.508	9.01121	13.6345	14.0859	5.49067	14.2605	14.4518	9.27394	14.6934	12.9483	4.92142	11.3559	12.5273	5.40094	14.5211	4.46406	9.68471	13.5435	13.0755	8.13119	12.8341	14.2095	11.9265	11.3228	15.1822	10.5584	13.8031	7.07076	10.6585	15.2014	14.7368	14.7133
hsa-mir-5087	0	0	0	0	0	0	0	0	0	0	0	0.164757	0	0	0	0.367315	0	0	0	0	0	0.320057	0.252981	0	0.442683	0	0	0	0	0	0	0	0	0	0	0	0	0	0	0	0	0	0	0	0	0	0	0.309808	0
hsa-mir-5088	0	0.164875	0	0	0	0.516539	0.378093	0.422581	0.591364	0	0	0.164757	0	0	0	0	0	0	0	0	0.340111	0	0	0	0.442683	0	0	0.58999	0	0.893163	0	0	0.394501	0	0.272008	0	0	0	0	0	0.834155	0	0.791607	0	0	0	0	0	0
hsa-mir-5089	0	0	0	0	0	0	0	0	0	0	0	0	0	0	0	0	0	0	0.463279	0	0	0	0.252981	0	0	0	0.439906	0	0	0	0	0	0	0	0	0	0	0	0	0.729353	0	0	0.44943	0.287488	0	0	0	0	0
hsa-mir-509-1	7.89166	9.25804	11.8401	10.4603	11.8784	5.21582	1.82652	7.55073	11.1484	7.81616	11.2277	10.3473	2.48564	1.73855	10.4344	8.05615	0.838882	11.6669	6.9898	10.4891	11.4676	1.57872	10.7954	10.9966	5.14879	11.2844	10.1679	2.55678	8.45686	9.40744	3.80598	10.8693	2.15684	5.48533	9.47711	9.52876	4.87141	11.259	10.9822	8.93803	8.07835	11.38	7.81412	9.49733	3.39657	7.88132	11.6456	11.5215	11.8933
hsa-mir-509-2	7.85497	9.27336	11.7835	10.504	11.8864	5.44696	2.53455	7.50551	11.1676	7.79683	11.2233	10.3417	2.02404	2.68997	10.4281	8.01308	0.766412	11.6341	6.95058	10.5086	11.4576	1.69395	10.788	10.9983	5.28791	11.2682	10.1072	2.18163	8.49018	9.48197	2.97734	10.879	2.25515	5.65167	9.48841	9.44652	4.8329	11.2733	10.9823	8.97497	8.09909	11.3694	7.71721	9.55978	3.79357	7.59395	11.6515	11.4825	11.8504
hsa-mir-509-3	7.91205	9.46201	11.944	10.6686	12.012	6.02564	2.45795	7.7509	11.3848	7.84617	11.5787	10.6379	2.58117	2.93008	10.4767	8.15925	0.609543	11.804	7.00263	10.6155	11.5968	2.24053	11.1414	11.032	5.39028	11.5548	10.3992	2.38137	8.48754	9.54624	2.83013	11.0448	1.67871	5.75974	9.66693	10.0378	5.07212	11.6496	11.3179	9.3071	8.33071	11.6234	7.67397	9.63853	3.69084	7.73312	11.7239	11.5864	12.2896
hsa-mir-5090	0.921914	0	0	1.2105	0.400346	0.896108	0.201397	0.422581	1.82104	0.211507	0.785904	0.976598	1.10448	1.1167	0.548711	0.902923	0	1.90016	0	0	0.615141	1.90002	1.80392	0.411055	0	0.674916	1.04932	0.418809	1.57057	0	2.48118	1.4796	1.67871	1.74255	0.500776	0.526199	1.41715	5.42317	1.03792	1.06798	0.834155	1.35103	0.44943	0.732519	0.562231	0	1.06552	0.309808	0
hsa-mir-5091	0.482964	1.1445	0	0.989603	1.08364	1.19633	1.03469	1.43382	3.06121	0.706277	0.785904	1.49296	0.821143	1.1167	2.36877	1.45402	0.121186	0.581908	1.53275	0.661821	0.340111	0.803343	2.43519	0.411055	0	1.57935	2.40004	1.51224	0.409659	0.893163	2.66618	1.69417	1.17501	2.29585	1.51974	1.21437	0.824591	2.66305	0.434121	1.94519	1.35931	0.389775	1.06798	0	1.53914	0	0	1.28526	0.643678
hsa-mir-5092	0	0	0	0	0	0	0	0	0	0	0	0.164757	0	0	0	0	0	0	0	0	0	0	0	0	0	0	0.439906	0	0	0	0	0	0	0	0	0	0.470424	0	0	0	0	0	0	0	0.562231	0	0	0	0
hsa-mir-5093	0	0.164875	0	0	0	0	0	0	0.325772	0	0	0.164757	0	0	0	0	0	0.320096	0	0	0	0.581843	0	0	0	0	0	0	0	0	0	0	0	0	0.272008	0	0	0	0	0.286051	0	0	0	0	0	0	0	0	0
hsa-mir-5094	0.261598	0.447005	0	0.409848	0.565339	0	0	0	0	0	0.142025	0	0	0	0.548711	0	0	0.581908	0	0	0	0	0.252981	0	0.442683	0	0.776553	0	0.409659	0	0	0	0	0	0	0	0	0	0.434121	0.286051	0.834155	1.79972	0.44943	0	0.562231	0	0	0	0
hsa-mir-5095	0	0	0	0	0	0	0	0	0	0	0	0	0	0	0	0	0	0	0	0	0	0	0	0	0	0	0	0	0	0	0	0	0	0	0	0	0	0	0	0	0	0	0	0	0	0	0	0	0
hsa-mir-5096	0	0	0	0	0	0	0	0	0	0	0	0	0	0	0	0	0	0	0	0	0	0	0	0	0	0	0	0	0	0	0	0	0	0	0	0	0	0	0	0	0	0	0	0	0	0	0	0	0
hsa-mir-510	0.995687	1.7226	5.62566	1.98438	4.80865	0.516539	0	1.60499	4.08408	1.07401	3.84252	3.46482	0	0	2.90282	1.52841	0	6.31286	0	2.94371	2.93477	0	3.17792	3.20812	0	3.19412	2.40004	0	0.409659	2.14697	0	3.80408	0	0	2.85292	2.54632	0.174414	2.47813	3.1819	1.06798	0.834155	5.15952	0.791607	3.26303	0.562231	0	2.56515	4.57025	3.96532
hsa-mir-5100	0.13672	0.164875	0	0	0.214015	0	0	0	0.591364	0	0	0	0	0	0.548711	0.195316	0	0	0	0.368533	0	0	0.252981	0.730589	0.442683	0.261633	0	0	0.409659	0	0	0	0	0	0	0	0	0	0	0.286051	0	0	1.29983	0	0	0	0	0	0
hsa-mir-511	2.55354	5.80646	3.72155	2.85646	2.79009	3.26459	4.07724	4.80145	3.85068	5.20947	2.67346	5.0257	5.5191	3.62006	5.6587	6.88081	2.11434	6.19062	4.63554	5.2575	3.75437	3.89814	5.55459	3.5297	5.35274	2.71532	5.7098	5.23056	4.73406	6.13826	3.54781	3.1778	6.09382	4.94108	1.88649	5.12474	3.75115	2.66305	4.62634	6.87318	4.05799	5.2208	3.17649	4.45606	5.19933	5.32663	4.25046	5.14951	3.05485
hsa-mir-512-1	0.376523	6.6391	0	0.409848	0	10.1214	0	2.13856	0	0	0	0.446714	0.46822	0	0.945275	0	0.121186	0	1.09492	0	0.615141	10.3341	1.22754	0.411055	0	0	0	3.33546	0	0	2.66618	6.69838	1.36314	1.3585	0	0	0	0	0	0.524662	0	0.696331	1.67492	0	0	4.1447	0	0.781257	0
hsa-mir-512-2	0	6.55986	0	0.989603	0	10.1788	0	1.75799	0	0	0	0.164757	1.10448	0.474566	0.548711	0	0.121186	0	0.813397	1.45745	0	10.3333	0.655354	0	0	0	0	3.15629	0.989223	0	2.01995	6.8003	0.703965	2.29585	0	0	0	0	0.434121	0.524662	0.834155	0	1.06798	0.287488	0	3.99654	0	0.564705	0
hsa-mir-513a-1	1.67214	3.92268	4.73135	1.72239	3.88288	0.516539	0.201397	1.43382	5.68408	1.81818	3.47747	4.70279	0.46822	0	4.41699	2.06676	0	5.51458	0	3.93177	4.19223	0	4.61912	4.35402	0.442683	5.31371	3.71387	0	2.39748	2.40224	0	5.16511	0	0.833569	2.03995	2.92637	0	3.10762	4.11483	2.59547	2.29692	4.31626	1.83127	3.26303	0	0	2.69257	6.04256	3.85752
hsa-mir-513a-2	1.71645	3.79007	4.75255	2.09945	3.92905	0	0	1.23958	5.78032	1.81818	3.33684	4.67573	0	0	3.5415	2.25379	0	5.60572	0	3.84677	4.21306	0	4.51413	3.75777	0.780947	5.23972	4.12099	0	1.72185	3.12353	0	4.97307	0	0.833569	1.80316	2.74882	0.174414	2.9741	3.9278	2.42921	0.834155	4.52503	1.67492	3.16002	0.562231	1.10494	2.69257	5.95056	4.24746
hsa-mir-513b	1.62642	3.86391	5.21652	2.85646	3.95903	1.19633	0	2.34593	4.85134	2.30668	3.94298	4.38965	0	0	3.59773	2.66995	0	5.75254	0	3.87566	3.69638	0	4.73787	4.30674	0.442683	5.02745	3.71387	0	1.21007	3.25889	0	4.97307	0	1.74255	2.85292	2.31068	0.174414	2.82694	5.13157	3.04209	1.35931	4.46551	0.791607	3.26303	0	0	3.64105	6.42287	5.18687
hsa-mir-513c	3.62433	6.52235	7.69129	4.50361	6.15383	2.15191	0.201397	4.63358	7.43686	4.38509	5.83208	1.77381	0.46822	0	5.98812	5.07122	0.121186	8.08361	0	6.74063	5.59461	0	6.9769	6.05033	2.0814	7.26028	6.19015	0	3.34971	5.75886	0.818788	7.19752	0	1.3585	4.25183	4.28433	0.329997	4.6218	7.74339	5.36985	4.97864	6.84737	3.28866	5.11846	0.562231	2.98284	5.3918	8.4979	7.26101
hsa-mir-514a-1	7.12585	9.12453	12.6878	10.6639	11.706	5.73045	2.33483	6.57909	10.8812	7.57824	11.8448	11.2452	2.02404	2.60015	8.52531	7.31572	0.524211	11.5707	4.65736	8.53945	9.40711	1.80066	10.249	10.7347	5.96373	10.712	9.21144	1.88541	6.9972	7.50001	2.01995	11.2757	1.67871	5.58272	10.456	9.4383	5.48194	9.31396	10.0309	8.67404	7.14082	10.2567	6.64459	9.84771	3.18608	6.38006	9.64668	10.9543	10.9057
hsa-mir-514a-2	7.10725	9.16982	12.6803	10.6504	11.7058	5.7765	2.05173	6.53741	10.9084	7.52729	11.8442	11.2449	2.02404	2.8544	8.59603	7.31572	0.766412	11.5777	4.76173	8.57401	9.42508	1.69395	10.2047	10.6714	5.60775	10.679	9.18606	1.94972	7.0009	7.68567	2.26892	11.2749	1.93749	5.89861	10.4807	9.4383	5.41833	9.38474	10.0246	8.63796	6.99792	10.2431	6.56885	9.84771	2.40298	6.30854	9.65844	10.94	10.832
hsa-mir-514a-3	7.16034	9.13948	12.7072	10.6112	11.712	5.67073	2.1524	6.5584	10.8689	7.51614	11.8341	11.2502	1.10448	2.50437	8.42398	7.2554	0.609543	11.5886	4.91446	8.6013	9.41556	2.24053	10.2252	10.7074	5.64964	10.705	9.25671	1.33096	6.98976	7.50683	2.48118	11.2383	1.93749	5.60607	10.5155	9.47267	5.39649	9.47091	10.0365	8.61958	6.96214	10.2454	6.42898	9.87338	3.18608	6.31898	9.61285	10.9816	10.8819
hsa-mir-514b	2.52891	5.86457	6.42539	3.15139	4.64309	1.84121	0.378093	3.86917	6.72975	3.15297	4.14208	5.68164	0.46822	0	4.75037	4.33176	0	6.74245	0	5.31136	4.52769	0	5.24032	5.19389	0	5.39094	6.07279	0	3.15071	4.69265	0	6.53406	0	1.74255	2.42149	2.65112	0.470424	2.01715	7.36595	4.21287	3.58007	5.82868	2.52394	5.10003	0.562231	0	4.58204	7.97202	6.28607
hsa-mir-515-1	0.13672	2.79335	0	0	0	6.61275	0	0.749017	0	0	0	0.164757	0	0	0	0.195316	0.121186	0	0.463279	0	0	7.10443	0	0	0.442683	0	0	0.418809	0	0	1.71886	3.37723	0	0	0	0.910932	0	0	0	0	0	0	0	0	0	2.98284	0	0	0
hsa-mir-515-2	0	2.63366	0	0	0	6.56106	0	0.422581	0	0	0	0	0.46822	0	0	0.195316	0.232979	0	0	0	0	7.08872	0.252981	0	0.442683	0	0	0.418809	0	0	1.33791	4.16935	0	0	0	0	0	0	0	0.286051	1.35931	0.389775	0.44943	0	0	1.44697	0	0	0
hsa-mir-516a-1	3.3285	5.50949	0	0	0	9.81297	0	1.01505	0	0.211507	0	0	0.46822	0	0.548711	1.85182	0.336727	0.320096	0.813397	0	0	10.0278	0.468151	0	0	0	3.5912	1.88541	0	0	2.48118	6.99999	0	2.50907	0	0.910932	0.329997	0	0.233327	0.729353	0.834155	0.696331	0	0	0	3.83141	0	4.05053	0
hsa-mir-516a-2	3.20952	5.31259	0	0.409848	0	9.65013	0.53549	1.01505	0	0.395934	0	0.312613	0.46822	0	0	1.59915	0.232979	0.320096	1.86818	0	0.340111	9.9722	0	0	0	0	3.45713	1.88541	0	0	2.48118	6.50594	0	2.50907	0	0.910932	0	0	0.61035	0	0	0.389775	1.06798	0	0	2.8738	0	4.22698	0
hsa-mir-516b-1	4.00089	4.08586	0	0	0	9.13213	0	1.01505	0	0.211507	0	0.164757	0	0	0	0.367315	0.232979	0	0.463279	0	0.846042	8.94992	0	0	0	0	0	0.418809	0.409659	0	2.66618	6.89006	0.703965	3.75632	0	0.526199	0	0	0	0	2.04658	0.949025	0	0.287488	0	2.75585	0	0	0
hsa-mir-516b-2	3.69247	3.64403	0	0.409848	0	7.93218	0	0.422581	0	0	0	0.164757	0	0	0	0.367315	0.121186	0	0.813397	0	0.340111	7.53177	0	0	0	0	0	0.742995	0	0	0.818788	6.84026	0	2.04557	0	1.21437	0	0	0.233327	0	0	0	0	0.287488	0	1.95503	0	0	0
hsa-mir-517a	2.71514	6.43218	0	0	0	10.5693	0	1.75799	0	0	0	0.164757	1.34119	0	0	2.20926	1.41411	0	2.36888	0.368533	2.23938	9.76212	0.821032	0	0	0	0	2.67563	0	0	3.6391	7.64059	0.703965	3.00698	0	1.21437	0.174414	0.817181	0.233327	0.524662	3.14211	0.389775	0.44943	0	0.562231	6.52233	0	0.969507	0
hsa-mir-517b	2.71514	6.41386	0	0	0	10.5283	0	1.75799	0	0	0	0.164757	1.34119	0	0	2.20926	1.41411	0	2.36888	0.368533	2.23938	9.74719	0.821032	0	0	0	0	2.67563	0	0	3.54781	7.63411	0	3.00698	0	1.21437	0.174414	0.817181	0.233327	0.524662	3.14211	0.389775	0.44943	0	0.562231	6.52233	0	0.969507	0
hsa-mir-517c	2.52891	4.30493	0	0	0	8.62386	0	1.01505	0	0	0	0	0.46822	0	0	1.29264	0.121186	0	0.463279	0	0	7.96937	0.468151	0	0	0	0	0.881319	0	0	2.66618	6.58199	0.703965	1.74255	0	1.21437	0.174414	0	0.434121	0	2.04658	0.389775	0	0	0	2.62739	0	0	0
hsa-mir-5186	0	0	0	0	0	0	0	0	0	0	0	0	0	0	0	0	0	0	0	0	0	0	0	0	0	0	0	0	0	0	0	0	0	0	0	0	0	0	0	0	0	0	0	0	0	0	0	0	0
hsa-mir-5187	0.482964	1.1445	0.478483	1.57108	1.08364	1.65654	1.23162	1.01505	1.59774	0.559434	0.86997	1.66793	2.27322	0	2.36877	1.20463	0.766412	2.57731	3.33459	1.73479	1.21988	1.99297	0.969629	0.411055	2.30755	0.674916	0	1.7475	1.40155	2.8075	1.71886	1.69417	1.81389	0.833569	0.698185	1.46494	1.346	1.71628	1.46228	1.06798	1.35931	1.79972	2.21878	1.34687	0.965768	1.10494	0.628973	1.42051	0.643678
hsa-mir-5188	0.13672	0	0	0	0	0	0	0	0.325772	0	0.142025	0	0	0	0.945275	0	0	0	0	0.661821	0	0	0	0	0	0.261633	0	0.224549	0.409659	0	0	0	0	0	0.272008	0	0	0	0	0	0	0	0	0	0	0	0	0	0
hsa-mir-5189	0	0	0	0	0	0	0	0	0	0	0	0	0	0	0.945275	0	0	0	0	0	0	0	0	0	0	0	0.776553	0	0.409659	0.893163	0	0	0.95863	0	0	0	0	0	0	0	0	0.389775	1.29983	0	0	0.655764	0	0	0
hsa-mir-518a-1	2.37154	4.71052	0	0	0	9.16604	0	0.749017	0	0	0	0.164757	0	0	0	0.786492	0	0	1.33038	0	0.615141	7.96076	0.252981	0	0	0	0	0.224549	0	0	3.23315	5.86392	0	1.3585	0	0	0	0	0	0.286051	0.834155	0	0	0	0	2.62739	0	0	0
hsa-mir-518a-2	2.42592	4.93267	0	0	0	9.06414	0	0.749017	0	0	0	0.164757	0.46822	0	0	0	0.121186	0	0	0	0.340111	8.30919	0.252981	0	0	0	0	0.58999	0	0	3.45035	5.7122	0.394501	1.3585	0	0	0	0	0	0.286051	0.834155	0	0	0	0	3.35152	0	0	0
hsa-mir-518b	1.258	6.78086	0	0	0	10.4123	0	1.23958	0	0	0.142025	0.164757	1.34119	0	0.548711	1.73101	0.232979	0	0.813397	0	0.615141	10.2391	0.969629	0	0.442683	0.261633	0	1.231	0	0	0	8.60419	0.394501	2.29585	0	0.526199	0	0	0.233327	0.286051	2.29692	0.389775	1.06798	0	0.562231	4.40196	0	0.564705	0
hsa-mir-518c	0.376523	6.18814	0	0.728654	0	9.67694	0	2.13856	0	0.211507	0	0.164757	1.10448	0	0	0.659833	0.524211	0.581908	1.71019	0	0.846042	9.67099	0.655354	0.730589	0	0	0	1.595	0.989223	0	0	7.99687	1.52953	3.14092	0	0.910932	0	0	0.233327	0.729353	2.86047	0	0.44943	0	1.28075	4.23565	0	0	0
hsa-mir-518d	0.13672	2.24888	0	0	0	3.79863	0	0	0	0	0	0	0	0	0	0	0	0	0	0	0	1.99297	0	0	0	0	0	0	0	0	0	1.69417	0	0	0	0	0	0	0	0	0	0	0	0	0	0.655764	0	0	0
hsa-mir-518e	3.51568	6.34892	0	0	0	10.1713	0.201397	1.75799	0	0.211507	0	0	0.46822	0	0	1.66659	0.232979	0.581908	1.53275	0	0.846042	9.15303	0.468151	0	0	0	2.66624	1.00753	0	0	3.34583	7.1709	0	2.04557	0	0	0	0	0.233327	0.524662	0	0	0	0	0	3.6449	0	1.28526	0
hsa-mir-518f	0.13672	6.48968	0	0	0	9.33136	0.201397	0.422581	0	0	0	0	0	0	0	0.902923	0.232979	0	0	0	0.340111	9.15114	0	0	0	0	0	1.51224	0	0	0.818788	7.09743	0	3.00698	0	0	0	0	0.233327	0.286051	0.834155	0.389775	0.791607	0	0	1.95503	0	0.309808	0
hsa-mir-5190	0	0	0	0	0	0	0	0	0	0	0	0	0	0	0	0	0	0	0	0	0	0	0	0	0	0	0	0	0	0	0	0	0	0	0	0	0	0	0	0	0	0	0	0	0	0	0	0	0
hsa-mir-5191	0	0	0	0	0	0	0	0	0	0	0	0.312613	0	0	0	0	0	0	0	0	0	0	0	0	0	0	0	0	0	0	0	0	0.394501	0	0	0	0	0	0	0	0	0	0	0	0	0	0	0	0
hsa-mir-5192	0	0	0	0	0	0	0	0	0	0	0	0	0	0	0	0	0	0	0	0	0	0	0	0	0	0	0	0	0	0	0	0	0	0	0	0	0	0	0.233327	0	0	0	0	0	0	0	0	0	0
hsa-mir-5193	0.13672	0.88556	0	0	0.214015	0	0	0	0	0	0.271313	0.78732	0.821143	0	0.548711	0	0.433512	0	0	0	0.340111	0	0.468151	0.411055	1.81308	0	0	0.881319	0.989223	0.893163	0	2.32902	0.703965	0	0	0	0.174414	0.817181	0.767378	1.21151	1.35931	0.389775	1.06798	0.912305	1.28075	0.655764	0.628973	0	0.643678
hsa-mir-5194	0	0	0	0	0.214015	0	0.201397	0	0	0	0	0	0.46822	0	0	0	0	0	0	0	0.340111	0	0	0	0	0	0	0	0	0	0	0	0	0	0	0	0	0	0.233327	0	0	0	0	0	0	0	0	0	0
hsa-mir-5195	0	0	0	0	0	0	0	0	0	0	0	0	0	0	0	0	0	0	0	0	0	0	0	0	0	0	0	0	0	0	0	0	0	0	0	0	0	0	0	0	0	0	0	0	0	0	0	0	0
hsa-mir-5196	0	0	0	0	0	0	0	0	0	0	0	0	0	0	0	0	0	0.320096	0	0	0	0	0	0	0.442683	0	0	0	0	0	0	0	0	0	0.272008	0	0	0	0	0.524662	0.834155	0	0	0	0	0	0	0	0
hsa-mir-5197	0	0	0	0	0	0	0	0	0	0	0	0	0	0	0	0	0	0	0	0	0	0	0	0	0	0	0	0	0	0	0	0	0	0	0	0	0	0	0	0	0	0	0	0	0	0	0	0	0
hsa-mir-519a-1	6.00048	7.44902	0	0	0.214015	10.8201	0.378093	3.90239	0	1.27565	0	0.682472	2.38334	0.474566	0.945275	2.49549	0.336727	0.803427	0.463279	1.29584	0.340111	11.4294	1.10434	0	0	0	5.25087	5.10205	0.409659	0.893163	2.01995	10.8134	0.95863	4.61251	0	0	0.329997	0	0.233327	1.94519	0.834155	1.35103	0.44943	1.46681	0.562231	3.35152	0	6.26107	0
hsa-mir-519a-2	2.16321	7.59889	0	0	0.214015	11.2997	0.201397	2.43941	0.325772	0.211507	0	0.446714	1.34119	0	0.548711	2.49549	0	0	0	0	0.846042	10.3168	0.655354	0	0	0	3.75254	2.63709	0.72835	0	4.32899	9.03275	0.95863	3.67031	0	0.526199	0.329997	0	0	0.729353	1.35931	0.696331	0.791607	0.287488	0	3.6449	0	3.61571	0
hsa-mir-519b	0	2.09385	0	0	0	5.29705	0	0	0	0	0	0	0	0	0	0	0	0	0	0	0	6.30815	0	0	0	0	0	0.418809	0	0	0	2.32902	0	0	0	0	0	0	0	0	0	0	0	0	0	0.655764	0	0	0
hsa-mir-519c	0	4.69712	0	0	0	8.38652	0	0.749017	0	0	0	0	0	0	0	1.1109	0	0	0.813397	0	0.340111	7.88851	0.252981	0	0	0	0	1.12359	0	0	4.27308	4.16935	0	1.3585	0	0.910932	0	0	0	0.524662	0	0	0	0	0	1.44697	0	0	0
hsa-mir-519d	0.376523	4.59963	0	0	0	8.49207	0	0.422581	0	0.211507	0	0.312613	0	0	0	1.20463	0	0	0.813397	0	0.340111	7.9273	0	0	0	0	0	0.742995	0	0	0.818788	7.04466	0	1.74255	0	0	0	0	0.233327	0	1.35931	0	0.791607	0	0	3.88858	0	0	0
hsa-mir-519e	0	0.682883	0	0	0	3.38839	0	0	0	0	0	0	0	0	0	0.195316	0	0	0	0	0.340111	4.53018	0	0	0	0	0	0	0	0	0	0.921711	0	0.833569	0	0	0	0	0	0	0	0	0	0	0	0.655764	0	0	0
hsa-mir-520a	0.674838	5.65524	0.478483	0	0	10.951	0.201397	2.83306	0	0	0	0.976598	1.34119	0	0	2.73423	0.609543	0.581908	2.01056	0.368533	1.3758	11.804	1.22754	0	0	0.483023	0.776553	2.51489	0	0	5.14472	6.69838	1.17501	5.11394	0	1.46494	0	0	0	0	2.86047	0.949025	0.44943	0	0	5.19684	0	1.28526	0
hsa-mir-520b	0.995687	7.31613	0	0	0.214015	10.4295	0.378093	2.43941	0	0.211507	0	0.164757	1.34119	0	0.548711	1.59915	0	0	0.463279	0	0.340111	10.6023	0.655354	0	0	0	1.04932	2.07033	0.72835	0	0	9.00162	0.95863	3.83749	0	0.526199	0	0	0	0.286051	1.35931	0.949025	0.791607	0.287488	0	2.62739	0	1.28526	0
hsa-mir-520c	0	4.37394	0	0	0	8.62229	0.201397	1.01505	0	0	0	0.312613	0.46822	0	0	0.367315	0	0	0.463279	0	0	9.05538	0	0	0	0	0	0.742995	0.409659	0	0.818788	6.3003	0	2.29585	0	0	0	0	0	0	0	0.389775	0	0.287488	0	0	0	0	0
hsa-mir-520d	0.13672	4.65614	0	0	0	8.82077	0.201397	0	0	0	0	0.164757	0	0	0	0.367315	0.121186	0	1.33038	0	0	8.12636	0.252981	0	0	0	0	0.58999	0	0	1.33791	5.33456	0.394501	0	0	0	0	0	0	0	1.35931	0	0	0	0	2.98284	0	0.309808	0
hsa-mir-520e	0	4.44783	0	0	0	7.17785	0	1.01505	0	0	0	0.164757	0	0	0	0.195316	0	0	0	0	0	7.60169	0.252981	0	0	0	0	0.224549	0.409659	0	0	3.89361	0	1.74255	0	0.526199	0	0	0	0	0	0	0.44943	0	0	1.10494	0	0	0
hsa-mir-520f	0	5.98252	0	0.409848	0	10.1012	0	2.34593	0	0	0	0.164757	0.821143	0	0	0.367315	0.121186	0	0.463279	0	0.846042	9.53656	0	0	0	0	0	1.42445	0	0	3.6391	7.21933	0.394501	2.85932	0	0	0	0	0.233327	0	0	0.389775	0	0.287488	0	1.72325	0	1.136	0
hsa-mir-520g	4.42472	5.36439	0	0.409848	0	8.86806	0	0	0.325772	0	0	0.164757	0.46822	0.474566	0	1.73101	0.232979	0	0.813397	0.368533	0	8.5831	0.252981	0	0	0	0	1.67326	0	0	2.01995	7.57444	0.394501	2.04557	0	0	0	0	0.233327	0.286051	0	0	0.44943	0.287488	0	1.95503	0	0.781257	0
hsa-mir-520h	3.67011	4.7435	0	0	0	8.18572	0	0	0	0	0	0	0	0	0	1.37558	0	0	0.813397	0	0.340111	7.43569	0.252981	0	0	0	0	1.231	0	0	2.01995	6.26717	0	0.833569	0	0	0	0	0.233327	0.286051	0	0	0.44943	0.287488	0	1.44697	0	0.564705	0
hsa-mir-521-1	0.376523	4.57052	0	0	0	8.97807	0	0.749017	0	0	0	0	0.46822	0	0	0.786492	0	0	0	0	0	6.86414	0.468151	0	0	0	1.04932	0	0	0	4.53318	3.89361	0	0.833569	0	0	0	0	0	0	0	0	0	0	0	1.72325	0	0.564705	0
hsa-mir-521-2	0.261598	1.87323	0	0	0	5.51646	0	0	0	0	0	0	0	0	0	0.195316	0	0	0	0	0	3.94542	0	0	0	0	0	0.224549	0	0	2.26892	2.76836	0	0	0	0	0	0	0	0	0	0	0	0	0	0.655764	0	0	0
hsa-mir-522	3.09671	6.1119	0	0	0	10.6998	0	1.23958	0.325772	0	0	0.78732	1.10448	0	0	1.85182	0	0	0	0	0.340111	8.31483	0	0	0	0	3.89764	2.74975	0.409659	0	4.02489	6.96427	0	2.50907	0	0	0.174414	0	0	1.21151	0	0	0	0.287488	0	2.75585	0	3.89661	0
hsa-mir-523	0	3.57243	0	0.409848	0	7.50293	0	0	0	0	0	0	0	0.474566	0	0.902923	0	0	0.463279	0	0	7.24335	0	0	0	0	0	0	0	0	0	4.72734	0.394501	0	0	0	0	0	0	0	0	0	0	0	0	3.08421	0	0.309808	0
hsa-mir-524	0	3.55767	0	0	0	8.1468	0	0.422581	0	0	0	0.312613	0.46822	0	0	0.367315	0	0.581908	0.463279	0.368533	0	6.92439	0.252981	0	0	0	0	0.58999	0	0	2.66618	4.82161	0	0	0	0.526199	0	0	0	0.286051	0	0	0	0	0	2.15468	0	0	0
hsa-mir-525	0.13672	6.71754	0	0.409848	0	10.6423	0	0.749017	0	0	0	0	0.46822	0	0	1.66659	0.121186	0	1.33038	0	0.340111	9.92911	0.468151	0	0	0	0	2.12705	0	0	3.23315	7.44343	1.36314	2.50907	0	0	0	0	0	0.286051	0.834155	0	1.49953	0.287488	0	4.4407	0	0	0
hsa-mir-526a-1	0	1.29445	0	0	0	3.19847	0	0	0	0	0	0	0	0	0	0	0	0	0	0	0	4.29488	0	0	0	0	0	0	0	0	0	0	0	0	0	0	0	0	0	0	0	0	0	0	0	0	0	0	0
hsa-mir-526a-2	0	0.569759	0	0	0	3.05638	0	0	0	0	0	0	0	0	0	0	0	0	0	0	0	1.31631	0	0	0	0	0	0	0	0	0	0.533245	0	0	0	0	0	0	0	0	0	0	0	0	0	0	0	0	0
hsa-mir-526b	0.482964	8.12899	0	0.989603	0.400346	11.395	0.201397	2.90036	0	0.211507	0	0.88506	1.54449	0.474566	0.945275	2.11584	0.690109	0	1.71019	0.905441	0.615141	11.673	1.54432	1.21327	0	0	0	4.24945	0	1.44068	2.26892	10.5312	1.52953	5.11394	0	0.910932	0	0	0.233327	1.06798	3.14211	0.696331	2.32783	1.07215	0.562231	5.12729	0.628973	2.12221	0
hsa-mir-527	1.62642	4.11639	0	0	0	8.61597	0	0.422581	0	0	0	0	0	0	0	0.367315	0	0	1.09492	0	0.340111	7.09921	0	0	0	0	0	0.418809	0	0	3.1109	4.46058	0	0.833569	0	0	0	0	0	0	0	0	0	0	0	2.8738	0	0.309808	0
hsa-mir-532	10.7829	12.8416	9.94107	11.4353	12.2749	11.9624	11.307	10.8882	10.9987	10.9437	11.1755	11.7619	10.0746	12.3204	12.4538	9.86535	13.2563	13.2453	10.3487	11.2557	11.8942	11.451	12.8437	11.7526	12.3011	11.2655	11.9132	12.0676	10.8603	10.9453	7.75263	10.8745	12.319	11.6772	12.0899	10.1676	10.8772	8.59452	11.2591	11.5142	11.0077	12.0326	12.3252	11.3579	10.3343	11.0606	12.2473	11.7157	10.5616
hsa-mir-539	1.06587	0.447005	0	2.20602	2.41078	2.15191	1.8862	2.13856	0.591364	2.87103	0.389963	0.78732	1.34119	4.69644	0.548711	3.04418	3.72989	3.84943	1.53275	4.39792	0.615141	6.06758	1.22754	0.992024	2.90001	0.674916	3.79021	1.81811	0.72835	1.44068	0	2.04623	4.31247	0.833569	1.2942	2.17665	2.03003	0.817181	1.6353	2.30666	3.58007	1.51659	0.791607	0.912305	1.94834	3.70978	0	2.40919	2.5995
hsa-mir-541	0.261598	0.164875	0	0.728654	0.214015	0.516539	1.03469	0.422581	0	0.961536	0	0.446714	1.10448	0.831067	0	1.66659	2.79884	0.803427	0.463279	1.45745	0	2.79932	0	0	0.442683	0.261633	2.07336	0.881319	0	0	0	0	3.65947	0	0	0.910932	0.329997	1.33567	0	0	0.834155	0.389775	1.06798	0	0	0.655764	0	0.969507	0
hsa-mir-542	8.25395	10.8646	8.33054	7.67967	6.78214	8.83308	7.99311	7.19296	8.12103	7.29028	8.02778	9.17236	7.64099	8.23881	7.84015	8.34824	9.3526	9.17012	6.9898	6.12278	8.7618	8.3515	8.52072	6.14746	7.51349	6.90093	8.92652	8.13564	7.87932	9.09104	8.23834	7.55055	8.54683	7.84644	7.5317	9.33394	8.65956	7.52851	8.32808	7.87915	7.62561	9.56579	8.80266	8.61216	6.69954	8.3106	7.38478	9.51492	9.45689
hsa-mir-543	0.261598	0.312825	0	1.2105	0.970464	0.516539	1.32084	1.60499	0.81558	1.17835	0.389963	0.569404	1.54449	1.55949	0	1.66659	3.38736	1.31643	0.463279	2.88808	0.615141	4.2579	0.655354	0	1.95347	0.483023	2.81983	1.00753	1.57057	0	2.48118	0.921711	3.09554	1.3585	0	0.526199	0.598386	2.01715	1.46228	1.21151	2.86047	0.949025	0.791607	0.527095	0.562231	1.44697	0	1.76359	0.643678
hsa-mir-544a	0	0	0	0	0	0	0	0	0	0	0	0	0	0	0	0	0	0	0	0	0	0	0	0	0	0	0	0	0	0	0	0	0.703965	0	0	0	0	0	0	0	0	0	0	0	0	0	0	0	0
hsa-mir-544b	0	0	0	0.989603	0.214015	0	0	0	0.325772	0	0	0	0.46822	0	0	0	0	0	0	0	0	0	0	0	0	0	0	0.224549	0	0	0	0	0	0	0	0	0.174414	0	0	0	0	0	0	0	0	0	0	0	0
hsa-mir-545	0.761984	0.569759	0.478483	1.2105	0.214015	0	0.378093	0.422581	0.325772	0.839544	0.271313	0.78732	0.46822	0	0	0.195316	0.336727	0.320096	0	0	0	0.320057	0.468151	0.992024	0.780947	1.37333	1.04932	0.224549	0.409659	0.893163	0	0	0.394501	0.833569	0.272008	0.526199	0.329997	0	0.61035	0.524662	0	0	0	0.287488	0.965768	1.44697	1.06552	0	1.0872
hsa-mir-548a-1	0	0	0	0	0	0	0	0	0	0	0	0	0	0	0	0	0	0	0	0	0	0	0	0	0	0	0	0	0	0	0	0	0	0	0	0	0	0	0	0	0	0	0	0	0	0	0	0	0
hsa-mir-548a-2	0	0	0	0	0	0	0	0	0	0	0	0	0	0	0	0.195316	0	0	0	0	0	0	0	0	0	0	0	0	0	0	0	0	0	0	0	0	0	0	0	0	0	0	0	0	0	0	0	0	0
hsa-mir-548a-3	0	0.164875	0	0	0	0.896108	0.201397	0.422581	0	0	0	0	0	1.1167	0	1.79268	0	0	0	0	0	0.320057	0	0.730589	0	0	0	0.224549	0	0	0	0	0.394501	0	0	0	0	0	0.434121	0	0.834155	0.696331	0	0	0	0	0	0	0
hsa-mir-548aa-1	0	0	0	0	0	0	0	0	0	0	0	0	0	0	0	0	0	0	0	0	0	0	0	0	0	0	0	0	0	0	0	0	0	0	0	0	0	0	0	0	0	0	0	0	0	0	0	0	0
hsa-mir-548aa-2	0	0	0	0	0	0	0	0	0	0	0	0	0	0	0	0	0	0	0	0	0	0	0	0	0	0	0	0	0	0	0	0	0	0	0	0	0	0	0	0	0	0	0	0	0	0	0	0	0
hsa-mir-548ab	0	0	0	0	0	0	0	0	0	0	0	0	0	0	0	0	0.121186	0	0	0	0	0	0	0	0	0	0	0	0	0	0	0	0	0	0	0	0	0	0	0	0	0	0	0	0	0	0	0	0
hsa-mir-548ac	0	0	0	0	0	0	0	0	0	0	0	0	0	0	0	0	0	0	0	0	0	0	0	0	0	0	0	0	0	0	0	0	0	0.833569	0	0	0	0	0	0	0	0.389775	0	0	0	0	0	0	0
hsa-mir-548ad	0	0	0	0	0	0	0	0	0	0	0	0	0	0	0	0	0	0	0	0	0	0	0	0	0	0	0	0	0	0	0	0	0	0	0	0	0	0	0	0	0	0	0	0	0	0	0	0	0
hsa-mir-548ae-1	0	0	0	0	0	0	0	0	0	0	0	0	0	0	0	0	0	0	0	0	0	0	0	0	0	0	0	0	0	0	0	0	0	0	0	0	0	0	0	0	0	0	0	0	0	0	0	0	0
hsa-mir-548ae-2	0	0	0	0	0	0	0	0	0	0	0	0	0	0	0	0	0	0	0	0	0	0	0	0	0	0	0	0	0	0	0	0	0	0	0	0	0	0	0	0	0	0	0	0	0	0	0	0	0
hsa-mir-548ag-1	0	0	0	0	0	0	0	0	0	0	0	0	0	0	0	0	0	0	0	0	0	0	0	0	0	0	0	0	0	0	0	0	0	0	0	0	0	0	0	0	0	0	0	0	0	0	0	0	0
hsa-mir-548ag-2	1.258	2.54665	0	0	0	0.516539	0	0.422581	0	0	0.142025	0	0	0.474566	0	0	0	0	0	0	0	1.90002	0	0	0	0	0	1.33096	0.409659	0	0	0	0.394501	0.833569	0	0	0	0	0	1.94519	0	0	0.44943	0	0	0.655764	0	0	0
hsa-mir-548ah	0	0	0	0	0	0	0	0	0	0.211507	0	0	0	0	0	0	0	0	0	0	0	0	0	0	0	0	0	0	0	0	0	0	0	0	0	0	0	0	0	0	0	0	0	0	0	0	0	0	0
hsa-mir-548ai	0.13672	0	0.478483	0	0	0	0.201397	0	0	0	0	0	0	0	0	0	0.232979	0	0	0	0	0	0	0	0	0.261633	0	0	0	0.893163	0	0	0	0	0	0	0	0	0	0	0	0	0	0	0	0	0	0.309808	0
hsa-mir-548aj-1	0	0	0	0	0	0	0	0	0	0	0	0	0	0	0	0	0	0	0	0	0	0	0	0	0	0	0	0	0	0	0	0	0	0	0	0	0	0	0	0	0	0	0	0	0	0	0	0	0
hsa-mir-548aj-2	0	0	0	0	0	0	0	0	0	0	0	0	0	0	0	0	0	0	0	0	0	0	0	0	0	0	0	0	0	0	0	0	0	0	0	0	0	0	0	0	0	0	0	0	0	0	0	0	0
hsa-mir-548ak	0	0	0	0	0	0	0	0	0	0	0	0	0	0	0	0	0	0	0	0	0	0	0	0	0	0	0	0	0	0	0	0	0	0	0	0	0	0	0	0	0	0	0	0	0	0	0	0	0
hsa-mir-548al	0	0	0	0	0	0	0	0	0	0	0	0.312613	0	0	0	0	0	0	0	0	0	0	0	0	0	0	0	0	0	0	0	0.533245	0	0	0	0	0.174414	0	0	0	0	0.389775	0	0	0	0	0	0	0
hsa-mir-548am	0	0	0	0	0	0	0	0	0	0	0	0	0	0	0	0	0	0	0	0	0	0	0	0	0	0	0	0	0	0	0	0	0	0	0	0	0	0	0	0	0	0	0	0	0	0	0	0	0
hsa-mir-548an	0.13672	0	0	0	0	0	0	0	0	0	0	0	0	0	0	0	0	0	0	0	0	0	0	0	0	0	0	0	0	0	0	0	0	0	0	0	0	0	0	0	0	0	0	0	0	0	0	0	0
hsa-mir-548ao	0.482964	0.569759	0	0	0	0	0.806577	0.422581	0	0	0	1.2938	0.821143	0.474566	1.256	0.659833	0.121186	0.581908	0	0	0	0.320057	0	0	1.05477	0	0	0	1.85877	0	0	0	1.67871	0	0	0	0.715918	0	0.233327	0.286051	1.35931	0	0	0	0	0	0	0.564705	0
hsa-mir-548ap	0	0	0	0	0	0	0	0	0	0	0	0	0	0	0	0	0	0	0	0	0	0	0	0	0	0	0	0	0	0	0	0	0	0	0	0	0	0	0	0	0	0	0	0	0	0	0	0	0
hsa-mir-548aq	0.13672	0	0	0	0	0	0	0	0	0	0	0	0	0	0	0	0	0	0	0	0	0	0	0.411055	0	0	0	0	0	0	0	0	0	0	0	0	0	0	0	0	0	0	0	0	0	0	0	0.309808	0
hsa-mir-548ar	0	0.164875	0	0	0	0.516539	0	0	0	0	0	0	0	0	0	0	0.232979	0.320096	0	0	0	0	0	0	0	0	0	0	0	0	0	0	0	0.833569	0	0.526199	0	0	0.233327	0	0	0	0	0	0	0	0	0	0
hsa-mir-548as	0	0	0	0	0	0	0	0	0	0	0	0	0	0	0	0	0	0	0	0.368533	0	0	0	0	0	0	0	0	0	0	0	0	0	0	0	0	0	0	0	0	0	0	0	0	0	0	0	0	0
hsa-mir-548at	0	0	0	0.409848	0.400346	0.516539	0	0	0	0.395934	0.142025	0	0	0	0	0	0	0.320096	0	0	0	0.320057	0.252981	0	0.442683	0	0.776553	0	0.72835	0	0	0	0	0	0	0	0.329997	0	0	0	0	0	0.44943	0	0	0	0	0	0
hsa-mir-548au	0.13672	0.447005	0	0.728654	0.214015	0	0	0.422581	0.591364	0	0.142025	0	0.46822	0.474566	0.945275	0.195316	0	0	0	0	0	0.320057	0.655354	0.992024	0.442683	0	0	0.224549	0	1.44068	0	0	0	0	0.698185	0	0.174414	0	0.767378	0.286051	0	0	0	0.527095	0	0	0	0	0.643678
hsa-mir-548av	0	0	0	0	0	0	0	0	0	0	0	0	0	0	0	0	0	0	0	0	0	0	0	0	0	0.261633	0	0	0	0	0	0	0.394501	0	0	0	0	0	0	0	0	0	0	0	0	0	0	0	0
hsa-mir-548aw	0	0.164875	0.478483	0.409848	0	0	0.201397	0	0	0	0.142025	0.569404	0	1.73855	0	0	0.336727	0.581908	0.463279	0.368533	0	0	0	0	0	0.483023	0.776553	0.224549	0.409659	0	0	0.533245	0.394501	0	0.871804	0.526199	0	0	0.434121	0	0	0.389775	0	0.287488	0	0	0	0.309808	0.643678
hsa-mir-548ax	0	0	0	0	0	0	0	0	0	0	0	0	0	0	0	0	0.121186	0	0	0	0	0	0	0	0	0	0	0	0.409659	0	0	0	0	0	0	0	0	0	0	0	0	0	0	0	0	0	0	0	0
hsa-mir-548ay	0.13672	0	1.12422	0	0	0	0.201397	0.422581	0	0	0	0	0	0.831067	0	0	0	0	0	0	0	0.581843	0.468151	0	0	0.483023	0	0	0	0	0	0	0	0.833569	0	0	0.329997	0	0	0.524662	0	0	0	0	0	0	0	0	0
hsa-mir-548az	0	0	0	0	0	0	0	0	0	0	0	0	0	0	0	0	0	0	0	0	0	0	0	0	0	0	0	0	0	0	0	0	0	0	0	0	0	0	0	0	0	0	0	0	0	0	0	0	0
hsa-mir-548b	0.995687	0.312825	0	0.409848	0.214015	0.516539	2.74262	2.34593	0	0.839544	0	0.682472	2.02404	0	0	0.902923	0.121186	0.320096	0	0	0.615141	1.31631	0.821032	0.730589	1.48318	1.37333	1.65035	0.224549	0	1.44068	0	0	0.703965	0	0.698185	0	0	0	0.233327	0	0	0	2.21878	0.527095	0	0	2.42538	0	0
hsa-mir-548ba	0	0	0	0.409848	0	0.516539	0.201397	0	0	0.211507	0	0	0	0.474566	0	0.902923	0.609543	0.995416	0	0	0	0.320057	0.252981	0	0	0	0.439906	0	0	0	0	0.533245	0	0	0	0	0.470424	0	0.233327	0	0	1.51659	0.791607	0	0	1.44697	0	0	0
hsa-mir-548bb	0	0	0	0	0	0	0	0	0	0	0	0	0	0	0	0	0	0	0	0	0	0	0	0	0	0	0	0	0	0	0	0	0	0	0	0	0	0	0	0	0	0	0	0	0	0	0	0	0
hsa-mir-548c	0	0	0	0	0	0	0	0	0	0	0	0	0	0	0	0	0	0	0	0	0	0	0	0	0	0	0	0	0	0	0	0	0	0	0	0	0	0	0	0	0	0	0	0	0	0	0	0	0
hsa-mir-548d-1	0.13672	0.312825	0	0	0	0.516539	0	0	0.325772	0.395934	0	0.164757	0.46822	0	0	0.195316	0	0	0	0	0	0.320057	0.468151	0.730589	0	0.483023	0	0	0	0	0	0	0	0.833569	0	0.526199	0.470424	0	0.233327	0	0	0.389775	1.29983	0	0	0.655764	0	0.781257	0
hsa-mir-548d-2	0	0.164875	0	0.728654	0	0	0.201397	0	0	0	0	0	0	0	0.548711	0	0	0	0	0	0	0.320057	0.252981	0.411055	0	0	0.439906	0	0	0.893163	0	0	0.703965	0	0	1.21437	0.174414	0	0.233327	0	0	0.696331	0.791607	0	0.965768	0.655764	0	0.309808	0
hsa-mir-548e	0.761984	1.43027	0	0.409848	0	0.516539	0.677392	2.34593	0.325772	0.559434	0.271313	0.682472	1.10448	0.831067	0	0.367315	0.433512	0.995416	1.53275	1.1138	1.04503	0.581843	1.34104	0	0	0.483023	1.04932	0.224549	0.409659	0	0.818788	0	0.703965	1.3585	0.871804	2.17665	0.715918	0	1.15627	0.729353	0.834155	0.949025	0.791607	0.912305	0	1.10494	1.67168	0	0
hsa-mir-548f-1	0.13672	0.787778	0	0	0.214015	0	0.201397	0.749017	0	0	0	0	0.46822	0	0	0	0	0	0	0	0	0	0	0	0	0	0.776553	0	0	0	0	0	0.394501	0	0	0.910932	0	0	0	0	0	0	1.67492	0	0.562231	0	0.628973	0	0
hsa-mir-548f-2	0	0	0	0	0	0	0	0	0	0	0	0	0	0	0	0	0	0	0	0	0	0	0	0	0	0	0	0	0	0	0	0	0	0	0	0	0	0	0	0	0	0	0	0	0	0	0	0	0
hsa-mir-548f-3	0	0	0	0	0	0	0	0	0	0	0	0	0	0	0	0	0	0	0	0	0	0	0	0	0	0	0	0	0	0	0	0	0	0	0	0	0	0	0	0	0	0	0	0	0	0	0	0	0
hsa-mir-548f-4	0	0	0	0	0	0	0	0	0	0	0	0	0	0	0	0	0	0	0	0	0	0	0	0	0	0	0	0	0	0	0	0	0	0	0	0	0	0	0	0	0	0	0	0	0	0	0	0	0
hsa-mir-548f-5	0	0	0	0	0	0	0	0	0	0	0	0	0	0	0	0	0	0	0	0	0	0	0	0	0	0	0	0	0	0	0	0	0	0	0	0	0	0	0	0	0	0	0	0	0	0	0	0	0
hsa-mir-548g	0	0	0	0	0	0	0	0	0	0	0	0	0	0	0	0	0	0	0	0	0	0	0	0	0	0	0	0	0	0	0	0	0	0	0	0	0	0	0	0	0	0	0	0	0	0	0	0	0
hsa-mir-548h-1	0	0	0	0	0	0	0	0	0	0	0	0	0	0	0	0	0	0	0	0	0	0	0	0	0	0	0	0	0	0	0	0	0	0	0	0	0	0	0	0	0	0	0	0	0	0	0	0	0
hsa-mir-548h-2	0	0	0	0	0	0	0	0	0	0	0	0	0	0	0	0	0	0	0	0	0	0	0	0	0	0	0	0	0	0	0	0	0	0	0	0	0	0	0	0	0	0	0	0	0	0	0	0	0
hsa-mir-548h-3	0	0	0	0	0	0	0	0	0	0	0	0	0	0	0	0	0	0	0	0	0	0	0	0	0	0	0	0	0	0	0	0	0	0	0	0	0	0	0	0	0	0	0	0	0	0	0	0	0
hsa-mir-548h-4	0	0	0	0	0	0	0	0	0	0	0	0	0	0	0	0	0	0	0	0	0	0	0	0	0	0	0	0	0	0	0	0	0	0	0	0	0	0	0	0	0	0	0	0	0	0	0	0	0
hsa-mir-548h-5	0	0	0	0	0	0	0	0	0	0	0	0	0	0	0	0	0	0	0	0	0	0	0	0	0	0	0	0	0	0	0	0	0	0	0	0	0	0	0	0	0	0	0	0	0	0	0	0	0
hsa-mir-548i-1	0	0	0	0	0	0	0	0	0	0	0	0	0	0	0	0	0	0	0	0	0	0	0	0	0	0	0	0	0	0	0	0	0	0	0	0	0	0	0	0	0	0	0	0	0	0	0	0	0
hsa-mir-548i-2	0	0	0	0	0	0	0	0	0	0	0	0	0	0	0	0	0	0	0	0	0	0	0	0	0	0	0	0	0	0	0	0	0	0	0	0	0	0	0	0	0	0	0	0	0	0	0	0	0
hsa-mir-548i-3	0	0	0	0	0	0	0	0	0	0	0	0	0	0	0	0	0	0	0	0	0	0	0	0	0	0	0	0	0	0	0	0	0	0	0	0	0	0	0	0	0	0	0	0	0	0	0	0	0
hsa-mir-548i-4	0	0	0	0	0	0	0	0	0	0	0	0	0	0	0	0	0	0	0	0	0	0	0	0	0	0	0	0	0	0	0	0	0	0	0	0	0	0	0	0	0	0	0	0	0	0	0	0	0
hsa-mir-548j	0.13672	0.164875	0.837181	0.728654	0.565339	0	0.201397	1.43382	0.591364	0.559434	0.499591	0.569404	1.10448	0.474566	0.548711	1.01066	0.524211	1.31643	1.71019	0.661821	0.615141	0.320057	0.969629	0.730589	0	0.483023	1.04932	0.58999	0.409659	1.44068	0	0	0.95863	1.74255	0	1.46494	0.824591	0.817181	0.61035	1.21151	0	1.16399	0	1.07215	0.562231	1.10494	1.40021	0.309808	0
hsa-mir-548k	0	0.682883	1.12422	0.409848	0	0	0.378093	0.749017	0.81558	0.395934	0.499591	0.312613	0.821143	0	0.548711	0.520975	0	0.581908	0	0	0.615141	0.581843	0.468151	0.411055	0	0.995791	0.439906	0.418809	0	0.893163	0	0	0.95863	0.833569	0.272008	1.21437	0.824591	0	0.434121	0.729353	0	1.35103	0.44943	0	0	0	0.628973	0.309808	1.42595
hsa-mir-548l	0	0.787778	0	0	0	0	0	0	0.591364	0	0.142025	0	0	0	0	0	0	0	0	0.368533	0	0.320057	0.468151	0	0	0.483023	0.439906	0.418809	0	0	0	0	0.703965	0	0	0	0.329997	0	0	0	0	0.696331	0	0	0	0.655764	0	0.309808	0.643678
hsa-mir-548m	0	0	0	0	0	0	0	0	0	0	0	0	0	0	0	0	0	0	0	0	0	0	0	0	0	0	0	0	0	0	0	0	0	0	0	0	0	0	0	0	0	0	0	0	0	0	0	0	0
hsa-mir-548n	0	0.164875	0	0.409848	0	0	0.201397	0	0	0	0	0.164757	0	0	0	0.195316	0.121186	0	0	0	0.340111	0	0	0	0	0	0	0	0	0	0	0	0	0.833569	0	0	0.174414	0	0	0	0	0	0	0	0	0	0	0.564705	0
hsa-mir-548o	0.261598	1.22142	0	0	0.565339	0.516539	0.677392	1.60499	0	0.706277	1.0247	0.78732	0	0.474566	1.51152	1.01066	0.524211	0.581908	0	0.368533	0	0.995318	1.63614	0.411055	0	0.995791	1.47642	0.418809	0	0	0	0	0.703965	0	0	0.910932	0.925649	0	1.03792	0.729353	0	0.949025	1.06798	0.287488	0	1.10494	0	0.309808	0.643678
hsa-mir-548o-2	0.13672	0.787778	0	0.728654	0.214015	1.19633	0.53549	1.75799	1.00959	0.839544	0.499591	0.976598	1.10448	1.1167	0.945275	0.659833	0.433512	0.320096	0	1.29584	0.340111	0.581843	1.44626	0	1.28482	0.674916	0.439906	0.224549	0	0.893163	0	0	1.17501	0	0	0.910932	0.925649	0	0.233327	1.21151	0	0.949025	0	0.527095	0.562231	0.655764	1.06552	0.309808	0.643678
hsa-mir-548p	0	0	0	0	0	0	0	0	0	0	0	0	0	0	0	0	0	0	0	0	0	0	0	0	0	0	0	0	0	0	0	0	0	0	0	0	0	0	0	0	0	0	0	0	0	0	0	0	0
hsa-mir-548q	0.13672	0.164875	0	0	0.400346	0	0.201397	0.422581	0	0.706277	0.142025	0.164757	0.46822	0.474566	0.548711	0	0.121186	0.320096	0	0	0.846042	0.320057	0.252981	0.992024	0	0.261633	0	0.224549	0	0.893163	0	1.4796	0.394501	1.3585	0.698185	0	0	0	0.233327	0	0	0.389775	0.44943	0	0	0	0	0.564705	0
hsa-mir-548s	0.261598	0.569759	0	0.728654	0.400346	0.516539	0.53549	0.422581	0.81558	1.45253	1.16442	0.164757	1.10448	0.831067	0.945275	1.59915	0.609543	0.995416	0	0.905441	0.340111	0.581843	0.821032	1.21327	0	1.37333	0.776553	0.418809	0.72835	0	0	0	0.703965	0	0.698185	0	0.329997	0	0.767378	1.21151	0	0.389775	0	0	0	0	0.628973	0	0.643678
hsa-mir-548t	0.261598	0	0	0.409848	0.214015	0.896108	0.378093	0.422581	0	0	0	0	0	0	1.256	0.786492	0	0.320096	0	0	0	0.320057	0.468151	0.730589	0.442683	0	0	0	0	0.893163	1.71886	0	1.52953	0	0	0	0	0	0	0	0	0	0.44943	0.732519	0	1.10494	0	0.309808	0
hsa-mir-548u	0	0	0	0	0	0	0	0	0	0	0	0	0	0	0	0	0	0	0	0	0	0	0	0	0	0	0	0	0	0	0	0	0.703965	0	0	0	0	0	0	0	0	0	0	0	0	0	0	0	0
hsa-mir-548v	1.95706	2.45406	2.8664	1.40203	0.713385	2.72176	2.1524	1.43382	2.01436	1.17835	1.46399	0.976598	2.02404	3.00198	2.08388	0.902923	2.02397	0.803427	0.813397	1.29584	1.51651	2.8499	0.468151	2.20984	2.75405	1.13291	2.07336	3.57855	0.409659	0.893163	0	1.22746	3.72956	0	2.17865	0.526199	0.715918	0	1.86122	2.79099	2.29692	1.16399	3.34163	1.34687	1.28075	2.62739	2.0972	0.564705	0
hsa-mir-548w	0	0	0	0	0	0	0	0	0	0	0	0	0	0	0	0	0	0	0	0	0	0	0	0	0	0	0	0	0	0	0	0	0	0	0	0	0	0	0	0	0	0	0	0	0	0	0	0	0
hsa-mir-548x	0	0.164875	0	0	0	1.19633	0	0	0	0	0	0	0	0	0	0.195316	0	0	0	0	0	0	0	0	0	0	0	0.224549	1.21007	0	0	0	0.703965	0	0	0	0	0	0	0	0	0	0	0	0	0	0	0	0
hsa-mir-548x-2	0	0.164875	0	0	0	0	0	0	0	0	0	0	0	0	0	0.195316	0	0	0	0	0	0	0	0	0	0	0	0	0.409659	0	0	0	0	0	0	0	0	0	0	0	0	0	0	0	0	0	0	0	0
hsa-mir-548y	1.1328	0.164875	0	0	0	0.516539	0	1.01505	0	0.211507	0	0.569404	0	0	0	0	0	0	0	0.368533	0	0.581843	0	0	0.442683	0.483023	0	0.418809	0	0	0	0	1.17501	1.3585	0	0.526199	0	0	0.61035	0	0	0	0	0.287488	0	0	0	0	0
hsa-mir-548z	0	0	0	0	0	0	0	0	0	0	0	0	0	0	0	0	0	0	0	0	0	0	0	0	0	0	0	0	0	0	0	0	0	0	0	0	0	0	0	0	0	0	0	0	0	0	0	0	0
hsa-mir-549a	2.13083	0	0	0.728654	0	0	0.201397	1.60499	0	0.211507	0.785904	0	0.46822	0	0	1.29264	0	0.320096	0.463279	3.04893	0	1.57872	0	0.730589	2.0814	0	0	0.224549	1.57057	0	0.818788	0	0.703965	0.833569	0.272008	0	2.94154	0.817181	0.233327	1.34204	0	1.79972	0	0.732519	1.28075	1.10494	0	0.309808	0
hsa-mir-550a-1	3.60088	2.91413	1.12422	3.44047	2.79009	1.65654	2.60729	4.42085	3.69006	2.25988	0.86997	1.2208	2.75511	3.70869	3.89563	3.73583	0.609543	3.34927	1.33038	2.76994	2.06704	1.99297	4.30622	4.01474	3.60087	2.42609	4.48485	2.07033	2.98109	3.38262	1.33791	2.56535	4.60123	3.14092	2.72294	1.46494	2.07472	1.33567	2.47616	4.66347	2.86047	3.9029	2.98996	1.34687	3.02649	1.95503	1.40021	3.82526	3.54644
hsa-mir-550a-2	3.60088	3.08853	1.74832	3.30316	1.95547	2.72176	2.33483	4.30143	3.85068	2.59758	1.09625	1.42958	2.02404	3.52563	3.70401	3.38175	1.41411	3.60628	2.01056	2.83022	2.31841	2.16263	4.26366	4.12787	3.41907	2.19504	4.48485	1.81811	2.30465	2.8075	2.26892	2.04623	4.5046	2.29585	2.72294	1.67836	2.03003	1.71628	2.64761	4.53289	2.69593	3.81023	2.8507	1.68038	3.74312	1.95503	2.2706	3.72429	3.47528
hsa-mir-550a-3	2.8204	2.91413	1.12422	2.71925	0.847643	2.00491	1.32084	2.68822	3.10435	0.706277	1.16442	0.976598	0.46822	3.25837	2.81067	2.76532	0.690109	2.63615	1.09492	1.45745	1.51651	1.80066	3.29524	2.72338	1.81308	0.995791	3.5912	1.51224	0.72835	1.83662	1.33791	1.22746	3.69494	0	1.71473	0.910932	1.10873	1.71628	1.46228	3.22239	1.35931	3.13006	2.92201	0.287488	1.53914	2.48635	1.06552	2.64845	2.30339
hsa-mir-550b-1	0	0	0	0	0	0	0	0	0	0	0	0	0	0	0	0	0	0	0	0	0	0	0	0	0	0	0.439906	0	0.409659	0	0	0	0	0	0	0	0	0	0	0	0	0	0	0	0	0	0	0	0
hsa-mir-550b-2	0	0	0	0	0	0	0	0	0	0	0	0	0	0	0	0	0	0	0	0	0	0	0	0	0	0	0	0	0	0	0	0	0	0	0	0	0	0	0	0	0	0	0	0	0	0	0	0	0
hsa-mir-551a	0.921914	3.68535	0	0	0	0.516539	0	0.749017	0	0	0	0.446714	0.46822	0.474566	3.35833	1.29264	0.121186	0	0	0.368533	0.340111	0	0.468151	0	0.780947	0	2.81983	0.742995	0	0.893163	0	0	2.73569	0	0	0	0	0	0	1.06798	0	0.389775	2.42922	0.287488	0	0.655764	0	0.564705	0
hsa-mir-551b	3.79933	1.1445	0	0.409848	3.71735	0.516539	1.55952	0	0	0.395934	0.271313	0.312613	0	4.80093	5.13937	0.659833	0	1.16483	0	0.368533	2.88372	1.90002	2.48543	2.40205	2.50301	2.06397	1.04932	4.15714	3.34971	0.893163	0	0.533245	5.37743	2.04557	2.76758	0	0.329997	0	0.233327	1.06798	4.41638	0.389775	0	1.68038	0.562231	1.44697	0	1.76359	0
hsa-mir-552	0.13672	0.682883	0	0	0	1.65654	0	0.749017	0.325772	0.395934	0	0	0	0	0	0.902923	0.121186	0.320096	0	0	0	0	0	0	0	0.261633	1.27862	0	0	0.893163	0	0	0	0	0	0	0.329997	1.33567	0	0.286051	0	0	0.44943	0	0	0	0	0	0.643678
hsa-mir-553	0	0	0	0	0	0	0	0	0	0	0	0	0	0	0	0	0	0	0	0	0	0	0	0	0	0	0	0	0	0	0	0	0	0	0	0	0	0	0	0	0	0	0	0	0	0	0	0	0
hsa-mir-554	0	0	0	0	0	0	0	0	0	0	0	0	0	0	0	0	0	0	0	0	0	0	0	0	0	0	0	0	0	0	0	0	0	0	0	0	0	0	0	0	0	0	0	0	0	0	0	0	0
hsa-mir-555	0	0	0	0	0	0	0	1.01505	0	0	0	0	0	0	0	0	0	0	0	0	0	0	0	0	0	0.483023	0	0	0.409659	0	0	0	0	1.3585	0	0	0	0	0	0	0	0	0	0	0	0	0	0	1.7001
hsa-mir-556	0.376523	0.164875	0	0.409848	0	0	0.378093	1.75799	0	0.395934	0.142025	0	0	0	0	0.902923	0	0.581908	0.463279	0	0	0.995318	0.468151	1.21327	0	0.261633	0.776553	0.224549	0	0	0	0	0.394501	0	0	0	0	0	0.434121	0.286051	0	0.696331	0	0	0	0	0	0.309808	0
hsa-mir-557	0	0	0	0	0	0	0	0	0	0	0	0	0	0	0	0	0	0	0	0	0	0	0	0	0	0	0	0	0	0	0	0	0	0	0	0	0	0	0	0	0	0	0	0	0	0	0	0	0
hsa-mir-5571	0	0.447005	0	0	0	0.516539	0	1.01505	0	1.07401	0.271313	0	2.8348	0	0	0	0	0	0	0	0.340111	0.995318	0.468151	0	0	0	1.04932	1.88541	1.40155	0	0	0	0.394501	0	0.272008	0	0	0	0.767378	0	0	0	0	0	0.562231	0	1.40021	0	0
hsa-mir-5572	0	0	0	0	0	0	0	0	0	0	0.142025	0	0	0	0	0	0.121186	0	0	1.1138	0	0	0	0	0.442683	0	0	0	0	0	0	0	0	0	0	0	0	0	0	0	0	0	0	0.287488	0	0	0	0	0
hsa-mir-5579	0	0.164875	0	0	0.214015	0	0.201397	0.422581	0	0.211507	0.271313	0.164757	0.46822	0	0	0	1.85952	0.320096	0.813397	0	0	1.31631	0.655354	0.411055	0.442683	0	0	0.224549	0.409659	0	0	0	0.394501	0	0	1.86425	0.715918	0.817181	0.90898	0.286051	0	0	0	0	0	0.655764	1.67168	0.309808	0
hsa-mir-558	0	0	0	0	0	0	0	0	0	0	0	0	0	0	0	0	0	0	0	0	0	0	0	0	0	0	0	0	0	0	0	0	0	0	0	0	0	0	0	0	0	0	0	0	0	0	0	0	0
hsa-mir-5580	0	0	0	0	0	0	0	0	0	0	0	0	0	0	0	0	0.121186	0.320096	0	0	0	0	0	0	0	0	0.439906	0	0	0	0	0	0	0	0	0	0	0	0	0	0	0	0	0	0	0	0	0	1.0872
hsa-mir-5581	0	1.61267	0.478483	0.409848	0	0.516539	0.806577	1.23958	0.591364	0.559434	0.142025	0.88506	0.821143	0	1.256	0.195316	0.433512	0.581908	0	0.905441	0.846042	0.581843	0.468151	1.21327	1.05477	0	0.776553	1.67326	0.409659	0	2.48118	0.533245	1.67871	0.833569	0.698185	0	0.174414	0	0.233327	0.286051	0.834155	0.389775	1.29983	0.527095	0	1.10494	0.628973	0.309808	0.643678
hsa-mir-5582	0	0.164875	0	0	0	0	0.201397	0	0	0.395934	0	0	0	0	0	0.520975	0	0	0	0	0.340111	0	0.252981	0.992024	0	0	0.439906	0	0	0	0	0	0	0	0	0	0	0	0.233327	0	0	0	0	0	0	0	0	0	0
hsa-mir-5583-1	0.13672	0	0	0	0	0	0	0	0	0	0	0	0	0	0	0	0	0	0	0	0	0	0	0	0	0	0	0	0	0	0	0	0	0	0	0	0	0	0	0	0	0	0	0	0	0	0	0	0
hsa-mir-5583-2	0	0	0	0	0	0	0	0	0	0	0	0	0	0	0	0	0	0	0	0	0	0	0	0	0	0	0.439906	0	0	0	0	0	0	0	0	0	0	0	0	0	0	0	0	0	0	0	0	0	0
hsa-mir-5584	0.482964	0	0	0	0	0	0	0	0	0	0	0.164757	0	0	0	0	0	0	0	0	0	0	0	0	0	0	0	0	0	0	0	0	0.394501	0	0	1.46494	0	0	0	0	0	0.389775	0	0	0	0	2.2706	0	0
hsa-mir-5585	0.261598	0.164875	0	0.409848	0	0	0	0	0	0	0	0	0	0	0	0	0	0	0	0	0	0	0	0	0	0	0	0	0	0	0	0	0.703965	0	0	0	0	0	0	0	0	0	0	0	0	0	0	0.309808	0
hsa-mir-5586	1.5304	1.29445	1.36351	0.728654	0.214015	0.516539	1.55952	1.43382	0.325772	1.45253	3.00626	1.2938	0	0.474566	1.256	1.73101	1.36588	0.803427	2.65568	0.905441	0.615141	1.16472	2.21465	0.411055	0.442683	0	0.776553	2.01129	2.30465	0	0.818788	1.22746	1.36314	1.3585	2.42149	0.526199	1.83597	0	2.60662	2.836	0	0	0	2.49333	1.7582	0	1.06552	1.54416	0
hsa-mir-5587	0	0.164875	0	0	0	1.19633	0	0	0	0	0	0	0	0	0	0	0	0.320096	0	0	0	0	0	0	0	0	0	0	0	0	0	0	0	0	0	0	0	0	0	0	0	0	0	0	0	0	0	0	0
hsa-mir-5588	0.13672	0.164875	0	0	0.214015	0	0	1.01505	0	1.07401	0.389963	0.682472	0	0	0.945275	0.195316	0	0	0	0.368533	0	0	0.252981	0	0	1.13291	0	0.418809	0	0	0	0	0.394501	0	0	0	0.329997	0	0.233327	0	0	0	0.791607	0	0	0	0	0.309808	0
hsa-mir-5589	0	0.88556	0	0	0	0	0	0	0	0	0	0	0	0	0	0	0	0	0	0	0	0	0	0	0	0	0	0	0.409659	0	0	0.921711	0	0	0.698185	0	0	0	0	3.63268	0	0.389775	0	0	0	0	0	0	0
hsa-mir-559	0	0	0	0	0	0	0	0	0	0	0	0	0	0	0	0	0	0	0	0	0	0	0	0	0	0	0	0	0	0	0	0	0	0	0	0	0	0	0	0	0	0	0	0	0	0	0	0	0
hsa-mir-5590	0	0	0	0	0	0	0	0	0	0	0	0	0	0	0	0	0	0	0	0	0	0	0	0	0	0	0	0	0	0	0	0	0	0	0	0	0	0	0	0	0	0	0	0	0	0	0	0	0
hsa-mir-5591	0	0	0	0	0	0	0	0	0	0	0	0	0	0	0	0	0	0	0	0	0	0	0	0	0	0	0	0	0	0	0	0	0	0	0	0	0.174414	0	0	0	0	0	0	0	0	0	0	0	0
hsa-mir-561	0.482964	1.29445	2.70175	0	0.970464	1.19633	0.92514	0.422581	0.591364	0.211507	0.142025	0	0.821143	0.474566	0	1.37558	0	0	0	0	0.846042	1.16472	2.27302	1.72579	0.442683	0.483023	0.439906	0	0	0	0.818788	0	0.703965	0	0	0	1.54971	0	0.233327	1.57225	1.35931	0	1.29983	0.287488	0	0	1.67168	0.309808	0.643678
hsa-mir-562	0	0	0	0	0	0	0	0	0	0	0	0	0	0	0	0	0	0	0	0	0	0	0	0	0	0	0	0	0	0	0	0	0	0	0	0	0	0	0	0	0	0	0	0	0	0	0	0	0
hsa-mir-563	0	0	0	0	0	0	0	0	0	0	0	0	0	0	0	0	0	0	0	0	0	0	0	0	0	0	0	0	0	0	0	0	0	0	0	0	0	0	0	0	0	0	0	0	0	0	0	0	0
hsa-mir-564	0	0	0	0	0	0	0.201397	0	0	0	0	0	0	0	0	0.367315	0	0	0	0	0	0.581843	0	0	0	0	0	0.224549	0	0	0	0	0	0	0	0	0	0	0	0.524662	0	0	0	0	0	1.10494	0	0.564705	0
hsa-mir-566	0	0	0	0	0	0	0	0	0	0	0	0	0	0	0	0	0	0	0	0	0	0	0	0	0	0	0	0	0	0	0	0	0	0	0	0	0	0	0	0	0	0	0	0	0	0	0	0	0
hsa-mir-567	0	0	0	0	0	0	0	0	0	0	0	0	0	0	0	0	0	0	0	0	0	0	0	0	0	0	0	0	0	0	0	0	0	0	0	0	0	0	0	0	0	0	0	0	0	0	0	0	0
hsa-mir-568	0	0	0	0	0	0	0	0	0	0	0	0	0	0	0	0	0	0	0	0	0	0	0	0	0	0	0	0	0	0	0	0	0	0	0	0	0	0	0	0	0	0	0	0	0	0	0	0	0
hsa-mir-5680	0.482964	0.312825	0	0.409848	0	0	0	0.422581	0	0	0	0.164757	0	0	0.945275	0.195316	0.121186	0	0	0	0.615141	0	0	0	0	0.261633	0.439906	0	0.72835	0.893163	2.26892	0.533245	0	0	0.272008	1.21437	0.598386	0	0.233327	0.908578	1.35931	0	0	0.287488	0	0.655764	0	0.309808	0
hsa-mir-5681a	0	0.164875	0	0	0	0	0	0	0	0	0	0	0	0	0	0	0	0	0	0	0.340111	0	0	0	0	0	0	0	0	1.83662	0	1.22746	0	0	0	0	0	0	0	0	0	0	0	0	0	0	0	0	0
hsa-mir-5681b	0	0	0	0	0	0	0	0	0	0	0	0	0	0	0	0	0	0	0	0	0.615141	0	0	0	0	0.261633	0	0.224549	0	0	0	0.533245	0	0	0	0	0	0	0	0	0	0	0	0	0	0	0	0	0
hsa-mir-5682	0.261598	0	0	2.20602	0	0	0	0.749017	0	1.68282	0	0	0	0	1.91711	1.01066	0	0	0	0.368533	0	0	0	0.411055	0	1.25812	0	0	0	0	0	0	0	0	0	0	0	1.33567	0	0	0	1.79972	0	0	0.562231	0	1.06552	0	0
hsa-mir-5683	1.06587	0	2.41307	0	0.565339	1.44471	3.0074	0	0.81558	1.07401	0.601474	1.36329	1.10448	2.60015	0.548711	1.1109	1.15498	0.581908	0.463279	0.368533	0.615141	0.320057	1.44626	1.86285	0.780947	0.483023	2.95862	0.418809	0.409659	0	0	1.22746	2.25515	0	0	3.47547	6.37033	0	3.82434	1.67491	0.834155	0.389775	0.791607	0	0.965768	0.655764	1.06552	0	4.11327
hsa-mir-5684	0	0.447005	0	0	0	0.516539	0.201397	0	0	0.211507	0	0.446714	0	0	0	0.195316	0.121186	0.320096	0	0.661821	0.340111	0.320057	0	0.411055	0.442683	0	0.439906	0	0	0	0	0.533245	0.394501	0.833569	0.272008	0	0	0	0.767378	0	0.834155	0.696331	0.791607	0.912305	0.562231	0	0	0	0
hsa-mir-5685	0	0	0	0	0	0	0	0	0	0	0	0	0	0	0	0	0	0	0	0	0	0	0	0	0	0	0	0	0	0	0	0	0	0	0	0	0.174414	0	0	0	0	0	0	0	0	0	0	0	0
hsa-mir-5687	0.761984	0.164875	0.478483	0.409848	0.400346	0	0.378093	0.422581	1.00959	1.17835	0.142025	0.312613	0.821143	0.831067	0	0.520975	0.336727	0.581908	0.463279	0.368533	0	0.320057	1.10434	0	1.05477	0	0.439906	0.418809	0	0.893163	0	0.533245	1.17501	0.833569	0.272008	0	0.174414	0.817181	0.233327	0.286051	0	0.696331	0	0	0.965768	0	0	0.781257	0
hsa-mir-5688	0	0	0	0	0	0	0	0	0	0	0	0	0	0	0	0	0	0	0	0	0	0	0	0	0	0	0	0	0	0	0	0	0	0	0	0	0	0	0	0	0	0	0	0	0	0	0	0	0
hsa-mir-5689	0	0	0	0	0	0	0	0	0	0	0	0	0	0	0	0	0	0	0	0	0	0	0	0	0	0	0	0	0	0	0	0	0	0	0	0	0	0	0	0	0	0	0	0	0	0	0	0	0
hsa-mir-569	0	0	0	0	0	0	0	0	0	0	0	0	0	0	0	0	0	0	0	0	0	0	0	0	0	0	0	0	0	0	0	0	0	0	0	0	0	0	0	0	0	0	0	0	0	0	0	0	0
hsa-mir-5690	0	0.447005	0.478483	0.409848	0	0.516539	0.677392	0.749017	0	0.395934	0.601474	0.312613	0	0	0.945275	0.659833	0.336727	0.320096	0.813397	0	0.340111	0.995318	1.34104	0	0	0	1.04932	0.881319	0	0.893163	0	1.22746	0	1.3585	0.272008	0.910932	0.329997	0	0.434121	1.57225	0.834155	0.389775	0	0	1.28075	0	0	0	0
hsa-mir-5691	0	0	0	0	0	0	0	0	0	0	0	0	0	0	0	0	0.121186	0.581908	1.09492	0.661821	0	0	0	0	0	0	0	0.224549	1.21007	0	0	0	0	0	0	0	0.470424	0	0.90898	0	0	0.389775	0	0	0.562231	0	0	0	0
hsa-mir-5692a-1	0	0	0	0	0	0	0	0	0	0	0	0	0	0	0	0	0	0	0	0	0	0	0	0	0	0	0	0	0	0	0	0	0	0	0	0	0	0	0	0	0	0	0	0	0	0	0	0	0
hsa-mir-5692a-2	0	0	0	0	0	0	0	0	0	0	0	0	0	0	0	0	0	0	0	0	0	0	0	0	0	0	0	0	0	0	0	0	0	0	0	0	0	0	0	0	0	0	0	0	0	0	0	0	0
hsa-mir-5692b	0	0	0	0	0	0	0	0	0	0	0	0	0	0	0	0	0	0	0	0	0	0	0	0	0	0	0	0	0	0	0	0	0	0	0	0	0	0	0	0	0	0	0	0	0	0	0	0	0
hsa-mir-5692c-1	0	0	0	0	0	0	0	0	0	0	0	0	0	0	0	0	0	0	0	0	0	0	0	0	0	0	0	0	0	0	0	0	0	0	0	0	0	0	0	0	0	0	0	0	0	0	0	0	0
hsa-mir-5692c-2	0	0	0	0	0	0	0	0	0	0	0	0	0	0	0	0	0	0	0	0	0	0	0	0	0	0	0	0	0	0	0	0	0	0	0	0	0	0	0	0	0	0	0	0	0	0	0	0	0
hsa-mir-5693	0.13672	0	0	0	0	0	0	0	0	0	0	0	0.46822	0	0	0.195316	0	0	0	0	0	0	0	0	0	0	0	0	0	0	0	0.533245	0	0	0	0.526199	0.174414	0	0.233327	0	0	0	0.44943	0	0	0	0	0	0
hsa-mir-5694	0	0.164875	0	0	0	0.516539	0	0	0.325772	0	0	0	0	0	0	0.367315	0	0	0	0	0	0	0	0	0	0.483023	0.439906	0	0	0	0	0	0	0	0	0	0	0	0	0	0	0	0	0	0	0	0	0	0
hsa-mir-5695	0.674838	0	0	0	0.214015	0	0.806577	0.422581	0	0	0	0.164757	0	0.474566	0.548711	0.195316	0	0	0	0	0	0	0	0.730589	0.442683	0	0	0.224549	0	0	0	0.921711	0	0	0.272008	0	0.329997	0	0	0	0	0.949025	0	0	0	0	0	0	0
hsa-mir-5696	0.482964	0.787778	0.478483	0.409848	0	0.516539	0	0	1.33343	0.839544	0.271313	0.446714	0.821143	0	0	0.520975	0.232979	0.581908	0	0	0.846042	0.803343	0.655354	0.411055	0.442683	1.91979	1.47642	0.58999	0.989223	0	0	0	0	0	0.698185	0.526199	0.470424	0	0	0	0	0.696331	0.44943	0.527095	0	0	0	0.309808	1.0872
hsa-mir-5697	0	0	0.478483	0	0	0	0	0	0	0.211507	0.142025	0.164757	0	0	0	0.195316	0	0	0	0	0	0	0.252981	0.730589	0	0.483023	0	0.224549	0	0	0	0	0	0	0	0	0	0	0	0	0	0	0	0	0	0	0	0	0
hsa-mir-5698	1.5304	3.36769	2.41307	1.85932	1.8313	1.44471	1.48426	0.749017	2.97086	3.22782	2.36124	1.2938	1.54449	0.831067	4.06475	4.65597	0.690109	0.803427	2.8948	1.73479	0.846042	2.31443	4.32013	1.98802	2.90001	3.31434	4.91812	1.595	4.30138	3.7006	0.818788	1.69417	2.59259	1.3585	3.63364	0.526199	0.598386	0.817181	2.05651	1.46173	2.04658	2.64921	2.10081	2.0311	0.562231	3.08421	2.2706	3.64363	3.61425
hsa-mir-5699	0	2.91413	2.70175	4.15022	1.62239	2.62439	2.05173	3.48668	2.01436	2.55944	2.44586	0.976598	2.67076	3.07048	0.548711	1.29264	0.838882	2.16279	2.14014	2.70703	1.51651	2.16263	2.67054	3.20812	1.95347	1.84191	3.50322	0.58999	1.21007	1.83662	0.818788	0.533245	1.93749	1.74255	2.76758	3.22689	2.64817	0.817181	2.68747	1.57225	1.74349	1.92285	1.83127	1.57754	2.52745	4.4407	2.2706	1.54416	1.42595
hsa-mir-570	0	0.447005	0	0	0	0	0.806577	0.749017	0	0.395934	0	0	0	0.474566	0.548711	0.659833	0.232979	0	0	1.1138	0.340111	0	0.468151	0.730589	0	0.261633	0	0.418809	0	0	2.26892	0	0	0	0	0.910932	0.174414	0	0.434121	0.524662	0	0	0	0	0	0	1.06552	0	0
hsa-mir-5700	0	0	0	0	0	0	0	0	0	0	0	0	0	0	0	0	0	0	0	0	0	0	0	0	0	0	0	0	0	0	0	0	0	0	0	0	0	0	0	0	0	0	0	0	0	0	0	0	0
hsa-mir-5701-1	0	0	0	0	0	0	0	0	0	0	0	0	0	0	0	0	0	0	0	0	0	0	0	0	0	0	0	0	0	0	0	0	0	0	0	0	0	0	0	0	0	0	0	0	0	0	0	0	0
hsa-mir-5701-2	0	0	0	0	0	0	0	0	0	0	0	0	0	0	0	0	0	0	0	0	0	0	0	0	0	0	0	0	0	0	0	0	0	0	0	0	0	0	0	0	0	0	0	0	0	0	0	0	0
hsa-mir-5701-3	0	0	0	0	0	0	0	0	0	0	0	0	0	0	0	0	0	0	0	0	0	0	0	0	0	0	0	0	0	0	0	0	0	0	0	0	0	0	0	0	0	0	0	0	0	0	0	0	0
hsa-mir-5702	0	0	0	0	0	0	0	0	0	0	0	0	0	0	0	0.195316	0	0	0	0	0	0	0	0	0	0	0	0	0	0	0	0	0	0	0	0	0	0	0	0	0	0	0	0	0	0	0	0	0
hsa-mir-5703	0.13672	1.22142	0.478483	0.409848	0.214015	1.19633	0.677392	2.02251	0	0.211507	0.142025	0	0.46822	0.474566	2.23334	0.195316	0	0	1.53275	0.661821	0.615141	1.16472	1.72247	0.730589	0	0.483023	0	0.742995	0	0	0.818788	0.921711	1.36314	1.3585	1.02676	0.526199	0	0	0.233327	1.06798	0.834155	0.949025	0.44943	0.287488	0	1.10494	0	0.781257	0
hsa-mir-5704	0	0	0	0	0	0	0	0	0	0	0	0	0	0	0	0	0	0	0	0	0	0	0	0	0	0	0	0	0	0	0	0	0	0	0	0	0	0	0	0	0	0	0	0	0	0	0	0	0
hsa-mir-5705	0	0	0	0	0	0	0	0	0	0	0	0	0	0	0	0	0	0	0	0	0	0	0	0	0	0	0	0	0	0	0	0	0	0	0	0	0	0	0	0	0	0	0	0	0	0	0	0	0
hsa-mir-5706	0.13672	0.164875	1.90802	0	1.28641	0.516539	0.53549	0.422581	1.00959	0.395934	1.22952	0.312613	0	2.77452	0.945275	1.52841	0.121186	0.581908	0	0.368533	0.846042	0.803343	0.252981	0	0.442683	1.84191	1.27862	0.418809	0	1.83662	0	0.921711	1.36314	0	1.80316	0	0.174414	0	0.767378	1.21151	0.834155	0	0.44943	0.527095	0	0.655764	1.67168	0.309808	1.42595
hsa-mir-5707	0	0	0	0	0	0	0	0	0	0	0	0	0	0	0	0	0	0	0	0	0	0	0	0	0	0	0	0	0	0	0	0	0	0	0	0	0	0	0	0	0	0	0	0	0	0	0	0	0
hsa-mir-5708	0	0	0	0	0	0	0	0	0.325772	0	0	0	0	0	0	0	0	0	0	0	0	0	0.252981	0	0	0	0	0	0	0	0	0	0	0	0	0	0.329997	0	0	0	0	0	0	0	0	0	0	0	0
hsa-mir-571	0	0	0	0	0	0	0	0	0	0	0	0	0	0	0	0	0	0	0	0	0	0	0	0	0	0	0	0	0	0	0	0	0	0	0	0	0	0	0	0	0	0	0	0	0	0	0	0	0
hsa-mir-572	0	0	0	0	0	0	0.53549	0.422581	0	0	0.271313	0.312613	0	0	0.548711	0	0	0.581908	0	0	0.615141	0.803343	0	0	0	0	1.04932	0.418809	0	0	0	0.921711	0	1.3585	0.272008	0.526199	0	0	0.233327	0	0	0	0.44943	0	0	0	0	0	0
hsa-mir-573	0	0.312825	0.478483	2.56759	0.565339	0.516539	0	0	0.325772	0	0.389963	0	0	0.474566	0.548711	0.195316	0	0	0	0.368533	0	0	0	0.730589	1.05477	0.261633	0	1.00753	0	0	0	0.921711	0.703965	0	0.698185	0.526199	0.470424	0	0.434121	0.524662	0	0.389775	0.44943	0.527095	0	0	0	0.309808	0.643678
hsa-mir-5739	0	0	0	0	0	0	0	0	0	0	0	0	0	0	0	0	0	0	0	0	0	0	0	0	0	0	0	0	0	0	0	0	0	0	0	0	0	0	0	0	0	0	0	0	0	0	0	0	0
hsa-mir-574	8.17726	8.57011	5.05523	6.99796	6.13426	6.08173	7.46784	7.73255	4.28492	7.63321	6.00007	7.84555	8.22723	8.66146	9.06726	7.56028	8.12165	7.57958	5.0023	8.10869	7.58008	4.46678	9.10563	4.12787	7.52479	6.62392	7.46276	7.66121	9.07292	5.24266	6.38377	7.74051	9.13938	7.68585	7.43122	7.04132	7.23316	5.31687	7.00105	7.57677	7.73567	6.027	8.45894	6.91574	8.5102	7.60679	7.03407	7.70848	5.14163
hsa-mir-575	0	0	0	0	0	0	0	0	0	0	0	0	0	0	0	0	0	0	0	0	0	0	0	0	0	0	0	0	0	0	0	0	0	0	0	0	0	0	0	0	0	0	0	0	0	0	0	0	0
hsa-mir-576	5.35964	4.399	5.59076	5.36046	2.57465	3.19847	4.06438	5.93634	3.22652	5.55299	3.64193	3.20578	4.96757	6.55598	4.69989	4.82783	3.64148	3.92216	2.56626	5.86628	3.50695	4.23904	5.51885	6.30613	4.03936	4.64726	5.12387	4.99183	3.15071	4.64402	2.97734	4.75149	4.70924	5.08099	4.23603	4.4961	3.72334	3.72152	5.48254	4.59965	4.74593	5.59869	4.88309	4.16828	5.04128	4.95063	3.28443	4.92902	4.51916
hsa-mir-577	1.75944	1.7226	1.56871	3.09703	3.51024	1.84121	1.48426	4.48802	4.37575	1.17835	1.16442	0.569404	1.54449	1.35502	1.72853	0.195316	0	0.581908	0	0	1.04503	0	4.75845	4.60915	1.28482	0	1.27862	3.45105	0	1.83662	0	0.921711	3.50819	3.00698	0.871804	0	0	0	2.52097	4.2466	0.834155	0.389775	1.49953	0.287488	0.562231	0	4.82391	2.04056	1.42595
hsa-mir-578	0.995687	0.312825	0	0	0	0	0	0	0	0	0.142025	0	0	0.474566	0	0	0	0	0	0.368533	0	0.320057	0.468151	0	0	0	0	0	0	0	0	0	0	0	0	0	0	0	0	0	0	0	0	0	0	0	0	0	0
hsa-mir-5787	0	0	0	0	0	0	0	0	0	0	0	0	0	0	0	0	0	0	0	0	0	0	0	0	0	0	0	0	0	0	0	0	0	0	0	0	0	0	0	0	0	0	0	0	0	0	0	0	0
hsa-mir-579	0.921914	1.1445	0.478483	0.989603	0.214015	0.516539	0.53549	1.23958	0.81558	1.53345	0.271313	0.164757	0.46822	1.89782	0.548711	0.520975	0.433512	0.803427	0	0	0.340111	0	1.22754	1.98802	0	1.67228	0	0.224549	0.72835	0	1.33791	1.22746	0.95863	0.833569	0.272008	0.526199	0.598386	0	1.15627	0.908578	0	0.696331	0.44943	0.527095	0	0.655764	0.628973	1.42051	0.643678
hsa-mir-580	0.13672	0.682883	1.56871	0.409848	0.713385	1.19633	0.53549	1.23958	0	0.706277	0.601474	0.446714	1.10448	0	0.548711	0.786492	0.433512	0.581908	1.09492	0.368533	0.340111	0.995318	1.10434	0.992024	0.780947	0	1.27862	0	0.409659	1.44068	0.818788	0	0.703965	0.833569	0.272008	1.67836	0.598386	0	0.767378	0.286051	0	0.389775	0	0.527095	0	1.44697	0.628973	0.564705	0.643678
hsa-mir-581	1.3732	0.977134	1.36351	0	0	1.19633	0.92514	0	0.81558	0.211507	0.389963	0.78732	0	1.55949	0.548711	0.367315	0.690109	0.803427	0.813397	0.368533	0.340111	0.320057	0.821032	1.21327	1.05477	0	0	0.881319	0.409659	1.44068	0.818788	0.533245	2.80225	0.833569	0	1.21437	0.174414	0	0.434121	0.524662	1.74349	0.949025	1.06798	0.287488	0.562231	1.72325	0.628973	0.564705	0
hsa-mir-582	8.51964	9.40775	13.0333	7.31316	9.69638	9.84168	9.52674	9.45126	8.66743	9.90271	5.99305	7.10035	10.3344	12.6732	7.38888	9.89245	8.37074	7.3396	6.37144	7.95304	9.06438	9.66438	8.11773	11.3237	9.05764	7.84959	9.56176	8.2911	7.19445	6.60008	5.97448	7.61778	8.6965	8.13034	8.63935	9.27878	8.01416	9.66755	8.75475	9.86067	7.95634	8.56415	10.8687	8.3322	9.54274	8.33137	7.12724	9.04241	6.10934
hsa-mir-583	0	0	0	0	0	0	0	0	0	0	0	0	0	0	0	0	0	0	0	0	0	0	0	0	0	0	0	0	0	0	0	0	0	0	0	0	0	0	0	0	0	0	0	0	0	0	0	0	0
hsa-mir-584	10.9899	9.15212	10.5494	10.798	9.9217	8.49034	10.8804	10.4315	10.0377	8.52955	10.7722	11.7787	9.52728	11.4066	13.1434	10.3863	6.69751	14.1831	9.20232	9.9147	9.89395	8.7262	11.7784	10.156	10.0475	10.3167	11.7141	7.85941	11.3755	10.4272	5.54953	10.9208	11.1515	11.0244	10.4959	8.54948	11.0107	10.2875	10.1055	12.826	10.1794	11.6859	10.4955	9.70864	9.59257	11.3692	10.8822	9.76219	5.65773
hsa-mir-585	0.582089	0.164875	0	0.409848	0.970464	1.44471	0.677392	0.422581	0	0.559434	0.142025	0.446714	0	1.35502	0	1.20463	1.46079	0.320096	0	0	0	0.581843	1.10434	0	0.442683	0	0.776553	0.58999	1.21007	0	2.01995	0.533245	0	0	0	0.910932	0.329997	0	0.61035	1.34204	0.834155	0	0	0.912305	2.26676	0	1.40021	0	1.0872
hsa-mir-586	0	0	0	0	0	0	0	0	0	0	0	0	0	0	0.548711	0	0	0	0	0	0	0	0.252981	0	0	0	0	0	0	0	0	0	0.95863	0	0	0	0	0	0	0	0	0	0	0	0	0	0	0	0
hsa-mir-587	0	0	0	0	0	0	0	0	0	0	0	0	0	0	0	0	0	0	0	0	0	0	0	0	0	0	0	0	0	0	0	0	0	0	0	0	0	0	0	0	0	0	0	0	0	0	0	0	0
hsa-mir-588	0.261598	0.164875	0	0	0	0	0	0	0	0	0	0	0	1.1167	0	0.520975	0	0	0	0.368533	0	0	0.252981	0	0	0	0	1.33096	0	0	0	0.921711	0	0	0.272008	0	0	0	0.233327	1.21151	0	0	0.44943	0	0	0	0	0	0
hsa-mir-589	5.61505	8.60282	7.9632	8.46569	6.12437	6.34885	7.92804	9.13667	8.25746	6.30956	7.44615	6.07762	8.75726	6.89976	8.21293	7.93745	6.56626	9.05558	6.55694	7.84579	7.85152	8.83926	8.56374	8.92948	8.5363	6.07916	8.14831	6.33074	8.12988	8.67613	5.0481	7.83959	8.04563	8.00418	7.98709	8.07167	6.21428	7.06157	7.89578	8.34387	6.8393	9.08948	7.54155	7.34941	6.87379	7.04031	9.40761	8.61535	7.94678
hsa-mir-590	3.68133	4.5483	3.88408	5.03865	2.61287	3.44651	3.77968	4.76579	3.06121	3.17836	3.04295	3.40016	3.17815	4.24161	2.49257	4.09527	2.428	3.23971	0	3.19363	3.72566	4.38339	4.1592	3.5297	3.87253	3.31434	3.63326	4.10161	3.68048	2.40224	2.01995	1.88091	3.92143	3.91433	3.21715	3.08444	3.52825	3.10762	3.31509	4.08821	2.86047	3.74498	4.37414	4.11419	3.52157	1.95503	3.7029	3.33666	4.9967
hsa-mir-591	0	0	0	0	0	0	0	0	0	0	0	0	0	0	0	0	0	0	0	0	0	0	0	0	0	0	0	0	0	0	0	0	0	0	0	0	0	0	0	0	0	0	0	0	0	0	0	0	0.643678
hsa-mir-592	4.40455	1.1445	1.36351	0.409848	0.565339	0	2.33483	2.34593	0.325772	0.395934	1.09625	1.2208	1.34119	2.17169	0.548711	1.1109	0.433512	0.995416	0	0.905441	0.340111	2.16263	1.63614	1.21327	2.40859	0	0.439906	0	1.40155	0	0	0.921711	0	0	0.871804	0.526199	0.824591	0.817181	1.36731	1.34204	0	1.66509	0	0.287488	1.28075	0.655764	0.628973	0.969507	0.643678
hsa-mir-593	0	0	0	0	0	0	0	0	0	0	0	0	0	0	0	0	0	0	0	0	0	0	0	0	0	0	0	0	0	0	0	0	0	0	0	0	0	0	0	0	0	0	0	0	0	0	0	0	0
hsa-mir-595	0	0	0	0	0	0	0	0	0	0	0	0	0	0	0	0	0	0	0	0	0	0	0	0	0	0	0	0	0	0	0	0	0	0	0	0	0	0	0	0	0	0	0	0	0	0	0	0	0
hsa-mir-596	0	0	0	0	0	0	0	0	0	0	0	0	0	0	0	0	0	0	0	0	0	0	0	0	0	0	0	0	0	0	0	0	0	0	0	0	0	0	0	0	0	0	0	0	0	0	0	0	0
hsa-mir-597	0	0.447005	0	0	0	0.896108	0	0	0.591364	0	0	0	0	0.474566	0	0.367315	0.232979	0	0	0.368533	0	0	0	0	0.442683	0.261633	0.439906	0	0	0	0	0	0.394501	0	0	0	0	0	0	0	0	0	0	0.287488	0.562231	0	0	0	0
hsa-mir-598	6.9103	6.39738	5.682	1.98438	3.71735	8.04935	2.8058	4.80145	6.28566	4.61628	4.3757	4.74245	4.19007	6.03688	5.80917	3.01859	5.44585	2.79949	3.7944	3.09879	7.98468	4.34863	5.37967	3.40055	2.90001	5.47719	6.3996	7.11471	4.66104	5.33747	3.34583	3.49635	8.08793	6.3497	4.37235	5.26345	3.37586	4.26956	4.17215	7.02665	5.88089	5.89786	4.18416	6.1297	4.63387	2.33003	3.28443	6.59003	6.65146
hsa-mir-599	0	0.447005	0	0	0	0	0	0	0.325772	0.211507	0.499591	1.2938	0.821143	0	0	0	0.524211	0	2.73987	0	0.340111	5.00214	0.655354	0	0	0	0	0.58999	0.989223	0	0	0	0	0.833569	0	1.21437	0	0	0.61035	0.729353	0	0	0	0	2.93955	0	0	0	0
hsa-mir-600	0	0	0	0	0	0	0.201397	0	0	0	0	0	0	0.474566	0	0	0	0	0	0	0	0	0.468151	0	0	0.261633	0	0	0	0	0	0	0	0.833569	0	0	0	0	0	0.286051	0	0	0	0	0	0	0	0	0
hsa-mir-601	0	0	0	0	0	0	0	0	0	0	0	0	0	0	0	0	0	0	0	0	0	0	0	0	0	0	0	0	0	0	0	0	0	0	0	0	0	0	0	0	0	0	0	0	0	0	0	0	0
hsa-mir-602	0	0	0	0	0	0	0	0	0	0	0	0	0	0	0	0	0	0	0	0	0	0	0	0	0	0	0	0	0	0	0	0	0	0	0.272008	0	0	0	0	0	0	0	0	0	0	0	0	0	0
hsa-mir-603	0	0	0	0	0	0	0	0	0	0	0	0	0	0	0	0	0	0	0	0	0	0	0	0	0	0	0	0	0	0	0	0	0	0	0	0	0	0	0	0	0	0	0	0	0	0	0	0	0
hsa-mir-604	0	0	0	0	0	0	0	0	0	0	0	0	0	0	0	0	0	0	0	0	0	0	0.252981	0	0	0	0	0	0	0	0	0	0	0	0	0	0	0	0	0	0	0	0	0	0	0	0	0	0
hsa-mir-605	0.674838	0.312825	0.478483	0.409848	0.400346	0	0.201397	0	0.325772	0.839544	0	0	0	1.35502	0.548711	0.659833	1.09706	0.995416	0	1.45745	0	0.320057	0	2.40205	1.65754	0.261633	2.07336	0.881319	0	0	0	0	0.703965	0	0.272008	0	0.329997	0.817181	0.434121	0.286051	0	0	3.93117	0.287488	1.28075	1.44697	0.628973	0.564705	0.643678
hsa-mir-606	0	0	0	0	0	0	0	0	0	0	0	0	0	0	0	0	0	0	0	0	0	0	0.468151	0	0	0	0	0	0	0	0	0	0	0	0	0	0	0	0	0	0	0	0	0	0	0	0	0	0
hsa-mir-6068	0	0	0	0	0	0.516539	0	0	0	0	0	0	0	0	0	0	0	0	0	0	0	0	0	0	0	0	0	0	0	0	0	0	0	0	0	0	0	0	0	0	0	0	0	0	0	0	0	0	0
hsa-mir-6069	0	0	0	0	0	0	0	0	0	0	0	0	0	0	0	0	0	0	0	0	0	0	0	0	0	0	0	0	0	0	0	0	0	0	0	0	0	0	0	0	0	0	0	0	0	0	0	0	0
hsa-mir-607	0.13672	0.312825	0.478483	0	0.214015	0	0.201397	0.749017	0.591364	0.211507	0	0	0.46822	0.474566	0.548711	0	0.121186	0.320096	0	1.1138	0.340111	0.320057	0.821032	0.730589	0	0	1.27862	0	0.409659	0	0	0	0.703965	0.833569	0.698185	0.526199	0.598386	0	0.434121	0.729353	1.35931	0	0.44943	0.912305	0	2.15468	0.628973	0	0
hsa-mir-6070	0	0	0	0	0	0	0	0	0	0	0	0	0	0	0	0	0	0	0	0	0	0	0	0	0	0	0	0	0	0	0	0	0	0	0	0	0	0	0	0	0	0	0	0	0	0	0	0	0
hsa-mir-6071	0	0	0	0	0	0	0	0	0	0	0	0	0	0	0	0	0	0	0	0	0	0	0	0	0	0	0	0	0	0	0	0	0	0	0	0	0	0	0	0	0	0	0	0	0	0	0	0	0
hsa-mir-6072	0	0	0	0	0	0	0	0	0	0	0	0	0	0	0	0	0	0	0	0	0	0	0	0	0	0	0	0	0	0	0	0	0	0	0	0	0	0	0	0	0	0	0	0	0	0	0	0	0
hsa-mir-6073	0	0	0	0.409848	0	0	0	0.422581	0	0	0	0	0	0	0	0	0	0	0	0	0	0	0	0.411055	0	0.261633	0	0	0	0	0	0	0	0.833569	0	0	0	0	0.233327	0	0	0	0	0	0	0.655764	0	0	0
hsa-mir-6074	0	0	0	0	0	0	0	0	0	0	0	0	0	0	0	0	0	0	0	0	0	0	0	0	0	0	0	0	0	0	0	0	0	0	0	0	0	0	0	0	0	0	0	0	0	0	0	0	0
hsa-mir-6075	0	0	0	0	0	0	0	0	0	0	0	0	0	0	0	0	0	0	0	0	0	0	0	0	0	0	0	0	0	0	0	0	0	0	0	0	0	0	0	0	0	0	0	0	0	0	0	0	0
hsa-mir-6076	0	0	0	0	0	0	0	0	0	0	0	0	0	0	0	0	0	0	0	0	0	0	0	0	0	0	0	0	0	0	0	0	0	0	0	0	0	0	0	0	0	0	0	0	0	0	0	0	0
hsa-mir-6077	0	0	0	0	0	0	0	0	0	0	0	0	0	0	0	0	0	0	0	0	0	0	0	0	0	0	0	0	0	0	0	0	0	0	0	0	0	0	0	0	0	0	0	0	0	0	0	0	0
hsa-mir-6078	0	0	0	0	0	0	0	0	0	0	0	0	0	0	0	0	0	0	0	0	0	0	0	0	0	0	0	0	0	0	0	0	0	0	0	0	0	0	0	0	0	0	0	0	0	0	0	0	0
hsa-mir-6079	0	0	0	0	0	0	0	0	0	0	0	0	0	0	0	0	0	0	0	0	0	0	0	0	0	0	0	0	0	0	0	0	0	0	0	0	0	0	0	0	0	0	0	0	0	0	0	0	0.643678
hsa-mir-608	0	0	0	0	0	0	0	0	0	0	0	0	0	0	0	0	0	0	0	0	0	0	0	0	0	0	0	0	0	0	0	0	0	0	0	0	0	0	0	0	0	0	0	0	0	0	0	0	0
hsa-mir-6080	0	0	0	0	0	0	0	0	0	0	0	0	0	0	0	0	0	0	0	0	0	0	0	0	0	0	0	0	0	0	0	0	0	0	0	0	0	0	0	0	0	0	0	0	0	0	0	0	0
hsa-mir-6081	0	0	0	0	0	0	0	0	0	0	0	0	0	0	0	0	0	0	0	0	0	0	0	0	0	0	0	0	0	0	0	0	0	0	0	0	0	0	0	0	0	0	0	0	0	0	0	0	0
hsa-mir-6082	0	0	0	0	0	0	0	0	0	0	0	0	0	0	0	0	0	0	0	0	0	0	0	0	0	0	0	0	0	0	0	0	0	0	0	0	0	0	0	0	0	0	0	0	0	0	0	0	0
hsa-mir-6083	0	0	0	0	0	0	0	0	0	0	0	0	0	0	0	0	0	0	0	0	0	0	0	0	0	0	0	0	0	0	0	0	0	0	0	0	0	0	0	0	0	0	0	0	0	0	0	0	0
hsa-mir-6084	0	0	0	0	0	0	0	0	0	0.211507	0	0	0.46822	0	0	0	0	0	0	0	0.340111	0	0	0	0	0	0	0	0	0	0	0	0.394501	0	0	0	0	0	0.233327	0	0	0	0	0	0	0	0	0	0.643678
hsa-mir-6085	0	0	0	0	0	0	0	0	0	0	0	0	0	0	0	0	0	0	0	0	0	0	0	0	0	0	0	0	0	0	0	0	0	0	0	0	0	0	0	0	0	0	0	0	0	0	0	0	0
hsa-mir-6086	0	0	0	0	0	0	0	0	0	0	0	0	0	0	0	0	0	0	0	0	0	0	0	0	0	0	0	0	0	0	0	0	0	0	0	0	0	0	0	0	0	0	0	0	0	0	0	0	0
hsa-mir-6087	0.261598	0	0.478483	0	0	0	0.201397	0.422581	0	0	0	0	0.46822	0.831067	0.945275	0	0.121186	0.581908	0	0.368533	0	0	0.655354	0.411055	0	0.261633	0	0	0.989223	0.893163	0	0	0.703965	0	0	0	0	0	0	0	0	0	0.791607	0	0	0	0	0	0.643678
hsa-mir-6088	0	0	0	0	0	0	0	0	0	0	0	0	0	0	0	0	0	0	0	0	0	0	0	0	0	0	0	0	0	0	0	0	0	0	0	0	0	0	0	0	0	0	0	0	0	0	0	0	0
hsa-mir-6089-1	0	0	0	0	0	0	0	0	0	0	0	0	0	0	0	0	0	0	0	0	0	0	0	0	0	0	0	0	0	0	0	0	0	0	0	0	0	0	0	0	0	0	0	0	0	0	0	0	0
hsa-mir-6089-2	0	0	0	0	0	0	0	0	0	0	0	0	0	0	0	0	0	0	0	0	0	0	0	0	0	0	0	0	0	0	0	0	0	0	0	0	0	0	0	0	0	0	0	0	0	0	0	0	0
hsa-mir-609	0	0	0	0	0	0	0	0	0	0	0	0	0	0	0	0	0	0	0	0	0	0.320057	0	0	0	0	0	0	0	0	0	0	0	0	0	0	0	0	0	0	0	0.389775	0	0	0	0	0	0	0
hsa-mir-6090	0	0	0	0	0	0	0	0	0	0	0	0	0	0	0	0	0	0	0	0	0	0	0	0	0	0	0	0	0	0	0	0	0	0	0	0	0	0	0	0	0	0	0	0	0	0	0	0	0
hsa-mir-610	0	0	0	0	0	0	0	0	0	0	0	0	0	0	0	0	0	0	0	0	0	0	0	0	0	0	0	0	0	0	0	0	0	0	0	0	0	0	0	0	0	0	0	0	0	0	0	0	0
hsa-mir-611	0	0.164875	0	0	0	0	0	0.422581	0.325772	0	0.271313	0	0	0	1.256	0.195316	0.121186	0.320096	0	0.368533	0	0	0	0	0.442683	0.483023	0.439906	0	0	0	0	0	1.36314	0	0	0	0	0	0	0	0	0	0.44943	0	0.562231	0	0	0.564705	0
hsa-mir-612	0	0	0	0	0	0.516539	0.201397	0	0.325772	0.211507	0	0	0.46822	0	0	0.659833	0	0.581908	0	1.1138	0.340111	0	0	0	0	0.261633	0	0	2.09886	0	0	0	0	0.833569	0	0	0.470424	0	0.434121	0	0	0	0	0	0	0	0	0	1.0872
hsa-mir-6124	0	0	0	0	0	0	0	0	0	0	0	0	0	0	0	0	0	0	0	0	0	0	0	0	0	0	0	0	0	0	0	0	0	0	0	0	0	0	0	0	0	0	0	0	0	0	0	0	0
hsa-mir-6125	0.761984	1.7226	0.837181	0.409848	0.214015	2.28531	0.677392	2.13856	1.33343	0.961536	0.949407	0.88506	1.10448	0	2.36877	0.786492	0.524211	1.16483	1.71019	1.60278	0.615141	0.581843	2.58095	0.730589	1.05477	1.25812	1.04932	0.742995	0	0	2.66618	1.69417	2.59259	0	0.698185	1.21437	0.470424	2.66305	1.03792	2.30666	0	0	0.791607	0.527095	0.965768	0.655764	0	1.28526	0.643678
hsa-mir-6126	0	0	0	0	0	0	0	0	0	0	0	0	0	0	0	0	0	0	0	0	0	0	0	0	0	0	0	0	0	0	0	0	0	0	0	0	0	0	0	0	0	0	0	0	0	0	0	0	0
hsa-mir-6127	0	0	0	0	0	0	0	0	0	0	0	0	0	0	0	0	0	0	0	0	0	0	0	0	0	0	0	0	0	0	0	0	0	0	0	0	0	0	0	0	0	0	0	0	0	0	0	0	0
hsa-mir-6128	0	0	0	0	0	0	0	0	0	0	0	0	0	0	0	0	0	0	0	0	0	0	0	0	0	0	0	0	0	0	0	0	0	0	0	0	0	0	0	0	0	0	0	0	0	0	0	0	0
hsa-mir-6129	0	0	0	0	0	0	0	0	0	0	0	0	0	0	0	0	0	0	0	0	0	0	0	0	0	0	0	0	0	0	0	0	0	0	0	0	0	0	0	0	0	0	0	0	0	0	0	0	0
hsa-mir-613	0	0	0	0	0	0	0	0	0	0	0	0	0	0	0	0	0	0	0	0	0	0	0	0	0	0	0	0	0	0	0	0	0	0	0	0	0	0	0	0	0	0	0	0	0	0	0	0	0
hsa-mir-6130	0	0	0	0	0	0	0	0	0	0	0	0	0	0	0	0	0	0	0	0	0	0	0	0	0	0	0	0	0	0	0	0	0	0	0	0	0	0	0	0	0	0	0	0	0	0	0	0	0
hsa-mir-6131	0	0	0	0	0	0	0	0	0	0	0	0	0	0	0	0	0	0	0	0	0	0	0	0	0	0	0	0	0	0	0	0	0	0	0	0	0	0	0	0	0	0	0	0	0	0	0	0	0
hsa-mir-6132	0.761984	0.787778	0.478483	0.989603	1.28641	0.896108	0.201397	0.749017	1.18058	0	0.696634	0.78732	1.10448	1.1167	2.08388	1.20463	0.232979	0	0	1.45745	0.615141	0.581843	1.54432	1.86285	0.442683	0	1.27862	0.418809	0	0	0	1.88091	1.52953	0	1.16667	0	0.329997	2.47813	0.233327	1.21151	0	0	0	0.287488	0.965768	0.655764	0.628973	0	0
hsa-mir-6133	0	0	0	0	0	0	0	0	0	0	0	0	0	0	0	0	0	0	0	0	0	0	0	0	0	0	0	0	0	0	0	0	0	0	0	0	0	0	0	0	0	0	0	0	0	0	0	0	0
hsa-mir-6134	0	0	0	0	0	0	0	0	0	0	0	0	0	0	0	0	0	0	0	0	0	0	0	0	0	0	0	0	0	0	0	0	0	0	0	0	0	0	0.233327	0	0	0	0	0	0	0	0	0	0
hsa-mir-614	0	0	0	0	0	0	0	0.422581	0	0	0	0	0	0	0	0	0	0	0	0	0	0	0	0	0	0	0	0	0	0	0	0	0	0	0	0	0	0	0	0	0	0	0	0	0	0	0	0	0
hsa-mir-615	2.95595	6.17128	2.94218	2.3981	2.22588	4.3178	2.24649	0.749017	4.94924	0.706277	1.84251	4.09508	2.8348	2.77452	3.89563	3.75145	3.00186	3.79883	2.65568	5.76954	3.47281	3.16159	3.75043	2.9247	2.96781	2.67096	5.3923	2.47174	3.52455	4.11167	2.48118	4.05756	5.34431	3.26348	2.81088	3.58535	1.61169	2.47813	2.76404	4.81727	2.51017	2.71883	5.20238	2.88652	4.10457	3.50565	0.628973	3.67102	3.61425
hsa-mir-616	2.88006	3.95683	4.54948	4.06783	2.1757	0.896108	3.69876	6.20612	2.53938	4.01419	2.1755	1.82396	3.40396	5.74369	4.75037	4.11954	2.66571	3.31367	2.73987	4.89786	2.46454	3.03615	5.17293	6.23846	4.03936	3.3429	4.15026	2.82025	4.30138	4.03829	0	3.60638	4.14305	3.14092	4.103	2.31068	1.41715	2.26598	3.52765	4.65093	3.37765	4.63718	6.69635	3.47814	3.69084	4.09699	3.20116	3.96459	3.05485
hsa-mir-6165	0	0	0	0	0	0	0	0	0	0	0	0	0	0	0	0	0	0	0	0	0	0	0	0	0	0	0	0	0	0	0	0	0	0	0	0	0	0	0	0	0	0	0	0	0	0	0	0	0
hsa-mir-617	0	0	0	0	0	0	0	0	0	0	0	0	0	0	0.548711	0	0	0	0	0	0	0	0	0	0	0	0	0	0	0	0	0	0	0	0	0	0	0	0	0	0	0	0	0	0	0	0	0	0
hsa-mir-618	2.60159	0	0	0.728654	0	0	0.53549	0.422581	0.325772	0.706277	0.142025	0.164757	1.72265	0.474566	0.548711	0.367315	0.232979	0.803427	1.53275	2.42373	1.6447	0	0.655354	0	0	0.844256	0	2.82025	0.72835	2.14697	0	0.533245	1.52953	0	0.500776	1.46494	0.174414	0	0.61035	0.729353	0	0.389775	0	1.21604	0.562231	0	0	0.564705	0
hsa-mir-619	0	0	0	0.409848	0	0	0	0	0	0	0	0	0	0	0	0	0	0	0	0	0	0	0	0	0	0	0	0	0	0	0	0	0	0	0	0	0	0	0	0	0	0	0	0	0	0	0	0	0
hsa-mir-620	0	0	0	0	0	0	0	0	0	0	0	0	0	0	0	0	0	0	0	0	0	0	0	0	0	0	0	0	0	0	0	0	0	0	0	0	0	0	0	0	0	0	0	0	0	0	0	0	0
hsa-mir-621	0.13672	0	0	0	0	0	0	0	0	0	0	0	0	0	0	0	0	0	0	0.368533	0	0.581843	0	0.411055	0	0	0	0	0.409659	0.893163	0	0	0	0	0	0	0	1.71628	0	0	0	0	0	0	0	0	0	0	0.643678
hsa-mir-622	0	0	0	0.409848	0	0	0	0	0	0	0	0	0	0	0	0	0	0	0	0	0	0	0	0	0	0	0	0	0	0	0	0	0	0	0	0	0	0	0	0	0	0	0	0	0	0	0	0	0
hsa-mir-623	0	0	0	0	0	0	0	0	0	0.211507	0	0	0	0	0	0	0	0	0	0	0	0	0	0	0	0	0	0	0	0	0	0	0	0	0	0	0	0	0.233327	0	0	0	0	0	0	0	0	0	0
hsa-mir-624	0.674838	2.1342	0.478483	1.72239	0	0	1.48426	1.23958	0.325772	0.839544	0.86997	1.42958	0.821143	1.1167	0	2.73423	0.838882	0.581908	0	1.1138	0.340111	1.57872	1.63614	0.411055	0	1.57935	1.80555	0.58999	0.72835	0.893163	2.01995	0	1.52953	0	0.698185	0	1.19223	0.817181	1.46228	1.57225	0.834155	0	1.06798	1.34687	1.28075	0	1.90007	0.564705	1.0872
hsa-mir-625	9.84546	8.29612	7.32089	8.48698	7.83639	7.60536	6.58467	7.59457	7.93791	8.64672	7.13396	7.28402	10.0638	7.33168	9.10533	7.72849	8.2182	7.64192	7.91336	8.07327	8.26333	8.35806	8.57394	7.33283	7.95258	7.49465	7.9894	8.66963	7.7772	8.31758	9.14932	7.70385	9.2396	7.98649	7.61804	8.95846	8.95046	7.81389	8.78435	9.26658	9.79048	6.7258	6.7803	7.75489	8.78728	7.97669	7.73119	7.70683	6.23313
hsa-mir-626	0	0	0	0	0	0	0	0	0	0	0	0	0	0	0	0	0	0	0	0	0	0	0	0	0	0	0	0	0	0	0	0	0	0	0	0	0	0	0	0	0	0	0	0	0	0	0	0	0
hsa-mir-627	1.88123	1.49366	0.837181	0.989603	1.54545	2.51997	2.37705	3.29989	1.82104	2.21152	0.389963	0.78732	2.98208	1.89782	2.23334	1.79268	0.690109	3.27716	2.14014	2.57232	1.76243	3.48331	2.71333	2.79366	4.03936	1.99368	1.65035	1.12359	1.40155	2.97415	0.818788	1.69417	1.67871	2.6948	3.36974	1.46494	1.41715	2.66305	2.38213	2.30666	1.35931	3.96152	2.42922	1.21604	1.28075	1.44697	1.06552	2.75468	1.42595
hsa-mir-628	5.41783	4.7821	4.89284	5.42807	3.31543	4.46568	4.67633	4.63358	3.63228	4.08301	4.41121	3.57143	3.81103	5.29172	3.70401	4.05808	3.83992	5.60572	3.222	4.78055	1.76243	4.20058	4.34755	3.35479	4.84061	2.80013	3.89764	4.51687	3.34971	5.58942	2.66618	4.33834	3.79639	3.57885	3.4541	5.06908	3.51209	5.371	5.62277	5.09229	3.48241	6.25505	3.23366	4.60729	3.02649	4.19089	4.76714	4.36755	2.5995
hsa-mir-629	7.10204	8.06846	5.81896	8.19837	7.37945	6.88388	6.17613	8.15223	7.43052	7.41432	6.17137	6.96161	6.9416	6.99534	8.58564	8.23617	6.73953	8.47567	9.2922	7.87649	6.69145	8.89603	7.87785	7.91678	7.83497	7.35269	9.393	6.91778	6.89741	7.94352	7.40792	5.7122	8.26503	6.30759	7.93789	7.27655	8.55746	7.26108	7.48524	8.45172	7.96088	8.22445	6.66552	6.60858	7.332	8.40669	7.25144	7.02893	7.17381
hsa-mir-630	0	0	0	0	0	0	0	0.422581	0	0	0	0	0	0	0	0	0	0	0	0	0	0	0	0	0	0	0	0	0	0	0	0	0	0	0	0	0	0	0	0	0	0	0	0.287488	0	0	0	0	0
hsa-mir-631	0	0	0	0	0	0	0	0	0	0	0	0	0	0	0	0.195316	0	0	0	0	0	0	0	0	0	0	0	0	0	0	0	0	0	0	0	0	0	0	0	0	0	0	0	0	0	0	0	0	0
hsa-mir-632	0.376523	1.55439	0.837181	0	0.970464	2.28531	1.03469	0.422581	1.18058	1.07401	0.271313	0.569404	0.821143	1.1167	2.49257	0.367315	0.121186	1.69409	1.53275	0.368533	0.615141	0.320057	1.44626	0.992024	0.780947	1.25812	0.776553	0.224549	0.72835	0.893163	1.33791	0.921711	1.67871	0	0.871804	0.526199	0.174414	0	0.90898	1.67491	1.35931	0.389775	1.29983	0.527095	0.562231	1.44697	0	0.564705	0
hsa-mir-633	0	0	0	0	0	0	0	0	0	0	0	0	0	0	0	0	0	0	0	0	0	0	0	0	0	0	0	0	0	0	0	0	0	0	0	0	0	0	0	0	0	0	0	0	0	0	0	0	0
hsa-mir-634	0	0	0	0	0	0	0	0	0	0	0	0	0	0	0	0	0	0	0	0	0	0	0	0	0	0	0	0	0	0	0	0	0	0	0	0	0	0	0	0	0	0	0	0	0	0	0	0	0
hsa-mir-635	0	0	0	0	0	0	0	0	0	0	0.142025	0	0	0	0	0	0	0	0	0.368533	0	0	0	0	0	0	0	0	0	0	0	0	0	0	0	0	0	0	0	0	0	0	0	0	0	0	0	0	0
hsa-mir-636	0.482964	0.569759	0	1.40203	0.214015	0.896108	0.92514	0.422581	1.33343	0.395934	1.0247	0.569404	1.10448	2.04124	1.72853	0	0.232979	0.803427	0	1.73479	0	0.803343	1.10434	1.57432	0.442683	0.483023	0	0.58999	0.409659	0.893163	0	2.04623	1.52953	0	0.698185	0	0.598386	0	0.90898	1.67491	0	0.949025	0.791607	0.287488	1.28075	1.10494	0	1.136	0.643678
hsa-mir-637	0	0	0	0	0	0	0	0	0	0	0	0	0	0	0	0	0	0	0	0	0	0	0	0	0	0	0	0	0	0	0	0	0	0	0	0	0	0	0	0	0	0	0	0	0	0	0	0	0
hsa-mir-638	0	0	0	0	0	0	0	0	0	0	0	0	0	0	0	0	0	0	0	0	0	0	0	0	0	0	0	0	0	0	0	0	0	0	0	0	0	0	0	0	0	0	0	0	0	0	0	0	0
hsa-mir-639	1.06587	1.82475	0.478483	0.728654	0.970464	0.896108	0.677392	1.60499	2.01436	1.88137	1.0247	0.312613	0	1.55949	2.60657	0.367315	0.907885	1.90016	0.463279	1.45745	0.340111	0.581843	2.27302	0.730589	0	2.80013	1.80555	0.418809	0	0	0	0.921711	2.59259	0	1.96526	0	0.470424	0.817181	0.90898	2.17274	0.834155	0.389775	0.44943	0	0.965768	1.44697	0	0.969507	1.0872
hsa-mir-640	0	0	0	0	0	0	0	0	0	0	0	0	0	0	0	0	0	0	0	0	0	0	0	0	0	0	0	0	0	0	0	0	0	0	0	0	0	0	0	0	0	0	0	0	0	0	0	0	0
hsa-mir-641	0.13672	0.164875	0.837181	0	0	0	0.53549	0.749017	1.00959	0	0.142025	0	0	0.474566	0	0.520975	0.232979	0.320096	0	0.661821	0	0.320057	0	0.730589	0	0	0	0.224549	0	0	0	0.533245	0.394501	0	0	0.526199	0.715918	0	0.233327	0	0	0	1.29983	0.287488	0.562231	0	0.628973	0	0
hsa-mir-642a	2.99244	2.24888	2.0518	2.20602	0.400346	0	1.63104	2.96467	0	2.21152	1.5171	1.2938	3.6441	4.11761	4.06475	2.88341	2.08484	2.31459	1.71019	2.64125	3.03176	2.38473	2.15381	3.98501	3.09453	0	2.19067	1.88541	2.39748	2.40224	0.818788	1.69417	2.25515	1.74255	2.47631	2.43331	0.925649	0	2.76404	3.97205	0.834155	2.64921	3.11695	1.86637	2.93955	3.35152	0.628973	1.76359	1.42595
hsa-mir-642b	0	0	0	0	0	0	0	0	0	0	0	0	0	0	0	0	0	0	0	0	0	0	0	0	0.442683	0	0	0	0	0	0	0	0	0	0	0	0	0	0	0	0	0	0	0	0	0	0	0	0
hsa-mir-643	0.995687	0.312825	0.478483	2.20602	0.565339	1.44471	1.48426	2.24597	1.33343	1.27565	1.5171	0.569404	0.821143	0.831067	1.51152	0.902923	0.336727	0.995416	1.33038	0.905441	1.04503	1.16472	1.34104	1.40506	1.05477	0.674916	0.439906	1.12359	0.72835	0.893163	0	1.22746	0.394501	1.74255	1.02676	1.21437	0.715918	2.01715	1.9293	0.729353	0	0.949025	0.791607	1.21604	0.562231	1.44697	0.628973	0.969507	0
hsa-mir-644a	0	0	0	0	0	0	0	0	0	0	0	0	0	0	0	0	0	0	0	0	0	0	0	0	0	0	0	0	0	0	0	0	0	0	0	0	0	0	0	0	0	0	0	0	0	0	0	0	0
hsa-mir-645	0	0	0	0	0	0	0	0	0	0	0	0	0	0	0	0	0	0	0	0	0	0	0	0	0	0	0	0	0	0	0	0	0	0	0	0	0	0	0	0	0	0	0	0	0	0	0	0	0
hsa-mir-646	0	0	0	0	0	0	0	0	0	0	0	0	0	0	0	0	0	0	0	0	0	0	0	0	0	0	0	0	0	0	0	0	0	0	0	0	0	0	0	0	0	0	0	0	0	0	0	0	0
hsa-mir-647	0	0	0	0	0	0	0.378093	0	0	0	0	0	0	0	0	0	0	0	0	0	0	0	0	0	0	0	1.04932	0	0	0	0	0	0	0	0	0	0	0	0	0	0	0	0	0	0	0	0	0.309808	0
hsa-mir-648	0	0	0	0	0	0	0	0	0	0	0	0	0	0	0	0	0	0	0	0	0	0	0	0	0	0	0	0	0	0	0	0	0	0	0	0	0	0	0	0	0	0	0	0	0	0	0	0	0
hsa-mir-649	0	0	0	0	0	0	0	0	0	0	0	0	0	0	0	0	0	0	0	0	0	0	0	0	0	0	0	0	0	0	0	0	0	0	0	0	0	0	0	0	0	0	0	0	0	0	0	0	0
hsa-mir-6499	0	0.164875	0.478483	3.09703	0	0	0	0.749017	0	0.211507	0.142025	0	0	1.1167	0	0	0	0.320096	0	0.368533	0	0	0	0.411055	0	0	0	0	0	0	0	0.533245	0	0	0	0	0	0.817181	0	0	0	0.696331	0.44943	1.21604	0	0.655764	0	0.564705	1.93037
hsa-mir-650	0	0	0	0	0	0	0	0	0	0	0	0	0	0	0	0	0	0	0	0	0	0	0	0	0	0	0	0	2.30465	0	0	0	0	0	0	0	0	0	0	0	0	0	0	0	0	0	0	0	0
hsa-mir-6500	0	0	0	0	0	0	0	0	0	0.395934	0	0	0	0	0	0	0.121186	0	0	0	0	0	0	0	0	0	0	0	0	0	0	0	0	0	0	0	0	0	0	0	0	0	0	0	0	0	0	0	0.643678
hsa-mir-6501	0.13672	0.164875	0	0	0.214015	0.896108	0	0	1.18058	1.07401	1.29181	0.312613	0	0	0.945275	0.520975	0.524211	1.69409	0.463279	1.85573	0.615141	0	0.252981	1.57432	1.28482	0	0	0.224549	1.40155	0	0	0.921711	0.703965	0	0.272008	0.910932	0.329997	0	0.90898	1.21151	0.834155	0.389775	0	0.732519	0	0	0	0	1.42595
hsa-mir-6502	0.261598	0.312825	0	0	0	0.896108	0.677392	0.749017	0.591364	0.839544	0.389963	0.164757	0.821143	1.1167	0.548711	0.659833	0.838882	0.803427	0.813397	0.661821	0.340111	0.320057	0.252981	0	0.780947	0	0.776553	0.742995	0.72835	2.14697	0.818788	0.533245	0	0.833569	0.698185	1.21437	0.329997	0	0.434121	1.06798	0	0.389775	0.44943	0.287488	0.562231	1.44697	1.06552	1.136	0
hsa-mir-6503	0.376523	1.29445	0	0	0.400346	0	0.53549	0.749017	1.00959	1.27565	0.499591	0.976598	1.10448	0	1.91711	1.1109	1.09706	0.803427	0.463279	2.25807	0.846042	0.320057	0.655354	1.40506	0.780947	0.674916	0	2.33396	0.989223	0.893163	1.71886	0	1.67871	1.74255	0	1.86425	0.824591	0	1.6353	1.94519	0.834155	0.696331	0.791607	0.527095	0.965768	0.655764	0	1.136	0
hsa-mir-6504	0	0	0	0	0	0	0	0	0	0.211507	0.142025	0	0	0.474566	0.548711	0	0	0.320096	0	0	0	0	0	0	0	0	0	0	0	0	0	0	0	0	0	0	0.470424	0	0.233327	0	0	0	0	0	0	0	0	0	0
hsa-mir-6505	0.261598	0.447005	1.36351	0.409848	0	0.516539	0	0	0.591364	0	0.142025	0.164757	0.821143	0	0.548711	0	0	0.320096	0	0	0.340111	0	0	0	0	0.261633	0.439906	0	0	0	0	0.921711	0	0	0	0.526199	0.174414	0	0.233327	0.286051	0.834155	0.696331	1.49953	0.527095	0	0	0	0	0.643678
hsa-mir-6506	0	0	0.837181	0.409848	0	0.516539	0.201397	0.422581	0	0.211507	0.389963	0.446714	0	0	0	0.195316	0.121186	0.995416	0	0.368533	0.340111	0	0	0	0	0	0	0	0	0	0	0.533245	0	0.833569	0	0	0	0	0.434121	0.286051	0	0	0.44943	0.287488	0.965768	0	0	0	0
hsa-mir-6507	1.47988	0	0	0	0	3.38839	0.201397	0	0	0.559434	0	0.88506	0	0.474566	0	0	0	0	0	0	0	0	0.468151	0	0.442683	0.261633	0	0.224549	1.72185	0	0	0	4.67412	0	0	0	0	0	0.233327	0	0	0	0	0	0	0	0	0	0
hsa-mir-6508	0.482964	0.164875	0	0	0	0	0.378093	0.749017	0.591364	0.211507	0.142025	0	0	0.474566	0	0	0.232979	0.581908	0	0	0.340111	0	0.252981	0	0	0.483023	0	0.58999	0	0	0	0	0	0	0.272008	0	0	0	0	0.286051	0	0.389775	0.791607	0.287488	0	0	0	0.309808	0.643678
hsa-mir-6509	1.99353	3.92268	1.12422	5.30158	2.45353	2.40741	3.08586	5.0139	3.30257	3.15297	2.91026	1.77381	4.22006	3.13586	4.35309	4.11954	0.690109	3.38401	4.26125	2.99728	0.615141	1.57872	3.01644	1.40506	2.75405	1.25812	2.07336	1.81811	3.25364	3.60219	3.95555	1.22746	4.777	2.04557	2.2433	3.53146	4.04869	6.03928	4.60569	4.72457	3.14211	6.52177	1.49953	2.54875	2.52745	4.58605	3.7029	3.46738	2.5995
hsa-mir-651	1.80119	2.17345	1.36351	2.98176	1.08364	1.84121	2.64233	2.24597	0.81558	1.75209	1.16442	1.82396	0	2.8544	0.548711	2.11584	1.26428	1.99312	0	0.905441	2.06704	2.16263	2.87283	2.9247	2.82888	2.88024	2.58285	3.18329	2.20542	1.44068	0.818788	1.22746	2.73569	3.48119	1.41137	2.31068	2.20106	0	1.6353	2.79099	0	2.03629	1.83127	2.24754	0.965768	0	1.06552	1.136	2.95376
hsa-mir-6510	0	0	0	0	0.400346	3.55618	0	0	0	1.53345	0	0	0	1.35502	0	0	0	0.995416	0	1.1138	0	0	0	0	0	0	1.04932	1.33096	0	0	0	0	0	0	0	0	0	0	0	0	2.29692	0	0	1.21604	0	1.10494	0	0	0
hsa-mir-6511a-1	0	0	0	0	0	0	0	0	0	0	0	0	0	0	0	0	0	0	0	0	0	0	0	0	0	0	0	0	0	0	0	0	0	0	0	0	0	0	0	0	0	0	0	0	0	0	0	0	0
hsa-mir-6511a-2	0	0	0	0	0	0	0	0	0	0	0	0	0	0	0	0	0	0	0	0	0	0	0	0	0	0	0	0	0	0	0	0	0	0	0	0	0	0	0	0	0	0	0	0	0	0	0	0	0
hsa-mir-6511a-3	0	0	0	0	0	0	0	0	0	0	0	0	0	0	0	0	0	0	0	0	0	0	0	0	0	0	0	0	0	0	0	0	0	0	0	0	0	0	0	0	0	0	0	0	0	0	0	0	0
hsa-mir-6511a-4	0	0	0	0	0	0	0	0	0	0	0	0	0	0	0	0	0	0	0	0	0	0	0	0	0	0	0	0	0	0	0	0	0	0	0	0	0	0	0	0	0	0	0	0	0	0	0	0	0
hsa-mir-6511b-1	2.45237	2.32056	2.61179	2.09945	1.89472	3.19847	2.29134	1.89631	2.26304	1.68282	1.56833	1.49296	2.27322	2.77452	2.90282	1.29264	1.54984	1.57885	1.86818	3.19363	2.88372	1.69395	0.969629	2.72338	3.03256	1.84191	2.07336	3.23582	1.57057	2.40224	0.818788	3.55242	3.89117	1.3585	2.2433	1.67836	1.19223	0.817181	2.33271	1.94519	2.29692	3.13006	4.39935	1.77637	3.02649	2.48635	2.56515	2.34262	2.1289
hsa-mir-6511b-2	2.39899	2.24888	2.51585	2.78949	2.57465	2.15191	2.45795	1.75799	2.40782	1.75209	1.5171	1.61194	2.15401	2.68997	3.07115	1.1109	1.75103	2.08045	1.86818	3.09879	2.88372	1.90002	2.38313	2.30915	2.50301	1.91979	1.65035	3.49482	1.85877	2.40224	0	4.30609	4.19352	2.29585	2.03995	1.67836	1.61169	0.817181	2.22848	1.34204	3.26468	2.23948	4.54198	1.07215	3.10849	2.33003	2.56515	1.95401	1.7001
hsa-mir-6512	0.13672	0	0	0	0	0	0	0	0	0	0	0	0	0	0	0	0	0	0	0	0	0	0	0	0	0.261633	0	0	0	0	0	0	0	0	0	0	0	0	0	0	0	0	0	0.287488	0	0	0	0	0
hsa-mir-6513	0.13672	0.312825	0	0	0	0	0.201397	0.422581	0.325772	0.395934	0.271313	0.682472	0.46822	0	0	0.902923	0.433512	0.803427	0	0.905441	0.615141	0.320057	0.468151	0.411055	0	0.261633	0	0.418809	0	0.893163	0	0	0	0	0.698185	0	0.174414	0	0.233327	0.286051	0	0	0	0	1.28075	0.655764	0	0.309808	0
hsa-mir-6514	0.13672	0.787778	1.56871	2.20602	1.08364	1.19633	1.32084	1.01505	1.00959	1.17835	1.22952	1.2208	0.46822	1.89782	2.08388	1.1109	1.15498	1.16483	1.53275	1.45745	1.76243	0.995318	1.22754	0.411055	0.442683	1.13291	1.04932	1.00753	0.989223	0.893163	1.71886	2.32902	1.93749	0	0.500776	1.46494	0.715918	0	1.03792	1.06798	1.35931	1.35103	1.29983	1.21604	1.28075	0	1.06552	1.42051	0
hsa-mir-6515	0.376523	0.447005	0.837181	0	0	0.896108	0	0	1.59774	0.211507	0	0	1.10448	0	0	0	0	0.995416	0	0.661821	0.846042	0.803343	0	0.411055	0.442683	0	1.04932	0	0.409659	0.893163	0	0	0.95863	0	0	0	0	0.817181	0.434121	0.524662	0.834155	0.696331	0.44943	0	0.562231	0	0	0.309808	0
hsa-mir-6516	1.31675	1.43027	0	1.72239	1.08364	2.51997	3.23104	1.75799	0.325772	1.45253	2.07281	2.48469	0.821143	0.474566	2.23334	1.59915	0.232979	3.07936	0	1.60278	1.76243	0.803343	2.27302	1.40506	1.05477	0.483023	2.19067	1.00753	2.39748	1.83662	0	0.921711	2.3472	1.3585	2.30517	0.526199	1.27116	2.26598	1.55138	1.77074	0	2.84876	1.49953	0.912305	1.28075	1.44697	1.06552	1.28526	2.45903
hsa-mir-652	5.94337	7.20095	5.31957	7.60859	5.73149	4.40833	6.41521	7.4019	6.86758	5.67839	5.73734	6.58447	5.61251	5.29172	8.39651	6.02412	3.85747	9.05961	7.44652	7.24286	6.12081	5.56067	7.90233	6.30011	6.2422	6.13737	6.33735	6.87702	5.49191	6.71048	5.70551	5.87495	8.03356	6.50685	6.02489	5.7617	6.12679	8.818	6.43446	6.87318	5.95558	8.3422	5.73516	5.79927	5.61858	6.38006	6.17073	6.34849	5.73592
hsa-mir-653	5.30628	6.59822	0.837181	3.15139	3.33842	2.97972	4.21163	4.65323	2.26304	4.34081	2.92998	3.96701	5.5191	2.60015	3.14848	2.99255	4.68925	1.57885	1.09492	2.34328	1.87127	2.31443	3.68744	7.54633	3.68384	0.995791	3.08523	4.05852	5.25195	3.60219	2.48118	2.9463	3.65947	3.37644	3.79329	6.92595	3.84444	0.817181	4.19997	4.05052	2.86047	3.2758	0.44943	6.18759	2.52745	2.15468	3.92677	4.77345	2.7275
hsa-mir-654	1.5304	3.29837	0.837181	3.20377	3.09015	2.51997	4.48691	3.57172	3.87579	3.62861	1.40885	4.62712	4.27823	3.90901	2.81067	5.55772	7.83153	4.5458	2.47095	4.51273	1.51651	7.72537	2.15381	1.57432	2.67513	3.37089	7.69146	3.55807	1.72185	1.44068	7.27192	2.86007	7.60762	2.6948	1.71473	5.38998	3.60644	5.14111	4.70613	5.25026	4.12425	2.49898	2.10081	2.0311	3.84232	5.15085	1.40021	4.31643	3.74101
hsa-mir-655	0.13672	0.312825	0.478483	0.989603	0.565339	0.896108	1.55952	0.749017	0.325772	0.839544	0	0.682472	0.821143	0	0	1.66659	3.1937	0	0	0.905441	0	4.2579	0.821032	0	0	0.261633	2.95862	0.742995	0.72835	0.893163	0	0.533245	1.36314	0	0	0.910932	0.925649	0	1.55138	0.729353	1.35931	0	0	0.287488	1.28075	0	0	1.136	0.643678
hsa-mir-656	0	0	0	0	0	0	0.677392	0.422581	0	0.559434	0	0.164757	0	0.474566	0	1.01066	1.54984	0.320096	0	0.368533	0	3.16159	0	0	0	0.483023	0.776553	0	0	0	1.33791	0.533245	0.394501	0.833569	0	1.46494	0.329997	1.33567	1.26565	0	0.834155	0	0	0	0.562231	0	0	0.564705	0.643678
hsa-mir-657	0.13672	0	0	0	0	0	0	0	0	0	0	0	0	0	0	0	0	0	0	0.661821	0	0	0	0	0	0	0	0	0	0	0	0	0	0	0	0	0	0	0	0	0	0	0	0	0	0	0	0	0.643678
hsa-mir-658	1.57921	2.21166	1.74832	1.2105	1.54545	1.19633	0.201397	3.02623	1.92094	1.17835	0.499591	1.06267	0	1.73855	2.71223	0.786492	0.524211	2.31459	1.09492	1.29584	0.846042	0.803343	3.64386	2.40205	1.28482	2.06397	2.58285	0.881319	0	0	0.818788	1.69417	1.81389	0.833569	2.30517	0.910932	0	3.63569	2.11614	2.64689	0	0.696331	1.29983	0.527095	0.562231	2.15468	0	2.40919	0.643678
hsa-mir-659	1.80119	2.38885	2.0518	2.64541	2.27438	1.84121	2.20021	2.43941	2.82376	1.45253	2.10786	1.96475	2.27322	2.29131	3.07115	1.1109	1.31597	2.45192	2.01056	2.16751	2.23938	2.69251	2.98186	2.48934	1.81308	1.75959	2.07336	2.01129	2.48471	3.38262	0	1.69417	2.43372	2.50907	3.36974	2.43331	1.93626	1.71628	2.80084	2.30666	2.86047	2.23948	2.32783	2.17894	1.53914	2.48635	3.57644	3.26657	1.42595
hsa-mir-660	6.33665	7.93065	6.71725	7.88811	7.99853	7.89352	6.91169	6.25836	6.51477	7.66723	7.72611	7.18914	6.26517	7.14974	6.80224	5.76807	8.87434	8.3484	4.39709	6.80963	7.91488	6.75226	7.67225	6.92665	7.54989	5.69771	7.40323	7.74401	6.81145	7.06472	3.80598	6.82896	6.84354	7.00541	7.80366	6.51833	7.06058	3.34249	7.36595	6.34842	5.76105	7.59019	7.44196	7.79841	5.65996	5.62462	8.22841	7.08091	7.15116
hsa-mir-661	0	0	0	0	0	0	0	0	0	0	0	0	0	0	0	0	0	0	0	0	0	0	0	0	0	0	0	0	0	0	0	0	0	0	0	0	0	0	0	0	0	0	0	0	0	0	0	0	0
hsa-mir-662	0	0	0	0	0	0	0	0	0	0	0	0	0	0	0	0	0	0	0	0	0	0	0	0	0	0	0.439906	0	0	0	0	0	0	0	0	0	0	0	0	0	0	0	0	0	0	0	0	0	0
hsa-mir-663a	0	0	0	0	0	0	0	0	0	0	0	0	0	0	0	0	0	0	0	0	0	0	0	0	0	0	0	0	0	0	0	0	0	0	0	0	0	0	0	0	0	0	0	0	0	0	0	0	0
hsa-mir-663b	0	0	0	0	0	0	0	0	0	0	0	0	0.46822	0	0	0	0	0	0	0	0	0	0	0	0	0	0	0	0	0	0	0	0	0	0	0	0	0	0	0	0.834155	0	0	0	0	0	0	0	0
hsa-mir-664a	7.32591	6.67202	7.24437	6.65647	6.51081	6.02564	6.32912	5.9039	6.77717	8.21919	6.1568	6.4472	7.98021	9.22988	6.79625	4.31083	6.28751	7.54737	5.32205	6.764	7.64284	4.99091	5.6513	7.02487	7.33887	7.5462	4.83045	6.83507	7.80077	6.75696	4.53318	8.13409	6.01182	6.97882	7.60272	5.92737	5.52687	5.56924	6.10349	4.63828	6.74769	7.75463	8.18409	7.12621	7.16479	5.72221	7.33194	6.4269	7.10476
hsa-mir-664b	3.31416	3.22555	4.68799	3.52525	3.89843	3.05638	4.06438	3.3489	4.494	5.66947	2.87	3.67071	3.99573	6.53189	5.31735	1.79268	3.00186	4.62055	2.65568	4.47546	4.1711	2.0803	3.90609	3.89197	5.07385	4.39796	4.06063	3.10073	4.43879	4.31175	2.48118	3.93638	4.24228	3.57885	3.91735	2.17665	2.94154	3.22983	3.59207	3.04209	3.48241	4.83829	4.34848	3.08703	4.14399	3.35152	4.12051	3.61571	4.65416
hsa-mir-665	0	0	0	0	0.214015	0.896108	0.53549	1.01505	0.325772	0.706277	0	0	0.821143	0.474566	0	0.367315	0.690109	0.803427	0	0	0	1.31631	0.252981	0	0	0.261633	1.94566	0.224549	0	0	0.818788	0	2.05133	0	0	0	0.174414	0	0.434121	0	0	0	0	0	0.562231	0	0	0.564705	0
hsa-mir-668	0	0	0	0	0	0	0	0	0	0.211507	0	0.164757	0	0	0	0.195316	0.907885	0	0	0	0	1.45347	0	0	0	0	0.439906	0.224549	0	0	0.818788	0	0.394501	0	0	0.526199	0	0	0.233327	0	0	0	0.44943	0	0.562231	0	0	0.309808	0
hsa-mir-670	0	1.61267	0	0.409848	0.970464	2.89875	0.378093	1.43382	0.81558	0	2.27136	0	0	0	0	1.01066	0	0.320096	0	0	1.21988	1.45347	0	0	0.442683	0	0	0	0	0	0	0	0.394501	0	0	0	0.174414	0	1.03792	0	0	0	1.06798	1.57754	0	0	0	0	0
hsa-mir-671	4.02751	4.85633	3.38387	6.82062	4.31249	4.18751	3.32029	4.78373	5.10603	4.50029	3.89363	3.08756	4.53837	3.70869	6.009	4.38278	3.72033	5.06791	4.78173	5.88061	4.88002	3.79865	5.23299	4.52901	5.8335	3.39836	4.75626	4.61928	6.01579	4.59369	2.48118	6.16299	5.49276	3.67031	4.18757	3.91496	5.13151	5.76387	3.54944	5.04516	3.75756	6.43132	4.79085	4.11419	4.83996	5.64135	5.14679	6.79377	5.59197
hsa-mir-6715a	6.85314	2.98202	1.90802	0.989603	0.565339	3.05638	2.33483	1.60499	1.33343	2.21152	1.40885	1.36329	0.821143	1.1167	2.08388	4.33176	0	2.08045	0.813397	0.368533	3.12263	0.320057	2.09029	2.10319	1.81308	2.47851	2.29915	1.00753	0.409659	2.61905	0	2.04623	2.9268	1.74255	1.41137	0.526199	0.470424	0	0.61035	0.524662	1.74349	0.389775	3.11695	1.21604	0	3.57695	0.628973	2.34262	1.7001
hsa-mir-6715b	0	0.569759	0	0	0.214015	0.516539	0	0	0	1.27565	0	0	0	0	0	0.520975	0	0.320096	0	0	0.846042	0.320057	0	0.730589	0	0.483023	0	0	0	0	0	0	0	0	0.698185	0	0.598386	0	0	0.286051	0	0	0	0	0	0	1.06552	0	0.643678
hsa-mir-6716	0.921914	1.49366	1.90802	1.57108	0.970464	0.896108	2.77455	2.13856	2.82376	0.839544	0.142025	1.82396	2.02404	1.35502	1.72853	1.29264	2.86974	2.89894	0	1.85573	2.39332	2.69251	2.21465	1.40506	1.28482	0.261633	1.04932	2.78543	1.85877	0.893163	0.818788	2.04623	3.46775	1.3585	1.16667	0.910932	1.27116	0	1.03792	1.46173	0	1.16399	1.67492	1.46681	1.7582	2.33003	0.628973	1.28526	0.643678
hsa-mir-6717	0.482964	0.164875	0	0	0.214015	0	0.378093	0.422581	0	0	0	0.312613	1.10448	0	0.945275	0	0	0.803427	0	0	0.340111	0.320057	0	0	0	0	0	0	0.72835	0	0	0	0	0	0	0	0	0	0	0.286051	0.834155	0	0	0	0	0	0	0	0
hsa-mir-6718	0.13672	1.29445	0.478483	0.409848	0.400346	1.19633	0.53549	1.01505	1.18058	0.706277	1.16442	1.2208	1.8812	0.474566	2.23334	2.01595	0.121186	2.38489	3.27939	2.25807	0.615141	0.320057	1.10434	0	0	0	0.439906	0.742995	0.409659	2.40224	3.34583	1.69417	1.36314	0	0.500776	0.910932	0.329997	2.82694	1.9293	1.57225	0.834155	0.389775	0.44943	1.34687	0.965768	1.95503	0.628973	0.781257	0.643678
hsa-mir-6719	0	0	0	0	0	0	0	0	0	0	0	0	0	0	0	0	0	0	0	0	0	0	0	0	0	0	0	0	0	0	0	0	0	0	0	0	0	0	0	0	0	0	0	0	0	0	0	0	0
hsa-mir-6720	2.39899	0.787778	5.03806	3.20377	1.28641	6.00644	0.201397	0.422581	6.71938	2.10964	2.27136	0.446714	0.821143	4.27102	2.90282	2.79576	2.17158	2.31459	5.59497	1.1138	5.8353	0	0.252981	5.34195	0	4.52799	5.29084	0	0.989223	6.40956	1.33791	6.06038	0.703965	3.98729	4.94852	0	3.10128	2.26598	1.6353	0.908578	2.29692	3.02403	0	2.10691	2.93955	4.23565	3.7029	5.09999	4.44661
hsa-mir-6721	0.261598	0.682883	0	0	0	0	0.201397	0	0	0	0.389963	0	0.46822	0	0	0.195316	0	0.581908	0	0.368533	0.615141	0.995318	0.252981	0	0	0.261633	0	0	0	0	0	0.921711	0.394501	0	0	0.526199	0.470424	0.817181	0	0	0	0	1.06798	0	0	0	0	0.309808	0
hsa-mir-6722	0	0	0	0	0	0	0	0	0	0	0	0	0	0	0	0	0	0	0	0	0	0	0	0	0	0	0	0	0	0	0	0	0	0	0	0	0	0	0	0	0	0	0	0	0	0	0	0	0
hsa-mir-6723	0.13672	0.569759	0.837181	0.728654	0	0	0.201397	0	0.591364	0.839544	0.601474	0.164757	1.34119	0	0.548711	1.52841	0	1.4536	0.813397	0	0.340111	0	0	0.411055	0	0.674916	0.776553	0.224549	0.72835	0	0.818788	0.921711	0.394501	0.833569	0	0	0.174414	1.71628	0	0.524662	1.35931	0.949025	0.44943	0	0	1.10494	0	0.969507	0
hsa-mir-6724-1	0	0	0	0	0	0	0	0	0	0	0	0	0	0	0	0	0	0	0	0	0	0	0	0	0	0	0	0	0	0	0	0	0	0	0	0	0	0	0	0	0	0	0	0	0	0	0	0	0
hsa-mir-6724-2	0	0	0	0	0	0	0	0	0	0	0	0	0	0	0	0	0	0	0	0	0	0	0	0	0	0	0	0	0	0	0	0	0	0	0	0	0	0	0	0	0	0	0	0	0	0	0	0	0
hsa-mir-6724-3	0	0	0	0	0	0	0	0	0	0	0	0	0	0	0	0	0	0	0	0	0	0	0	0	0	0	0	0	0	0	0	0	0	0	0	0	0	0	0	0	0	0	0	0	0	0	0	0	0
hsa-mir-6724-4	0	0	0	0	0	0	0	0	0	0	0	0	0	0	0	0	0	0	0	0	0	0	0	0	0	0	0	0	0	0	0	0	0	0	0	0	0	0	0	0	0	0	0	0	0	0	0	0	0
hsa-mir-6726	0.482964	0.569759	0	0	0.400346	0	0	0.422581	0.325772	0.211507	0	0.312613	0	0.474566	1.256	0	0.121186	0.320096	0	0	0	0.581843	0.252981	0.411055	1.05477	0	0.776553	0.418809	0.72835	0.893163	0	0.921711	1.17501	0	0	0	0.174414	0	0.233327	0.524662	0	0.949025	0.791607	0	0	0	0.628973	0.309808	0
hsa-mir-6727	0	0.164875	0.478483	0.409848	0.214015	0.516539	0.201397	1.01505	0.325772	0	0.142025	0	0	1.1167	0.945275	0	0	0.320096	0	0.661821	0	0	0.655354	0.992024	0	0	0.776553	0	0	0	0	0.533245	0.703965	0	0	0.526199	0	0.817181	0	0	0	0.389775	0.44943	0.287488	0	0	0	0	0
hsa-mir-6728	0.761984	1.29445	0	0.409848	0	0	0.53549	0.749017	0.81558	0.211507	0.142025	0.78732	0.46822	0	0	0	0.232979	0.581908	1.09492	0.368533	1.04503	0.320057	0.655354	0.992024	1.05477	0	0	0	0.72835	0	0	1.22746	2.3472	0	0	0	0.329997	0	0.434121	0.286051	0.834155	1.16399	1.49953	0	0.562231	1.44697	0.628973	0	0.643678
hsa-mir-6729	0.13672	0	0	0	0.400346	0	0	0	0	0	0	0.164757	0	0	1.256	0.195316	0.232979	0.320096	0	0.905441	0	0	0.252981	0.411055	0.442683	0.261633	0	0	0	0	0	0	0.394501	0	0	0.526199	0.174414	0	0	0.286051	0	0	0	0	0	0.655764	0	0	0
hsa-mir-6730	0.13672	0.977134	0.478483	0	0	0	0	0	0	0.559434	0	0.312613	0	0	0.548711	0	0.121186	0.320096	1.53275	0	0	0.803343	0.252981	0	0.442683	0	0	0.418809	0	0	0	0.921711	0.703965	0	0	0	0	0	0	0.286051	0	0.389775	0.44943	0	0	0	0	0	0
hsa-mir-6731	0.761984	1.29445	2.3024	0.989603	0.565339	0	0	1.75799	0	0.395934	0.696634	0.446714	0.821143	0.831067	1.51152	0.367315	0.766412	1.57885	3.71342	2.34328	0	0.803343	0.655354	1.72579	0.442683	0	0	0.58999	1.40155	2.40224	1.33791	1.88091	0	0	0.500776	0.526199	1.19223	1.33567	2.05651	1.06798	0.834155	3.07802	0.791607	0.732519	0	2.48635	0.628973	0.309808	0.643678
hsa-mir-6732	0	0	0	0	0	0	0	0	0	0	0	0	0	0	0	0	0	0	0	0	0	0	0	0	0	0	0	0	0.409659	0	0	0	0	0	0	0	0	0	0	0	0.834155	0	0	0	0	0	0	0	0
hsa-mir-6733	0.582089	0.569759	0	0.728654	0.214015	1.44471	1.40486	1.01505	1.00959	0.395934	0.86997	0.78732	0	0.831067	1.256	0.902923	0.232979	0.803427	1.33038	0.368533	0.340111	1.31631	0.821032	0	0.442683	0.483023	0.776553	0.58999	0	2.14697	0	0	1.17501	0.833569	0.272008	0	0.598386	0.817181	0.767378	1.21151	0	0	0.791607	0.732519	0	0.655764	0.628973	0	0.643678
hsa-mir-6734	0.844164	0.312825	0	0.989603	0	0.516539	0.53549	0.749017	0	0.211507	1.0247	0.569404	0.821143	0	0.945275	0.367315	0.121186	0.995416	0.463279	0.368533	0.615141	0.995318	0.655354	1.21327	1.28482	0.483023	0	0.224549	1.57057	0	0	0.921711	1.17501	0	0	0	0.174414	1.33567	0.233327	0.286051	0	0.696331	0.44943	0	0.965768	0.655764	0	0.309808	0
hsa-mir-6735	0	0.312825	1.56871	1.57108	0.214015	0.896108	0.677392	0.422581	0.81558	0	0.142025	0.446714	0.821143	0	0.548711	0	0.232979	0.581908	1.33038	1.1138	0.615141	0	0.468151	0.730589	0	0.261633	0	0.224549	1.57057	0	0.818788	1.22746	0	0	0.272008	1.21437	0.715918	1.33567	0.233327	0	0	1.16399	0	0	0.562231	0	0.628973	0.564705	0
hsa-mir-6736	0.13672	0.569759	0	0	0	0.516539	0	0	0	0	0	0.164757	0.46822	0	0	0	0.121186	0.581908	0.463279	0	0	0	0.468151	0	0	0.261633	0	0.224549	0	1.44068	0	0	0.394501	0	0	0	0	0	0	0	0	0.389775	0	0	0	0	0	0.309808	0
hsa-mir-6737	0	0.447005	0	1.57108	0.400346	0	0.378093	1.01505	1.33343	0	1.0247	0.312613	0.821143	0.474566	0.548711	0.367315	0.121186	0.803427	0	0.661821	0	1.31631	0.468151	0.411055	0.780947	0	0.439906	0.58999	0	0	0	0	1.17501	0	0	0.526199	0.329997	0	0.767378	0	0	1.35103	0.44943	0.287488	0	0.655764	2.2706	0.309808	0
hsa-mir-6738	0.261598	0.164875	0	0	0	0	0	0	0	0.211507	0	0	0	0	0	0.195316	0.336727	0.581908	0	0	0	0	0	0.411055	0	0	0	0.418809	0.409659	1.44068	0	0.533245	0	0	0	0	0	0	0	0.729353	0	0	1.06798	0	0	0.655764	1.06552	0	0
hsa-mir-6739	0.13672	0.447005	0	0	0.400346	0	0	0	0	0	0.142025	0	0.46822	0	0	0	0	0	0	0	0	0.320057	0	0	0	0	0	0	0	0	0	0	0.394501	0.833569	0.272008	0	0.174414	0	0	0	0	0	0	0	0	0	0	0.564705	0
hsa-mir-6740	0	0.312825	0	0	0	0	0	0.422581	0.325772	0.211507	0.271313	0.312613	0	0	0	0	0.121186	0.320096	0	0.368533	0	0	0.252981	0	0.442683	0	0	0	0	0	0	0	0.394501	0	0	0	0	0	0.61035	0	0	0.696331	0.44943	0.287488	0	0	0	0	0
hsa-mir-6741	0.13672	0.447005	0.837181	0	0.214015	0	0.201397	0.422581	0	0.395934	0.271313	0.312613	0	0	0	0	0	0.581908	0	1.1138	0.615141	0	0.655354	0.411055	0	0	0.439906	0.58999	0.72835	0	0	0.533245	0	0	0	0	0.174414	0	0.434121	0.286051	0	0	0.791607	0	0	1.10494	0	0.309808	0
hsa-mir-6742	0	0	0	0	0	0.516539	0	0	0	0	0	0	0	0	0	0	0	0	0	0.368533	0	0	0	0.411055	0	0.261633	0	0.58999	0	0.893163	0	0	0.394501	0	0	0	0	0	0	0	0	0.696331	0	0.287488	0	0	0	0	0
hsa-mir-6743	0.482964	0	0	0	0	0	0.201397	0	0	0.395934	0	0.164757	0	0	0.945275	0	0.433512	0.320096	0	0	0	0.581843	0.252981	0.992024	0.780947	0	0	0	0.989223	0	0	0.921711	0.394501	0	0	0	0.174414	0	0	0.286051	0	0	0.44943	0	0.562231	0	0.628973	0	0.643678
hsa-mir-6744	0	0	0	0	0	0	0	0	0	0	0	0	0	0	0	0	0	0	0	0	0	0	0	0	0	0	0	0	0	0	0	0	0	0	0	0	0	0	0	0	0	0	0	0	0	0	0	0	0
hsa-mir-6745	0	0.164875	0	0	0	0	0	0	0.325772	0	0	0	0	0	0	0	0	0	0	0	0	0	0	0	0	0.261633	0	0	0	0	0	0	0	0	0	0	0	0	0	0	0	0	0	0	0	0	0	0	0
hsa-mir-6746	0.13672	0.164875	0.837181	0.409848	0	0	0	0	0	0.559434	0.271313	0.569404	0	0	0	0	0.232979	0	1.09492	0.368533	0.846042	0	0	0.730589	1.05477	0.261633	0	0	0.409659	0.893163	0	0.533245	0	0	0	0	0.470424	0.817181	0	0	0	0.696331	0	0	0	0	0	0	0
hsa-mir-6747	0.261598	0.569759	0.478483	0	0	0	1.03469	1.01505	0.81558	0.211507	0.271313	0.164757	0	0	0.548711	0.786492	0.336727	0.995416	0	0	1.21988	0.320057	0.821032	0.992024	1.65754	0.674916	0	0.224549	0	0	0.818788	0.533245	1.52953	0	0.500776	0.526199	0	0	0.233327	0.524662	0.834155	0.696331	0.791607	0.287488	0.562231	0	0	0.309808	0
hsa-mir-6748	0.482964	0.164875	0	0	0.400346	0.516539	0	0	0.591364	0.211507	0	0.312613	0	0.474566	1.72853	0.520975	0.336727	0.995416	0.813397	0.368533	0	0.320057	0.252981	0.411055	0.780947	0.261633	0.439906	0.58999	0.989223	0.893163	0	0	1.67871	0.833569	0	0	0.470424	1.33567	0	0.729353	0.834155	0.389775	0	0.287488	0	0.655764	1.06552	0.781257	0
hsa-mir-6749	0	0	0.478483	0.409848	0.214015	0	0	0	0	0	0.271313	0	0	0	0	0.195316	0	0.581908	0	0.368533	0	0	0	0.411055	0	0.674916	1.27862	0	0	0	0	0.533245	0	0	0	0	0	0	0	0.524662	0	0	0	0	0	0.655764	0.628973	0	0
hsa-mir-675	9.43949	3.85186	5.10554	3.9191	3.38333	1.44471	4.72617	2.76245	2.77119	2.83955	2.3319	3.51148	3.88777	5.7952	6.29915	3.85626	3.65158	1.99312	0.813397	5.05768	4.57673	6.51036	2.87283	4.46585	5.08916	4.28478	4.83045	3.18329	4.60374	3.60219	0.818788	4.01829	6.45613	4.65791	4.12031	3.08444	3.94417	0	4.84478	5.08299	5.38219	1.35103	8.86958	2.17894	6.19841	4.92353	2.56515	4.35071	4.11327
hsa-mir-6750	0.13672	0	0	0.409848	0.400346	0.516539	0.201397	0	1.00959	0.395934	0	0.164757	0	0	0.945275	0	0	0.320096	0	0.905441	0.615141	0	0	0.411055	0	0.483023	0	0.224549	0	0	0	0	1.52953	0	0	0	0.329997	0	0	0.729353	0	0.389775	0	0.527095	0	0	0.628973	0	0
hsa-mir-6751	0	0.164875	0	0.409848	0.400346	0	0	0.422581	0	0.211507	0.271313	0	0.46822	0.474566	0	0.659833	0.121186	0	0	1.1138	0	0.320057	0	0.411055	0	0	0.439906	0.224549	0.989223	0.893163	0	0.921711	0.95863	0	0	0	0.174414	0	0	0.524662	0	0.389775	0.44943	0.287488	0	0	0	0	0
hsa-mir-6752	0	0	0	0	0	0	0	0	0	0	0	0	0	0	0	0	0	0	0	0	0	0.320057	0	0	0	0	0	0	0	0	0	0	0	0	0	0	0	0	0	0.286051	0	0	0	0	0	0	0	0	0
hsa-mir-6753	0	0.312825	0	0	0	0	0	0.422581	0	0	0	0	0	0	0	0	0	0.320096	0	0	0	0	0	0	0	0	0	0.224549	0	0	0	0	0	0	0	0	0	0	0	0	0	0	0	0.287488	0	0	0	0	0
hsa-mir-6754	0.261598	0	0	0	0.400346	0	0	0	0	0	0	0.164757	0	0	0.548711	0	0	0.581908	0	0	0.615141	0	0.468151	0.411055	0.442683	0	0	0	0	0	0	0	0.95863	0	0.272008	0	0.329997	0	0	0.286051	1.74349	0.949025	0	0	0	0.655764	0	0	0
hsa-mir-6755	0.921914	2.21166	0.837181	1.72239	1.37802	2.51997	2.29134	2.13856	2.40782	2.00002	2.1755	2.2843	1.54449	1.1167	3.07115	1.73101	1.26428	2.31459	2.36888	1.1138	1.76243	1.57872	1.34104	1.72579	1.48318	1.67228	2.07336	1.94972	2.78883	1.83662	0.818788	3.43802	3.29361	0.833569	1.51974	3.68745	1.61169	3.80254	1.03792	1.8606	1.74349	2.03629	1.67492	1.77637	1.28075	0.655764	1.40021	1.54416	1.7001
hsa-mir-6756	0.13672	0	0	0	0.400346	0	0	0.749017	0.325772	0.211507	0	0.569404	0	0	0	0	0	1.99312	0	0	0	0.581843	0.252981	0	0.442683	0	0	0.418809	0	0	0	0	1.67871	0	0	0	0	0.817181	0.434121	0.908578	0.834155	0	1.06798	0	0.562231	0.655764	0	0.564705	0
hsa-mir-6757	0.13672	0.447005	0	0	0	0.516539	0.378093	0.422581	0	0	0.271313	0	0	0	0	0.195316	0.232979	0.581908	0.463279	0.661821	0	0.320057	0.252981	0.411055	0	0	0	0.418809	0.409659	0	0	0	0.95863	0	0	0	0	0	0	0.286051	0	0	0	0	0.562231	0	0	0.309808	0.643678
hsa-mir-6758	0.13672	0	0	0	0	0	0	0.422581	0	0	0	0.164757	0.46822	0	0	0.195316	0	0	1.53275	0	0.340111	0.320057	0.252981	0.730589	0	0	0	0	0	1.44068	0	0.533245	0	0	0.500776	0	0	0	0	0.286051	0	0.389775	1.06798	0	0	0	0	0	0
hsa-mir-6759	0	0	0	0	0	0	0	0	0	0	0	0	0	0	0	0	0	0	0	0	0	0	0	0	0	0	0	0	0	0	0	0	0	0	0	0	0	0	0	0	0	0	0	0	0	0	0	0	0
hsa-mir-676	2.71514	0.447005	0.837181	0	0.847643	0.516539	2.64233	0.422581	0.591364	0.839544	0.696634	0.976598	0	1.73855	2.36877	1.20463	1.67389	3.16177	0	1.29584	1.04503	1.45347	0.252981	0.992024	3.60087	0.483023	2.40004	2.01129	0.72835	2.40224	0	0	0.703965	0	0.871804	0.526199	0.329997	0	0.767378	2.59547	0	1.35103	0	1.21604	1.7582	2.15468	2.42538	0.969507	0.643678
hsa-mir-6760	0	0	0	0	0	0	0	0	0	0	0	0	0	0	0	0	0	0	0	0	0	0	0	0	0	0	0	0	0	0	0	0	0	0	0	0	0	0	0	0	0	0	0	0	0	0	0	0	0
hsa-mir-6761	1.1328	0.787778	0	0	0	1.65654	0.378093	1.23958	0	0.395934	0.142025	0.976598	0.821143	0	0.945275	0.659833	0.609543	0	0.463279	0.368533	0	0.803343	1.10434	0	0	0	1.80555	0.224549	0.409659	0	1.33791	0.921711	1.36314	0	0.871804	1.21437	0.174414	0	0.767378	1.21151	0	0	1.29983	0.527095	0.562231	0	0.628973	0.564705	0
hsa-mir-6762	0	0.682883	0.837181	0	0.400346	0	0.201397	0	0.591364	0.211507	0.142025	0.164757	0	0.831067	0.945275	0	0.121186	0.995416	0.463279	0	0	0	0.252981	0	1.28482	0.261633	0.439906	0.224549	1.21007	0	0	0	0.394501	0	0	0	0	0	0	0	0	0.696331	1.06798	0	0.965768	0	0	0.309808	0
hsa-mir-6763	0	0.88556	1.12422	0.409848	0.400346	0.516539	0	0	0.81558	0	0.271313	0.164757	0	0	0	0.195316	0.121186	0.320096	0	0.661821	0	0.320057	0.252981	0.730589	0	0.261633	0.776553	0	0	0.893163	0	0.921711	0.394501	0	0	0	0	0	0	0.908578	0	0.696331	0.791607	0	0.562231	0	0.628973	0.564705	0
hsa-mir-6764	0.13672	0.682883	0	0.728654	0.565339	1.19633	0.378093	0.749017	0.325772	0	0.142025	0.682472	0.821143	0	0.945275	0.367315	0	0.581908	0	0.661821	0.846042	0.320057	0.468151	0	0.442683	0.261633	0	0.742995	0.72835	0.893163	0	0.533245	1.67871	0	0	0.526199	0.174414	0	0.61035	0.286051	0	1.16399	0.791607	0.287488	0.965768	0.655764	0	0.781257	0
hsa-mir-6765	0	0	0	0	0	0	0	0	0	0	0.142025	0	0	0	0	0	0	0	0	0	0	0	0	0	0	0	0	0	0	0	0	0	0	0	0	0	0	0	0	0	0	0	0	0	0.562231	0	0	0	0
hsa-mir-6766	0	0	0	0.728654	0.400346	0	0	0	0	0	0.142025	0	0.46822	0.474566	0	0	0	0	0	0.661821	0.340111	0.320057	0.252981	0.411055	0	0	0.439906	0	0.989223	0.893163	0	0.533245	0	0	0.272008	0	0.174414	0	0.434121	0.286051	0	0	0	0.527095	0	0	0	0.564705	0.643678
hsa-mir-6767	0.13672	0.447005	0	0.409848	0	0.516539	0	0	0	0	0.142025	0	0.46822	0	0	0.195316	0.121186	0.320096	0	0	0.340111	0	0.468151	0	0	0	1.04932	0.418809	0	0	0	0.533245	0.394501	0	0	0	0	1.33567	0.434121	0	0.834155	0.696331	0.44943	0	0	0.655764	1.06552	0	0
hsa-mir-6768	0	0	0	0	0	0	0	0	0	0	0	0	0	0	0	0	0	0	0	0	0	0	0	0	0	0	0	0	0	0	0	0	0	0	0	0	0	0	0	0	0	0	0	0	0	0	0	0	0
hsa-mir-6769a	0.582089	0.447005	0	0	0.400346	0	0.201397	0.422581	0.325772	0	0.271313	0.164757	0	0	0	0.195316	0	0.995416	0	0.368533	0.340111	0.803343	0.468151	0	0	0.261633	0	0.224549	0	0.893163	0	0.533245	1.67871	0	0	0.526199	0	0	0.233327	0	1.35931	0.949025	1.06798	0.287488	0	0	0	0.309808	0
hsa-mir-6769b	0	0.164875	0	0	0.214015	0.516539	0	0	0	0	0.389963	0	0	0.474566	0	0	0	0	0	0.368533	0	0	0	0	0.442683	0	0	0.224549	0	0	0	0	0	0	0	0	0	0	0	0.286051	0	0	0	0	0	0	0	0	0
hsa-mir-6770-1	0	0	0	0	0	0	0	0	0	0	0	0	0	0	0	0	0	0	0	0.368533	0	0	0	0	0	0	0	0.418809	0	0	0	0	0	0	0	0	0	0	0	0	0	0	0	0	0	0	0	0	0
hsa-mir-6770-2	0	0.164875	0	0	0	0	0	0	0.591364	0	0	0	0	0	0	0	0	0	0	0	0	0	0	0	0	0	0	0.224549	0	0	0	0	0.703965	0	0	0	0	0	0	0.286051	0	0	0	0	0	0	0	0	0
hsa-mir-6770-3	0	0.164875	0	0	0	0	0	0	0.325772	0	0	0	0	0	0	0	0	0	0	0	0	0	0	0	0	0	0	0	0	0	0	0	0	0	0	0	0	0	0	0.524662	0	0	0	0	0	0	0	0	0
hsa-mir-6771	0	0.164875	0	0	0	0	0	0	0	0	0.142025	0	0	0	0	0	0	0	0	0	0	0	0	0	0	0	0	0	0	0	0	0	0	0	0	0	0	0	0.233327	0	0	0	0	0	0	0	0	0	0
hsa-mir-6772	0.482964	0.447005	0	1.2105	0.713385	0	0	0	0.591364	0.211507	0.142025	0.312613	0.821143	0	0.548711	0.367315	0	1.4536	0	0.368533	0	0.320057	1.10434	0	1.05477	0.483023	0	0.224549	0.409659	0.893163	0	0	0.703965	0	0.698185	1.21437	0	0	0.434121	0.908578	0	1.16399	0.791607	0.287488	0	0	0.628973	0.309808	0
hsa-mir-6773	0	0	0	0	0	0	0	0	0	0	0	0	0	0	0	0	0	0	0	0	0	0	0	0	0	0	0	0	0	0	0	0	0	0	0	0	0	0	0	0	0	0	0	0	0	0	0	0	0
hsa-mir-6774	0.13672	0.312825	0	0	0	0	0	0	0.325772	0	0.271313	0	0	0	1.51152	0	0.121186	0	0	0.368533	0	0.320057	0	0	1.05477	0	0.439906	0.418809	0.409659	0	0	0.533245	0.394501	0	0.272008	0	0	0	0.233327	0.729353	0.834155	0	0	0	0	0	0	0	0
hsa-mir-6775	0.13672	0	0.478483	0	0.400346	0.516539	0.201397	0.749017	1.47163	0.211507	0.271313	0.569404	0	0.831067	0.548711	0.367315	0	0.803427	0	0.661821	0.340111	0	1.80392	0	1.05477	0	0.776553	0	0	0	0	0	1.17501	0	0.871804	0.526199	0	0	0	0.286051	0	0	0.44943	0	0	0.655764	0	0.309808	0
hsa-mir-6776	0	0.164875	0	0	0	0.516539	0.201397	0	0.325772	0.395934	0	0.164757	0	0	0	0	0	0	0	0.368533	0.340111	0	0	0	0	0	0.439906	0	0	0	0	0.533245	0.394501	0	0	0	0	0	0	0	0	0	0.791607	0	0	0	0	0.309808	0
hsa-mir-6777	0.582089	0.787778	0	0.989603	1.18859	0.516539	0.201397	0	1.92094	0	0.389963	1.77381	0.821143	1.1167	1.256	1.29264	0.121186	0	1.53275	2.25807	1.3758	0.803343	1.10434	0.992024	0	1.57935	0.776553	0.742995	0.989223	0	0	3.37723	0.703965	0	1.02676	0	0.715918	3.22983	0.233327	1.06798	0.834155	1.51659	1.06798	1.07215	0	1.10494	0.628973	0.309808	0
hsa-mir-6778	0	0	0	0	0	0	0	0	0	0	0	0	0	0.474566	0	0	0	0	0	0	0	0	0	0	0	0.483023	0	0	0.409659	0	0	0	0.394501	0	0.500776	0	0	0	0	0.286051	0	0	0	0.287488	0	0	0	0	0
hsa-mir-6779	0.261598	0.447005	0	0.989603	0.214015	0.516539	0.201397	0.749017	0	0.211507	0.142025	0	0	0.474566	0	0	0	0	0	0.905441	0	0	0.468151	0	0.442683	0	0	0	0	0	0	0.533245	0.394501	0	0	0	0	0	0	0.286051	0	0	0	0	0	0	0	0	0
hsa-mir-6780a	0.13672	0	0	0.409848	0	0	0	0	0	0	0	0.164757	0	0.474566	0	0.195316	0	0	0	0	0	0.320057	0	0	0	0.483023	0	0.224549	0	0	0	0	0	0	0	0	0	0	0	0	0	0	0	0.287488	0	0	0	0	0
hsa-mir-6780b	0.13672	0.312825	0	0	0	0	0.201397	0	0	0	0.271313	0.446714	0	0.831067	0.548711	0	0	0.995416	0	0.905441	0	0	0.969629	0	0	0	0.439906	0	0.409659	0	0	0	0.394501	0	0	0	0.470424	0	0.233327	0.286051	0	0.389775	1.06798	0.287488	0	0	0	0	0
hsa-mir-6781	1.19676	1.29445	0	1.2105	0.713385	1.19633	1.69918	1.01505	1.00959	0.559434	0.389963	1.1439	1.72265	1.35502	1.256	0.195316	0.232979	0	0	1.29584	0.615141	0	0.655354	1.21327	1.81308	0.261633	1.04932	1.12359	0.72835	0	0	0.921711	0	0.833569	0.272008	0	0.329997	0	0.90898	1.34204	0	0.696331	2.77569	1.46681	1.28075	1.72325	1.06552	0.564705	0.643678
hsa-mir-6782	0.13672	0	0	0	0.214015	0	0	0	0	0	0.271313	0	0	0	0	0.195316	0.121186	0.320096	0	0.368533	0	0.320057	0	0	0	0	0	0.418809	0	0	0	1.4796	0	0	0	0	0.174414	0	0	0	0	0.389775	0	0	0	1.10494	0	0	0
hsa-mir-6783	0.582089	1.36395	0.478483	0.989603	0.400346	0.516539	1.40486	0.749017	1.00959	0.211507	0.499591	0.164757	0.46822	0	0	0.367315	0	0.803427	0.463279	1.1138	1.21988	1.80066	1.10434	1.86285	1.05477	0.261633	0.439906	0.881319	0.409659	0	0	1.4796	1.52953	0	0.272008	2.02889	0.715918	0	0.61035	0.524662	0.834155	1.35103	1.29983	0.732519	1.28075	1.44697	0	0.781257	0.643678
hsa-mir-6784	0.482964	0	0	0.728654	0.214015	0	0.201397	0	0	0	0.142025	0	0	0	0	0	0	0	0	0.368533	0	0.320057	0.252981	0	0	0.261633	0	0	0	0	0	0	0	0	0	0	0	0	0	0	0	0	0	0	0	0	0	0	0
hsa-mir-6785	0.261598	0	0	0	0.565339	0.516539	0	0	0	0	0	0	0	0	0	0	0	0.320096	0	0.368533	0.340111	0	0.252981	0	0.442683	0	0.439906	0	0	0	0	0	0.394501	0	0.272008	0	0.174414	0	0	0	0.834155	0.389775	0.44943	0.287488	0	0	0.628973	0	0
hsa-mir-6786	0.376523	0.164875	0	0.409848	0	0	0	0.422581	0	0	0	0.164757	0	0.831067	0	0.367315	0.121186	0	0	0.368533	0	0	0	0	0	0.483023	0.439906	0.224549	0.72835	0	0	0.921711	0.394501	0	0	0.526199	0.174414	0	0	0	0	0	0.44943	0	0	0	0	0	0
hsa-mir-6787	0.13672	0.312825	0	0.409848	0	0	0	0	0	0	0	0.312613	0	0	0	0	0	0.320096	0	0.368533	0	0.320057	0.252981	0	0	0	0.439906	0	0	0	0	0	0	0	0	0	0	0	0	0.286051	0	0	0	0	0	0	0	0.309808	0
hsa-mir-6788	2.13083	0.447005	0	0.728654	0.214015	0	0.378093	1.89631	0	0	0	0.446714	0	0.474566	0.945275	0	0.973738	0.995416	0.813397	0	0.340111	0	0.821032	0	0	0.844256	0.776553	2.95168	0	0	0	0	0	0	0	0.910932	0.470424	0	0.233327	0.524662	0	0	1.83127	0	0	0	0	0.309808	0
hsa-mir-6789	0.261598	0	0	0	0.400346	0	0	0	0	0	0	0	0.46822	0	0.548711	0	0.232979	0	0	0.368533	0	0	0	0	0	0	0	0.224549	0	0	0	0	0	0	0	0	0	0	0	0	0	0	0.791607	0.287488	0	0	0	0	0
hsa-mir-6790	0	0	0	0	0	0	0	0	0	0	0	0	0	0	0	0	0	0	0	0.368533	0	0	0	0	0	0	0	0.418809	0	0	0	0	0	0	0	0	0	0	0	0	0	0	0	0	0	0	0	0.309808	0
hsa-mir-6791	0.13672	0	0	0	0	0	0	0	0	0	0	0	0	0	0	0.195316	0	0.320096	0	0.368533	0.340111	0	0	0	0	0.261633	0	0	0	0	0	0.533245	0	0	0	0	0	0	0	0	0	0.389775	0	0	0	0	0	0	0
hsa-mir-6792	0	0	0	0	0	0	0	0	0	0	0	0	0	0	0	0	0	0	0	0	0	0	0	0	0	0	0	0	0	0	0	0	0	0	0	0	0	0	0	0	0	0	0	0	0	0	0	0	0
hsa-mir-6793	0.582089	0.569759	0	0.409848	0.713385	0.896108	0.806577	1.01505	0	0.961536	0.389963	0.312613	0.46822	0.831067	1.91711	0.195316	0.121186	1.16483	0	1.1138	0.340111	0	0.252981	0.411055	0	0.483023	0.439906	0.418809	0.409659	0	0	0.533245	0.703965	0	0.272008	0	0.329997	0.817181	0.233327	0.908578	0	0	1.29983	0	0.562231	1.44697	0.628973	0.564705	0.643678
hsa-mir-6794	0.261598	0.312825	0	0	0.400346	0	0	0	0	0	0	0.164757	0	0	0	0	0	0	0	0	0	0.320057	0	0.411055	0	0	0.439906	0	0	0	0	0	0	0	0	0	0	0	0	0	0	0	0	0	0	0	0	0	0
hsa-mir-6795	0.261598	0	0	0	0	0	0	0	0	0	0	0	0	0	0.548711	0	0	0	0	0.368533	0.340111	0.320057	0	0	0	0	0	0	0	0	0	0	0	0	0	0	0	0	0	0	0	0	0	0	0	0	0	0	0
hsa-mir-6796	0.376523	0	0	0.409848	0	0	0	0	0	0	0	0	0.821143	0	0.945275	0	0	0	0.813397	0.368533	0	0	0.252981	0	0	0	0.439906	0	0	0	0	0.533245	0	0	0.272008	0	0.470424	0	0.233327	0.286051	0	0	0.791607	0	0	0.655764	0	0	0
hsa-mir-6797	0.376523	0	0	0	0.400346	0	0.201397	0.422581	0.591364	0.211507	0	0.446714	1.10448	0	1.256	0.195316	0	0.581908	0	1.29584	0.615141	0	0	2.10319	0.780947	0.483023	1.04932	0	0.409659	0.893163	0	1.22746	1.81389	0	0.272008	0.526199	0.174414	0	0	0.524662	0	0.389775	1.49953	0.287488	0	0.655764	0	0.564705	0
hsa-mir-6798	2.0291	0.88556	0	1.2105	0.400346	1.44471	0.53549	0.422581	0.81558	0.706277	0.499591	0.88506	1.34119	0.474566	1.51152	0.367315	0.524211	0	0	0	0.615141	0.581843	1.22754	0.411055	0	0.483023	0.776553	0.418809	0.989223	1.44068	0	0.533245	0.703965	0	0.272008	0.526199	0.715918	0	0.434121	0.729353	0	0.949025	0.44943	1.07215	1.28075	0	0.628973	0.309808	0
hsa-mir-6799	0	0	0	0	0	0	0.378093	0	0.325772	0	0	0.164757	0	0	0.548711	0	0	0	0	0	0	0	0	0	0	0	0	0.224549	0.409659	0.893163	0	0	0	0.833569	0	0.526199	0	0	0.233327	0	0	0	0.44943	0.287488	0.562231	0	0.628973	0	0
hsa-mir-6800	0.261598	0	0	0.409848	0	0	0	0	0	0	0	0.164757	0	0	0	0	0	0	0.463279	0	0	0	0	0	0	0	0	0	0	0	0	0.533245	0	0	0	0	0	0	0	0	0	0	0.791607	0	0	1.10494	0	0	0
hsa-mir-6801	0.13672	0.447005	0	0.409848	0	0	0	0	0.591364	0	0	0	0	0	0	0.367315	0.121186	0	0	0	0	0.320057	0	0.411055	0	0	0	0.224549	0.409659	0	0	0.921711	0	0	0	0.526199	0	0	0	0	0	0	0.44943	0	0.562231	0	0	0	0
hsa-mir-6802	1.80119	1.36395	1.74832	1.72239	0.713385	0.516539	0.92514	0.749017	1.18058	0.961536	0.389963	0.164757	1.34119	1.35502	0.945275	1.1109	1.15498	0.320096	0.463279	1.73479	0.340111	0.320057	0.821032	1.57432	1.48318	0.844256	1.04932	1.00753	0.989223	0	0	1.22746	1.67871	0.833569	1.51974	0	0.598386	0	1.46228	1.67491	1.35931	1.16399	2.77569	0.732519	2.74816	1.95503	1.06552	0.969507	1.0872
hsa-mir-6803	1.06587	0.682883	1.36351	0	0	1.19633	0.677392	0.749017	0.591364	0.211507	0.271313	0	0.46822	0.474566	2.23334	0.367315	0.609543	0.320096	0.813397	1.1138	0.846042	0.581843	1.22754	0.411055	1.05477	0.483023	1.47642	1.00753	0	0.893163	0	1.22746	1.17501	0	0.500776	0	0.174414	0	1.36731	0.908578	1.35931	0.696331	1.67492	0.527095	1.7582	1.10494	0.628973	0.309808	0
hsa-mir-6804	0.13672	0	0	0	0	0	0	0	0.591364	0.211507	0.142025	0	0	0	0	0	0	0	0	0.368533	0.615141	0	0	0	0	0	0	0.224549	0	0	0	0	0	0	0	0.910932	0.174414	0	0.61035	0.286051	0.834155	0.389775	0.44943	0	0	0	0	0.309808	0
hsa-mir-6805	0.261598	0	0	1.57108	0.400346	0.896108	0.378093	0.422581	0.81558	0.559434	0.785904	1.06267	0.46822	0	0.945275	0	0	0	0.463279	0.661821	1.04503	0	0.468151	0.411055	0.442683	0	0.439906	0.418809	0	0	0.818788	0.921711	0.394501	0	0	0.526199	0.824591	2.47813	0.233327	0.729353	0	2.23948	0.44943	0.287488	0.965768	0	0	0	0
hsa-mir-6806	1.84176	2.24888	1.90802	2.3981	1.62239	3.32782	3.06018	2.43941	2.65993	1.61007	2.14207	2.60432	2.48564	2.17169	3.22188	1.66659	1.15498	3.12115	3.16223	2.49994	0.846042	1.45347	2.21465	1.40506	2.1989	1.57935	1.47642	0.742995	2.09886	3.79271	0	1.4796	1.17501	0.833569	2.17865	2.65112	2.03003	3.10762	2.38213	2.36923	1.35931	3.07802	1.97233	1.68038	1.53914	2.48635	2.69257	1.65804	3.05485
hsa-mir-6807	0.582089	0.569759	0	0	0	1.19633	0.53549	1.01505	0.591364	0.211507	0	0.312613	0.46822	0	1.256	0.367315	0.433512	0.581908	0	0.905441	0.615141	0.581843	0.969629	0.411055	0.442683	0.483023	0.439906	0.224549	0.409659	0.893163	0	0.921711	1.17501	0	0.698185	0	0.329997	0	0.434121	0	0.834155	0.949025	2.32783	0	0	0	1.06552	0	0
hsa-mir-6808	0.844164	0.447005	0	0.989603	0	1.19633	0.806577	0.749017	1.18058	0.211507	0.142025	0.312613	0.46822	1.35502	0.945275	0.659833	0.609543	1.69409	0	1.1138	0.846042	1.31631	0.655354	0	0.780947	0.844256	0.776553	1.231	1.40155	0	0	2.04623	1.81389	0.833569	0	0.910932	0.470424	0	0.434121	0.908578	0	1.16399	0	0.527095	0.562231	1.10494	0.628973	0.969507	0
hsa-mir-6809	0	0	0	0.409848	0	0	0	0	0	0.395934	0	0	0	0	0	0.195316	0	0.320096	0	0	0	0.320057	0	0	0	0	0	0	0.409659	0	0	0	0.394501	0	0	0	0	0	0	0	0	0.696331	0	0	0.562231	0	0	0	0
hsa-mir-6810	0.674838	0.164875	0	0	0.565339	0	0.201397	0.422581	0	0.706277	0.785904	0.164757	0.46822	0.474566	1.256	0	0	0.320096	1.09492	1.1138	0.846042	0	1.10434	0	0.442683	0.483023	0	0.224549	1.21007	0.893163	0	0	0.394501	0	0	0	0.174414	0	0.61035	0	0	0	1.06798	0.287488	0.965768	0.655764	0	0	0
hsa-mir-6811	0	1.06324	0	0.409848	0.970464	0.516539	1.03469	0	0.591364	0	0	0.78732	0	0	0	0	0	0.581908	0	0	0.340111	0	0	0	0.780947	0	0	0	0.409659	0	0	0	0.703965	0	0	0	0.174414	0	0	0.286051	0	0	1.06798	0	0	0	0	0	0
hsa-mir-6812	0.13672	0.164875	0	0.728654	0	0	0.53549	0	0	0	0	0.446714	0	0	0.945275	0	0	0	0.463279	0.368533	0.340111	0.320057	0.252981	0	0	0.261633	0.439906	0.224549	0.72835	0	0	0	0.394501	0	0.272008	0	0.470424	0	0	0	0	0	0.44943	0.527095	0	1.10494	0	0.309808	0.643678
hsa-mir-6813	0	0.164875	0	0	0.565339	0	0	0.422581	0.325772	0	0	0.164757	0.46822	0	1.256	0	0.336727	0	1.33038	0.661821	0	0.320057	0	0.411055	0.442683	0	0	0	0	0.893163	0.818788	0.533245	0	0	0	0.526199	0.329997	0	0.233327	0.524662	0	0.389775	0	0.287488	0	0	0	0	0
hsa-mir-6814	0	1.36395	0	2.09945	0.214015	0.516539	0	2.13856	0.591364	0.395934	0	0.312613	0	1.1167	1.256	0	0	0	0	0.661821	1.51651	0	0.468151	0	2.1989	0	0	0.224549	0.409659	0	0	0	0.394501	0	0	0	0.329997	0	0.434121	1.46173	0.834155	1.92285	0.44943	0	0.562231	0	1.67168	0	0
hsa-mir-6815	0.582089	0.88556	0.478483	0.728654	1.18859	0	0.806577	0	0	0.839544	0.142025	0.569404	0	0.831067	0.945275	1.01066	1.36588	1.57885	0	0.661821	0	0.995318	0.252981	0	0.442683	0	1.27862	0.224549	0	0.893163	0	0.921711	1.17501	0.833569	1.02676	0.910932	0.174414	0	0.233327	0	0	1.16399	1.83127	0.732519	0.562231	0.655764	0	0.781257	0.643678
hsa-mir-6816	0	0	0	0	0	0	0	0	0	0	0	0	0	0	0.945275	0	0	0	0	0	0.340111	0	0.252981	0	0	0	0	0	0	0	0	0.533245	0	0	0	0	0	0	0	0.286051	0	0	0	0	0	1.10494	0	0	0
hsa-mir-6817	0.261598	0.164875	0	0	0	0.516539	0	0	0	0.211507	0.142025	0.312613	0	0	0	0	0.121186	0	0	0	0	0.581843	0	0	0	0	0	0.224549	0	0	0	0	0	0	0	0	0	0	0	0.729353	0	0	0	0	0	1.10494	0	0	0
hsa-mir-6818	0.674838	0.569759	0.478483	0.728654	0.400346	0	1.03469	0.422581	0.81558	0.839544	0.271313	0.569404	0	0	0.548711	0.195316	0	0.320096	0	0.905441	0.846042	0.803343	0.252981	0.411055	0.442683	0.261633	1.04932	0.742995	0	0.893163	0	0	0	0	0.272008	0	0	0	0.434121	0.286051	0	0.389775	0.791607	0.732519	0	0	0.628973	0.309808	0
hsa-mir-6819	0	0.312825	0	0	0	0	0	0	0	0	0	0	0	0	0	0	0	0	0	0	0	0	0	0.411055	0.442683	0	0	0	0	0	0	0	0	0	0	0	0	0	0.233327	0	0	0.389775	0	0	0	0	0	0	0
hsa-mir-6820	1.99353	1.66868	1.36351	1.2105	1.08364	1.84121	1.03469	1.01505	1.59774	1.45253	0.142025	0.976598	1.72265	1.89782	0	0.659833	0.336727	0.995416	0	1.60278	0.615141	1.31631	2.02385	2.20984	1.48318	1.25812	1.80555	1.7475	1.21007	0.893163	0	0.921711	1.67871	0	0.698185	0	0.598386	0	0.434121	1.46173	0.834155	1.16399	2.21878	0.732519	1.28075	0.655764	1.67168	2.12221	1.42595
hsa-mir-6821	0.13672	0.164875	0	0	0	0	0.378093	0	0	0.706277	0	0	0	0	0	0.195316	0	0.581908	0	1.1138	0	0	0.969629	0	0	0.261633	0.439906	0	1.72185	0	0	0	0	0	0	0	0	0	0.233327	0	0	0.696331	0	0.287488	0	0	1.67168	0	0
hsa-mir-6822	0	0.312825	0	0	0.214015	0	0	0	0.325772	0.211507	0	0.312613	0.46822	0	0	0	0.121186	0	0.463279	0.661821	0	0	0	0.730589	0.442683	0	0	0	0	1.44068	0	0	0	0	0.500776	0	0	0	0	0	0	0	0.791607	0	0	0	0.628973	0.309808	0.643678
hsa-mir-6823	0	0.164875	0	0.409848	0.214015	0	0	0.422581	0	0	0	0	0	0	0	0	0	0	0	0	0	0	0	0	0	0	0	0	0	0	0	0	0	0	0	0	0	0	0	0	0	0.389775	0.791607	0.287488	0	0	0	0	0
hsa-mir-6824	0.261598	0	0	1.2105	0.565339	0	0.201397	1.01505	0	0.395934	0.271313	0.164757	0.46822	0	0.548711	0.367315	0.336727	0	0.463279	0	0.340111	0	0	0.730589	1.28482	0.261633	0	0	0.72835	0.893163	0	0	0.394501	0	0.272008	0	0.598386	0	1.03792	0	0	0	0.44943	0	0	0	0	0.781257	0
hsa-mir-6825	0.13672	0.312825	0	0.728654	0.214015	0	0.378093	0	0.325772	0.211507	0.142025	0	0	0	0.945275	0	0.121186	0	0	0.368533	0	0	0.252981	0.992024	0.442683	0	0.439906	0.418809	0.72835	0	0	1.69417	0.394501	0	0.272008	0.910932	0.174414	0	0.233327	0.729353	0	0.389775	0.791607	0	0.562231	1.10494	0	0.309808	0.643678
hsa-mir-6826	0	0	0	0	0	0	0.53549	0	0	0	0.142025	0.312613	0	0	0	0	0.232979	0	0	0	0	0	0	0.730589	0	0	0	0.224549	0	0	0	0	0	0	0	0	0	0	0	0	0	0	0.791607	0	0	0.655764	0	0	0
hsa-mir-6827	0	0	0	0	0.400346	0.516539	0.378093	0	0.325772	0	0.142025	0	0	0	0.548711	0.367315	0.121186	0	0	0	0	0.581843	0	0	0	0	0	0	0	0	0	1.22746	0.95863	0	0.272008	0	0	0	0	0	0	0	0	0	0	0	0	0	0
hsa-mir-6828	0	0	0	0	0	0	0	0	0	0	0	0	0	0	0	0	0	0	0	0	0	0	0	0	0	0	0	0	0	0	0	0	0	0	0	0	0	0	0	0	0	0	0	0	0	0	0	0	0
hsa-mir-6829	0	0	0	0.409848	0	0	0.201397	0	0	0	0	0	0	0	0	0	0	0	0	0	0.340111	0	0	0	0	0	0	0	0	0	0	0.533245	0.394501	0	0	0	0	0.817181	0	0	0	0	0	0	0	0	0	0	0
hsa-mir-6830	0	0	0	0	0.214015	0	0	0	0	0	0	0.446714	0	0	0	0	0	0	0	0	0	0	0	0	0	0	0	0	0	0	0	0	0	0	0	0	0	0	0	0	0	0	0	0	0	0	0	0	0
hsa-mir-6831	0	0	0	0	0	0	0	0	0.591364	0	0.142025	0	0	0	0	0	0	0.803427	0	0	0	0	0	0	0	0	0	0	0	0.893163	0	0.533245	0	0	0	0	0	0	0	0	0	0	0	0	0	0	0	0	0
hsa-mir-6832	0.13672	0	0	0.409848	0	0.516539	0	0.422581	0	0.211507	0	0	0	0	0.548711	0.367315	0.121186	0.803427	0	0	0	0	0	0	0	0.261633	0.776553	0	0.409659	0	0	0	0.394501	0	0.272008	0	0	0	0	0	0	0	1.29983	0.527095	0	0	0	0.564705	0
hsa-mir-6833	0.921914	0.312825	0.837181	0.409848	0	0	0.53549	0.422581	0.325772	0.839544	0.271313	0.164757	0	1.35502	1.256	0.195316	0.524211	1.16483	0	0	0.615141	0.320057	0.969629	0	1.48318	0.674916	1.27862	0.418809	0.409659	0.893163	0	1.22746	0	0	0.871804	0	0.329997	0	0.233327	0	0	0.696331	1.29983	0	1.28075	1.10494	0	0.564705	0
hsa-mir-6834	0.482964	0.787778	0	1.40203	0	1.65654	1.13651	0	0.591364	0.211507	0	0.78732	0	0.474566	0.945275	0.520975	0.232979	0.803427	0.813397	0.905441	0.340111	0.320057	1.22754	0	0	0.995791	1.80555	0	1.85877	0.893163	0	0.921711	1.17501	0	0.500776	0	0.174414	0	0.233327	0	0	1.79972	1.83127	0	0	0.655764	1.90007	0.564705	0.643678
hsa-mir-6835	0	0	0	0.409848	0	0	0	0	0	0	0	0	0	0	0	0	0	0	0	0	0	0	0	0.411055	0	0	0	0.224549	0	0	0	0	0	0	0	0	0	0	0	0	0	0	0	0	0	0	0	0	0
hsa-mir-6836	0.376523	0	0	0.409848	0	0	0	0	0.325772	0.211507	0.271313	0.569404	0	1.1167	0	0	0.121186	0.995416	0	0	0	0.320057	0.821032	0	1.05477	0	0	0	0	0	0	0.533245	0.703965	0	0	0	0	0	0	0.286051	0	0.389775	0.44943	0	0.562231	0.655764	0	0	0
hsa-mir-6837	0.995687	2.68887	1.56871	1.72239	1.62239	2.00491	2.10294	1.89631	1.59774	1.07401	0.86997	2.13336	2.02404	0.474566	3.22188	1.79268	0.838882	2.45192	3.58274	2.88808	2.06704	1.90002	1.9542	1.57432	1.81308	1.13291	2.58285	1.00753	2.30465	2.61905	1.71886	1.88091	2.05133	0.833569	1.2942	2.17665	1.346	0.817181	1.7146	2.30666	1.74349	1.79972	2.10081	2.24754	1.7582	3.43064	1.67168	1.65804	2.45903
hsa-mir-6838	0.13672	0.164875	0	0	0	0.896108	0	0.422581	0	0.211507	0	0	0	0	0	0	0	0	0	0	0	0	0	0	0	0	0.776553	0	0	0	0	0	0	0	0	0	0.174414	0.817181	0.233327	0	0	0	0.44943	0	0	0	0	0	0
hsa-mir-6839	0	0	0	0	0.214015	0.516539	0	0	0	0	0.142025	0	0	0	0	0	0	0	0	0	0	0	0	0	0	0	0	0	0	0	0	0	0	0	0	0	0	0	0	0	0	0	0.44943	0	0	0	0	0	0
hsa-mir-6840	0.482964	0	0	0	0.713385	0	0	0.749017	0.591364	0	0	0.446714	0.46822	0	0	0	0	0.320096	0	0.368533	0	0	0.252981	0	0	0	0	0.224549	0.72835	0	0	0.533245	0.703965	0	0	0	0.174414	0	0	0.524662	0	0.949025	0	0	0.965768	0	0	0	0.643678
hsa-mir-6841	0.376523	0	0	0	0	0	0	0	0	0	0	0	0	0	0	0	0	0	0	0	0	0	0	0	0	0	0	0	0	0	0	0	0	0	0	0	0	0	0	0	0	0	0	0	0	0	0	0	0
hsa-mir-6842	0.921914	3.31602	0.837181	0.728654	1.08364	2.62439	1.55952	2.13856	3.22652	1.75209	1.71192	2.63274	2.8348	0.474566	3.70401	2.60268	1.15498	3.07936	2.8948	2.76994	1.87127	2.0803	3.26679	2.40205	1.95347	1.57935	2.89089	1.7475	0.989223	3.60219	1.71886	0.921711	3.46775	2.04557	2.2433	2.74882	1.72818	2.47813	2.64761	3.86755	2.69593	1.79972	2.77569	2.0311	2.11632	0	1.40021	0.781257	0
hsa-mir-6843	0	0	0	0	0	0.516539	0	0	0	0	0	0	0.46822	0	0.548711	0	0	0	0	0	0	0	0	0	0.442683	0	0	0	0.409659	0	0	0	0	0	0	0	0	0	0.434121	0	1.35931	0	0	0	0	0	0	0	0
hsa-mir-6844	0	0.164875	0	0	0	0.896108	0	0	0	0	0.271313	0.312613	0	0	0	0	0.121186	0	0.813397	0	0	0	0	0	0.442683	0	0	0	0.989223	0.893163	0	0	0	0	0	0	0	0	0.233327	0	0	0	0.44943	0	0	0	0	0.781257	0
hsa-mir-6845	0	0.164875	0	0	0.214015	0	0.378093	0	0.591364	0	0.389963	0.164757	0.46822	0	0.548711	0	0.121186	0	0	0	0	0.581843	0.252981	0	0.442683	0.261633	0	0	0	0	0	0	0.394501	0	0	0	0	0	0	0	0	0	0	0	0.562231	0	0	0	0
hsa-mir-6846	0	0	0	0	0	0	0	0	0	0	0	0	0	0	0.548711	0	0	0	0	0	0	0	0	0	0	0.261633	0	0	0	0	0	0	0.394501	0	0	0	0	0	0	0	0	0	0	0	0	0	0	0	0
hsa-mir-6847	0.13672	0.787778	0	0	0	0	0.201397	0.422581	0.591364	0.211507	0.271313	0.312613	0	0	0.945275	0	0.121186	0	0	0	0	0.320057	1.10434	0.730589	0	0	0	0	0	0.893163	0	0	0.703965	0	0	0.526199	0.329997	0.817181	0.233327	0	0	0	0.791607	0	0	0	0	0	0
hsa-mir-6848	0	0	0	0	0	0	0	0	0	0	0	0	0	0	0.548711	0	0.121186	0	0	0	0	0	0	0	0	0	0	0	0	0	0	0	0	0	0	0	0	0	0	0	0	0	0	0	0	0	0	0	0
hsa-mir-6849	0	0	0	0	0.214015	0	0	0	0	0	0.271313	0	0	0	0.548711	0	0	0	0	0	0.340111	0	0	0.730589	0	0	0	0.224549	0	0	0	0	0	0	0.272008	0	0	0	0.434121	0	0	0	0.44943	0	0	0	0	0	0
hsa-mir-6850	0.13672	0.164875	0	0.409848	0.214015	0.516539	0	0	1.00959	0	0.389963	0.446714	0.46822	0	1.91711	0	0.121186	0.320096	0.463279	0	0	0	0.655354	0	0	0.261633	0.776553	0	0.409659	0	0	0	0.703965	0	0	0	0	3.44698	0	0.286051	0	0	0.44943	0	0.562231	0	0	0	0
hsa-mir-6851	0.482964	0	0	0	0.400346	0.516539	0	0	0	0.211507	0.389963	0	0	0	0	0.195316	0.232979	0.320096	0	0.661821	0.340111	0.995318	0.655354	0	0	0.261633	0	0.881319	0.409659	0	0	0.921711	0.703965	0	0	0	0.174414	0	0	0.286051	0	0	0	0.287488	0	0	0	0.309808	0
hsa-mir-6852	0.674838	1.61267	0	0.409848	0.565339	0	0.378093	1.75799	0.591364	0.211507	0.271313	0.682472	0	0.474566	1.256	0.367315	0.433512	1.31643	1.09492	1.45745	0.846042	1.16472	0.468151	0.992024	0.442683	0	0.439906	0.742995	0.409659	0.893163	1.33791	1.4796	0.703965	0	0.272008	1.46494	0.329997	1.33567	0.233327	0.908578	0.834155	0.696331	0.44943	0.287488	1.28075	1.72325	1.40021	1.54416	0.643678
hsa-mir-6853	0.261598	0	0	0	0	0.516539	0	0	0.325772	0.211507	0.499591	0.164757	0	0	0.548711	0	0.121186	0	0	0.368533	0	0	0.252981	0	0.442683	0	0	0	0	0	0	1.22746	0.394501	0	0	0	0	0	0.233327	0.286051	0	0	0	0.527095	0	0	0.628973	0	0
hsa-mir-6854	0.261598	0.569759	1.12422	1.57108	0.713385	0.516539	1.13651	0.749017	0	1.81818	0.696634	0.164757	1.8812	1.55949	0.945275	1.01066	0.524211	0.803427	3.09988	1.96731	0	1.80066	0.468151	0.992024	1.48318	0	1.65035	0.418809	0.72835	1.83662	0.818788	0	0	0	0.871804	2.92637	0.925649	0	1.78977	1.34204	0.834155	0.949025	1.29983	1.07215	1.53914	2.8738	0	0.781257	0
hsa-mir-6855	0.376523	0.447005	0	0.728654	0.400346	0	0.201397	0.422581	0.81558	0.559434	0.142025	0.569404	0	1.1167	0.945275	0.367315	0.121186	0.803427	0	0.368533	0.340111	0.803343	0	0	0	1.13291	0.439906	0	0	0	0	0.533245	0.394501	0	0.272008	0	0.329997	0	0	0	0	0	0	0.287488	1.53914	0	0.628973	0.309808	0
hsa-mir-6856	0	0	0	0.409848	0.400346	0	0.201397	0.422581	0	0	0.142025	0	0	0	0	0	0.121186	0	0.463279	0	0.340111	0	0.252981	0.730589	0	0	0	0	0	0	0	0.533245	0	0	0	0	0	0	0	0	0	0	0	0	0	0	0	0	0
hsa-mir-6857	0	0	0	0	0	0	0	0	0.325772	0	0	0.164757	0	0	0	0	0	0	0	0	0	0	0	0.411055	0	0	0	0	0	0	0	0	0.703965	0	0	0	0	0	0	0	0	0.696331	0	0	0	0	0	0	0
hsa-mir-6858	0.13672	0.312825	0	0.409848	0	0.896108	0	0.749017	0	0.211507	0	0.569404	0.46822	0.474566	0.945275	0.520975	0.121186	0	0	0.905441	0.615141	0	0	0.411055	0	0	0.439906	0	0.989223	0.893163	0	0	0.394501	0	0.272008	0	0.174414	0.817181	0.434121	0.286051	0	0	0	0	0	0.655764	0.628973	0	0.643678
hsa-mir-6859-1	0	0	0	0	0	0	0	0	0	0	0	0	0	0	0	0	0	0	0	0	0	0	0	0	0	0	0	0	0	0	0	0	0	0	0	0	0	0	0	0	0	0	0	0	0	0	0	0	0
hsa-mir-6859-2	0	0	0	0	0	0	0	0	0	0	0	0	0	0	0	0	0	0	0	0	0	0	0	0	0	0	0	0	0	0	0	0	0	0	0	0	0	0	0	0	0	0	0	0	0	0	0	0	0
hsa-mir-6859-3	0	0	0	0	0	0	0	0	0	0	0	0	0	0	0	0	0	0	0	0	0	0	0	0	0	0	0	0	0	0	0	0	0	0	0	0	0	0	0	0	0	0	0	0	0	0	0	0	0
hsa-mir-6859-4	0	0	0	0	0	0	0	0	0	0	0	0	0	0	0	0	0	0	0	0	0	0	0	0	0	0	0	0	0	0	0	0	0	0	0	0	0	0	0	0	0	0	0	0	0	0	0	0	0
hsa-mir-6860	0	0	0	0	0	0	0	0	0	0	0	0.164757	0	0	0	0.195316	0	0	0	0	0	0	0	0	0	0	0	0	0	0	0	0	0	0	0	0	0	0	0	0	0	0	0	0	0	0	0	0	0
hsa-mir-6861	0	0	0.478483	0	0	0	0	0	0	0	0	0	0	0.474566	0	0	0	0	0	0	0	0.320057	0	0	0	0	0	0	0	0	0	0	0	0	0	0	0	0	0	0	0	0	0	0	0	0	0	0	0
hsa-mir-6862-1	0.261598	0	0	0.409848	0	0	0.53549	0	0	0	0	0	0	0	0	0	0	0.320096	0	0	0	0	0	0	0	0	0	0.224549	0	0	0	0	0	0	0	0	0	0	0	0	0	0	1.06798	0	0	0	0	0	0
hsa-mir-6862-2	0	0	0	0	0.400346	0	0	0	0	0	0.142025	0	0	0	0.548711	0	0	0	0	0	0	0	0	0	0	0	0	0.224549	0	0	0	0	0	0	0	0	0	0	0	0	0	0	0	0	0	0	0	0	0
hsa-mir-6863	0	0	0	0	0	0	0	0	0	0	0	0	0	0	0	0	0	0	0	0	0	0	0	0	0	0	0	0	0	0	0	0	0	0	0	0	0	0	0	0	0.834155	0	0	0	0	0	0	0	0
hsa-mir-6864	0	0.164875	0	0	0	0	0	0.422581	0	0	0	0	0	0	0	0	0.121186	0	0	0	0	0	0	0.411055	0	0	0	0	0	0	0	0	0	0	0	0	0	0	0	0	0	0	0	0	0	0	0	0	0
hsa-mir-6865	0	0	0	0	0	0	0	0	0	0	0.142025	0	0	0	0	0	0	0	0	0	0	0	0	0	0	0	0	0	0	0	0	0.533245	0	0	0	0.526199	0.174414	0	0	0	0	0	0	0	0	0	0	0	0.643678
hsa-mir-6866	0.13672	0.164875	0	0	0	0	0.201397	0	0	0	0	0	0.46822	0	0	0	0.121186	0	0	0	0	0	0	0	0	0.261633	0	0	0.72835	0	0	0.533245	0	0	0	0	0	0	0	0.286051	0	0	0.44943	0	0	0	0	0	0
hsa-mir-6867	0.376523	0	0	0	0	0.516539	0	0	0	0	0	0	0	0	0	0	0	0	0	0	0	0	0	0	0	0	0	0	0	0	0	0	0	0	0	0	0	0	0	0	0	0	0	0	0	0	0	0	0
hsa-mir-6868	0	0.682883	0.478483	0	0.400346	2.15191	1.55952	0.422581	0.325772	0.706277	0	1.1439	0	0	0	0.786492	0.121186	1.4536	0	0.368533	0	1.31631	0	0.992024	1.48318	0	1.80555	1.51224	0	0.893163	0.818788	0.921711	0.394501	0	0	0	0.174414	0.817181	1.03792	1.21151	1.35931	1.66509	1.49953	0.732519	0	0.655764	0	0.781257	1.0872
hsa-mir-6869	0	0	0	0	0	0	0	0	0.81558	0	0	0	0	0	0	0.195316	0	0	0	0.905441	0	0	0.468151	0	0	0	0	0	0	0	0	0	0	0	0	0	0	1.33567	0	0.286051	0	0	0	0	0	0	0	0	0.643678
hsa-mir-6870	0.261598	0	0	0	0	0.516539	0	0	0	0	0	0.312613	0	0.474566	0	0	0	0	0	0	0.340111	0	0	0	0	0.261633	0	0.224549	0	0	0	0	0	0	0	0	0	0	0	0.524662	0	0	0	0	0	0	0.628973	0	0
hsa-mir-6871	0.482964	0.787778	0	0.728654	0.214015	0.516539	0	0	0.325772	0	0	0.312613	0.46822	0.474566	0.945275	0	0.121186	0.320096	0.463279	0.368533	0	0.320057	0.252981	0	0	0.261633	0.439906	0.224549	0	0.893163	0	0.533245	1.17501	0	0.272008	0	0.329997	0	0	0	0	0	0.44943	0	0	0	0	0.564705	0
hsa-mir-6872	0	0	0	0	0	0	0	0	0	0	0	0	0	0	0	0	0	0	0	0	0	0	0	0	0	0	0	0	0	0	0	0.921711	0	0	0	0	0	0.817181	0	0	0	0	0	0	0	0	0	0.309808	0
hsa-mir-6873	0	0.164875	0	0.409848	0	0.516539	0.378093	0	0	0.395934	0.142025	0.164757	0	0.474566	0	0.195316	0	0.320096	0	0	0	0	0	0.411055	0	0.261633	0	0	0.409659	0	0	0	0	0	0	0	0.329997	0	0	0	0.834155	0.696331	0.791607	0	0	1.44697	0	0	0
hsa-mir-6874	1.80119	0.312825	0	1.40203	0.713385	0.516539	1.48426	0	0.325772	0.839544	0.389963	0.446714	1.34119	1.35502	1.51152	0.367315	0.336727	0.995416	0	0.368533	0	0.581843	0.969629	0.411055	1.05477	0.261633	1.04932	0.58999	0.409659	0.893163	0	0.533245	1.52953	0	0.698185	0.526199	0.329997	0	0.434121	0.524662	0	0.949025	1.67492	0.527095	1.53914	0	1.06552	0.564705	0.643678
hsa-mir-6875	1.19676	1.1445	0	1.72239	0.565339	1.65654	1.32084	1.43382	2.92348	0.706277	1.5171	1.1439	1.72265	0.831067	0.945275	0.902923	1.36588	0.581908	0	0.905441	1.76243	0.320057	0.821032	0.992024	1.81308	1.91979	0.776553	0.418809	1.21007	0	0	2.56535	2.25515	0.833569	0.698185	0.910932	0.824591	1.33567	0.233327	1.21151	1.35931	1.79972	0	0.527095	0.562231	0.655764	1.06552	1.86194	0.643678
hsa-mir-6876	0	0	0	0	0	0	0.201397	0.422581	0	0	0	0	0	0	0	0	0	0	0	0.368533	0	0	0	0	0	0	0	0	0	0	0	0	0	0	0	0	0	0	0	0	0	0	0	0	0	0	0	0	0
hsa-mir-6877	0.261598	1.43027	0.478483	0.728654	1.08364	0	0.677392	0.422581	1.18058	0	0.696634	0.88506	0.46822	0	0	0.367315	0.433512	1.31643	0	0.368533	1.87127	0.581843	1.44626	0	0	1.37333	0.439906	0.224549	0.72835	0	0	1.88091	1.93749	1.3585	0.272008	0	0.470424	0	0.767378	0.908578	0.834155	0	0.791607	0.732519	0	0.655764	0	1.65804	0.643678
hsa-mir-6878	0.482964	0.312825	0	0	0	0	0.201397	0	0.325772	0	0.271313	0	0	0	0	0	0.336727	0.995416	0	0.368533	0.615141	0.320057	0	0.411055	1.05477	0	0.439906	0	0	0	0	0	0	0	0	0	0	0	0	0	0.834155	0.389775	0.791607	0.287488	0	1.10494	0	0	0
hsa-mir-6879	0.261598	0.164875	0	0.728654	0.565339	0	0	0.422581	0.325772	0.395934	0	0	0.46822	0.474566	0	0.195316	0.232979	0.320096	0	0.661821	0.340111	0.581843	0.468151	0.411055	0.780947	1.25812	0.439906	0.224549	0.72835	0	0	0.533245	0	0	0	0	0.470424	0	0	0	0	0	1.06798	0	0.562231	0	0.628973	0.564705	0.643678
hsa-mir-6880	0	0	0	0.409848	0	0	0	0	0	0.211507	0	0	0	0	0.945275	0.367315	0.121186	0	0	0	0	0	0	0	0	0	0	0	0	0	0	0	0.394501	0	0	0	0	0	0	0	1.35931	0	0	0.287488	0	0	0	0	0
hsa-mir-6881	0	0.312825	0	0	0	0	0.201397	0	0	0	0.499591	0.164757	0	0	0	0.195316	0.121186	0	0	0.368533	1.04503	0	0	0	0	0	0.439906	0	0	0	0	0	0.394501	0	0	0	0	2.9741	0.61035	0	0	0	0.791607	0	0	0	0	0	0
hsa-mir-6882	0.13672	0.569759	0	0.409848	0	0.516539	0.53549	0.749017	0.81558	0.211507	0.499591	0	0.46822	0	0.945275	0	0.121186	0.320096	0.813397	0.661821	0	0.581843	0	0	0.442683	0	1.47642	0.881319	0.409659	0.893163	0	0.921711	0	0	0.500776	0.526199	0.329997	1.33567	0	0	0.834155	0.949025	0.791607	0.732519	1.53914	0.655764	0	0.564705	0
hsa-mir-6883	0.13672	0	0	0	0	0	0.677392	0	0	0	0	0.312613	0	0	0	0	0.121186	0	0	0	0	0	0	0	0	0	0	0.224549	0	0	0	0	0	0	0	0	0	0	0.233327	0.286051	0	0	0	0.287488	0	0	0	0	0
hsa-mir-6884	0.376523	0.164875	0.478483	0	0.214015	0	0.378093	0	0	0.211507	0.142025	0	0.46822	0.831067	0	0.195316	0	0	0	0	0.340111	0	0.655354	0	0.780947	0	0	0	0.409659	0.893163	0	0	0.394501	0	0	0	0.174414	0	0	0.524662	0	0.389775	1.67492	0	0	0	0.628973	0	0.643678
hsa-mir-6885	0.376523	0.447005	0	0	0.400346	0.896108	0	0.422581	0.591364	0.211507	0	0.446714	0	0	0.548711	0	0	0.581908	0	0.905441	0.615141	0	0.252981	0.411055	0.780947	0.483023	0	0	0	0.893163	0	1.4796	1.81389	0	0.500776	0	0.174414	0	0	0	0.834155	0.389775	0	0	0.562231	2.15468	0	0.309808	0
hsa-mir-6886	0	0	0	0	0	0	0	0	0	0	0	0.312613	0	0	0	0	0	0	0	0	0	0	0	0	0	0	0	0	0	0	0	0.533245	0	0	0	0	0	0	0	0	0	0	0	0.287488	0	0	0	0	0
hsa-mir-6887	0	0.164875	0	0.409848	0	0	0	0	0	0	0	0	0.46822	0	0	0	0	0.581908	0	0	0.340111	0	0	0	0	0	0	0	0	0	0	2.04623	0	0.833569	0	0	0	0	0	0	0	0	0	0.527095	0	0	0	0.309808	0
hsa-mir-6888	0.261598	0	0	0.728654	0	0.516539	0.378093	0	0.325772	0.211507	0.142025	0.164757	0	0	0	0.195316	0	0	0	0	0	0	0.468151	0.730589	0	0	0	0	0	0.893163	0	0	0.394501	0	0	0	0.329997	0	0	0.729353	0	0	0	0.527095	0	0	0	0	0
hsa-mir-6889	0.13672	0	0	0	0.214015	0	0	0	0	0	0	0	0	0	0	0	0	0	0.813397	0.368533	0	0	0	0	0.442683	0	0	0	0	0	0	0.533245	0.394501	0	0	0	0.329997	0	0.434121	0	0	0	0	0.287488	0	0	0	0	0
hsa-mir-6890	0.13672	0	0	0.409848	0	0	0	0	0	0	0	0	0	0	0	0	0	0.320096	0	0.368533	0	0	0	0	0.780947	0	0	0	0	0.893163	0	0	0	0	0	0	0	0	0	0	0	0.389775	0.44943	0.287488	0	0	0	0	0
[truncated: 164 more rows]
[truncated: 403 more columns]
