# Supplementary material for: Identification of a five-miRNA signature predicting survival in cutaneous melanoma cancer patients
Source: PeerJ. 2019 Oct 22;7:e7831. doi: 10.7717/peerj.7831 (PMC6814066; doi:10.7717/peerj.7831)
Supplement: Supplemental Information 1 — (A) The data in folder A is downloaded from GEO GSE35579 and used to screen for differentially expressed genes in melanoma and nevi. (B) The data in folder B was downloaded from TCGA to obtain miRNA expression profiles and clinical features of melanoma patients. (C) The data in folder C is used to demonstrate the process of determining the relationship between the expression of differentially expressed genes and the clinical features of melanoma patients. (D) The data in folder D shows how to determine the prognostic relationship between five differentially expressed miRNAs and melanoma patients by SPSS software. (E) The data in folder E is downloaded from DAVID, which is used to perform miRNAs target gene GO and KEGG analysis. [file peerj-07-7831-s001.zip › C_chi-square/Chi-square-basic-information.xlsx]

## Sheet: age
age at diagnose	expression（miR-25）	sample	age at diagnose	expression(miR-204)	sample	age at diagnose	expression(miR-211)	sample	age at diagnose	expression(miR-510)	sample	age at diagnose	expression(miR-513c)	sample
1	0	124	1	0	92	1	0	122	1	0	119	1	0	115
0	0	89	0	0	118	0	0	92	0	0	94	0	0	96
1	1	106	1	1	138	1	1	108	1	1	111	1	1	115
0	1	109	0	1	80	0	1	106	0	1	104	0	1	102

## Sheet: gender
Variable	gender	Expression(miR-25)	sample	gender	Expression(miR-204)	sample	gender	Expression(miR-211)	sample	gender	Expression(miR-510)	sample	gender	Expression(miR-513c)	sample
miR-25	0	0	80	0	0	83	0	0	73	0	0	76	0	0	73
	0	1	81	0	1	78	0	1	88	0	1	85	0	1	88
	1	0	133	1	0	127	1	0	141	1	0	137	1	0	138
	1	1	134	1	1	140	1	1	126	1	1	130	1	1	129
				\

## Sheet: Tstage
T stage	expression(miR-25)	sample	expression(miR-204)	sample	expression(miR-211)	sample	expression(miR-510)	sample	expression(miR-513c)	sample
1	0	75	0	54	0	84	0	79	0	75
1	1	62	1	83	1	53	1	58	1	62
2	0	103	0	121	0	89	0	91	0	95
2	1	116	1	98	1	130	1	128	1	124

## Sheet: N-stage
Lymph node status	expression(miR-25)	sample	expression(miR-25)	sample	expression(miR-25)	sample	expression(miR-25)	sample	expression(miR-25)	sample
0	0	106	0	107	0	107	0	109	0	103
0	1	108	1	107	1	107	1	105	1	111
1	0	82	0	86	0	85	0	85	0	88
1	1	89	1	85	1	86	1	86	1	83

## Sheet: Mstage
Mestasis	expression(miR-25)	sample	expression(miR-204)	sample	expression(miR-211)	sample	expression(miR-510)	sample	expression(miR-513c)	sample
0	0	192	0	189	0	188	0	193	0	188
0	1	193	1	196	1	197	1	192	1	197
1	0	10	0	11	0	13	0	10	0	12
1	1	11	1	10	1	8	1	11	1	9

## Sheet: clinical stage
Clinical stage	expression(miR-25)	sample	expression(miR-204)	sample	expression(miR-211)	sample	expression(miR-510)	sample	expression(miR-513c)	sample
0	0	107	0	102	0	97	0	97	0	93
0	1	95	1	100	1	105	1	105	1	109
1	0	84	0	89	0	94	0	91	0	95
1	1	99	1	94	1	89	1	92	1	88

## Sheet: breslow depth
Breslow depth value(mm)	expression(miR-25)	sample	expression(miR-25)	sample	expression(miR-25)	sample	expression(miR-25)	sample	expression(miR-25)	sample
0	0	83	0	70	0	91	0	91	0	84
0	1	77	1	90	1	69	1	69	1	76
1	0	78	0	94	0	61	0	61	0	67
1	1	93	1	77	1	110	1	110	1	104
