# Supplementary material for: Identification of a five-miRNA signature predicting survival in cutaneous melanoma cancer patients
Source: PeerJ. 2019 Oct 22;7:e7831. doi: 10.7717/peerj.7831 (PMC6814066; doi:10.7717/peerj.7831)
Supplement: Supplemental Information 1 — (A) The data in folder A is downloaded from GEO GSE35579 and used to screen for differentially expressed genes in melanoma and nevi. (B) The data in folder B was downloaded from TCGA to obtain miRNA expression profiles and clinical features of melanoma patients. (C) The data in folder C is used to demonstrate the process of determining the relationship between the expression of differentially expressed genes and the clinical features of melanoma patients. (D) The data in folder D shows how to determine the prognostic relationship between five differentially expressed miRNAs and melanoma patients by SPSS software. (E) The data in folder E is downloaded from DAVID, which is used to perform miRNAs target gene GO and KEGG analysis. [file peerj-07-7831-s001.zip › C_chi-square/Processing chi-square .xlsx]

## Sheet: age
Variable	age at diagnose	expression	sample
miR-25	1	0	124		≥60=0
	0	0	89		<60=1
	1	1	106
	0	1	109
miR-204	1	0	92
	0	0	118
	1	1	138
	0	1	80
miR-211	1	0	122
	0	0	92
	1	1	108
	0	1	106
miR-510	1	0	119
	0	0	94
	1	1	111
	0	1	104
miR-513c	1	0	115
	0	0	96
	1	1	115
	0	1	102

## Sheet: gender
Variable	gender	Expression	sample
miR-25	0	0	80
	0	1	81
	1	0	133
	1	1	134
miR-204	0	0	83
	0	1	78
	1	0	127
	1	1	140
miR-211	0	0	73
	0	1	88
	1	0	141
	1	1	126
miR-510	0	0	76
	0	1	85
	1	0	137
	1	1	130
miR-513c	0	0	73
	0	1	88
	1	0	138
	1	1	129
				\

## Sheet: Tstage
Variable	T stage	expression	sample
miR-25	1	0	75
	1	1	62
	2	0	103
	2	1	116
miR-204	1	0	54
	1	1	83
	2	0	121
	2	1	98
miR-211	1	0	84
	1	1	53
	2	0	89
	2	1	130
miR-510	1	0	79
	1	1	58
	2	0	91
	2	1	128
miR-513c	1	0	75
	1	1	62
	2	0	95
	2	1	124

## Sheet: N-stage
Variable	Lymph node status	expression	sample
miR-25	0	0	106
	0	1	108
	1	0	82
	1	1	89
miR-204	0	0	107
	0	1	107
	1	0	86
	1	1	85
miR-211	0	0	107
	0	1	107
	1	0	85
	1	1	86
miR-510	0	0	109
	0	1	105
	1	0	85
	1	1	86
miR-513c	0	0	103
	0	1	111
	1	0	88
	1	1	83

## Sheet: Mstage
Variable	Mestasis	expression	sample
miR-25	0	0	192
	0	1	193
	1	0	10
	1	1	11
miR-204	0	0	189
	0	1	196
	1	0	11
	1	1	10
miR-211	0	0	188
	0	1	197
	1	0	13
	1	1	8
miR-510	0	0	193
	0	1	192
	1	0	10
	1	1	11
miR-513c	0	0	188
	0	1	197
	1	0	12
	1	1	9

## Sheet: clinical stage
Variable	Clinical stage	expression	sample
miR-25	0	0	107
	0	1	95
	1	0	84
	1	1	99
miR-204	0	0	102
	0	1	100
	1	0	89
	1	1	94
miR-211	0	0	97
	0	1	105
	1	0	94
	1	1	89
miR-510	0	0	97
	0	1	105
	1	0	91
	1	1	92
miR-513c	0	0	93
	0	1	109
	1	0	95
	1	1	88

## Sheet: breslow depth
Variable	Breslow depth value(mm)	expression	sample
miR-25	0	0	83
	0	1	77
	1	0	78
	1	1	93
miR-204	0	0	70
	0	1	90
	1	0	94
	1	1	77
miR-211	0	0	91
	0	1	69
	1	0	61
	1	1	110
miR-510	0	0	91
	0	1	69
	1	0	61
	1	1	110
miR-513c	0	0	84
	0	1	76
	1	0	67
	1	1	104
