# Supplementary material for: Identification of a five-miRNA signature predicting survival in cutaneous melanoma cancer patients
Source: PeerJ. 2019 Oct 22;7:e7831. doi: 10.7717/peerj.7831 (PMC6814066; doi:10.7717/peerj.7831)
Supplement: Supplemental Information 1 — (A) The data in folder A is downloaded from GEO GSE35579 and used to screen for differentially expressed genes in melanoma and nevi. (B) The data in folder B was downloaded from TCGA to obtain miRNA expression profiles and clinical features of melanoma patients. (C) The data in folder C is used to demonstrate the process of determining the relationship between the expression of differentially expressed genes and the clinical features of melanoma patients. (D) The data in folder D shows how to determine the prognostic relationship between five differentially expressed miRNAs and melanoma patients by SPSS software. (E) The data in folder E is downloaded from DAVID, which is used to perform miRNAs target gene GO and KEGG analysis. [file peerj-07-7831-s001.zip › D_survival and Cox-regression/data of survival and Cox-regression.xlsx]

## Sheet: Sheet1
A0_Samples	month	Time(months)	envent	envent	A3_T	A4_N	A5_M	A6_Stage	age_at_initial_pathologic_diagnosis	gender	Breslow with 3mm as the median	miR25	miR204	miR510	miR513c	mir211	scores	a five-miRNA signature
TCGA-3N-A9WC	67.4	67.4	Alive	0	1	#NULL!	0	1	0	1	0	0	1	0	0	0	1	0
TCGA-3N-A9WD	13.1667	13.1667	Dead	1	1	1	0	2	0	1	0	0	0	0	0	0	0	0
TCGA-BF-A1PU	12.9	12.9	Alive	0	2	0	0	1	1	0	1	0	0	1	1	1	3	1
TCGA-BF-A1PX	9.4	9.4	Dead	1	2	1	0	2	1	1	1	0	1	1	1	0	3	1
TCGA-BF-A1PZ	28.4333	28.4333	Alive	0	2	0	0	1	0	0	1	0	0	0	0	1	1	0
TCGA-BF-A1Q0	27.7	27.7	Alive	0	2	0	0	1	0	1	1	0	0	0	0	0	0	0
TCGA-BF-A3DJ	15.4667	15.4667	Alive	0	2	1	0	2	1	0	1	0	1	1	1	0	3	1
TCGA-BF-A3DL	25.6333	25.6333	Alive	0	2	1	0	2	0	0	1	0	0	1	0	1	2	0
TCGA-BF-A3DM	20.0333	20.0333	Alive	0	1	0	0	1	0	1	0	1	1	0	0	0	2	0
TCGA-BF-A3DN	23.9	23.9	Alive	0	2	1	0	2	0	0	1	0	1	1	1	1	4	1
TCGA-BF-A5EP	11.1667	11.1667	Alive	0	2	1	0	2	0	0	1	1	1	1	0	1	4	1
TCGA-BF-A5EQ	10.7667	10.7667	Alive	0	2	0	0	1	0	1	1	0	0	1	1	1	3	1
TCGA-BF-A5ER	10.9	10.9	Alive	0	2	0	0	1	0	1	1	0	0	1	1	1	3	1
TCGA-BF-A5ES	16.3333	16.3333	Alive	0	2	0	0	1	0	0	1	1	0	1	1	1	4	1
TCGA-BF-A9VF	14.6667	14.6667	Alive	0	2	0	0	1	0	1	1	1	0	1	1	1	4	1
TCGA-BF-AAOU	15.8667	15.8667	Alive	0	2	0	0	1	0	0	1	0	1	0	0	0	1	0
TCGA-BF-AAOX	14.8	14.8	Alive	0	2	0	0	1	0	1	1	0	1	1	1	1	4	1
TCGA-BF-AAP0	15.1333	15.1333	Alive	0	2	#NULL!	1	2	1	0	#N/A	0	1	1	0	1	3	1
TCGA-BF-AAP1	13.6333	13.6333	Alive	0	2	0	0	1	0	1	1	1	0	1	1	0	3	1
TCGA-BF-AAP2	13.5	13.5	Alive	0	2	0	0	1	0	1	1	1	1	1	0	0	3	1
TCGA-BF-AAP4	11.1667	11.1667	Alive	0	2	0	0	1	0	1	1	0	1	0	0	1	2	0
TCGA-BF-AAP6	10.8333	10.8333	Alive	0	2	1	0	2	1	1	1	0	1	1	1	1	4	1
TCGA-BF-AAP7	10.6	10.6	Alive	0	2	0	0	1	0	0	1	0	1	1	1	1	4	1
TCGA-BF-AAP8	14.9	14.9	Alive	0	2	0	0	1	1	1	1	0	0	0	0	1	1	0
TCGA-D3-A1Q1	16.8	16.8	Dead	1	1	1	0	2	0	0	0	1	1	0	0	1	3	1
TCGA-D3-A1Q3	16.9	16.9	Dead	1	2	0	0	1	0	1	1	0	0	1	1	1	3	1
TCGA-D3-A1Q4	113.6	113.6	Alive	0	1	1	0	2	1	0	0	0	1	0	0	0	1	0
TCGA-D3-A1Q5	114.133	114.133	Dead	1	#NULL!	0	0	#NULL!	0	1	#N/A	1	1	0	0	0	2	0
TCGA-D3-A1Q6	72.8	72.8	Dead	1	2	1	0	2	1	1	1	0	1	0	0	0	1	0
TCGA-D3-A1Q7	135.1	120	Alive	0	1	0	0	1	1	0	0	0	1	1	1	1	4	1
TCGA-D3-A1Q8	28.4667	28.4667	Dead	1	1	1	1	2	1	1	#N/A	0	1	0	0	0	1	0
TCGA-D3-A1Q9	32.0333	32.0333	Dead	1	2	1	0	2	0	1	1	1	0	0	0	1	2	0
TCGA-D3-A1QA	92.1667	92.1667	Alive	0	1	0	0	1	1	1	0	1	0	0	1	1	3	1
TCGA-D3-A1QB	97.0667	97.0667	Alive	0	1	1	0	2	0	0	#N/A	0	0	0	0	1	1	0
TCGA-D3-A2J6	44.0333	44.0333	Dead	1	2	0	0	1	0	1	1	1	0	1	0	1	3	1
TCGA-D3-A2J7	104.533	104.533	Dead	1	2	1	0	2	0	1	1	0	0	1	1	0	2	0
TCGA-D3-A2J8	66.4	66.4	Dead	1	1	0	0	1	1	1	0	0	0	0	0	0	0	0
TCGA-D3-A2J9	24.1	24.1	Dead	1	2	1	0	2	0	1	1	0	0	0	0	0	0	0
TCGA-D3-A2JA	117.133	117.133	Alive	0	1	1	0	2	0	1	0	1	1	0	0	0	2	0
TCGA-D3-A2JB	170.333	120	Alive	0	#NULL!	0	0	1	0	0	#N/A	0	1	0	1	1	3	1
TCGA-D3-A2JC	87.9667	87.9667	Alive	0	1	1	0	2	1	0	#N/A	1	1	0	0	1	3	1
TCGA-D3-A2JD	12.0333	12.0333	Dead	1	2	1	0	2	1	1	1	1	1	0	0	1	3	1
TCGA-D3-A2JE	28.0333	28.0333	Dead	1	#NULL!	1	0	2	0	0	#N/A	1	0	1	1	0	3	1
TCGA-D3-A2JF	62.9333	62.9333	Alive	0	1	0	0	1	0	1	0	0	1	0	0	0	1	0
TCGA-D3-A2JG	115.1	115.1	Dead	1	2	1	0	2	1	0	0	1	0	1	1	1	4	1
TCGA-D3-A2JH	42.6667	42.6667	Alive	0	1	0	0	1	0	1	0	0	1	0	1	0	2	0
TCGA-D3-A2JK	12.2667	12.2667	Dead	1	2	1	0	2	1	1	1	1	1	0	1	1	4	1
TCGA-D3-A2JL	173.967	120	Alive	0	#NULL!	0	0	#NULL!	1	0	#N/A	1	1	1	1	1	5	1
TCGA-D3-A2JN	67.4	67.4	Dead	1	1	1	0	2	1	0	#N/A	0	1	0	0	0	1	0
TCGA-D3-A2JO	67	67	Alive	0	#NULL!	1	0	2	1	0	#N/A	1	0	0	0	0	1	0
TCGA-D3-A2JP	60.4	60.4	Alive	0	1	1	0	2	1	1	#N/A	0	1	1	1	0	3	1
TCGA-D3-A3BZ	132.533	120	Alive	0	2	0	0	1	0	1	1	0	0	0	0	1	1	0
TCGA-D3-A3C6	58.8667	58.8667	Dead	1	1	0	0	1	1	0	0	1	1	1	1	0	4	1
TCGA-D3-A3C7	47.6333	47.6333	Alive	0	1	1	0	2	1	0	#N/A	1	1	0	0	0	2	0
TCGA-D3-A3C8	46.9667	46.9667	Alive	0	#NULL!	1	0	2	1	0	#N/A	0	0	0	0	0	0	0
TCGA-D3-A3CB	168.833	120	Alive	0	1	0	0	#NULL!	1	1	0	0	1	0	0	1	2	0
TCGA-D3-A3CC	88.1333	88.1333	Alive	0	2	0	0	1	0	0	1	1	0	1	1	1	4	1
TCGA-D3-A3CE	61.0667	61.0667	Dead	1	1	1	0	2	0	0	#N/A	1	1	0	0	0	2	0
TCGA-D3-A3CF	24.8667	24.8667	Dead	1	2	1	0	2	0	0	1	0	0	1	1	1	3	1
TCGA-D3-A3ML	14.0667	14.0667	Dead	1	2	1	0	2	0	1	0	0	0	1	1	0	2	0
TCGA-D3-A3MO	9.46667	9.46667	Dead	1	#NULL!	1	0	2	1	1	#N/A	1	1	0	0	0	2	0
TCGA-D3-A3MR	105.033	105.033	Alive	0	1	1	0	2	1	1	#N/A	0	0	0	0	0	0	0
TCGA-D3-A3MU	40.3	40.3	Alive	0	2	1	0	2	1	1	0	0	0	0	0	1	1	0
TCGA-D3-A3MV	45.9333	45.9333	Alive	0	1	1	0	2	1	0	0	1	1	0	0	0	2	0
TCGA-D3-A51E	177.267	120	Alive	0	1	0	0	#NULL!	1	0	0	1	1	1	1	1	5	1
TCGA-D3-A51F	56.5	56.5	Alive	0	2	1	0	2	1	1	1	0	1	0	0	0	1	0
TCGA-D3-A51H	57.1333	57.1333	Alive	0	1	1	0	2	0	1	0	0	0	0	0	0	0	0
TCGA-D3-A51J	147.133	120	Alive	0	1	1	0	2	1	1	#N/A	0	1	0	0	0	1	0
TCGA-D3-A51K	33.4	33.4	Alive	0	#NULL!	1	0	2	1	1	0	0	1	1	1	1	4	1
TCGA-D3-A51N	22.9333	22.9333	Alive	0	1	1	1	2	1	0	#N/A	0	1	0	0	0	1	0
TCGA-D3-A51R	64.7	64.7	Alive	0	2	0	0	1	0	1	0	1	0	0	0	0	1	0
TCGA-D3-A51T	27.2667	27.2667	Alive	0	2	1	0	2	1	0	1	0	0	1	1	1	3	1
TCGA-D3-A5GL	127.533	120	Alive	0	1	0	0	1	0	1	0	0	0	1	1	1	3	1
TCGA-D3-A5GN	137.633	120	Alive	0	1	0	0	1	1	0	0	1	1	0	0	0	2	0
TCGA-D3-A5GS	18.4333	18.4333	Alive	0	1	1	1	2	1	1	0	0	1	1	1	0	3	1
TCGA-D3-A5GT	16.2333	16.2333	Alive	0	1	1	0	2	1	1	0	1	0	1	1	1	4	1
TCGA-D3-A5GU	126.933	120	Alive	0	1	0	0	1	1	1	0	1	0	1	1	0	3	1
TCGA-D3-A8GB	31.2667	31.2667	Dead	1	2	1	0	2	1	1	1	0	1	1	1	1	4	1
TCGA-D3-A8GC	80.7	80.7	Dead	1	#NULL!	1	0	2	1	1	#N/A	0	0	1	1	0	2	0
TCGA-D3-A8GD	23.9333	23.9333	Alive	0	2	1	0	2	0	0	1	1	0	0	0	1	2	0
TCGA-D3-A8GE	26.8	26.8	Alive	0	#NULL!	0	1	2	1	1	#N/A	0	0	0	0	0	0	0
TCGA-D3-A8GJ	244.733	120	Alive	0	2	0	0	1	1	1	0	0	1	1	1	1	4	1
TCGA-D3-A8GL	90.3667	90.3667	Dead	1	1	1	0	2	1	1	0	0	0	0	0	1	1	0
TCGA-D3-A8GM	108.633	108.633	Dead	1	2	0	0	1	0	1	1	0	1	1	1	1	4	1
TCGA-D3-A8GN	163.233	120	Alive	0	#NULL!	0	0	#NULL!	1	0	#N/A	1	1	0	0	1	3	1
TCGA-D3-A8GP	154.6	120	Alive	0	1	1	0	2	0	1	0	0	0	1	1	0	2	0
TCGA-D3-A8GQ	29.4667	29.4667	Dead	1	2	0	0	1	0	1	0	1	1	0	0	0	2	0
TCGA-D3-A8GR	131.433	120	Alive	0	#NULL!	0	0	1	1	0	0	0	0	1	1	1	3	1
TCGA-D3-A8GS	118.8	118.8	Dead	1	1	0	0	1	1	1	0	1	1	0	0	0	2	0
TCGA-D3-A8GV	170.033	120	Alive	0	#NULL!	0	0	#NULL!	1	1	#N/A	1	1	0	0	0	2	0
TCGA-D9-A148	153.633	120	Alive	0	#NULL!	1	1	#NULL!	1	1	#N/A	0	1	1	1	1	4	1
TCGA-D9-A149	55.4333	55.4333	Alive	0	#NULL!	1	0	#NULL!	0	0	#N/A	1	0	1	1	1	4	1
TCGA-D9-A1JW	3.7	3.7	Alive	0	1	1	0	#NULL!	0	1	#N/A	0	0	1	1	1	3	1
TCGA-D9-A1JX	7.2	7.2	Dead	1	#NULL!	#NULL!	0	#NULL!	0	0	#N/A	1	0	0	1	0	2	0
TCGA-D9-A1X3	18.3667	18.3667	Alive	0	2	1	#NULL!	#NULL!	0	1	1	0	0	1	1	1	3	1
TCGA-D9-A3Z1	15.6	15.6	Dead	1	1	1	0	2	0	1	0	0	0	0	0	1	1	0
TCGA-D9-A3Z3	22.6	22.6	Alive	0	2	1	0	2	1	0	1	0	0	1	1	1	3	1
TCGA-D9-A3Z4	17.3	17.3	Dead	1	2	1	0	2	1	1	1	0	1	0	0	0	1	0
TCGA-D9-A4Z2	6.33333	6.33333	Dead	1	2	1	0	2	1	1	1	0	1	1	1	0	3	1
TCGA-D9-A4Z3	16.8333	16.8333	Alive	0	2	1	0	2	0	0	1	1	0	0	0	0	1	0
TCGA-D9-A4Z5	7.26667	7.26667	Alive	0	2	0	0	1	0	1	#N/A	0	0	0	0	0	0	0
TCGA-D9-A4Z6	18.7	18.7	Dead	1	2	1	0	2	1	1	#N/A	1	0	1	1	1	4	1
TCGA-D9-A6E9	10.0333	10.0333	Alive	0	2	1	0	2	0	0	1	1	1	1	0	1	4	1
TCGA-D9-A6EA	25.5333	25.5333	Alive	0	2	1	0	2	0	1	1	1	1	0	1	0	3	1
TCGA-D9-A6EC	78.6333	78.6333	Alive	0	2	1	0	2	1	1	1	1	1	1	1	1	5	1
TCGA-DA-A1HV	77.6333	77.6333	Alive	0	1	1	0	2	0	0	#N/A	1	1	1	1	0	4	1
TCGA-DA-A1HW	36.5333	36.5333	Dead	1	1	1	0	2	1	0	0	1	0	1	1	1	4	1
TCGA-DA-A1HY	146.9	120	Alive	0	1	1	0	2	1	1	0	1	1	0	0	0	2	0
TCGA-DA-A1I0	20.6667	20.6667	Dead	1	2	1	1	2	0	1	1	1	0	0	0	1	2	0
TCGA-DA-A1I1	225.6	120	Alive	0	1	1	0	2	1	1	#N/A	0	0	1	0	0	1	0
TCGA-DA-A1I2	179	120	Alive	0	2	1	0	2	1	1	#N/A	1	1	0	1	0	3	1
TCGA-DA-A1I4	36.4333	36.4333	Dead	1	2	1	0	2	1	1	1	1	1	1	1	1	5	1
TCGA-DA-A1I5	136.9	120	Alive	0	1	0	1	2	1	0	0	1	1	0	1	0	3	1
TCGA-DA-A1I7	90.1	90.1	Alive	0	1	1	0	2	0	1	#N/A	0	1	0	0	0	1	0
TCGA-DA-A1I8	54.6667	54.6667	Dead	1	2	0	0	1	0	0	1	1	1	0	0	0	2	0
TCGA-DA-A1IA	66.8333	66.8333	Dead	1	1	1	0	2	1	0	0	1	1	1	1	1	5	1
TCGA-DA-A1IB	41.1667	41.1667	Dead	1	1	1	0	2	0	0	0	0	0	1	1	1	3	1
TCGA-DA-A1IC	69.0333	69.0333	Dead	1	2	1	0	2	0	1	0	1	0	1	1	1	4	1
TCGA-DA-A3F2	34.4	34.4	Dead	1	2	1	0	2	1	1	1	0	0	0	0	0	0	0
TCGA-DA-A3F3	10.6333	10.6333	Dead	1	1	1	0	2	1	1	#N/A	0	1	1	1	0	3	1
TCGA-DA-A3F5	229.1	120	Alive	0	1	0	0	1	1	1	0	1	1	0	0	0	2	0
TCGA-DA-A3F8	43.9667	43.9667	Alive	0	1	1	0	2	1	1	0	1	1	0	0	1	3	1
TCGA-DA-A95V	73.1	73.1	Alive	0	2	0	#NULL!	1	0	0	1	0	1	1	1	1	4	1
TCGA-DA-A95W	37.8667	37.8667	Alive	0	#NULL!	1	0	2	1	1	#N/A	0	1	1	1	1	4	1
TCGA-DA-A95X	74.9667	74.9667	Alive	0	1	0	0	1	0	1	0	0	1	0	0	0	1	0
TCGA-DA-A95Y	14.3333	14.3333	Dead	1	2	0	0	1	0	1	1	1	1	1	1	1	5	1
TCGA-DA-A95Z	13.2	13.2	Alive	0	#NULL!	0	1	2	0	1	#N/A	1	0	0	0	0	1	0
TCGA-DA-A960	26.8	26.8	Alive	0	2	0	0	1	0	1	0	1	0	1	1	1	4	1
TCGA-EB-A1NK	34.6333	34.6333	Alive	0	2	0	0	1	1	1	1	1	1	1	0	1	4	1
TCGA-EB-A24C	21.0667	21.0667	Alive	0	2	#NULL!	0	#NULL!	1	1	1	0	0	1	1	1	3	1
TCGA-EB-A24D	21.5	21.5	Alive	0	2	1	0	2	0	1	1	1	0	1	1	1	4	1
TCGA-EB-A299	12.6	12.6	Alive	0	1	0	0	1	0	1	0	1	1	0	1	0	3	1
TCGA-EB-A3HV	1.3	1.3	Alive	0	2	0	0	1	1	1	1	0	1	0	0	0	1	0
TCGA-EB-A3XB	26.5333	26.5333	Alive	0	2	#NULL!	0	1	0	1	#N/A	0	1	1	1	1	4	1
TCGA-EB-A3XC	21.6667	21.6667	Alive	0	2	0	0	1	0	1	#N/A	1	0	0	0	0	1	0
TCGA-EB-A3XD	38.6667	38.6667	Alive	0	2	#NULL!	0	1	1	0	#N/A	0	0	0	1	1	2	0
TCGA-EB-A3XE	6	6	Alive	0	2	0	0	1	0	0	1	0	1	1	1	1	4	1
TCGA-EB-A3XF	9.26667	9.26667	Alive	0	2	0	0	1	1	1	1	1	1	1	1	1	5	1
TCGA-EB-A3Y6	4.2	4.2	Alive	0	2	0	0	1	1	0	1	0	1	1	1	1	4	1
TCGA-EB-A3Y7	10.8667	10.8667	Dead	1	2	1	0	2	0	0	1	0	0	1	1	1	3	1
TCGA-EB-A41B	9.7	9.7	Alive	0	2	0	0	1	0	0	1	0	0	1	1	1	3	1
TCGA-EB-A42Y	24.0333	24.0333	Dead	1	2	0	0	1	0	0	1	1	0	0	0	0	1	0
TCGA-EB-A42Z	14.7	14.7	Alive	0	2	1	0	2	1	1	1	1	1	1	1	0	4	1
TCGA-EB-A431	18.9333	18.9333	Alive	0	2	0	0	1	1	1	1	1	1	1	1	1	5	1
TCGA-EB-A44N	6.83333	6.83333	Dead	1	2	0	0	1	1	1	1	1	1	0	1	0	3	1
TCGA-EB-A44O	2.7	2.7	Alive	0	2	0	0	1	0	1	1	0	1	0	0	1	2	0
TCGA-EB-A44P	24.7	24.7	Alive	0	2	0	0	1	1	0	#N/A	1	1	1	1	0	4	1
TCGA-EB-A44Q	14.0667	14.0667	Alive	0	#NULL!	1	0	2	1	0	#N/A	1	1	0	0	1	3	1
TCGA-EB-A44R	10.5	10.5	Dead	1	#NULL!	1	0	2	1	1	#N/A	0	1	0	0	1	2	0
TCGA-EB-A4IQ	21.2	21.2	Dead	1	2	1	0	2	1	0	1	0	0	1	0	1	2	0
TCGA-EB-A4IS	25.8	25.8	Alive	0	2	#NULL!	0	1	0	1	0	0	0	1	1	0	2	0
TCGA-EB-A4OY	32.5667	32.5667	Alive	0	2	1	0	2	0	0	1	1	0	1	0	1	3	1
TCGA-EB-A4OZ	20.6667	20.6667	Alive	0	2	1	0	2	1	0	1	0	1	0	0	0	1	0
TCGA-EB-A4P0	10.8667	10.8667	Dead	1	2	0	0	1	0	1	1	1	0	1	1	1	4	1
TCGA-EB-A4XL	25.9	25.9	Alive	0	2	#NULL!	0	1	1	0	1	0	1	1	1	1	4	1
TCGA-EB-A51B	31.0333	31.0333	Alive	0	2	#NULL!	0	1	1	1	1	0	0	1	1	1	3	1
TCGA-EB-A550	8.8	8.8	Dead	1	2	#NULL!	0	1	0	0	1	0	1	1	1	1	4	1
TCGA-EB-A551	19.6667	19.6667	Alive	0	2	1	0	2	0	0	1	0	1	0	0	0	1	0
TCGA-EB-A57M	15.7333	15.7333	Dead	1	2	1	0	2	1	1	1	1	0	1	1	0	3	1
TCGA-EB-A5FP	15.1333	15.1333	Dead	1	2	#NULL!	1	2	0	0	1	1	1	0	0	1	3	1
TCGA-EB-A5KH	20.6333	20.6333	Dead	1	1	1	0	2	1	1	#N/A	1	0	0	0	0	1	0
TCGA-EB-A5SG	69.2	69.2	Alive	0	#NULL!	#NULL!	#NULL!	#NULL!	1	0	#N/A	0	0	1	0	0	1	0
TCGA-EB-A5SH	54.7667	54.7667	Alive	0	2	0	0	2	0	0	1	0	0	1	1	1	3	1
TCGA-EB-A5UL	29.7	29.7	Alive	0	#NULL!	1	0	2	0	1	1	1	1	1	1	1	5	1
TCGA-EB-A5UM	25.9667	25.9667	Alive	0	2	0	0	1	1	0	1	0	0	0	0	0	0	0
TCGA-EB-A5UN	59.7333	59.7333	Alive	0	2	#NULL!	0	1	1	1	1	0	1	1	1	1	4	1
TCGA-EB-A5VU	10.7	10.7	Dead	1	2	1	0	2	1	1	1	1	1	1	1	0	4	1
TCGA-EB-A5VV	7.13333	7.13333	Alive	0	2	1	0	2	0	0	1	0	0	0	0	0	0	0
TCGA-EB-A6L9	36.9667	36.9667	Alive	0	#NULL!	1	0	2	1	1	#N/A	0	1	1	1	1	4	1
TCGA-EB-A6QY	12.7333	12.7333	Alive	0	2	0	0	1	0	1	1	1	0	1	1	1	4	1
TCGA-EB-A6QZ	11.7333	11.7333	Dead	1	2	0	0	1	0	0	1	0	1	1	1	1	4	1
TCGA-EB-A6R0	20.2667	20.2667	Dead	1	2	0	0	1	1	0	1	0	0	1	1	1	3	1
TCGA-EB-A82B	13	13	Alive	0	2	1	0	2	1	0	1	1	0	1	1	1	4	1
TCGA-EB-A85I	12.0667	12.0667	Alive	0	2	0	0	1	0	1	1	1	1	0	0	0	2	0
TCGA-EB-A85J	12	12	Alive	0	2	0	0	1	0	0	1	1	0	0	1	1	3	1
TCGA-EB-A97M	13.8	13.8	Alive	0	2	0	0	1	0	1	1	0	0	1	1	1	3	1
TCGA-EE-A17X	30.2333	30.2333	Dead	1	1	0	0	1	1	1	0	1	0	0	0	1	2	0
TCGA-EE-A17Y	27.6	27.6	Dead	1	2	1	0	2	0	1	0	1	1	0	0	0	2	0
TCGA-EE-A17Z	8.76667	8.76667	Dead	1	2	0	0	1	1	1	1	1	0	1	1	0	3	1
TCGA-EE-A180	96.3	96.3	Dead	1	2	0	0	2	0	1	1	1	1	1	1	1	5	1
TCGA-EE-A181	34.2	34.2	Dead	1	2	0	0	1	0	0	0	1	1	1	1	1	5	1
TCGA-EE-A182	14.9	14.9	Dead	1	2	1	0	2	0	0	1	0	1	0	0	1	2	0
TCGA-EE-A183	27.2667	27.2667	Dead	1	#NULL!	0	0	1	1	1	#N/A	1	0	0	0	1	2	0
TCGA-EE-A184	69.1	69.1	Dead	1	1	0	0	1	0	1	0	1	0	1	1	1	4	1
TCGA-EE-A185	5.03333	5.03333	Dead	1	2	1	0	2	1	0	1	0	0	1	1	1	3	1
TCGA-EE-A20B	135.667	120	Alive	0	2	0	0	1	0	0	0	0	1	0	0	0	1	0
TCGA-EE-A20C	153.367	120	Alive	0	#NULL!	0	0	1	1	1	#N/A	0	1	0	0	0	1	0
TCGA-EE-A20F	92.8333	92.8333	Alive	0	1	0	0	1	1	1	0	0	1	1	1	1	4	1
TCGA-EE-A20H	170.6	120	Alive	0	1	0	0	1	1	1	0	1	1	0	0	0	2	0
TCGA-EE-A20I	13.7333	13.7333	Dead	1	#NULL!	0	1	2	0	1	#N/A	0	0	1	0	1	2	0
TCGA-EE-A29A	64.2333	64.2333	Dead	1	2	1	0	2	0	1	0	1	1	0	0	0	2	0
TCGA-EE-A29B	86.2667	86.2667	Dead	1	2	0	0	1	0	1	1	1	0	1	1	1	4	1
TCGA-EE-A29C	80.0667	80.0667	Dead	1	1	0	0	1	1	1	0	1	0	0	0	1	2	0
TCGA-EE-A29D	14.1667	14.1667	Dead	1	2	1	0	2	0	1	1	1	1	1	1	1	5	1
TCGA-EE-A29E	64.6667	64.6667	Alive	0	2	1	0	2	1	1	1	1	1	1	0	0	3	1
TCGA-EE-A29G	73.0667	73.0667	Dead	1	2	1	0	2	1	1	1	0	0	1	1	0	2	0
TCGA-EE-A29H	65.5333	65.5333	Alive	0	1	0	0	1	1	0	0	0	1	1	1	1	4	1
TCGA-EE-A29L	2.63333	2.63333	Dead	1	2	1	0	2	0	1	1	1	0	1	1	1	4	1
TCGA-EE-A29M	57.6333	57.6333	Alive	0	1	0	0	1	1	0	0	1	1	1	1	1	5	1
TCGA-EE-A29N	18.8667	18.8667	Dead	1	#NULL!	0	0	#NULL!	0	1	#N/A	1	0	0	1	1	3	1
TCGA-EE-A29P	57.2	57.2	Alive	0	2	0	0	1	0	0	1	1	0	1	1	0	3	1
TCGA-EE-A29Q	67.6667	67.6667	Dead	1	2	0	0	1	0	0	0	0	1	0	0	1	2	0
TCGA-EE-A29R	14.6667	14.6667	Alive	0	2	1	0	2	1	0	1	1	1	1	1	1	5	1
TCGA-EE-A29S	62.1333	62.1333	Dead	1	2	0	0	1	0	1	0	1	0	1	1	0	3	1
TCGA-EE-A29T	375.067	120	Alive	0	#NULL!	#NULL!	0	#NULL!	1	0	#N/A	0	1	0	0	0	1	0
TCGA-EE-A29V	26.2333	26.2333	Dead	1	2	1	0	2	0	1	1	1	0	1	1	1	4	1
TCGA-EE-A29W	197.733	120	Alive	0	#NULL!	0	0	1	1	1	0	1	1	0	0	0	2	0
TCGA-EE-A29X	18.1667	18.1667	Dead	1	1	0	0	1	1	0	0	1	0	0	0	0	1	0
TCGA-EE-A2A0	47.4667	47.4667	Dead	1	2	0	0	1	0	0	0	1	0	1	1	1	4	1
TCGA-EE-A2A1	117.567	117.567	Alive	0	1	0	0	1	1	1	0	0	0	0	0	1	1	0
TCGA-EE-A2A2	60.4667	60.4667	Alive	0	2	1	0	2	0	1	1	1	0	1	0	1	3	1
TCGA-EE-A2A5	39.8333	39.8333	Dead	1	1	0	0	1	1	1	0	0	1	1	0	0	2	0
TCGA-EE-A2A6	87.3333	87.3333	Alive	0	1	0	0	1	1	1	0	1	1	1	1	1	5	1
TCGA-EE-A2GB	60.1	60.1	Alive	0	1	1	0	2	1	1	0	1	1	1	1	1	5	1
TCGA-EE-A2GC	68.3667	68.3667	Alive	0	2	0	0	1	0	1	0	0	1	1	1	1	4	1
TCGA-EE-A2GD	344.867	120	Alive	0	2	0	0	1	1	0	1	0	0	0	1	0	1	0
TCGA-EE-A2GE	176.2	120	Alive	0	1	0	0	1	1	1	0	0	1	1	1	0	3	1
TCGA-EE-A2GH	223.3	120	Alive	0	1	0	0	1	1	1	0	0	1	0	1	0	2	0
TCGA-EE-A2GI	49.4	49.4	Alive	0	1	0	0	1	1	1	0	1	1	1	1	1	5	1
TCGA-EE-A2GJ	75.6667	75.6667	Alive	0	1	0	0	1	0	1	0	0	0	1	0	0	1	0
TCGA-EE-A2GK	55.5	55.5	Alive	0	1	0	0	1	1	0	0	0	0	0	0	0	0	0
TCGA-EE-A2GL	80.7667	80.7667	Alive	0	2	0	0	1	1	0	1	0	0	0	1	0	1	0
TCGA-EE-A2GM	76.5333	76.5333	Alive	0	2	0	0	1	0	0	1	1	0	0	0	1	2	0
TCGA-EE-A2GN	103.533	103.533	Dead	1	1	0	0	1	0	1	0	0	1	1	1	1	4	1
TCGA-EE-A2GO	128.567	120	Alive	0	2	0	0	1	0	0	1	1	1	0	0	0	2	0
TCGA-EE-A2GP	14.1	14.1	Dead	1	2	1	0	2	0	1	1	1	1	1	1	0	4	1
TCGA-EE-A2GR	43.3667	43.3667	Dead	1	2	0	0	1	0	1	1	1	0	1	1	1	4	1
TCGA-EE-A2GS	82.3333	82.3333	Dead	1	1	0	0	1	1	0	0	1	0	1	1	0	3	1
TCGA-EE-A2GT	45.5	45.5	Alive	0	2	0	0	1	0	1	0	1	0	1	1	1	4	1
TCGA-EE-A2GU	96.1333	96.1333	Alive	0	1	0	0	1	0	0	0	1	0	0	0	1	2	0
TCGA-EE-A2M5	21.9667	21.9667	Dead	1	1	0	0	1	1	1	0	0	0	0	0	0	0	0
TCGA-EE-A2M6	131.067	120	Alive	0	1	0	0	1	0	1	0	1	0	0	0	0	1	0
TCGA-EE-A2M7	29.2333	29.2333	Dead	1	2	0	0	1	0	1	0	0	1	0	0	0	1	0
TCGA-EE-A2M8	20.0333	20.0333	Dead	1	2	1	0	2	1	0	0	0	1	0	1	1	3	1
TCGA-EE-A2MC	62.3667	62.3667	Dead	1	1	0	0	1	0	1	0	0	1	0	0	0	1	0
TCGA-EE-A2MD	47.9333	47.9333	Dead	1	2	0	0	1	1	1	1	1	1	1	1	0	4	1
TCGA-EE-A2ME	104.7	104.7	Dead	1	1	0	0	1	1	1	0	0	1	1	1	0	3	1
TCGA-EE-A2MF	272.467	120	Alive	0	1	0	0	1	1	0	0	0	0	1	1	0	2	0
TCGA-EE-A2MG	104.633	104.633	Dead	1	1	0	0	1	1	1	0	1	1	0	0	1	3	1
TCGA-EE-A2MH	17.2	17.2	Dead	1	2	0	0	2	0	1	1	1	1	1	1	0	4	1
TCGA-EE-A2MI	207.5	120	Alive	0	2	0	0	1	1	1	0	0	1	0	0	0	1	0
TCGA-EE-A2MJ	97.5667	97.5667	Dead	1	2	0	0	2	0	1	1	1	1	1	1	1	5	1
TCGA-EE-A2MK	182.9	120	Alive	0	2	0	0	2	1	0	1	1	1	1	1	0	4	1
TCGA-EE-A2ML	219.667	120	Alive	0	2	0	0	1	1	1	1	0	0	0	0	0	0	0
TCGA-EE-A2MM	170.233	120	Alive	0	1	0	0	1	0	0	0	0	0	0	0	0	0	0
TCGA-EE-A2MN	48.2	48.2	Dead	1	1	0	0	1	1	1	0	1	0	1	0	1	3	1
TCGA-EE-A2MP	252.1	120	Alive	0	1	0	0	1	1	0	0	0	1	1	1	0	3	1
TCGA-EE-A2MQ	43.8333	43.8333	Dead	1	2	1	0	2	0	0	1	1	1	0	1	0	3	1
TCGA-EE-A2MR	136.267	120	Alive	0	1	0	0	1	0	1	0	0	0	0	0	0	0	0
TCGA-EE-A2MS	164.733	120	Alive	0	2	0	0	1	0	1	0	1	1	0	0	1	3	1
TCGA-EE-A2MT	72.2	72.2	Alive	0	1	0	0	1	1	1	0	0	0	0	0	1	1	0
TCGA-EE-A2MU	54	54	Alive	0	1	0	0	1	0	1	0	1	0	0	0	1	2	0
TCGA-EE-A3AA	126.033	120	Alive	0	1	1	0	2	1	1	#N/A	0	1	1	1	0	3	1
TCGA-EE-A3AB	124.433	120	Alive	0	1	1	0	2	1	1	#N/A	0	1	0	0	0	1	0
TCGA-EE-A3AC	64.9333	64.9333	Alive	0	1	1	0	2	1	1	#N/A	0	0	0	0	0	0	0
TCGA-EE-A3AD	29.1667	29.1667	Dead	1	1	1	0	2	1	1	#N/A	0	1	1	1	1	4	1
TCGA-EE-A3AE	55.2667	55.2667	Alive	0	1	0	0	1	1	0	0	0	1	0	0	1	2	0
TCGA-EE-A3AF	14	14	Dead	1	1	1	0	2	1	0	#N/A	1	0	1	1	1	4	1
TCGA-EE-A3AG	42.1667	42.1667	Dead	1	1	1	0	2	1	1	#N/A	1	1	0	0	0	2	0
TCGA-EE-A3AH	140.733	120	Alive	0	2	0	0	1	1	1	1	1	1	1	1	0	4	1
TCGA-EE-A3J3	174.567	120	Alive	0	1	0	0	1	1	1	0	1	1	0	0	0	2	0
TCGA-EE-A3J4	128.967	120	Alive	0	2	0	0	1	0	1	0	1	0	1	1	1	4	1
TCGA-EE-A3J5	37.4667	37.4667	Dead	1	2	1	0	2	0	1	1	1	0	0	0	1	2	0
TCGA-EE-A3J7	64.9667	64.9667	Alive	0	1	0	0	1	1	1	0	1	1	1	1	0	4	1
TCGA-EE-A3J8	34.8	34.8	Dead	1	2	1	0	2	1	1	1	1	0	0	0	0	1	0
TCGA-EE-A3JA	53.9333	53.9333	Dead	1	1	0	0	1	1	1	0	0	1	0	1	1	3	1
TCGA-EE-A3JB	204.6	120	Alive	0	2	1	0	2	0	0	0	1	1	0	0	0	2	0
TCGA-EE-A3JD	27.7333	27.7333	Dead	1	#NULL!	1	0	2	0	1	#N/A	0	1	0	0	0	1	0
TCGA-EE-A3JE	52.0667	52.0667	Alive	0	2	1	0	2	0	1	1	0	0	0	0	0	0	0
TCGA-EE-A3JH	136.2	120	Alive	0	1	0	0	1	1	1	0	0	1	0	1	0	2	0
TCGA-EE-A3JI	154.933	120	Alive	0	1	0	0	1	1	1	0	0	0	1	1	1	3	1
TCGA-ER-A193	31.8333	31.8333	Dead	1	2	0	0	1	0	1	#N/A	0	0	0	0	0	0	0
TCGA-ER-A194	45.1333	45.1333	Dead	1	#NULL!	0	0	#NULL!	0	1	1	0	0	1	1	1	3	1
TCGA-ER-A195	35.9333	35.9333	Dead	1	#NULL!	0	0	#NULL!	1	1	#N/A	0	1	0	0	0	1	0
TCGA-ER-A196	59.5	59.5	Alive	0	2	0	0	1	0	0	1	0	0	0	0	0	0	0
TCGA-ER-A197	14.1333	14.1333	Dead	1	2	1	0	2	0	0	1	1	0	1	1	1	4	1
TCGA-ER-A198	51.4667	51.4667	Dead	1	#NULL!	#NULL!	0	#NULL!	1	1	1	1	0	1	1	1	4	1
TCGA-ER-A199	9.3	9.3	Dead	1	2	1	0	2	0	0	1	1	0	0	0	0	1	0
TCGA-ER-A19A	78.8333	78.8333	Alive	0	#NULL!	0	1	2	0	1	#N/A	0	0	0	0	0	0	0
TCGA-ER-A19B	99.7667	99.7667	Dead	1	#NULL!	0	0	#NULL!	1	1	#N/A	0	1	0	0	0	1	0
TCGA-ER-A19C	49.5667	49.5667	Dead	1	1	#NULL!	0	1	0	1	0	0	1	1	1	0	3	1
TCGA-ER-A19D	12.7667	12.7667	Dead	1	1	0	0	1	1	0	0	0	1	0	0	0	1	0
TCGA-ER-A19E	13.2	13.2	Dead	1	1	0	0	1	1	0	0	1	1	0	0	0	2	0
TCGA-ER-A19F	26.7333	26.7333	Dead	1	#NULL!	0	0	#NULL!	0	1	1	0	0	1	1	1	3	1
TCGA-ER-A19G	306.267	120	Alive	0	#NULL!	0	0	#NULL!	1	0	0	1	1	0	0	0	2	0
TCGA-ER-A19H	154.467	120	Alive	0	#NULL!	0	0	#NULL!	1	1	0	1	1	0	0	0	2	0
TCGA-ER-A19J	6.53333	6.53333	Dead	1	#NULL!	1	1	2	1	1	#N/A	1	0	1	1	0	3	1
TCGA-ER-A19K	15.6333	15.6333	Dead	1	2	0	0	1	0	0	1	1	0	0	0	1	2	0
TCGA-ER-A19L	133.333	120	Alive	0	#NULL!	#NULL!	#NULL!	#NULL!	1	1	#N/A	0	1	0	0	0	1	0
TCGA-ER-A19M	61.9	61.9	Dead	1	1	0	0	1	1	1	0	0	1	0	0	0	1	0
TCGA-ER-A19N	44.7	44.7	Dead	1	#NULL!	#NULL!	#NULL!	#NULL!	1	1	#N/A	0	1	0	0	0	1	0
TCGA-ER-A19P	164.333	120	Alive	0	#NULL!	0	0	#NULL!	1	0	#N/A	0	1	0	1	0	2	0
TCGA-ER-A19Q	51.6	51.6	Dead	1	#NULL!	0	0	#NULL!	1	0	0	0	0	1	1	1	3	1
TCGA-ER-A19S	50.1667	50.1667	Alive	0	#NULL!	#NULL!	#NULL!	#NULL!	0	0	#N/A	1	1	1	1	0	4	1
TCGA-ER-A19T	9	9	Dead	1	2	1	1	2	1	1	1	1	0	1	1	0	3	1
TCGA-ER-A19W	150.233	120	Alive	0	#NULL!	#NULL!	#NULL!	#NULL!	1	0	0	0	0	1	1	0	2	0
TCGA-ER-A1A1	106.533	106.533	Alive	0	#NULL!	1	0	2	1	1	#N/A	1	0	0	0	1	2	0
TCGA-ER-A2NB	28.5667	28.5667	Dead	1	2	1	0	2	1	1	1	1	0	0	0	1	2	0
TCGA-ER-A2NC	44.4333	44.4333	Dead	1	1	0	0	1	1	1	0	0	1	0	0	0	1	0
TCGA-ER-A2ND	23.6667	23.6667	Dead	1	1	1	0	2	1	0	0	0	0	0	1	1	2	0
TCGA-ER-A2NE	20.4333	20.4333	Dead	1	#NULL!	0	0	1	1	1	#N/A	1	1	1	1	0	4	1
TCGA-ER-A2NF	29.2333	29.2333	Dead	1	2	1	0	2	1	1	1	1	0	0	0	1	2	0
TCGA-ER-A2NG	49.6667	49.6667	Dead	1	2	1	0	2	1	0	1	1	0	1	0	1	3	1
TCGA-ER-A2NH	42.1333	42.1333	Alive	0	2	1	0	2	1	1	1	0	1	0	0	0	1	0
TCGA-ER-A3ES	250.467	120	Alive	0	#NULL!	#NULL!	#NULL!	#NULL!	1	1	#N/A	1	1	1	1	1	5	1
TCGA-ER-A3ET	94.3	94.3	Dead	1	2	1	0	2	0	0	1	0	0	0	0	1	1	0
TCGA-ER-A3EV	47.6333	47.6333	Dead	1	2	0	0	2	1	1	1	1	1	1	1	1	5	1
TCGA-ER-A3PL	33.6667	33.6667	Alive	0	2	0	1	2	1	1	0	1	0	1	1	0	3	1
TCGA-ER-A42H	14.2	14.2	Dead	1	#NULL!	#NULL!	#NULL!	#NULL!	0	1	#N/A	1	0	1	1	0	3	1
TCGA-ER-A42K	13.1333	13.1333	Dead	1	2	1	0	2	1	0	1	0	1	1	1	0	3	1
TCGA-ER-A42L	151.1	120	Alive	0	2	0	0	1	1	1	0	0	1	0	0	0	1	0
TCGA-FR-A2OS	12.2667	12.2667	Dead	1	2	0	0	1	1	0	#N/A	0	0	1	1	0	2	0
TCGA-FR-A3R1	22.8333	22.8333	Alive	0	2	0	0	1	0	1	1	1	0	0	0	0	1	0
TCGA-FR-A3YN	94.2667	94.2667	Alive	0	1	0	0	1	1	1	0	0	1	1	0	1	3	1
TCGA-FR-A69P	15.9333	15.9333	Alive	0	#NULL!	1	#NULL!	2	1	0	#N/A	1	0	0	0	0	1	0
TCGA-FR-A728	19.4333	19.4333	Alive	0	2	1	0	2	1	0	1	0	1	0	0	0	1	0
TCGA-FR-A7U8	28.2333	28.2333	Alive	0	#NULL!	1	0	2	1	1	#N/A	1	0	0	0	1	2	0
TCGA-FR-A7U9	19.0333	19.0333	Alive	0	2	1	0	2	0	0	0	1	0	0	0	0	1	0
TCGA-FR-A7UA	38.8	38.8	Alive	0	1	0	0	1	0	0	0	0	1	0	0	0	1	0
TCGA-FR-A8YC	35.3	35.3	Dead	1	2	0	0	1	0	1	0	1	0	0	0	0	1	0
TCGA-FR-A8YD	36.7667	36.7667	Dead	1	2	0	0	1	1	0	1	1	0	1	1	1	4	1
TCGA-FR-A8YE	105.867	105.867	Alive	0	1	0	0	1	1	1	0	0	1	0	0	0	1	0
TCGA-FS-A1YW	219.933	120	Alive	0	1	0	0	1	1	1	0	0	0	1	1	1	3	1
TCGA-FS-A1YX	49.2667	49.2667	Dead	1	1	0	0	1	1	0	0	0	1	1	1	0	3	1
TCGA-FS-A1YY	231.767	120	Alive	0	2	0	0	1	1	0	0	0	0	0	0	1	1	0
TCGA-FS-A1Z0	205.467	120	Alive	0	1	0	0	1	1	0	0	1	0	0	0	0	1	0
TCGA-FS-A1Z3	21.2	21.2	Dead	1	#NULL!	0	1	2	0	0	#N/A	1	0	1	1	0	3	1
TCGA-FS-A1Z4	28.4667	28.4667	Dead	1	1	0	0	1	0	1	0	1	0	0	0	0	1	0
TCGA-FS-A1Z7	7.9	7.9	Dead	1	2	1	0	2	1	1	1	1	1	0	0	1	3	1
TCGA-FS-A1ZA	28.1	28.1	Dead	1	2	1	0	2	1	0	1	1	0	0	0	0	1	0
TCGA-FS-A1ZB	49.5333	49.5333	Dead	1	2	0	0	1	1	1	1	0	0	0	0	1	1	0
TCGA-FS-A1ZC	362.333	120	Alive	0	#NULL!	0	0	#NULL!	1	1	#N/A	1	1	0	0	0	2	0
TCGA-FS-A1ZD	54.2667	54.2667	Dead	1	1	0	0	1	0	1	0	0	1	0	0	0	1	0
TCGA-FS-A1ZE	47.1	47.1	Dead	1	2	0	0	1	1	1	1	1	0	0	0	1	2	0
TCGA-FS-A1ZF	15.6667	15.6667	Dead	1	2	0	0	1	0	0	1	1	0	1	1	1	4	1
TCGA-FS-A1ZG	9.83333	9.83333	Dead	1	2	1	0	2	0	0	1	1	0	1	1	1	4	1
TCGA-FS-A1ZH	33.2	33.2	Dead	1	2	1	1	2	0	0	1	1	1	0	0	0	2	0
TCGA-FS-A1ZJ	48.0333	48.0333	Dead	1	1	0	0	1	0	0	0	1	0	1	1	0	3	1
TCGA-FS-A1ZK	24.2667	24.2667	Dead	1	2	0	0	1	0	1	1	1	0	1	0	1	3	1
TCGA-FS-A1ZM	102.667	102.667	Alive	0	1	1	0	2	0	1	0	1	0	0	0	0	1	0
TCGA-FS-A1ZN	24.3333	24.3333	Dead	1	2	1	0	2	1	1	1	1	1	1	1	1	5	1
TCGA-FS-A1ZP	75.7667	75.7667	Dead	1	2	0	0	1	1	1	0	1	0	1	1	1	4	1
TCGA-FS-A1ZQ	135.4	120	Alive	0	#NULL!	0	0	#NULL!	1	1	#N/A	0	1	0	0	1	2	0
TCGA-FS-A1ZR	11.5667	11.5667	Dead	1	1	0	0	1	1	1	0	1	1	1	1	0	4	1
TCGA-FS-A1ZS	150.867	120	Alive	0	1	0	0	1	1	1	0	0	0	0	0	0	0	0
TCGA-FS-A1ZT	53.9	53.9	Alive	0	1	1	0	2	1	1	0	1	0	0	0	1	2	0
TCGA-FS-A1ZU	26.9333	26.9333	Dead	1	2	0	0	1	0	0	1	1	0	1	1	0	3	1
TCGA-FS-A1ZW	50.1667	50.1667	Alive	0	1	1	0	2	0	1	0	1	1	1	1	0	4	1
TCGA-FS-A1ZY	27.4667	27.4667	Dead	1	2	0	0	1	0	1	0	0	0	0	1	1	2	0
TCGA-FS-A1ZZ	27.4	27.4	Dead	1	2	0	0	1	1	0	1	0	0	1	1	1	3	1
TCGA-FS-A4F0	78.9	78.9	Alive	0	2	0	0	1	0	0	1	0	0	1	1	1	3	1
TCGA-FS-A4F4	67.6	67.6	Dead	1	2	0	0	1	0	1	0	0	1	1	1	1	4	1
TCGA-FS-A4F5	29.1333	29.1333	Dead	1	1	0	0	1	0	0	0	1	0	1	1	0	3	1
TCGA-FS-A4F8	177.267	120	Alive	0	1	0	0	1	1	1	0	1	0	0	0	0	1	0
TCGA-FS-A4FB	27.1	27.1	Dead	1	1	1	0	2	1	0	0	0	1	1	1	1	4	1
TCGA-FS-A4FD	81.8	81.8	Dead	1	1	1	0	2	1	1	0	1	0	1	1	0	3	1
TCGA-FW-A3I3	17.7	17.7	Alive	0	#NULL!	0	1	2	1	0	#N/A	1	1	0	0	0	2	0
TCGA-FW-A3R5	37.4667	37.4667	Alive	0	#NULL!	1	0	2	0	1	#N/A	0	0	0	0	1	1	0
TCGA-FW-A3TU	56.3667	56.3667	Dead	1	#NULL!	#NULL!	#NULL!	#NULL!	0	0	#N/A	1	0	0	0	1	2	0
TCGA-FW-A3TV	13.7	13.7	Alive	0	1	1	0	2	1	0	0	0	0	1	1	0	2	0
TCGA-FW-A5DX	21.3333	21.3333	Alive	0	2	1	#NULL!	2	0	1	1	1	1	1	1	0	4	1
TCGA-GF-A3OT	10.0333	10.0333	Alive	0	2	1	0	2	1	0	#N/A	1	0	0	0	0	1	0
TCGA-GF-A4EO	19.7	19.7	Alive	0	1	1	0	2	0	0	#N/A	0	1	0	0	0	1	0
TCGA-GF-A769	35.6667	35.6667	Dead	1	2	#NULL!	0	1	1	1	1	0	1	0	0	0	1	0
TCGA-GN-A262	141.833	120	Alive	0	#NULL!	#NULL!	#NULL!	#NULL!	1	0	1	1	1	0	1	1	4	1
TCGA-GN-A263	15.5667	15.5667	Dead	1	2	1	1	2	1	1	#N/A	0	0	1	1	1	3	1
TCGA-GN-A264	119.567	119.567	Dead	1	#NULL!	#NULL!	#NULL!	#NULL!	0	1	1	1	0	1	1	1	4	1
TCGA-GN-A265	98.2667	98.2667	Alive	0	#NULL!	#NULL!	#NULL!	#NULL!	1	1	#N/A	0	0	0	0	0	0	0
TCGA-GN-A266	10.2667	10.2667	Dead	1	#NULL!	#NULL!	#NULL!	#NULL!	1	1	#N/A	0	0	0	0	0	0	0
TCGA-GN-A267	65.3333	65.3333	Dead	1	2	1	0	2	1	1	1	1	0	1	1	1	4	1
TCGA-GN-A268	63.6667	63.6667	Dead	1	2	0	0	1	0	0	1	1	0	1	1	1	4	1
TCGA-GN-A26A	32.9333	32.9333	Dead	1	2	1	0	2	0	0	0	1	1	0	0	0	2	0
TCGA-GN-A26C	27.3667	27.3667	Dead	1	2	1	0	2	0	1	1	1	0	0	0	0	1	0
TCGA-GN-A26D	48.6667	48.6667	Dead	1	2	0	#NULL!	1	0	0	1	0	1	1	1	1	4	1
TCGA-GN-A4U3	123.6	120	Alive	0	2	1	0	2	1	1	1	0	1	0	0	0	1	0
TCGA-GN-A4U4	39.9	39.9	Alive	0	1	#NULL!	0	1	0	1	0	0	1	1	1	0	3	1
TCGA-GN-A4U5	38.5333	38.5333	Alive	0	1	#NULL!	0	1	0	0	0	0	1	1	1	0	3	1
TCGA-GN-A4U7	10.5667	10.5667	Dead	1	1	1	0	2	1	0	0	0	1	0	0	1	2	0
TCGA-GN-A4U8	49.5667	49.5667	Alive	0	#NULL!	#NULL!	#NULL!	#NULL!	1	1	#N/A	0	1	0	0	0	1	0
TCGA-GN-A4U9	22.4333	22.4333	Dead	1	1	1	0	2	0	1	0	1	0	0	0	0	1	0
TCGA-GN-A8LK	50.8	50.8	Dead	1	1	#NULL!	#NULL!	1	0	1	0	1	1	1	1	1	5	1
TCGA-GN-A8LL	21.6667	21.6667	Dead	1	2	#NULL!	0	1	0	0	1	1	0	1	1	1	4	1
TCGA-GN-A8LN	25.7333	25.7333	Alive	0	2	#NULL!	0	1	0	1	1	1	1	1	1	0	4	1
TCGA-GN-A9SD	60.2333	60.2333	Dead	1	1	#NULL!	0	1	1	0	0	1	1	1	1	1	5	1
TCGA-HR-A2OH	66.8	66.8	Dead	1	2	1	0	2	1	0	1	1	1	1	1	1	5	1
TCGA-IH-A3EA	17.4667	17.4667	Alive	0	2	0	0	1	0	1	#N/A	0	0	1	1	0	2	0
TCGA-LH-A9QB	373.9	120	Alive	0	#NULL!	#NULL!	#NULL!	#NULL!	1	0	#N/A	1	1	0	0	0	2	0
TCGA-OD-A75X	302.033	120	Alive	0	#NULL!	#NULL!	0	#NULL!	1	1	#N/A	0	0	0	0	0	0	0
TCGA-QB-A6FS	7.33333	7.33333	Alive	0	1	1	0	2	1	1	#N/A	1	1	1	1	1	5	1
TCGA-QB-AA9O	18.3	18.3	Dead	1	#NULL!	1	0	2	0	1	#N/A	1	0	1	1	0	3	1
TCGA-W3-A824	231.333	120	Alive	0	1	0	0	1	0	1	0	1	1	1	1	1	5	1
TCGA-W3-A825	63.9	63.9	Dead	1	2	0	0	1	0	0	0	0	1	0	0	0	1	0
TCGA-W3-A828	122.767	120	Alive	0	2	0	0	1	0	1	0	0	1	0	0	0	1	0
TCGA-W3-AA1O	4.06667	4.06667	Dead	1	#NULL!	1	0	2	0	1	#N/A	1	0	1	1	1	4	1
TCGA-W3-AA1Q	70.0333	70.0333	Dead	1	#NULL!	1	0	2	1	1	#N/A	0	0	1	1	1	3	1
TCGA-W3-AA1R	112.633	112.633	Dead	1	2	0	0	1	0	1	#N/A	1	0	0	0	1	2	0
TCGA-W3-AA1V	42.6667	42.6667	Dead	1	2	0	0	1	0	1	0	0	0	0	0	0	0	0
TCGA-W3-AA1W	222.2	120	Alive	0	2	0	0	1	0	1	0	0	0	0	0	1	1	0
TCGA-W3-AA21	106.5	106.5	Dead	1	1	0	0	1	1	1	0	1	0	1	1	1	4	1
TCGA-WE-A8JZ	24.3667	24.3667	Alive	0	2	1	0	2	0	1	1	0	0	0	0	0	0	0
TCGA-WE-A8K1	49.7333	49.7333	Alive	0	2	1	0	2	0	1	1	1	1	1	1	1	5	1
TCGA-WE-A8K5	62	62	Dead	1	1	1	1	2	0	1	0	1	0	1	1	1	4	1
TCGA-WE-A8K6	18.2	18.2	Alive	0	#NULL!	1	0	2	0	1	#N/A	1	1	0	0	0	2	0
TCGA-WE-A8ZM	102.733	102.733	Alive	0	#NULL!	1	0	2	0	1	#N/A	0	1	0	0	0	1	0
TCGA-WE-A8ZN	59.8	59.8	Alive	0	2	#NULL!	0	1	1	1	1	0	1	1	0	1	3	1
TCGA-WE-A8ZO	71.5	71.5	Alive	0	2	1	0	2	0	0	0	0	0	1	1	1	3	1
TCGA-WE-A8ZQ	64.1	64.1	Alive	0	2	0	0	1	1	1	0	1	1	0	0	0	2	0
TCGA-WE-A8ZR	9.13333	9.13333	Dead	1	2	1	0	2	1	1	1	0	1	1	1	1	4	1
TCGA-WE-A8ZT	11.9667	11.9667	Alive	0	2	1	1	2	1	0	1	0	1	1	0	1	3	1
TCGA-WE-A8ZY	50.2	50.2	Dead	1	2	#NULL!	0	1	0	1	1	1	1	0	0	1	3	1
TCGA-WE-AA9Y	12.3333	12.3333	Alive	0	1	1	0	2	1	1	0	0	1	0	1	0	2	0
TCGA-WE-AAA0	40.9667	40.9667	Alive	0	1	0	0	1	1	1	0	0	1	0	0	1	2	0
TCGA-WE-AAA3	21.7	21.7	Alive	0	2	1	0	2	0	0	1	0	0	1	1	1	3	1
TCGA-WE-AAA4	25.3333	25.3333	Alive	0	#NULL!	1	0	2	1	0	#N/A	0	1	1	1	1	4	1
TCGA-XV-A9W2	13.9	13.9	Alive	0	1	0	0	1	0	1	0	0	1	1	1	1	4	1
TCGA-XV-A9W5	13.0667	13.0667	Alive	0	1	0	0	#NULL!	1	1	0	1	1	0	0	0	2	0
TCGA-XV-AAZV	13.7333	13.7333	Alive	0	2	0	0	1	1	0	1	1	1	1	1	0	4	1
TCGA-XV-AAZW	13.1	13.1	Dead	1	2	0	0	1	0	0	1	0	0	1	1	1	3	1
TCGA-XV-AAZY	13.5	13.5	Alive	0	2	1	0	2	0	0	1	0	0	0	0	1	1	0
TCGA-XV-AB01	13.4333	13.4333	Alive	0	2	#NULL!	0	1	1	0	#N/A	1	0	0	0	1	2	0
TCGA-YD-A89C	7	7	Alive	0	1	#NULL!	0	1	1	0	0	1	0	0	0	0	1	0
TCGA-YD-A9TA	49.8667	49.8667	Alive	0	#NULL!	#NULL!	#NULL!	#NULL!	0	1	0	0	1	0	0	0	1	0
TCGA-YG-AA3N	10.2	10.2	Alive	0	2	0	0	1	0	1	1	1	0	1	1	1	4	1
TCGA-YG-AA3O	38.4667	38.4667	Dead	1	#NULL!	#NULL!	#NULL!	#NULL!	0	1	#N/A	1	0	1	0	1	3	1
TCGA-YG-AA3P	14.6333	14.6333	Alive	0	2	0	0	1	0	0	1	1	0	1	1	0	3	1
TCGA-Z2-A8RT	27.9667	27.9667	Alive	0	2	0	0	1	1	0	1	1	0	1	1	1	4	1
TCGA-Z2-AA3S	98.3333	98.3333	Alive	0	1	0	0	1	1	1	0	0	0	1	1	1	3	1
TCGA-Z2-AA3V	16.2	16.2	Alive	0	1	0	0	1	1	0	0	0	1	0	0	1	2	0
