# Supplementary material for: Identification of a five-miRNA signature predicting survival in cutaneous melanoma cancer patients
Source: PeerJ. 2019 Oct 22;7:e7831. doi: 10.7717/peerj.7831 (PMC6814066; doi:10.7717/peerj.7831)
Supplement: Supplemental Information 1 — (A) The data in folder A is downloaded from GEO GSE35579 and used to screen for differentially expressed genes in melanoma and nevi. (B) The data in folder B was downloaded from TCGA to obtain miRNA expression profiles and clinical features of melanoma patients. (C) The data in folder C is used to demonstrate the process of determining the relationship between the expression of differentially expressed genes and the clinical features of melanoma patients. (D) The data in folder D shows how to determine the prognostic relationship between five differentially expressed miRNAs and melanoma patients by SPSS software. (E) The data in folder E is downloaded from DAVID, which is used to perform miRNAs target gene GO and KEGG analysis. [file peerj-07-7831-s001.zip › D_survival and Cox-regression/Survival results visualization with Prism 5/miR-211.xlsx]

## Sheet: Sheet1
A0_Samples	Time(months)	low-expression	high-expression	miR-211
TCGA-3N-A9WC	67.4	0		0
TCGA-3N-A9WD	13.1667	1		0
TCGA-BF-A1PX	9.4	1		0
TCGA-BF-A1Q0	27.7	0		0
TCGA-BF-A3DJ	15.4667	0		0
TCGA-BF-A3DM	20.0333	0		0
TCGA-BF-AAOU	15.8667	0		0
TCGA-BF-AAP1	13.6333	0		0
TCGA-BF-AAP2	13.5	0		0
TCGA-D3-A1Q4	113.6	0		0
TCGA-D3-A1Q5	114.133	1		0
TCGA-D3-A1Q6	72.8	1		0
TCGA-D3-A1Q8	28.4667	1		0
TCGA-D3-A2J7	104.533	1		0
TCGA-D3-A2J8	66.4	1		0
TCGA-D3-A2J9	24.1	1		0
TCGA-D3-A2JA	117.133	0		0
TCGA-D3-A2JE	28.0333	1		0
TCGA-D3-A2JF	62.9333	0		0
TCGA-D3-A2JH	42.6667	0		0
TCGA-D3-A2JN	67.4	1		0
TCGA-D3-A2JO	67	0		0
TCGA-D3-A2JP	60.4	0		0
TCGA-D3-A3C6	58.8667	1		0
TCGA-D3-A3C7	47.6333	0		0
TCGA-D3-A3C8	46.9667	0		0
TCGA-D3-A3CE	61.0667	1		0
TCGA-D3-A3ML	14.0667	1		0
TCGA-D3-A3MO	9.46667	1		0
TCGA-D3-A3MR	105.033	0		0
TCGA-D3-A3MV	45.9333	0		0
TCGA-D3-A51F	56.5	0		0
TCGA-D3-A51H	57.1333	0		0
TCGA-D3-A51J	120	0		0
TCGA-D3-A51N	22.9333	0		0
TCGA-D3-A51R	64.7	0		0
TCGA-D3-A5GN	120	0		0
TCGA-D3-A5GS	18.4333	0		0
TCGA-D3-A5GU	120	0		0
TCGA-D3-A8GC	80.7	1		0
TCGA-D3-A8GE	26.8	0		0
TCGA-D3-A8GP	120	0		0
TCGA-D3-A8GQ	29.4667	1		0
TCGA-D3-A8GS	118.8	1		0
TCGA-D3-A8GV	120	0		0
TCGA-D9-A1JX	7.2	1		0
TCGA-D9-A3Z4	17.3	1		0
TCGA-D9-A4Z2	6.33333	1		0
TCGA-D9-A4Z3	16.8333	0		0
TCGA-D9-A4Z5	7.26667	0		0
TCGA-D9-A6EA	25.5333	0		0
TCGA-DA-A1HV	77.6333	0		0
TCGA-DA-A1HY	120	0		0
TCGA-DA-A1I1	120	0		0
TCGA-DA-A1I2	120	0		0
TCGA-DA-A1I5	120	0		0
TCGA-DA-A1I7	90.1	0		0
TCGA-DA-A1I8	54.6667	1		0
TCGA-DA-A3F2	34.4	1		0
TCGA-DA-A3F3	10.6333	1		0
TCGA-DA-A3F5	120	0		0
TCGA-DA-A95X	74.9667	0		0
TCGA-DA-A95Z	13.2	0		0
TCGA-EB-A299	12.6	0		0
TCGA-EB-A3HV	1.3	0		0
TCGA-EB-A3XC	21.6667	0		0
TCGA-EB-A42Y	24.0333	1		0
TCGA-EB-A42Z	14.7	0		0
TCGA-EB-A44N	6.83333	1		0
TCGA-EB-A44P	24.7	0		0
TCGA-EB-A4IS	25.8	0		0
TCGA-EB-A4OZ	20.6667	0		0
TCGA-EB-A551	19.6667	0		0
TCGA-EB-A57M	15.7333	1		0
TCGA-EB-A5KH	20.6333	1		0
TCGA-EB-A5SG	69.2	0		0
TCGA-EB-A5UM	25.9667	0		0
TCGA-EB-A5VU	10.7	1		0
TCGA-EB-A5VV	7.13333	0		0
TCGA-EB-A85I	12.0667	0		0
TCGA-EE-A17Y	27.6	1		0
TCGA-EE-A17Z	8.76667	1		0
TCGA-EE-A20B	120	0		0
TCGA-EE-A20C	120	0		0
TCGA-EE-A20H	120	0		0
TCGA-EE-A29A	64.2333	1		0
TCGA-EE-A29E	64.6667	0		0
TCGA-EE-A29G	73.0667	1		0
TCGA-EE-A29P	57.2	0		0
TCGA-EE-A29S	62.1333	1		0
TCGA-EE-A29T	120	0		0
TCGA-EE-A29W	120	0		0
TCGA-EE-A29X	18.1667	1		0
TCGA-EE-A2A5	39.8333	1		0
TCGA-EE-A2GD	120	0		0
TCGA-EE-A2GE	120	0		0
TCGA-EE-A2GH	120	0		0
TCGA-EE-A2GJ	75.6667	0		0
TCGA-EE-A2GK	55.5	0		0
TCGA-EE-A2GL	80.7667	0		0
TCGA-EE-A2GO	120	0		0
TCGA-EE-A2GP	14.1	1		0
TCGA-EE-A2GS	82.3333	1		0
TCGA-EE-A2M5	21.9667	1		0
TCGA-EE-A2M6	120	0		0
TCGA-EE-A2M7	29.2333	1		0
TCGA-EE-A2MC	62.3667	1		0
TCGA-EE-A2MD	47.9333	1		0
TCGA-EE-A2ME	104.7	1		0
TCGA-EE-A2MF	120	0		0
TCGA-EE-A2MH	17.2	1		0
TCGA-EE-A2MI	120	0		0
TCGA-EE-A2MK	120	0		0
TCGA-EE-A2ML	120	0		0
TCGA-EE-A2MM	120	0		0
TCGA-EE-A2MP	120	0		0
TCGA-EE-A2MQ	43.8333	1		0
TCGA-EE-A2MR	120	0		0
TCGA-EE-A3AA	120	0		0
TCGA-EE-A3AB	120	0		0
TCGA-EE-A3AC	64.9333	0		0
TCGA-EE-A3AG	42.1667	1		0
TCGA-EE-A3AH	120	0		0
TCGA-EE-A3J3	120	0		0
TCGA-EE-A3J7	64.9667	0		0
TCGA-EE-A3J8	34.8	1		0
TCGA-EE-A3JB	120	0		0
TCGA-EE-A3JD	27.7333	1		0
TCGA-EE-A3JE	52.0667	0		0
TCGA-EE-A3JH	120	0		0
TCGA-ER-A193	31.8333	1		0
TCGA-ER-A195	35.9333	1		0
TCGA-ER-A196	59.5	0		0
TCGA-ER-A199	9.3	1		0
TCGA-ER-A19A	78.8333	0		0
TCGA-ER-A19B	99.7667	1		0
TCGA-ER-A19C	49.5667	1		0
TCGA-ER-A19D	12.7667	1		0
TCGA-ER-A19E	13.2	1		0
TCGA-ER-A19G	120	0		0
TCGA-ER-A19H	120	0		0
TCGA-ER-A19J	6.53333	1		0
TCGA-ER-A19L	120	0		0
TCGA-ER-A19M	61.9	1		0
TCGA-ER-A19N	44.7	1		0
TCGA-ER-A19P	120	0		0
TCGA-ER-A19S	50.1667	0		0
TCGA-ER-A19T	9	1		0
TCGA-ER-A19W	120	0		0
TCGA-ER-A2NC	44.4333	1		0
TCGA-ER-A2NE	20.4333	1		0
TCGA-ER-A2NH	42.1333	0		0
TCGA-ER-A3PL	33.6667	0		0
TCGA-ER-A42H	14.2	1		0
TCGA-ER-A42K	13.1333	1		0
TCGA-ER-A42L	120	0		0
TCGA-FR-A2OS	12.2667	1		0
TCGA-FR-A3R1	22.8333	0		0
TCGA-FR-A69P	15.9333	0		0
TCGA-FR-A728	19.4333	0		0
TCGA-FR-A7U9	19.0333	0		0
TCGA-FR-A7UA	38.8	0		0
TCGA-FR-A8YC	35.3	1		0
TCGA-FR-A8YE	105.867	0		0
TCGA-FS-A1YX	49.2667	1		0
TCGA-FS-A1Z0	120	0		0
TCGA-FS-A1Z3	21.2	1		0
TCGA-FS-A1Z4	28.4667	1		0
TCGA-FS-A1ZA	28.1	1		0
TCGA-FS-A1ZC	120	0		0
TCGA-FS-A1ZD	54.2667	1		0
TCGA-FS-A1ZH	33.2	1		0
TCGA-FS-A1ZJ	48.0333	1		0
TCGA-FS-A1ZM	102.667	0		0
TCGA-FS-A1ZR	11.5667	1		0
TCGA-FS-A1ZS	120	0		0
TCGA-FS-A1ZU	26.9333	1		0
TCGA-FS-A1ZW	50.1667	0		0
TCGA-FS-A4F5	29.1333	1		0
TCGA-FS-A4F8	120	0		0
TCGA-FS-A4FD	81.8	1		0
TCGA-FW-A3I3	17.7	0		0
TCGA-FW-A3TV	13.7	0		0
TCGA-FW-A5DX	21.3333	0		0
TCGA-GF-A3OT	10.0333	0		0
TCGA-GF-A4EO	19.7	0		0
TCGA-GF-A769	35.6667	1		0
TCGA-GN-A265	98.2667	0		0
TCGA-GN-A266	10.2667	1		0
TCGA-GN-A26A	32.9333	1		0
TCGA-GN-A26C	27.3667	1		0
TCGA-GN-A4U3	120	0		0
TCGA-GN-A4U4	39.9	0		0
TCGA-GN-A4U5	38.5333	0		0
TCGA-GN-A4U8	49.5667	0		0
TCGA-GN-A4U9	22.4333	1		0
TCGA-GN-A8LN	25.7333	0		0
TCGA-IH-A3EA	17.4667	0		0
TCGA-LH-A9QB	120	0		0
TCGA-OD-A75X	120	0		0
TCGA-QB-AA9O	18.3	1		0
TCGA-W3-A825	63.9	1		0
TCGA-W3-A828	120	0		0
TCGA-W3-AA1V	42.6667	1		0
TCGA-WE-A8JZ	24.3667	0		0
TCGA-WE-A8K6	18.2	0		0
TCGA-WE-A8ZM	102.733	0		0
TCGA-WE-A8ZQ	64.1	0		0
TCGA-WE-AA9Y	12.3333	0		0
TCGA-XV-A9W5	13.0667	0		0
TCGA-XV-AAZV	13.7333	0		0
TCGA-YD-A89C	7	0		0
TCGA-YD-A9TA	49.8667	0		0
TCGA-YG-AA3P	14.6333	0		0
TCGA-BF-A1PU	12.9		0	1
TCGA-BF-A1PZ	28.4333		0	1
TCGA-BF-A3DL	25.6333		0	1
TCGA-BF-A3DN	23.9		0	1
TCGA-BF-A5EP	11.1667		0	1
TCGA-BF-A5EQ	10.7667		0	1
TCGA-BF-A5ER	10.9		0	1
TCGA-BF-A5ES	16.3333		0	1
TCGA-BF-A9VF	14.6667		0	1
TCGA-BF-AAOX	14.8		0	1
TCGA-BF-AAP0	15.1333		0	1
TCGA-BF-AAP4	11.1667		0	1
TCGA-BF-AAP6	10.8333		0	1
TCGA-BF-AAP7	10.6		0	1
TCGA-BF-AAP8	14.9		0	1
TCGA-D3-A1Q1	16.8		1	1
TCGA-D3-A1Q3	16.9		1	1
TCGA-D3-A1Q7	120		0	1
TCGA-D3-A1Q9	32.0333		1	1
TCGA-D3-A1QA	92.1667		0	1
TCGA-D3-A1QB	97.0667		0	1
TCGA-D3-A2J6	44.0333		1	1
TCGA-D3-A2JB	120		0	1
TCGA-D3-A2JC	87.9667		0	1
TCGA-D3-A2JD	12.0333		1	1
TCGA-D3-A2JG	115.1		1	1
TCGA-D3-A2JK	12.2667		1	1
TCGA-D3-A2JL	120		0	1
TCGA-D3-A3BZ	120		0	1
TCGA-D3-A3CB	120		0	1
TCGA-D3-A3CC	88.1333		0	1
TCGA-D3-A3CF	24.8667		1	1
TCGA-D3-A3MU	40.3		0	1
TCGA-D3-A51E	120		0	1
TCGA-D3-A51K	33.4		0	1
TCGA-D3-A51T	27.2667		0	1
TCGA-D3-A5GL	120		0	1
TCGA-D3-A5GT	16.2333		0	1
TCGA-D3-A8GB	31.2667		1	1
TCGA-D3-A8GD	23.9333		0	1
TCGA-D3-A8GJ	120		0	1
TCGA-D3-A8GL	90.3667		1	1
TCGA-D3-A8GM	108.633		1	1
TCGA-D3-A8GN	120		0	1
TCGA-D3-A8GR	120		0	1
TCGA-D9-A148	120		0	1
TCGA-D9-A149	55.4333		0	1
TCGA-D9-A1JW	3.7		0	1
TCGA-D9-A1X3	18.3667		0	1
TCGA-D9-A3Z1	15.6		1	1
TCGA-D9-A3Z3	22.6		0	1
TCGA-D9-A4Z6	18.7		1	1
TCGA-D9-A6E9	10.0333		0	1
TCGA-D9-A6EC	78.6333		0	1
TCGA-DA-A1HW	36.5333		1	1
TCGA-DA-A1I0	20.6667		1	1
TCGA-DA-A1I4	36.4333		1	1
TCGA-DA-A1IA	66.8333		1	1
TCGA-DA-A1IB	41.1667		1	1
TCGA-DA-A1IC	69.0333		1	1
TCGA-DA-A3F8	43.9667		0	1
TCGA-DA-A95V	73.1		0	1
TCGA-DA-A95W	37.8667		0	1
TCGA-DA-A95Y	14.3333		1	1
TCGA-DA-A960	26.8		0	1
TCGA-EB-A1NK	34.6333		0	1
TCGA-EB-A24C	21.0667		0	1
TCGA-EB-A24D	21.5		0	1
TCGA-EB-A3XB	26.5333		0	1
TCGA-EB-A3XD	38.6667		0	1
TCGA-EB-A3XE	6		0	1
TCGA-EB-A3XF	9.26667		0	1
TCGA-EB-A3Y6	4.2		0	1
TCGA-EB-A3Y7	10.8667		1	1
TCGA-EB-A41B	9.7		0	1
TCGA-EB-A431	18.9333		0	1
TCGA-EB-A44O	2.7		0	1
TCGA-EB-A44Q	14.0667		0	1
TCGA-EB-A44R	10.5		1	1
TCGA-EB-A4IQ	21.2		1	1
TCGA-EB-A4OY	32.5667		0	1
TCGA-EB-A4P0	10.8667		1	1
TCGA-EB-A4XL	25.9		0	1
TCGA-EB-A51B	31.0333		0	1
TCGA-EB-A550	8.8		1	1
TCGA-EB-A5FP	15.1333		1	1
TCGA-EB-A5SH	54.7667		0	1
TCGA-EB-A5UL	29.7		0	1
TCGA-EB-A5UN	59.7333		0	1
TCGA-EB-A6L9	36.9667		0	1
TCGA-EB-A6QY	12.7333		0	1
TCGA-EB-A6QZ	11.7333		1	1
TCGA-EB-A6R0	20.2667		1	1
TCGA-EB-A82B	13		0	1
TCGA-EB-A85J	12		0	1
TCGA-EB-A97M	13.8		0	1
TCGA-EE-A17X	30.2333		1	1
TCGA-EE-A180	96.3		1	1
TCGA-EE-A181	34.2		1	1
TCGA-EE-A182	14.9		1	1
TCGA-EE-A183	27.2667		1	1
TCGA-EE-A184	69.1		1	1
TCGA-EE-A185	5.03333		1	1
TCGA-EE-A20F	92.8333		0	1
TCGA-EE-A20I	13.7333		1	1
TCGA-EE-A29B	86.2667		1	1
TCGA-EE-A29C	80.0667		1	1
TCGA-EE-A29D	14.1667		1	1
TCGA-EE-A29H	65.5333		0	1
TCGA-EE-A29L	2.63333		1	1
TCGA-EE-A29M	57.6333		0	1
TCGA-EE-A29N	18.8667		1	1
TCGA-EE-A29Q	67.6667		1	1
TCGA-EE-A29R	14.6667		0	1
TCGA-EE-A29V	26.2333		1	1
TCGA-EE-A2A0	47.4667		1	1
TCGA-EE-A2A1	117.567		0	1
TCGA-EE-A2A2	60.4667		0	1
TCGA-EE-A2A6	87.3333		0	1
TCGA-EE-A2GB	60.1		0	1
TCGA-EE-A2GC	68.3667		0	1
TCGA-EE-A2GI	49.4		0	1
TCGA-EE-A2GM	76.5333		0	1
TCGA-EE-A2GN	103.533		1	1
TCGA-EE-A2GR	43.3667		1	1
TCGA-EE-A2GT	45.5		0	1
TCGA-EE-A2GU	96.1333		0	1
TCGA-EE-A2M8	20.0333		1	1
TCGA-EE-A2MG	104.633		1	1
TCGA-EE-A2MJ	97.5667		1	1
TCGA-EE-A2MN	48.2		1	1
TCGA-EE-A2MS	120		0	1
TCGA-EE-A2MT	72.2		0	1
TCGA-EE-A2MU	54		0	1
TCGA-EE-A3AD	29.1667		1	1
TCGA-EE-A3AE	55.2667		0	1
TCGA-EE-A3AF	14		1	1
TCGA-EE-A3J4	120		0	1
TCGA-EE-A3J5	37.4667		1	1
TCGA-EE-A3JA	53.9333		1	1
TCGA-EE-A3JI	120		0	1
TCGA-ER-A194	45.1333		1	1
TCGA-ER-A197	14.1333		1	1
TCGA-ER-A198	51.4667		1	1
TCGA-ER-A19F	26.7333		1	1
TCGA-ER-A19K	15.6333		1	1
TCGA-ER-A19Q	51.6		1	1
TCGA-ER-A1A1	106.533		0	1
TCGA-ER-A2NB	28.5667		1	1
TCGA-ER-A2ND	23.6667		1	1
TCGA-ER-A2NF	29.2333		1	1
TCGA-ER-A2NG	49.6667		1	1
TCGA-ER-A3ES	120		0	1
TCGA-ER-A3ET	94.3		1	1
TCGA-ER-A3EV	47.6333		1	1
TCGA-FR-A3YN	94.2667		0	1
TCGA-FR-A7U8	28.2333		0	1
TCGA-FR-A8YD	36.7667		1	1
TCGA-FS-A1YW	120		0	1
TCGA-FS-A1YY	120		0	1
TCGA-FS-A1Z7	7.9		1	1
TCGA-FS-A1ZB	49.5333		1	1
TCGA-FS-A1ZE	47.1		1	1
TCGA-FS-A1ZF	15.6667		1	1
TCGA-FS-A1ZG	9.83333		1	1
TCGA-FS-A1ZK	24.2667		1	1
TCGA-FS-A1ZN	24.3333		1	1
TCGA-FS-A1ZP	75.7667		1	1
TCGA-FS-A1ZQ	120		0	1
TCGA-FS-A1ZT	53.9		0	1
TCGA-FS-A1ZY	27.4667		1	1
TCGA-FS-A1ZZ	27.4		1	1
TCGA-FS-A4F0	78.9		0	1
TCGA-FS-A4F4	67.6		1	1
TCGA-FS-A4FB	27.1		1	1
TCGA-FW-A3R5	37.4667		0	1
TCGA-FW-A3TU	56.3667		1	1
TCGA-GN-A262	120		0	1
TCGA-GN-A263	15.5667		1	1
TCGA-GN-A264	119.567		1	1
TCGA-GN-A267	65.3333		1	1
TCGA-GN-A268	63.6667		1	1
TCGA-GN-A26D	48.6667		1	1
TCGA-GN-A4U7	10.5667		1	1
TCGA-GN-A8LK	50.8		1	1
TCGA-GN-A8LL	21.6667		1	1
TCGA-GN-A9SD	60.2333		1	1
TCGA-HR-A2OH	66.8		1	1
TCGA-QB-A6FS	7.33333		0	1
TCGA-W3-A824	120		0	1
TCGA-W3-AA1O	4.06667		1	1
TCGA-W3-AA1Q	70.0333		1	1
TCGA-W3-AA1R	112.633		1	1
TCGA-W3-AA1W	120		0	1
TCGA-W3-AA21	106.5		1	1
TCGA-WE-A8K1	49.7333		0	1
TCGA-WE-A8K5	62		1	1
TCGA-WE-A8ZN	59.8		0	1
TCGA-WE-A8ZO	71.5		0	1
TCGA-WE-A8ZR	9.13333		1	1
TCGA-WE-A8ZT	11.9667		0	1
TCGA-WE-A8ZY	50.2		1	1
TCGA-WE-AAA0	40.9667		0	1
TCGA-WE-AAA3	21.7		0	1
TCGA-WE-AAA4	25.3333		0	1
TCGA-XV-A9W2	13.9		0	1
TCGA-XV-AAZW	13.1		1	1
TCGA-XV-AAZY	13.5		0	1
TCGA-XV-AB01	13.4333		0	1
TCGA-YG-AA3N	10.2		0	1
TCGA-YG-AA3O	38.4667		1	1
TCGA-Z2-A8RT	27.9667		0	1
TCGA-Z2-AA3S	98.3333		0	1
TCGA-Z2-AA3V	16.2		0	1
