# Supplementary material for: Identification of a five-miRNA signature predicting survival in cutaneous melanoma cancer patients
Source: PeerJ. 2019 Oct 22;7:e7831. doi: 10.7717/peerj.7831 (PMC6814066; doi:10.7717/peerj.7831)
Supplement: Supplemental Information 1 — (A) The data in folder A is downloaded from GEO GSE35579 and used to screen for differentially expressed genes in melanoma and nevi. (B) The data in folder B was downloaded from TCGA to obtain miRNA expression profiles and clinical features of melanoma patients. (C) The data in folder C is used to demonstrate the process of determining the relationship between the expression of differentially expressed genes and the clinical features of melanoma patients. (D) The data in folder D shows how to determine the prognostic relationship between five differentially expressed miRNAs and melanoma patients by SPSS software. (E) The data in folder E is downloaded from DAVID, which is used to perform miRNAs target gene GO and KEGG analysis. [file peerj-07-7831-s001.zip › E_GO and KEGG analysis/BP.csv]

BP	Pathway	Count	RichFactor	PValue
BP1	A~protein autoubiquitination	5	0.00807898	0.017610624
BP2	B~negative regulation of translation	7	0.011310572	0.001034991
BP3	C~protein stabilization	8	0.012926368	0.019658682
BP4	D~homophilic cell adhesion via plasma membrane adhesion molecules	9	0.014542164	0.014313291
BP5	E~ubiquitin-dependent protein catabolic process	9	0.014542164	0.0303096
BP6	F~angiogenesis	10	0.01615796	0.035882781
BP7	G~protein ubiquitination involved in ubiquitin-dependent protein catabolic process	11	0.017773756	0.001033339
BP8	H~protein polyubiquitination	11	0.017773756	0.004008206
BP9	I~proteasome-mediated ubiquitin-dependent protein catabolic process	12	0.019389552	0.002659045
BP10	J~protein phosphorylation	19	0.030700124	0.004960704
BP11	K~positive regulation of GTPase activity	19	0.030700124	0.036057288
BP12	L~protein ubiquitination	20	0.03231592	0.000120665
BP13	M~positive regulation of transcription, DNA-templated	23	0.037163309	0.000723131
BP14	N~negative regulation of transcription from RNA polymerase II promoter	28	0.045242289	0.001348308
BP15	O~positive regulation of transcription from RNA polymerase II promoter	30	0.048473881	0.02308328
