# Supplementary material for: Identification of a five-miRNA signature predicting survival in cutaneous melanoma cancer patients
Source: PeerJ. 2019 Oct 22;7:e7831. doi: 10.7717/peerj.7831 (PMC6814066; doi:10.7717/peerj.7831)
Supplement: Supplemental Information 1 — (A) The data in folder A is downloaded from GEO GSE35579 and used to screen for differentially expressed genes in melanoma and nevi. (B) The data in folder B was downloaded from TCGA to obtain miRNA expression profiles and clinical features of melanoma patients. (C) The data in folder C is used to demonstrate the process of determining the relationship between the expression of differentially expressed genes and the clinical features of melanoma patients. (D) The data in folder D shows how to determine the prognostic relationship between five differentially expressed miRNAs and melanoma patients by SPSS software. (E) The data in folder E is downloaded from DAVID, which is used to perform miRNAs target gene GO and KEGG analysis. [file peerj-07-7831-s001.zip › E_GO and KEGG analysis/CC.csv]

CC	Pathway	Count	RichFactor	PValue
GOTERM_CC15	A~postsynaptic density	10	0.01615796	0.009832371
GOTERM_CC1	B~transcription factor complex	10	0.01615796	0.013269922
GOTERM_CC2	C~endosome	12	0.019389552	0.00456631
GOTERM_CC3	D~early endosome	12	0.019389552	0.005203366
GOTERM_CC4	E~cell-cell adherens junction	13	0.021005348	0.02416394
GOTERM_CC5	F~dendrite	13	0.021005348	0.030766306
GOTERM_CC6	G~focal adhesion	14	0.022621144	0.041794361
GOTERM_CC7	H~intracellular membrane-bounded organelle	20	0.03231592	0.012823872
GOTERM_CC8	I~nucleolus	25	0.040394901	0.045709129
GOTERM_CC9	J~Golgi apparatus	33	0.053321269	0.000348106
GOTERM_CC10	K~membrane	61	0.098563557	0.003770934
GOTERM_CC11	L~cytosol	82	0.132495274	0.013303664
GOTERM_CC12	M~nucleoplasm	87	0.140574254	4.56503E-06
GOTERM_CC13	N~nucleus	130	0.210053483	0.003145979
GOTERM_CC14	O~cytoplasm	131	0.211669279	0.000486464
