# Supplementary material for: Identification of a five-miRNA signature predicting survival in cutaneous melanoma cancer patients
Source: PeerJ. 2019 Oct 22;7:e7831. doi: 10.7717/peerj.7831 (PMC6814066; doi:10.7717/peerj.7831)
Supplement: Supplemental Information 1 — (A) The data in folder A is downloaded from GEO GSE35579 and used to screen for differentially expressed genes in melanoma and nevi. (B) The data in folder B was downloaded from TCGA to obtain miRNA expression profiles and clinical features of melanoma patients. (C) The data in folder C is used to demonstrate the process of determining the relationship between the expression of differentially expressed genes and the clinical features of melanoma patients. (D) The data in folder D shows how to determine the prognostic relationship between five differentially expressed miRNAs and melanoma patients by SPSS software. (E) The data in folder E is downloaded from DAVID, which is used to perform miRNAs target gene GO and KEGG analysis. [file peerj-07-7831-s001.zip › E_GO and KEGG analysis/GO_and_KEGG FromDAVID_basic_information.xlsx]

## Sheet: KEGG
Category	Term	Count	%	PValue	Genes	List Total	Pop Hits	Pop Total	Fold Enrichment	Bonferroni	Benjamini	FDR
KEGG_PATHWAY	hsa04151:PI3K-Akt signaling pathway	14	0.0226211	0.0229822	PHLPP2, SGK3, CREB5, COL5A3, PTEN, ITGA5, ITGAV, COL27A1, CREB3L2, COL1A2, PPP2R5E, PIK3AP1, GNG2, PIK3R3	141	345	6879	1.97977	0.990659	0.176937	25.2976
KEGG_PATHWAY	hsa05200:Pathways in cancer	14	0.0226211	0.0562006	ADCY3, RET, ADCY7, ADCY6, CDH1, APPL1, PTEN, FZD10, GNAQ, ITGAV, CKS2, GNG2, PIK3R3, TRAF3	141	393	6879	1.73797	0.999991	0.275989	51.5955
KEGG_PATHWAY	hsa04611:Platelet activation	12	0.0193896	6.15126e-05	ACTB, ADCY3, ADCY7, GNAQ, COL27A1, ADCY6, COL1A2, RAP1B, COL5A3, PIK3R3, PPP1CC, ITPR1	141	130	6879	4.50344	0.0122883	0.0122883	0.0771353
KEGG_PATHWAY	hsa04261:Adrenergic signaling in cardiomyocytes	12	0.0193896	0.000105986	ADCY3, ATP2B1, ACTC1, ADRB1, ADCY7, GNAQ, ADCY6, CREB3L2, CREB5, PPP2R5E, PPP1CC, CALM1	141	138	6879	4.24237	0.021079	0.0105956	0.13287
KEGG_PATHWAY	hsa04024:cAMP signaling pathway	12	0.0193896	0.00225752	ADCY3, ATP2B1, ACOX1, ADRB1, ADCY7, ADCY6, CREB3L2, CREB5, RAP1B, PIK3R3, PPP1CC, CALM1	141	198	6879	2.9568	0.365091	0.044411	2.79527
KEGG_PATHWAY	hsa04022:cGMP-PKG signaling pathway	11	0.0177738	0.00136173	ADCY3, ATP2B1, ADRB1, ADCY7, GNAQ, ADCY6, CREB3L2, CREB5, PPP1CC, ITPR1, CALM1	141	158	6879	3.39658	0.239588	0.0446228	1.69482
KEGG_PATHWAY	hsa04510:Focal adhesion	11	0.0177738	0.00907697	ACTB, ITGA5, ITGAV, COL27A1, COL1A2, RAP1B, SHC1, COL5A3, PIK3R3, PPP1CC, PTEN	141	206	6879	2.60514	0.840035	0.108233	10.8084
KEGG_PATHWAY	hsa04915:Estrogen signaling pathway	10	0.016158	0.000169537	ADCY3, ADCY7, GNAQ, ADCY6, CREB3L2, CREB5, SHC1, PIK3R3, ITPR1, CALM1	141	99	6879	4.928	0.0335057	0.0112957	0.212463
KEGG_PATHWAY	hsa04114:Oocyte meiosis	10	0.016158	0.000402659	ADCY3, CPEB2, ADCY7, CPEB3, CPEB4, ADCY6, PPP2R5E, PPP1CC, ITPR1, CALM1	141	111	6879	4.39525	0.077761	0.0160598	0.503932
KEGG_PATHWAY	hsa04925:Aldosterone synthesis and secretion	9	0.0145422	0.000221576	ADCY3, ADCY7, GNAQ, ADCY6, CACNA1I, CREB3L2, CREB5, ITPR1, CALM1	141	81	6879	5.4208	0.0435643	0.0110737	0.277594
KEGG_PATHWAY	hsa04725:Cholinergic synapse	9	0.0145422	0.00182434	ADCY3, ADCY7, GNAQ, ADCY6, CREB3L2, CREB5, GNG2, PIK3R3, ITPR1	141	111	6879	3.95572	0.30721	0.0399605	2.26455
KEGG_PATHWAY	hsa04120:Ubiquitin mediated proteolysis	9	0.0145422	0.00664544	CUL5, FBXW7, UBE2Z, WWP2, UBA6, NEDD4L, NHLRC1, UBE2B, TRIP12	141	137	6879	3.205	0.738204	0.0912888	8.02376
KEGG_PATHWAY	hsa04015:Rap1 signaling pathway	9	0.0145422	0.0641054	ACTB, ADCY3, ADCY7, GNAQ, ADCY6, CDH1, RAP1B, PIK3R3, CALM1	141	210	6879	2.09088	0.999998	0.302262	56.4423
KEGG_PATHWAY	hsa05414:Dilated cardiomyopathy	8	0.0129264	0.00152748	ACTB, ADCY3, ACTC1, ADRB1, ADCY7, ITGA5, ITGAV, ADCY6	141	84	6879	4.6464	0.26454	0.0429447	1.8993
KEGG_PATHWAY	hsa04970:Salivary secretion	8	0.0129264	0.00175207	ADCY3, ATP2B1, ADRB1, ADCY7, GNAQ, ADCY6, ITPR1, CALM1	141	86	6879	4.53835	0.297054	0.0431028	2.17574
KEGG_PATHWAY	hsa04713:Circadian entrainment	8	0.0129264	0.00309726	ADCY3, ADCY7, GNAQ, ADCY6, CACNA1I, GNG2, ITPR1, CALM1	141	95	6879	4.1084	0.463943	0.0506327	3.81655
KEGG_PATHWAY	hsa04750:Inflammatory mediator regulation of TRP channels	8	0.0129264	0.00368725	ADCY3, ADCY7, GNAQ, ADCY6, PIK3R3, PPP1CC, ITPR1, CALM1	141	98	6879	3.98263	0.52408	0.0555154	4.52818
KEGG_PATHWAY	hsa04728:Dopaminergic synapse	8	0.0129264	0.0152599	GNAQ, CREB3L2, CREB5, GNG2, PPP2R5E, PPP1CC, ITPR1, CALM1	141	128	6879	3.0492	0.954538	0.143194	17.5435
KEGG_PATHWAY	hsa04921:Oxytocin signaling pathway	8	0.0129264	0.0329651	ACTB, ADCY3, ADCY7, GNAQ, ADCY6, PPP1CC, ITPR1, CALM1	141	150	6879	2.60199	0.998815	0.213868	34.3275
KEGG_PATHWAY	hsa04020:Calcium signaling pathway	8	0.0129264	0.0721824	ADCY3, ATP2B1, ADRB1, ADCY7, GNAQ, CACNA1I, ITPR1, CALM1	141	179	6879	2.18044	1	0.307392	60.9299
KEGG_PATHWAY	hsa04062:Chemokine signaling pathway	8	0.0129264	0.0845994	ADCY3, ADCY7, CXCL16, ADCY6, GNG2, RAP1B, SHC1, PIK3R3	141	186	6879	2.09838	1	0.332221	67.0054
KEGG_PATHWAY	hsa04918:Thyroid hormone synthesis	7	0.0113106	0.00287382	ADCY3, ADCY7, GNAQ, ADCY6, CREB3L2, CREB5, ITPR1	141	70	6879	4.87872	0.439244	0.0512294	3.54578
KEGG_PATHWAY	hsa04914:Progesterone-mediated oocyte maturation	7	0.0113106	0.00835934	ADCY3, CPEB2, ADCY7, CPEB3, CPEB4, ADCY6, PIK3R3	141	87	6879	3.92541	0.81498	0.10639	9.99473
KEGG_PATHWAY	hsa04912:GnRH signaling pathway	7	0.0113106	0.0103314	ADCY3, ADCY7, GNAQ, ADCY6, MAP2K4, ITPR1, CALM1	141	91	6879	3.75286	0.875993	0.11555	12.2145
KEGG_PATHWAY	hsa04972:Pancreatic secretion	7	0.0113106	0.0114325	ADCY3, ATP2B1, ADCY7, GNAQ, ADCY6, RAP1B, ITPR1	141	93	6879	3.67216	0.900854	0.120497	13.4318
KEGG_PATHWAY	hsa04916:Melanogenesis	7	0.0113106	0.0159392	ADCY3, FZD10, ADCY7, GNAQ, ADCY6, CREB3L2, CALM1	141	100	6879	3.41511	0.960426	0.142548	18.2542
KEGG_PATHWAY	hsa04270:Vascular smooth muscle contraction	7	0.0113106	0.0316833	ADCY3, ADCY7, GNAQ, ADCY6, PPP1CC, ITPR1, CALM1	141	117	6879	2.91889	0.998453	0.213122	33.2271
KEGG_PATHWAY	hsa04071:Sphingolipid signaling pathway	7	0.0113106	0.0352413	S1PR1, GNAQ, SGPP1, PPP2R5E, NSMAF, PIK3R3, PTEN	141	120	6879	2.84592	0.999262	0.213669	36.2405
KEGG_PATHWAY	hsa04971:Gastric acid secretion	6	0.00969478	0.0161485	ADCY3, ADCY7, GNAQ, ADCY6, ITPR1, CALM1	141	73	6879	4.00991	0.962083	0.13821	18.472
KEGG_PATHWAY	hsa04911:Insulin secretion	6	0.00969478	0.0291106	ADCY3, ADCY7, GNAQ, ADCY6, CREB3L2, CREB5	141	85	6879	3.4438	0.997363	0.204185	30.9673
KEGG_PATHWAY	hsa04540:Gap junction	6	0.00969478	0.0331462	ADCY3, ADRB1, ADCY7, GNAQ, ADCY6, ITPR1	141	88	6879	3.3264	0.998858	0.208346	34.4817
KEGG_PATHWAY	hsa04070:Phosphatidylinositol signaling system	6	0.00969478	0.0490306	SYNJ1, PIKFYVE, PIK3R3, PTEN, ITPR1, CALM1	141	98	6879	2.98697	0.999959	0.263769	46.7749
KEGG_PATHWAY	hsa04922:Glucagon signaling pathway	6	0.00969478	0.0508285	GNAQ, PGAM1, CREB3L2, CREB5, ITPR1, CALM1	141	99	6879	2.9568	0.999972	0.265373	48.0235
KEGG_PATHWAY	hsa04723:Retrograde endocannabinoid signaling	6	0.00969478	0.0545395	ADCY3, ADCY7, GNAQ, ADCY6, GNG2, ITPR1	141	101	6879	2.89825	0.999987	0.275358	50.5159
KEGG_PATHWAY	hsa05146:Amoebiasis	6	0.00969478	0.064489	GNAQ, COL27A1, COL1A2, SERPINB1, COL5A3, PIK3R3	141	106	6879	2.76154	0.999998	0.297148	56.6657
KEGG_PATHWAY	hsa04668:TNF signaling pathway	6	0.00969478	0.0665939	DNM1L, MAP2K4, CREB3L2, CREB5, PIK3R3, TRAF3	141	107	6879	2.73573	0.999999	0.29895	57.873
KEGG_PATHWAY	hsa04931:Insulin resistance	6	0.00969478	0.0687369	GFPT2, CREB3L2, CREB5, PIK3R3, PPP1CC, PTEN	141	108	6879	2.7104	0.999999	0.30082	59.0703
KEGG_PATHWAY	hsa04724:Glutamatergic synapse	6	0.00969478	0.0823895	ADCY3, ADCY7, GNAQ, ADCY6, GNG2, ITPR1	141	114	6879	2.56775	1	0.330964	65.9921
KEGG_PATHWAY	hsa04962:Vasopressin-regulated water reabsorption	5	0.00807898	0.0118804	ADCY3, ADCY6, CREB3L2, CREB5, NSF	141	44	6879	5.544	0.909486	0.118768	13.9225
KEGG_PATHWAY	hsa04923:Regulation of lipolysis in adipocytes	5	0.00807898	0.0266866	ADCY3, ADRB1, ADCY7, ADCY6, PIK3R3	141	56	6879	4.356	0.995647	0.195452	28.7738
KEGG_PATHWAY	hsa04924:Renin secretion	5	0.00807898	0.0408161	ADRB1, GNAQ, ADCY6, ITPR1, CALM1	141	64	6879	3.8115	0.99977	0.236772	40.7111
KEGG_PATHWAY	hsa04720:Long-term potentiation	5	0.00807898	0.0449	GNAQ, RAP1B, PPP1CC, ITPR1, CALM1	141	66	6879	3.696	0.999902	0.250655	43.801
KEGG_PATHWAY	hsa05100:Bacterial invasion of epithelial cells	5	0.00807898	0.0740004	ACTB, ITGA5, CDH1, SHC1, PIK3R3	141	78	6879	3.12739	1	0.307836	61.8794
KEGG_PATHWAY	hsa04727:GABAergic synapse	5	0.00807898	0.0944807	ADCY3, ADCY7, ADCY6, GNG2, NSF	141	85	6879	2.86984	1	0.358087	71.2051
KEGG_PATHWAY	hsa05222:Small cell lung cancer	5	0.00807898	0.0944807	ITGAV, CKS2, PIK3R3, PTEN, TRAF3	141	85	6879	2.86984	1	0.358087	71.2051
KEGG_PATHWAY	hsa04320:Dorso-ventral axis formation	4	0.00646318	0.0168854	FMN2, CPEB2, CPEB3, CPEB4	141	27	6879	7.22774	0.967384	0.138279	19.2347

## Sheet: KEGG basis info for drawing
Category	Term	Count	%	PValue	Genes
KEGG_PATHWAY	hsa04151:PI3K-Akt signaling pathway	14	0.0226211	0.0229822	PHLPP2, SGK3, CREB5, COL5A3, PTEN, ITGA5, ITGAV, COL27A1, CREB3L2, COL1A2, PPP2R5E, PIK3AP1, GNG2, PIK3R3
KEGG_PATHWAY	hsa04611:Platelet activation	12	0.0193896	6.15126e-05	ACTB, ADCY3, ADCY7, GNAQ, COL27A1, ADCY6, COL1A2, RAP1B, COL5A3, PIK3R3, PPP1CC, ITPR1
KEGG_PATHWAY	hsa04261:Adrenergic signaling in cardiomyocytes	12	0.0193896	0.000105986	ADCY3, ATP2B1, ACTC1, ADRB1, ADCY7, GNAQ, ADCY6, CREB3L2, CREB5, PPP2R5E, PPP1CC, CALM1
KEGG_PATHWAY	hsa04024:cAMP signaling pathway	12	0.0193896	0.00225752	ADCY3, ATP2B1, ACOX1, ADRB1, ADCY7, ADCY6, CREB3L2, CREB5, RAP1B, PIK3R3, PPP1CC, CALM1
KEGG_PATHWAY	hsa04022:cGMP-PKG signaling pathway	11	0.0177738	0.00136173	ADCY3, ATP2B1, ADRB1, ADCY7, GNAQ, ADCY6, CREB3L2, CREB5, PPP1CC, ITPR1, CALM1
KEGG_PATHWAY	hsa04510:Focal adhesion	11	0.0177738	0.00907697	ACTB, ITGA5, ITGAV, COL27A1, COL1A2, RAP1B, SHC1, COL5A3, PIK3R3, PPP1CC, PTEN
KEGG_PATHWAY	hsa04915:Estrogen signaling pathway	10	0.016158	0.000169537	ADCY3, ADCY7, GNAQ, ADCY6, CREB3L2, CREB5, SHC1, PIK3R3, ITPR1, CALM1
KEGG_PATHWAY	hsa04114:Oocyte meiosis	10	0.016158	0.000402659	ADCY3, CPEB2, ADCY7, CPEB3, CPEB4, ADCY6, PPP2R5E, PPP1CC, ITPR1, CALM1
KEGG_PATHWAY	hsa04925:Aldosterone synthesis and secretion	9	0.0145422	0.000221576	ADCY3, ADCY7, GNAQ, ADCY6, CACNA1I, CREB3L2, CREB5, ITPR1, CALM1
KEGG_PATHWAY	hsa04725:Cholinergic synapse	9	0.0145422	0.00182434	ADCY3, ADCY7, GNAQ, ADCY6, CREB3L2, CREB5, GNG2, PIK3R3, ITPR1
KEGG_PATHWAY	hsa04120:Ubiquitin mediated proteolysis	9	0.0145422	0.00664544	CUL5, FBXW7, UBE2Z, WWP2, UBA6, NEDD4L, NHLRC1, UBE2B, TRIP12
KEGG_PATHWAY	hsa04750:Inflammatory mediator regulation of TRP channels	8	0.0129264	0.00368725	ADCY3, ADCY7, GNAQ, ADCY6, PIK3R3, PPP1CC, ITPR1, CALM1
KEGG_PATHWAY	hsa04916:Melanogenesis	7	0.0113106	0.0159392	ADCY3, FZD10, ADCY7, GNAQ, ADCY6, CREB3L2, CALM1
KEGG_PATHWAY	hsa04270:Vascular smooth muscle contraction	7	0.0113106	0.0316833	ADCY3, ADCY7, GNAQ, ADCY6, PPP1CC, ITPR1, CALM1
KEGG_PATHWAY	hsa04540:Gap junction	6	0.00969478	0.0331462	ADCY3, ADRB1, ADCY7, GNAQ, ADCY6, ITPR1
KEGG_PATHWAY	hsa04962:Vasopressin-regulated water reabsorption	5	0.00807898	0.0118804	ADCY3, ADCY6, CREB3L2, CREB5, NSF
KEGG_PATHWAY	hsa04923:Regulation of lipolysis in adipocytes	5	0.00807898	0.0266866	ADCY3, ADRB1, ADCY7, ADCY6, PIK3R3

## Sheet: BP
Category	Term	Count	%	PValue	Genes	List Total	Pop Hits	Pop Total	Fold Enrichment	Bonferroni	Benjamini	FDR
GOTERM_BP_DIRECT	GO:0016567~protein ubiquitination	20	0.0323159	0.000120665	UBA6, SOCS5, RLIM, UBE2B, MYCBP2, ZYG11B, FEM1C, ARIH1, MIB1, FBXW7, RNF44, TULP4, RNF4, WWP2, KLHL14, KBTBD8, RNF38, NEDD4L, FBXO33, TRAF3	337	359	16792	2.77593	0.196598	0.196598	0.2049
GOTERM_BP_DIRECT	GO:0045893~positive regulation of transcription, DNA-templated	23	0.0371633	0.000723131	HNF1B, RET, ZNF287, FHL2, FOXN2, CDH1, NFYB, CREB5, RORA, REST, CDKN1C, RRN3, RNF4, HAND2, ZNF711, CREB3L2, LRP6, CKS2, FOXC1, HAS3, TCF4, ZFHX3, KLF4	337	515	16792	2.22532	0.730782	0.481138	1.22204
GOTERM_BP_DIRECT	GO:0042475~odontogenesis of dentin-containing tooth	7	0.0113106	0.00077939	DLX1, ADM, HAND2, SOSTDC1, LRP6, FOXC1, BMPR1A	337	55	16792	6.34173	0.75692	0.375906	1.31652
GOTERM_BP_DIRECT	GO:0042787~protein ubiquitination involved in ubiquitin-dependent protein catabolic process	11	0.0177738	0.00103334	ARIH1, TAF1, CUL5, UBE2Z, WWP2, ANKIB1, UBA6, RNF11, NEDD4L, TRIP12, SPOP	337	153	16792	3.5824	0.846714	0.374286	1.74195
GOTERM_BP_DIRECT	GO:0017148~negative regulation of translation	7	0.0113106	0.00103499	BTG2, CPEB3, EIF2AK3, GIGYF2, CAPRIN1, TOB1, FXR1	337	58	16792	6.01371	0.847173	0.313184	1.74471
GOTERM_BP_DIRECT	GO:0060213~positive regulation of nuclear-transcribed mRNA poly(A) tail shortening	4	0.00646318	0.00116276	BTG2, CPEB3, TNRC6B, TOB1	337	11	16792	18.1192	0.878819	0.296541	1.95809
GOTERM_BP_DIRECT	GO:0000122~negative regulation of transcription from RNA polymerase II promoter	28	0.0452423	0.00134831	HNF1B, CPEB3, E2F7, FHL2, ZEB2, REST, RLIM, CIC, PRDM13, TCF21, WWP2, NEDD4L, TCF4, DAB2IP, SMAD7, STRN3, NR4A3, FNIP1, FNIP2, CDKN1C, DLX1, BTG2, TGIF1, RBPJ, CUX1, ZFHX3, NFIA, KLF4	337	720	16792	1.93775	0.913489	0.295058	2.2672
GOTERM_BP_DIRECT	GO:0043161~proteasome-mediated ubiquitin-dependent protein catabolic process	12	0.0193896	0.00265905	RAD23B, ATXN3, RNF44, RNF4, WWP2, RNF38, NEDD4L, NHLRC1, RLIM, UBE2B, SPOP, USP44	337	203	16792	2.94549	0.992013	0.453238	4.42477
GOTERM_BP_DIRECT	GO:0000209~protein polyubiquitination	11	0.0177738	0.00400821	ARIH1, TAF1, FBXW7, TRIM36, ANKIB1, NEDD4L, NHLRC1, RLIM, UBE2B, TRIP12, TNKS2	337	184	16792	2.97884	0.999315	0.554919	6.59873
GOTERM_BP_DIRECT	GO:0060021~palate development	7	0.0113106	0.00414356	FRAS1, TCF21, HAND2, INSIG1, LRP6, BMPR1A, PLEKHA1	337	76	16792	4.58941	0.999464	0.529144	6.81424
GOTERM_BP_DIRECT	GO:0006171~cAMP biosynthetic process	4	0.00646318	0.00438394	ADCY3, ADM, ADCY7, ADCY6	337	17	16792	11.7242	0.999654	0.515453	7.19582
GOTERM_BP_DIRECT	GO:0006468~protein phosphorylation	19	0.0307001	0.0049607	TAF1, RET, ADAM10, SGK3, TAOK1, NLK, FAM20C, CCNC, MARK1, LATS2, FNIP2, HIPK1, MORC3, HIPK3, STK39, DYRK2, CDK16, EIF2AK3, BMPR1A	337	456	16792	2.07616	0.999879	0.528464	8.1054
GOTERM_BP_DIRECT	GO:0001657~ureteric bud development	5	0.00807898	0.00680018	TCF21, RET, SMAD7, ROBO2, FOXC1	337	38	16792	6.5563	0.999996	0.614081	10.9506
GOTERM_BP_DIRECT	GO:0071870~cellular response to catecholamine stimulus	3	0.00484739	0.00784386	ADCY6, GNG2, NR4A3	337	7	16792	21.3548	0.999999	0.63953	12.5278
GOTERM_BP_DIRECT	GO:2000766~negative regulation of cytoplasmic translation	3	0.00484739	0.00784386	CPEB2, CPEB3, CPEB4	337	7	16792	21.3548	0.999999	0.63953	12.5278
GOTERM_BP_DIRECT	GO:0007190~activation of adenylate cyclase activity	5	0.00807898	0.00816098	ADCY3, ADRB1, ADCY7, ADCY6, CALM1	337	40	16792	6.22849	1	0.628789	13.0018
GOTERM_BP_DIRECT	GO:0034612~response to tumor necrosis factor	4	0.00646318	0.0131801	ADAM10, CXCL16, AFF3, YTHDC2	337	25	16792	7.97246	1	0.777812	20.1895
GOTERM_BP_DIRECT	GO:0071230~cellular response to amino acid stimulus	5	0.00807898	0.0142872	CPEB3, CPEB4, COL1A2, NSMF, SESN3	337	47	16792	5.30084	1	0.784656	21.6977
GOTERM_BP_DIRECT	GO:0007193~adenylate cyclase-inhibiting G-protein coupled receptor signaling pathway	5	0.00807898	0.0142872	ADCY3, S1PR1, ADCY7, ADCY6, GPR37L1	337	47	16792	5.30084	1	0.784656	21.6977
GOTERM_BP_DIRECT	GO:0007156~homophilic cell adhesion via plasma membrane adhesion molecules	9	0.0145422	0.0143133	RET, ROBO1, PCDH11Y, PCDH11X, SDK2, DSC2, CELSR3, CDH1, ROBO2	337	158	16792	2.8383	1	0.766105	21.733
GOTERM_BP_DIRECT	GO:0014067~negative regulation of phosphatidylinositol 3-kinase signaling	3	0.00484739	0.0161548	DAB2IP, PTEN, KLF4	337	10	16792	14.9484	1	0.788801	24.1816
GOTERM_BP_DIRECT	GO:0006891~intra-Golgi vesicle-mediated transport	4	0.00646318	0.0162777	CUX1, NSF, VTI1A, GOLGA3	337	27	16792	7.38191	1	0.774298	24.3424
GOTERM_BP_DIRECT	GO:0051865~protein autoubiquitination	5	0.00807898	0.0176106	RNF141, RNF4, WWP2, RNF11, UBE2B	337	50	16792	4.98279	1	0.784496	26.0661
GOTERM_BP_DIRECT	GO:0090161~Golgi ribbon formation	3	0.00484739	0.0194864	TMED5, VTI1A, GCC2	337	11	16792	13.5894	1	0.802615	28.4292
GOTERM_BP_DIRECT	GO:0050821~protein stabilization	8	0.0129264	0.0196587	TAF1, FBXW7, GNAQ, SMAD7, MORC3, NLK, PTEN, UBE2B	337	136	16792	2.93105	1	0.791103	28.6427
GOTERM_BP_DIRECT	GO:0045944~positive regulation of transcription from RNA polymerase II promoter	30	0.0484739	0.0230833	HNF1B, LMO2, E2F7, ZEB2, REST, RORA, TCF21, RAD21, S1PR1, PAX9, HAND2, WWP2, CREB3L2, TEF, TCF4, TAF1, DAB2IP, KAT2B, SMAD7, STRN3, CCNC, NR4A3, GRHL1, RNF4, LRP6, FOXC1, RBPJ, NFIA, KLF4, BMPR1A	337	981	16792	1.52379	1	0.828841	32.7633
GOTERM_BP_DIRECT	GO:0006661~phosphatidylinositol biosynthetic process	5	0.00807898	0.0286815	SYNJ1, PIKFYVE, INPP5F, PIK3R3, PTEN	337	58	16792	4.29551	1	0.878951	39.0206
GOTERM_BP_DIRECT	GO:0001932~regulation of protein phosphorylation	4	0.00646318	0.0300707	CORO1C, CELSR3, FNIP1, FNIP2	337	34	16792	5.86211	1	0.881187	40.4861
GOTERM_BP_DIRECT	GO:0043588~skin development	4	0.00646318	0.0300707	PTGES3, FRAS1, COL5A3, ARRDC3	337	34	16792	5.86211	1	0.881187	40.4861
GOTERM_BP_DIRECT	GO:0006511~ubiquitin-dependent protein catabolic process	9	0.0145422	0.0303096	ARIH1, CUL5, ATXN3, UBA6, RLIM, UBE2B, FBXO8, USP45, USP44	337	182	16792	2.46402	1	0.873543	40.7348
GOTERM_BP_DIRECT	GO:1900153~positive regulation of nuclear-transcribed mRNA catabolic process, deadenylation-dependent decay	3	0.00484739	0.030996	CPEB3, TNRC6B, TOB1	337	14	16792	10.6774	1	0.869955	41.4438
GOTERM_BP_DIRECT	GO:0043433~negative regulation of sequence-specific DNA binding transcription factor activity	5	0.00807898	0.0319688	CTNNBIP1, SMAD7, HAND2, WWP2, RLIM	337	60	16792	4.15232	1	0.868975	42.435
GOTERM_BP_DIRECT	GO:0001933~negative regulation of protein phosphorylation	5	0.00807898	0.0336919	CORO1C, DAB2IP, LRP6, STK39, PTEN	337	61	16792	4.08425	1	0.87411	44.1521
GOTERM_BP_DIRECT	GO:0001525~angiogenesis	10	0.016158	0.0358828	DAB2IP, S1PR1, HAND2, ITGA5, ITGAV, SHC1, RORA, RBPJ, EIF2AK3, PTEN	337	223	16792	2.23443	1	0.882147	46.2657
GOTERM_BP_DIRECT	GO:0043547~positive regulation of GTPase activity	19	0.0307001	0.0360573	RET, DAB2IP, DNM1L, ARHGEF39, RGS17, FNIP1, RGL1, PLEKHG3, TAGAP, FZD10, GAPVD1, S1PR1, ADRB1, GNAQ, RGS3, GFRA1, SHC1, FBXO8, CALM1	337	565	16792	1.67563	1	0.875289	46.4308
GOTERM_BP_DIRECT	GO:0032436~positive regulation of proteasomal ubiquitin-dependent protein catabolic process	5	0.00807898	0.0391806	ARIH1, TAF1, SMAD7, ANKIB1, SOCS5	337	64	16792	3.8928	1	0.888872	49.3058
GOTERM_BP_DIRECT	GO:1900248~negative regulation of cytoplasmic translational elongation	2	0.00323159	0.0396198	CPEB2, CPEB3	337	2	16792	49.8279	1	0.884311	49.6983
GOTERM_BP_DIRECT	GO:0050925~negative regulation of negative chemotaxis	2	0.00323159	0.0396198	ROBO1, ROBO2	337	2	16792	49.8279	1	0.884311	49.6983
GOTERM_BP_DIRECT	GO:0018105~peptidyl-serine phosphorylation	7	0.0113106	0.0398049	TAF1, SGK3, MORC3, HIPK3, STK39, EIF2AK3, LATS2	337	125	16792	2.79036	1	0.87818	49.8627
GOTERM_BP_DIRECT	GO:0018107~peptidyl-threonine phosphorylation	4	0.00646318	0.0400054	TAF1, HIPK3, NLK, STK39	337	38	16792	5.24504	1	0.872196	50.0404
GOTERM_BP_DIRECT	GO:0019933~cAMP-mediated signaling	4	0.00646318	0.0400054	ADCY3, ADM, ADCY7, ADCY6	337	38	16792	5.24504	1	0.872196	50.0404
GOTERM_BP_DIRECT	GO:0007223~Wnt signaling pathway, calcium modulating pathway	4	0.00646318	0.0427175	NLK, GNG2, TNRC6B, CALM1	337	39	16792	5.11055	1	0.882388	52.386
GOTERM_BP_DIRECT	GO:0001756~somitogenesis	4	0.00646318	0.0427175	MIB1, FOXC1, RBPJ, BMPR1A	337	39	16792	5.11055	1	0.882388	52.386
GOTERM_BP_DIRECT	GO:0050775~positive regulation of dendrite morphogenesis	3	0.00484739	0.0445438	CUX1, CAPRIN1, RAB21	337	17	16792	8.79316	1	0.886414	53.9067
GOTERM_BP_DIRECT	GO:0030048~actin filament-based movement	3	0.00484739	0.0445438	MYO5A, ACTC1, MYO1B	337	17	16792	8.79316	1	0.886414	53.9067
GOTERM_BP_DIRECT	GO:0071377~cellular response to glucagon stimulus	4	0.00646318	0.0455194	ADCY3, ADCY7, ADCY6, GNG2	337	40	16792	4.98279	1	0.885472	54.7001
GOTERM_BP_DIRECT	GO:0042147~retrograde transport, endosome to Golgi	5	0.00807898	0.0493956	VPS54, PIKFYVE, VPS26A, VTI1A, GCC2	337	69	16792	3.61072	1	0.899471	57.7274
GOTERM_BP_DIRECT	GO:0071901~negative regulation of protein serine/threonine kinase activity	3	0.00484739	0.0494639	CDKN1C, DAB2IP, LRP6	337	18	16792	8.30465	1	0.894015	57.779
GOTERM_BP_DIRECT	GO:0048557~embryonic digestive tract morphogenesis	3	0.00484739	0.0494639	RBPMS2, TCF21, HNF1B	337	18	16792	8.30465	1	0.894015	57.779
GOTERM_BP_DIRECT	GO:0034199~activation of protein kinase A activity	3	0.00484739	0.0494639	ADCY3, ADCY7, ADCY6	337	18	16792	8.30465	1	0.894015	57.779
GOTERM_BP_DIRECT	GO:0006366~transcription from RNA polymerase II promoter	17	0.0274685	0.0524962	TAF1, RNMT, CREB5, REST, GRHL1, TMF1, TCF21, RAD21, PAX9, HAND2, WWP2, TEF, CREB3L2, FOXC1, ZFHX3, NFIA, KLF4	337	513	16792	1.65122	1	0.902608	60.0109
GOTERM_BP_DIRECT	GO:0034260~negative regulation of GTPase activity	4	0.00646318	0.054454	DAB2IP, FZD10, CPEB2, IQGAP2	337	43	16792	4.63515	1	0.905779	61.3923
GOTERM_BP_DIRECT	GO:0007062~sister chromatid cohesion	6	0.00969478	0.0558792	FBXW7, RAD21, PDS5B, TAOK1, PPP1CC, STAG2	337	103	16792	2.9026	1	0.906577	62.3696
GOTERM_BP_DIRECT	GO:0010629~negative regulation of gene expression	7	0.0113106	0.0574483	TAF1, HAND2, WWP2, REST, KLF4, SFMBT2, TMF1	337	137	16792	2.54595	1	0.90791	63.4187
GOTERM_BP_DIRECT	GO:0009791~post-embryonic development	5	0.00807898	0.0585231	GNAQ, MORC3, GIGYF2, ITPR1, PLEKHA1	337	73	16792	3.41287	1	0.907276	64.1212
GOTERM_BP_DIRECT	GO:1900625~positive regulation of monocyte aggregation	2	0.00323159	0.0588389	HAS2, NR4A3	337	3	16792	33.2186	1	0.903719	64.3252
GOTERM_BP_DIRECT	GO:0045226~extracellular polysaccharide biosynthetic process	2	0.00323159	0.0588389	HAS2, HAS3	337	3	16792	33.2186	1	0.903719	64.3252
GOTERM_BP_DIRECT	GO:0071363~cellular response to growth factor stimulus	4	0.00646318	0.0608402	PAX9, TGIF1, SHC1, KLF4	337	45	16792	4.42915	1	0.906722	65.5929
GOTERM_BP_DIRECT	GO:0030514~negative regulation of BMP signaling pathway	4	0.00646318	0.0608402	RBPMS2, SMAD7, SOSTDC1, TOB1	337	45	16792	4.42915	1	0.906722	65.5929
GOTERM_BP_DIRECT	GO:0035307~positive regulation of protein dephosphorylation	3	0.00484739	0.065301	CNEP1R1, NSMF, CALM1	337	21	16792	7.11827	1	0.917916	68.2676
GOTERM_BP_DIRECT	GO:0010719~negative regulation of epithelial to mesenchymal transition	3	0.00484739	0.0709088	DAB2IP, SMAD7, LDLRAD4	337	22	16792	6.79471	1	0.930632	71.3529
GOTERM_BP_DIRECT	GO:0007507~heart development	8	0.0129264	0.0749543	ADM, GNAQ, HAND2, ROBO1, SHC1, FOXC1, ADAM19, PTEN	337	183	16792	2.17827	1	0.937415	73.4008
GOTERM_BP_DIRECT	GO:0009952~anterior/posterior pattern specification	5	0.00807898	0.0764964	CTNNBIP1, HOXC10, HNF1B, BTG2, HIPK1	337	80	16792	3.11424	1	0.937721	74.1445
GOTERM_BP_DIRECT	GO:0035264~multicellular organism growth	5	0.00807898	0.0764964	CDKN1C, SLC12A5, GIGYF2, PLEKHA1, TNKS2	337	80	16792	3.11424	1	0.937721	74.1445
GOTERM_BP_DIRECT	GO:0030335~positive regulation of cell migration	8	0.0129264	0.0770167	RET, S1PR1, ADAM10, ARHGEF39, ITGA5, ITGAV, CXCL16, HAS2	337	184	16792	2.16643	1	0.935626	74.391
GOTERM_BP_DIRECT	GO:2000065~negative regulation of cortisol biosynthetic process	2	0.00323159	0.0776744	DKK3, REST	337	4	16792	24.9139	1	0.933874	74.6994
GOTERM_BP_DIRECT	GO:0016199~axon midline choice point recognition	2	0.00323159	0.0776744	ROBO1, ROBO2	337	4	16792	24.9139	1	0.933874	74.6994
GOTERM_BP_DIRECT	GO:0050881~musculoskeletal movement	2	0.00323159	0.0776744	VPS54, GIGYF2	337	4	16792	24.9139	1	0.933874	74.6994
GOTERM_BP_DIRECT	GO:0032348~negative regulation of aldosterone biosynthetic process	2	0.00323159	0.0776744	DKK3, REST	337	4	16792	24.9139	1	0.933874	74.6994
GOTERM_BP_DIRECT	GO:1902806~regulation of cell cycle G1/S phase transition	2	0.00323159	0.0776744	TAF1, FBXW7	337	4	16792	24.9139	1	0.933874	74.6994
GOTERM_BP_DIRECT	GO:0050882~voluntary musculoskeletal movement	2	0.00323159	0.0776744	VTI1A, ITPR1	337	4	16792	24.9139	1	0.933874	74.6994
GOTERM_BP_DIRECT	GO:0007189~adenylate cyclase-activating G-protein coupled receptor signaling pathway	4	0.00646318	0.0782374	ADCY3, ADCY7, GNAQ, ADCY6	337	50	16792	3.98623	1	0.931912	74.9606
GOTERM_BP_DIRECT	GO:0007219~Notch signaling pathway	6	0.00969478	0.0811788	MIB1, HNF1B, KAT2B, ADAM10, FOXC1, RBPJ	337	115	16792	2.59972	1	0.935591	76.2847
GOTERM_BP_DIRECT	GO:0001701~in utero embryonic development	8	0.0129264	0.0822886	MAN2A1, MIB1, ADAM10, RRN3, HAND2, FOXC1, UBE2B, BMPR1A	337	187	16792	2.13167	1	0.934966	76.7669
GOTERM_BP_DIRECT	GO:0046856~phosphatidylinositol dephosphorylation	3	0.00484739	0.0825664	SYNJ1, INPP5F, PTEN	337	24	16792	6.22849	1	0.932471	76.8861
GOTERM_BP_DIRECT	GO:0060070~canonical Wnt signaling pathway	5	0.00807898	0.0849544	FZD10, LRP6, PTEN, UBE2B, KLF4	337	83	16792	3.00168	1	0.934758	77.8877
GOTERM_BP_DIRECT	GO:0006887~exocytosis	5	0.00807898	0.0849544	MYO5A, MIA3, CDK16, VAMP1, NSF	337	83	16792	3.00168	1	0.934758	77.8877
GOTERM_BP_DIRECT	GO:0006367~transcription initiation from RNA polymerase II promoter	7	0.0113106	0.0851746	TAF1, KAT2B, CCNC, RORA, NR4A3, RBPJ, TCF4	337	152	16792	2.29471	1	0.932216	77.978
GOTERM_BP_DIRECT	GO:0001822~kidney development	5	0.00807898	0.0938483	CDKN1C, TCF21, HNF1B, ROBO2, HAS2	337	86	16792	2.89697	1	0.946635	81.2701
GOTERM_BP_DIRECT	GO:0098609~cell-cell adhesion	10	0.016158	0.0955257	DAB2IP, GAPVD1, MYO1B, TMOD3, IDH1, ESYT2, GPRC5A, GIGYF2, GOLGA3, PDXDC1	337	271	16792	1.83867	1	0.947005	81.8508
GOTERM_BP_DIRECT	GO:0032876~negative regulation of DNA endoreduplication	2	0.00323159	0.0961341	FBXW7, STAG2	337	5	16792	19.9312	1	0.945541	82.0572
GOTERM_BP_DIRECT	GO:0065004~protein-DNA complex assembly	2	0.00323159	0.0961341	HNF1B, TCF4	337	5	16792	19.9312	1	0.945541	82.0572
GOTERM_BP_DIRECT	GO:0036438~maintenance of lens transparency	2	0.00323159	0.0961341	STK39, FOXC1	337	5	16792	19.9312	1	0.945541	82.0572

## Sheet: BP basis info for drawing
Category	Term	Count	%	PValue	Genes	List Total	Pop Hits	Pop Total	Fold Enrichment	Bonferroni	Benjamini	FDR
GOTERM_BP_DIRECT	GO:0045944~positive regulation of transcription from RNA polymerase II promoter	30	0.0484739	0.0230833	HNF1B, LMO2, E2F7, ZEB2, REST, RORA, TCF21, RAD21, S1PR1, PAX9, HAND2, WWP2, CREB3L2, TEF, TCF4, TAF1, DAB2IP, KAT2B, SMAD7, STRN3, CCNC, NR4A3, GRHL1, RNF4, LRP6, FOXC1, RBPJ, NFIA, KLF4, BMPR1A	337	981	16792	1.52379	1	0.828841	32.7633
GOTERM_BP_DIRECT	GO:0000122~negative regulation of transcription from RNA polymerase II promoter	28	0.0452423	0.00134831	HNF1B, CPEB3, E2F7, FHL2, ZEB2, REST, RLIM, CIC, PRDM13, TCF21, WWP2, NEDD4L, TCF4, DAB2IP, SMAD7, STRN3, NR4A3, FNIP1, FNIP2, CDKN1C, DLX1, BTG2, TGIF1, RBPJ, CUX1, ZFHX3, NFIA, KLF4	337	720	16792	1.93775	0.913489	0.295058	2.2672
GOTERM_BP_DIRECT	GO:0045893~positive regulation of transcription, DNA-templated	23	0.0371633	0.000723131	HNF1B, RET, ZNF287, FHL2, FOXN2, CDH1, NFYB, CREB5, RORA, REST, CDKN1C, RRN3, RNF4, HAND2, ZNF711, CREB3L2, LRP6, CKS2, FOXC1, HAS3, TCF4, ZFHX3, KLF4	337	515	16792	2.22532	0.730782	0.481138	1.22204
GOTERM_BP_DIRECT	GO:0016567~protein ubiquitination	20	0.0323159	0.000120665	UBA6, SOCS5, RLIM, UBE2B, MYCBP2, ZYG11B, FEM1C, ARIH1, MIB1, FBXW7, RNF44, TULP4, RNF4, WWP2, KLHL14, KBTBD8, RNF38, NEDD4L, FBXO33, TRAF3	337	359	16792	2.77593	0.196598	0.196598	0.2049
GOTERM_BP_DIRECT	GO:0006468~protein phosphorylation	19	0.0307001	0.0049607	TAF1, RET, ADAM10, SGK3, TAOK1, NLK, FAM20C, CCNC, MARK1, LATS2, FNIP2, HIPK1, MORC3, HIPK3, STK39, DYRK2, CDK16, EIF2AK3, BMPR1A	337	456	16792	2.07616	0.999879	0.528464	8.1054
GOTERM_BP_DIRECT	GO:0043547~positive regulation of GTPase activity	19	0.0307001	0.0360573	RET, DAB2IP, DNM1L, ARHGEF39, RGS17, FNIP1, RGL1, PLEKHG3, TAGAP, FZD10, GAPVD1, S1PR1, ADRB1, GNAQ, RGS3, GFRA1, SHC1, FBXO8, CALM1	337	565	16792	1.67563	1	0.875289	46.4308
GOTERM_BP_DIRECT	GO:0043161~proteasome-mediated ubiquitin-dependent protein catabolic process	12	0.0193896	0.00265905	RAD23B, ATXN3, RNF44, RNF4, WWP2, RNF38, NEDD4L, NHLRC1, RLIM, UBE2B, SPOP, USP44	337	203	16792	2.94549	0.992013	0.453238	4.42477
GOTERM_BP_DIRECT	GO:0042787~protein ubiquitination involved in ubiquitin-dependent protein catabolic process	11	0.0177738	0.00103334	ARIH1, TAF1, CUL5, UBE2Z, WWP2, ANKIB1, UBA6, RNF11, NEDD4L, TRIP12, SPOP	337	153	16792	3.5824	0.846714	0.374286	1.74195
GOTERM_BP_DIRECT	GO:0000209~protein polyubiquitination	11	0.0177738	0.00400821	ARIH1, TAF1, FBXW7, TRIM36, ANKIB1, NEDD4L, NHLRC1, RLIM, UBE2B, TRIP12, TNKS2	337	184	16792	2.97884	0.999315	0.554919	6.59873
GOTERM_BP_DIRECT	GO:0001525~angiogenesis	10	0.016158	0.0358828	DAB2IP, S1PR1, HAND2, ITGA5, ITGAV, SHC1, RORA, RBPJ, EIF2AK3, PTEN	337	223	16792	2.23443	1	0.882147	46.2657
GOTERM_BP_DIRECT	GO:0007156~homophilic cell adhesion via plasma membrane adhesion molecules	9	0.0145422	0.0143133	RET, ROBO1, PCDH11Y, PCDH11X, SDK2, DSC2, CELSR3, CDH1, ROBO2	337	158	16792	2.8383	1	0.766105	21.733
GOTERM_BP_DIRECT	GO:0006511~ubiquitin-dependent protein catabolic process	9	0.0145422	0.0303096	ARIH1, CUL5, ATXN3, UBA6, RLIM, UBE2B, FBXO8, USP45, USP44	337	182	16792	2.46402	1	0.873543	40.7348
GOTERM_BP_DIRECT	GO:0050821~protein stabilization	8	0.0129264	0.0196587	TAF1, FBXW7, GNAQ, SMAD7, MORC3, NLK, PTEN, UBE2B	337	136	16792	2.93105	1	0.791103	28.6427
GOTERM_BP_DIRECT	GO:0017148~negative regulation of translation	7	0.0113106	0.00103499	BTG2, CPEB3, EIF2AK3, GIGYF2, CAPRIN1, TOB1, FXR1	337	58	16792	6.01371	0.847173	0.313184	1.74471
GOTERM_BP_DIRECT	GO:0007190~activation of adenylate cyclase activity	5	0.00807898	0.00816098	ADCY3, ADRB1, ADCY7, ADCY6, CALM1	337	40	16792	6.22849	1	0.628789	13.0018
GOTERM_BP_DIRECT	GO:0071230~cellular response to amino acid stimulus	5	0.00807898	0.0142872	CPEB3, CPEB4, COL1A2, NSMF, SESN3	337	47	16792	5.30084	1	0.784656	21.6977
GOTERM_BP_DIRECT	GO:0007193~adenylate cyclase-inhibiting G-protein coupled receptor signaling pathway	5	0.00807898	0.0142872	ADCY3, S1PR1, ADCY7, ADCY6, GPR37L1	337	47	16792	5.30084	1	0.784656	21.6977
GOTERM_BP_DIRECT	GO:0051865~protein autoubiquitination	5	0.00807898	0.0176106	RNF141, RNF4, WWP2, RNF11, UBE2B	337	50	16792	4.98279	1	0.784496	26.0661
GOTERM_BP_DIRECT	GO:0060213~positive regulation of nuclear-transcribed mRNA poly(A) tail shortening	4	0.00646318	0.00116276	BTG2, CPEB3, TNRC6B, TOB1	337	11	16792	18.1192	0.878819	0.296541	1.95809
GOTERM_BP_DIRECT	GO:0030048~actin filament-based movement	3	0.00484739	0.0445438	MYO5A, ACTC1, MYO1B	337	17	16792	8.79316	1	0.886414	53.9067

## Sheet: CC
Category	Term	Count	%	PValue	Genes	List Total	Pop Hits	Pop Total	Fold Enrichment	Bonferroni	Benjamini	FDR
GOTERM_CC_DIRECT	GO:0005654~nucleoplasm	87	0.140574	4.56503e-06	PTGES3, ACOX1, C9ORF72, HNF1B, RNMT, ZBTB34, RBM3, E2F7, SNRPD1, RORA, REST, RLIM, PTEN, RAD21, RRN3, TRMT6, RNF38, CREB3L2, GOLGA4, STAG2, GOLGA3, KHDRBS1, POLK, ALDH6A1, SNAPC1, STRN3, CCNC, SEL1L3, EXOSC1, GRHL1, UBE2B, JMY, CTNNBIP1, HOXC10, CCDC51, HIPK1, ESRP1, TGIF1, FOXC1, LIN54, ESRP2, CUX1, THOC2, REV3L, RAD23B, BCLAF1, UBE2Z, PEAK1, DUSP10, FHL2, NFYB, SF3B4, SLX4, FBXW7, MORC3, NEDD4L…	354	2784	18224	1.60876	0.00167397	0.00167397	0.00628733
GOTERM_CC_DIRECT	GO:0005794~Golgi apparatus	33	0.0533213	0.000348106	ADCY3, MYO5A, VPS54, FAM20C, TSNAX, DUSP10, LRBA, ITM2B, PDXDC1, TMF1, TMED5, ATP8B1, KBTBD8, GOLGA8A, GOLGA4, GOLGA3, DNM1L, ADAM10, LAPTM4A, ST6GAL2, STRN3, ATP11B, GRHL1, VTI1A, ERGIC2, GCC2, ATP2C1, ITGA5, LRP6, ADAM19, SH3D19, CUX1, GLYR1	354	863	18224	1.96854	0.11995	0.0618904	0.478388
GOTERM_CC_DIRECT	GO:0005737~cytoplasm	131	0.211669	0.000486464	ASPN, ADCY3, RBPMS2, RBM3, STYX, PGAM1, IQGAP2, SMNDC1, WWP2, ROBO1, RAB23, RNF38, STK39, NSMAF, GOLGA8A, DAB2IP, RET, STRN3, LRRC1, SOCS5, GRHL1, PPP1CC, ERGIC2, MARK1, TNKS2, MIB1, PPP2R5E, HAS2, HAS3, EIF2AK3, PNMA1, RAD23B, PEAK1, DUSP10, UBA6, DAAM1, KLHDC10, SESN3, SLX4, ARIH1, FBXW7, ANKIB1, IDH1, DYRK2, SPOP, PTGR2, TAOK1, SMAD7, MYO1B, MAP2K4, FNIP1, ARMC1, FNIP2, FXR1, CORO1C, CDKN1C, T…	354	5222	18224	1.29144	0.163539	0.0577883	0.667939
GOTERM_CC_DIRECT	GO:0005634~nucleus	130	0.210053	0.00314598	RNMT, LMO2, RBM3, STYX, SNRPD1, REST, RORA, SMNDC1, ATP2B1, ZNF776, WWP2, CREB3L2, RNF38, STK39, STAG2, POLK, STRN3, FOXN2, BSN, PPP1CC, GRHL1, ERGIC2, TNKS2, TGIF1, ZNF587, RAD23B, KIAA1109, DUSP10, KLHDC10, SESN3, TCF21, TEF, RNF11, DYRK2, TCF4, NOVA1, SPOP, TAF1, SMAD7, MAP2K4, YTHDC2, NR4A3, TSN, ARMC1, SFMBT2, CDKN1C, DLX1, PHF2, CHCHD10, EAF1, RNF4, NSMF, PDZD2, RBPJ, ZFHX3, ZNF410, PTGES3,…	354	5415	18224	1.23591	0.685381	0.251062	4.24702
GOTERM_CC_DIRECT	GO:0016020~membrane	61	0.0985636	0.00377093	ADCY3, ACOX1, ADCY6, ATL3, PGAM1, DNAJB12, ATP2B1, RAD21, RNF141, WWP2, PIK3AP1, GNG2, STAG2, GOLGA3, KHDRBS1, RET, ADAM10, ZDHHC5, LRRC1, PDE10A, M6PR, GCC2, ERGIC2, MAN2A1, JOSD1, MGAT3, GAPVD1, GNAQ, ATP2C1, GAA, SERPINB1, EIF2AK3, GRAMD1B, GIGYF2, MYO5A, KIAA1109, LRBA, SFXN1, CDH1, DAAM1, ESYT2, ITM2B, EDEM1, MYCBP2, MIA3, ITGAV, ACTB, ACTC1, DNM1L, LAPTM4A, ATP11B, RGS17, ITPR1, CAPRIN1, FX…	354	2200	18224	1.42741	0.750064	0.24218	5.07053
GOTERM_CC_DIRECT	GO:0005768~endosome	12	0.0193896	0.00456631	C9ORF72, GAPVD1, S1PR1, CCDC115, CDH1, ARRDC3, ZFYVE21, M6PR, VPS26A, RAB21, VTI1A, TRAF3	354	225	18224	2.74561	0.813565	0.244175	6.1091
GOTERM_CC_DIRECT	GO:0005769~early endosome	12	0.0193896	0.00520337	MYO5A, RET, ADRB1, SGK3, MYO1B, RAB22A, LRP6, ATP11B, INPP5F, RNF11, ARRDC3, VPS26A	354	229	18224	2.69765	0.852602	0.239301	6.93333
GOTERM_CC_DIRECT	GO:1990124~messenger ribonucleoprotein complex	3	0.00484739	0.00533023	CPEB2, CPEB3, CPEB4	354	6	18224	25.7401	0.859343	0.217435	7.09667
GOTERM_CC_DIRECT	GO:0012506~vesicle membrane	4	0.00646318	0.00844453	SYNJ1, PIKFYVE, APPL1, RAB21	354	22	18224	9.36004	0.955502	0.292354	11.0239
GOTERM_CC_DIRECT	GO:0009898~cytoplasmic side of plasma membrane	5	0.00807898	0.00867671	ATP2B1, CDH1, PTEN, RAB21, TRAF3	354	42	18224	6.1286	0.959166	0.273724	11.3104
GOTERM_CC_DIRECT	GO:0014069~postsynaptic density	10	0.016158	0.00983237	MIB1, ADAM10, CPEB3, CPEB4, BSN, NEFH, NSMF, SPOCK1, NSF, ITPR1	354	184	18224	2.79784	0.973387	0.280837	12.7239
GOTERM_CC_DIRECT	GO:0043231~intracellular membrane-bounded organelle	20	0.0323159	0.0128239	POLK, ACOX1, RET, DNM1L, ADAM10, SNAPC1, FOXN2, GRHL1, ITM2B, GPRC5A, ERGIC2, SFMBT2, PDXDC1, ATP2B1, MIA3, EAF1, GOLGA4, VPS26A, ZFHX3, NOVA1	354	558	18224	1.84517	0.991233	0.32614	16.2863
GOTERM_CC_DIRECT	GO:0005667~transcription factor complex	10	0.016158	0.0132699	TAF1, HNF1B, LMO2, SMAD7, HAND2, E2F7, NR4A3, RBPJ, TCF4, ZFHX3	354	193	18224	2.66737	0.992573	0.314172	16.8058
GOTERM_CC_DIRECT	GO:0005829~cytosol	82	0.132495	0.0133037	PTGES3, METAP1, VPS54, SYNJ1, STYX, TSNAX, SNRPD1, PGAM1, PPCS, IQGAP2, REST, RLIM, PTEN, RGL1, LATS2, TMF1, CUL5, RAD21, SHC1, STK39, PIK3AP1, NSMAF, GOLGA4, GOLGA3, STAG2, NSF, KHDRBS1, DAB2IP, SGK3, G3BP2, PDE10A, EXOSC1, PPP1CC, VTI1A, GCC2, TNKS2, CTNNBIP1, MIB1, FMN2, TRIM36, GAPVD1, BTG2, KLHL14, VAMP1, CUX1, VPS26A, MYO5A, PHLPP2, UBA6, NHLRC1, DAAM1, ARIH1, TAGAP, FBXW7, MOAP1, PIKFYVE, …	354	3315	18224	1.27342	0.992666	0.296077	16.845
GOTERM_CC_DIRECT	GO:0005913~cell-cell adherens junction	13	0.0210053	0.0241639	DAB2IP, GAPVD1, SMAD7, MYO1B, DSC2, IDH1, TMOD3, CDH1, ESYT2, GIGYF2, GPRC5A, GOLGA3, PDXDC1	354	323	18224	2.07196	0.999874	0.450349	28.6021
GOTERM_CC_DIRECT	GO:0045202~synapse	9	0.0145422	0.0250007	CBLN4, CPEB2, ITGA5, CPEB3, CPEB4, SDK2, LRP6, NSMF, RGS17	354	181	18224	2.55979	0.999908	0.440518	29.4407
GOTERM_CC_DIRECT	GO:0030425~dendrite	13	0.0210053	0.0307663	RET, DAB2IP, CPEB3, ZDHHC5, CPEB4, RBM3, STRN3, BSN, CAPRIN1, GNAQ, INPP5F, NSMF, BMPR1A	354	335	18224	1.99774	0.99999	0.490651	34.9755
GOTERM_CC_DIRECT	GO:0005925~focal adhesion	14	0.0226211	0.0417944	ACTB, ACTC1, MPZL1, ADAM10, PEAK1, FHL2, CDH1, PPP1CC, ZFYVE21, CORO1C, ITGA5, ITGAV, RAB21, PNMA1	354	391	18224	1.84328	1	0.581241	44.4573
GOTERM_CC_DIRECT	GO:0043005~neuron projection	10	0.016158	0.0418683	MYO5A, CPEB2, CPEB3, CPEB4, KLHL14, SYNJ1, NSMF, RGS17, CDK16, PTEN	354	237	18224	2.17216	1	0.562263	44.5162
GOTERM_CC_DIRECT	GO:0005730~nucleolus	25	0.0403949	0.0457091	ACOX1, BCLAF1, RNMT, RBM3, FBXW7, RRN3, GOLGA3, STAG2, NOVA1, TAF1, SMAD7, SNAPC1, EXOSC1, PPP1CC, ITPR1, ERGIC2, FXR1, FMN2, PHF2, DNAJB9, RBPJ, ZFHX3, USP44, REV3L, PNMA1	354	857	18224	1.50176	1	0.576218	47.5024
GOTERM_CC_DIRECT	GO:0005802~trans-Golgi network	7	0.0113106	0.0491853	ATP2C1, VPS54, CDH1, M6PR, GOLGA4, RAB21, GCC2	354	136	18224	2.64972	1	0.58581	50.0759
GOTERM_CC_DIRECT	GO:0000151~ubiquitin ligase complex	6	0.00969478	0.0589366	ARIH1, WWP2, ANKIB1, RNF11, DYRK2, FBXO8	354	108	18224	2.86001	1	0.636993	56.6841
GOTERM_CC_DIRECT	GO:0015629~actin cytoskeleton	9	0.0145422	0.0624742	CORO1C, FMN2, C9ORF72, PEAK1, RAB22A, FHL2, IQGAP2, CDH1, STAG2	354	218	18224	2.12533	1	0.642768	58.8737
GOTERM_CC_DIRECT	GO:0030054~cell junction	15	0.0242369	0.0635987	SH3PXD2A, DNM1L, CPEB3, CPEB4, SDK2, BSN, CDH1, RGS17, CBLN4, SLX4, POLR2M, NSMF, CDK16, VAMP1, NFIA	354	459	18224	1.68236	1	0.633894	59.548
GOTERM_CC_DIRECT	GO:0030424~axon	9	0.0145422	0.0679032	DAB2IP, RET, ROBO1, MAP2K4, INPP5F, BSN, NEFH, CNTN4, FXR1	354	222	18224	2.08704	1	0.643805	62.0353
GOTERM_CC_DIRECT	GO:0010008~endosome membrane	8	0.0129264	0.0689763	RET, MYO1B, RAB22A, PIKFYVE, RAB23, APPL1, ITM2B, VPS26A	354	185	18224	2.22617	1	0.635356	62.6328
GOTERM_CC_DIRECT	GO:0031674~I band	3	0.00484739	0.0724788	ACTC1, KAT2B, POLR2M	354	23	18224	6.71481	1	0.640378	64.5232
GOTERM_CC_DIRECT	GO:0019005~SCF ubiquitin ligase complex	4	0.00646318	0.0725356	ARIH1, FBXW7, CKS2, SPOP	354	50	18224	4.11842	1	0.627299	64.5531
GOTERM_CC_DIRECT	GO:0005783~endoplasmic reticulum	23	0.0371633	0.0826666	MYO5A, DNM1L, CPEB4, ATL3, ATP11B, LRBA, YTHDC2, NHLRC1, EDEM1, ITPR1, TMF1, ZDHHC14, ANKRD13C, DNAJB9, TEX2, ITGA5, KLHL14, INSIG1, ATP8B1, CREB3L2, LRP6, PDZD2, EIF2AK3	354	828	18224	1.43001	1	0.664436	69.5295
GOTERM_CC_DIRECT	GO:0043025~neuronal cell body	11	0.0177738	0.0871791	MYO5A, DAB2IP, RET, STRN3, KLHL14, SLC12A5, LRP6, POLR2M, INPP5F, VTI1A, BMPR1A	354	315	18224	1.79772	1	0.67237	71.5303

## Sheet: CC basis info for drawing
Category	Term	Count	%	PValue	Genes	List Total	Pop Hits	Pop Total	Fold Enrichment	Bonferroni	Benjamini	FDR
GOTERM_CC_DIRECT	GO:0005737~cytoplasm	131	0.211669	0.000486464	ASPN, ADCY3, RBPMS2, RBM3, STYX, PGAM1, IQGAP2, SMNDC1, WWP2, ROBO1, RAB23, RNF38, STK39, NSMAF, GOLGA8A, DAB2IP, RET, STRN3, LRRC1, SOCS5, GRHL1, PPP1CC, ERGIC2, MARK1, TNKS2, MIB1, PPP2R5E, HAS2, HAS3, EIF2AK3, PNMA1, RAD23B, PEAK1, DUSP10, UBA6, DAAM1, KLHDC10, SESN3, SLX4, ARIH1, FBXW7, ANKIB1, IDH1, DYRK2, SPOP, PTGR2, TAOK1, SMAD7, MYO1B, MAP2K4, FNIP1, ARMC1, FNIP2, FXR1, CORO1C, CDKN1C, T…	354	5222	18224	1.29144	0.163539	0.0577883	0.667939
GOTERM_CC_DIRECT	GO:0005634~nucleus	130	0.210053	0.00314598	RNMT, LMO2, RBM3, STYX, SNRPD1, REST, RORA, SMNDC1, ATP2B1, ZNF776, WWP2, CREB3L2, RNF38, STK39, STAG2, POLK, STRN3, FOXN2, BSN, PPP1CC, GRHL1, ERGIC2, TNKS2, TGIF1, ZNF587, RAD23B, KIAA1109, DUSP10, KLHDC10, SESN3, TCF21, TEF, RNF11, DYRK2, TCF4, NOVA1, SPOP, TAF1, SMAD7, MAP2K4, YTHDC2, NR4A3, TSN, ARMC1, SFMBT2, CDKN1C, DLX1, PHF2, CHCHD10, EAF1, RNF4, NSMF, PDZD2, RBPJ, ZFHX3, ZNF410, PTGES3,…	354	5415	18224	1.23591	0.685381	0.251062	4.24702
GOTERM_CC_DIRECT	GO:0005654~nucleoplasm	87	0.140574	4.56503e-06	PTGES3, ACOX1, C9ORF72, HNF1B, RNMT, ZBTB34, RBM3, E2F7, SNRPD1, RORA, REST, RLIM, PTEN, RAD21, RRN3, TRMT6, RNF38, CREB3L2, GOLGA4, STAG2, GOLGA3, KHDRBS1, POLK, ALDH6A1, SNAPC1, STRN3, CCNC, SEL1L3, EXOSC1, GRHL1, UBE2B, JMY, CTNNBIP1, HOXC10, CCDC51, HIPK1, ESRP1, TGIF1, FOXC1, LIN54, ESRP2, CUX1, THOC2, REV3L, RAD23B, BCLAF1, UBE2Z, PEAK1, DUSP10, FHL2, NFYB, SF3B4, SLX4, FBXW7, MORC3, NEDD4L…	354	2784	18224	1.60876	0.00167397	0.00167397	0.00628733
GOTERM_CC_DIRECT	GO:0005829~cytosol	82	0.132495	0.0133037	PTGES3, METAP1, VPS54, SYNJ1, STYX, TSNAX, SNRPD1, PGAM1, PPCS, IQGAP2, REST, RLIM, PTEN, RGL1, LATS2, TMF1, CUL5, RAD21, SHC1, STK39, PIK3AP1, NSMAF, GOLGA4, GOLGA3, STAG2, NSF, KHDRBS1, DAB2IP, SGK3, G3BP2, PDE10A, EXOSC1, PPP1CC, VTI1A, GCC2, TNKS2, CTNNBIP1, MIB1, FMN2, TRIM36, GAPVD1, BTG2, KLHL14, VAMP1, CUX1, VPS26A, MYO5A, PHLPP2, UBA6, NHLRC1, DAAM1, ARIH1, TAGAP, FBXW7, MOAP1, PIKFYVE, …	354	3315	18224	1.27342	0.992666	0.296077	16.845
GOTERM_CC_DIRECT	GO:0016020~membrane	61	0.0985636	0.00377093	ADCY3, ACOX1, ADCY6, ATL3, PGAM1, DNAJB12, ATP2B1, RAD21, RNF141, WWP2, PIK3AP1, GNG2, STAG2, GOLGA3, KHDRBS1, RET, ADAM10, ZDHHC5, LRRC1, PDE10A, M6PR, GCC2, ERGIC2, MAN2A1, JOSD1, MGAT3, GAPVD1, GNAQ, ATP2C1, GAA, SERPINB1, EIF2AK3, GRAMD1B, GIGYF2, MYO5A, KIAA1109, LRBA, SFXN1, CDH1, DAAM1, ESYT2, ITM2B, EDEM1, MYCBP2, MIA3, ITGAV, ACTB, ACTC1, DNM1L, LAPTM4A, ATP11B, RGS17, ITPR1, CAPRIN1, FX…	354	2200	18224	1.42741	0.750064	0.24218	5.07053
GOTERM_CC_DIRECT	GO:0005794~Golgi apparatus	33	0.0533213	0.000348106	ADCY3, MYO5A, VPS54, FAM20C, TSNAX, DUSP10, LRBA, ITM2B, PDXDC1, TMF1, TMED5, ATP8B1, KBTBD8, GOLGA8A, GOLGA4, GOLGA3, DNM1L, ADAM10, LAPTM4A, ST6GAL2, STRN3, ATP11B, GRHL1, VTI1A, ERGIC2, GCC2, ATP2C1, ITGA5, LRP6, ADAM19, SH3D19, CUX1, GLYR1	354	863	18224	1.96854	0.11995	0.0618904	0.478388
GOTERM_CC_DIRECT	GO:0005730~nucleolus	25	0.0403949	0.0457091	ACOX1, BCLAF1, RNMT, RBM3, FBXW7, RRN3, GOLGA3, STAG2, NOVA1, TAF1, SMAD7, SNAPC1, EXOSC1, PPP1CC, ITPR1, ERGIC2, FXR1, FMN2, PHF2, DNAJB9, RBPJ, ZFHX3, USP44, REV3L, PNMA1	354	857	18224	1.50176	1	0.576218	47.5024
GOTERM_CC_DIRECT	GO:0043231~intracellular membrane-bounded organelle	20	0.0323159	0.0128239	POLK, ACOX1, RET, DNM1L, ADAM10, SNAPC1, FOXN2, GRHL1, ITM2B, GPRC5A, ERGIC2, SFMBT2, PDXDC1, ATP2B1, MIA3, EAF1, GOLGA4, VPS26A, ZFHX3, NOVA1	354	558	18224	1.84517	0.991233	0.32614	16.2863
GOTERM_CC_DIRECT	GO:0005925~focal adhesion	14	0.0226211	0.0417944	ACTB, ACTC1, MPZL1, ADAM10, PEAK1, FHL2, CDH1, PPP1CC, ZFYVE21, CORO1C, ITGA5, ITGAV, RAB21, PNMA1	354	391	18224	1.84328	1	0.581241	44.4573
GOTERM_CC_DIRECT	GO:0005913~cell-cell adherens junction	13	0.0210053	0.0241639	DAB2IP, GAPVD1, SMAD7, MYO1B, DSC2, IDH1, TMOD3, CDH1, ESYT2, GIGYF2, GPRC5A, GOLGA3, PDXDC1	354	323	18224	2.07196	0.999874	0.450349	28.6021
GOTERM_CC_DIRECT	GO:0030425~dendrite	13	0.0210053	0.0307663	RET, DAB2IP, CPEB3, ZDHHC5, CPEB4, RBM3, STRN3, BSN, CAPRIN1, GNAQ, INPP5F, NSMF, BMPR1A	354	335	18224	1.99774	0.99999	0.490651	34.9755
GOTERM_CC_DIRECT	GO:0005768~endosome	12	0.0193896	0.00456631	C9ORF72, GAPVD1, S1PR1, CCDC115, CDH1, ARRDC3, ZFYVE21, M6PR, VPS26A, RAB21, VTI1A, TRAF3	354	225	18224	2.74561	0.813565	0.244175	6.1091
GOTERM_CC_DIRECT	GO:0005769~early endosome	12	0.0193896	0.00520337	MYO5A, RET, ADRB1, SGK3, MYO1B, RAB22A, LRP6, ATP11B, INPP5F, RNF11, ARRDC3, VPS26A	354	229	18224	2.69765	0.852602	0.239301	6.93333
GOTERM_CC_DIRECT	GO:0014069~postsynaptic density	10	0.016158	0.00983237	MIB1, ADAM10, CPEB3, CPEB4, BSN, NEFH, NSMF, SPOCK1, NSF, ITPR1	354	184	18224	2.79784	0.973387	0.280837	12.7239
GOTERM_CC_DIRECT	GO:0005667~transcription factor complex	10	0.016158	0.0132699	TAF1, HNF1B, LMO2, SMAD7, HAND2, E2F7, NR4A3, RBPJ, TCF4, ZFHX3	354	193	18224	2.66737	0.992573	0.314172	16.8058
GOTERM_CC_DIRECT	GO:0043005~neuron projection	10	0.016158	0.0418683	MYO5A, CPEB2, CPEB3, CPEB4, KLHL14, SYNJ1, NSMF, RGS17, CDK16, PTEN	354	237	18224	2.17216	1	0.562263	44.5162
GOTERM_CC_DIRECT	GO:0045202~synapse	9	0.0145422	0.0250007	CBLN4, CPEB2, ITGA5, CPEB3, CPEB4, SDK2, LRP6, NSMF, RGS17	354	181	18224	2.55979	0.999908	0.440518	29.4407
GOTERM_CC_DIRECT	GO:0005802~trans-Golgi network	7	0.0113106	0.0491853	ATP2C1, VPS54, CDH1, M6PR, GOLGA4, RAB21, GCC2	354	136	18224	2.64972	1	0.58581	50.0759
GOTERM_CC_DIRECT	GO:0009898~cytoplasmic side of plasma membrane	5	0.00807898	0.00867671	ATP2B1, CDH1, PTEN, RAB21, TRAF3	354	42	18224	6.1286	0.959166	0.273724	11.3104
GOTERM_CC_DIRECT	GO:0012506~vesicle membrane	4	0.00646318	0.00844453	SYNJ1, PIKFYVE, APPL1, RAB21	354	22	18224	9.36004	0.955502	0.292354	11.0239
GOTERM_CC_DIRECT	GO:1990124~messenger ribonucleoprotein complex	3	0.00484739	0.00533023	CPEB2, CPEB3, CPEB4	354	6	18224	25.7401	0.859343	0.217435	7.09667

## Sheet: MF
Category	Term	Count	%	PValue	Genes	List Total	Pop Hits	Pop Total	Fold Enrichment	Bonferroni	Benjamini	FDR
GOTERM_MF_DIRECT	GO:0005515~protein binding	211	0.340933	6.38634e-06	RBPMS2, VPS54, FAM20C, ADCY6, PGAM1, RORA, REST, ATP2B1, CUL5, WWP2, INSIG1, RAB23, NSMAF, RAB21, STAG2, PPP1R37, DAB2IP, STRN3, VTI1A, ERGIC2, GCC2, TGIF1, PPP2R5E, EIF2AK3, PNMA1, RAD23B, KIAA1109, UBA6, DAAM1, ARIH1, CD69, TCF4, FCHO2, SPOP, ARHGEF39, TAOK1, SMAD7, MAP2K4, ATP11B, CELSR3, SPTSSA, YTHDC2, SFMBT2, FNIP1, FNIP2, FXR1, RNF4, RGS3, RBPJ, ZFHX3, KLF4, HNF1B, CPEB3, CPEB4, TSNAX, ZEB…	329	8785	16881	1.23238	0.00326448	0.00326448	0.00922687
GOTERM_MF_DIRECT	GO:0004842~ubiquitin-protein transferase activity	20	0.0323159	2.51757e-05	NHLRC1, RLIM, UBE2B, ZYG11B, ARIH1, MIB1, FBXW7, CUL5, RNF141, TRIM36, RNF4, WWP2, KLHL14, KBTBD8, RNF38, ANKIB1, RNF11, NEDD4L, TRIP12, TRAF3	329	329	16881	3.11915	0.0128074	0.00642434	0.0363688
GOTERM_MF_DIRECT	GO:0000977~RNA polymerase II regulatory region sequence-specific DNA binding	12	0.0193896	0.00254219	HNF1B, DLX1, KAT2B, LMO2, PAX9, HAND2, E2F7, ZNF711, TEF, FOXC1, RORA, CUX1	329	208	16881	2.96019	0.728354	0.352359	3.61093
GOTERM_MF_DIRECT	GO:0000166~nucleotide binding	16	0.0258527	0.00342781	RBPMS2, ADCY3, CPEB2, CPEB3, CPEB4, RBM3, SYNJ1, G3BP2, SF3B4, ATP2B1, ESRP1, RBM47, ESRP2, TNRC6B, RBM17, REV3L	329	348	16881	2.35908	0.82762	0.35565	4.8401
GOTERM_MF_DIRECT	GO:0061630~ubiquitin protein ligase activity	11	0.0177738	0.00362985	ARIH1, CUL5, RNF44, UBE2Z, RNF4, WWP2, RNF38, ANKIB1, NHLRC1, RLIM, UBE2B	329	187	16881	3.01824	0.844618	0.310903	5.11847
GOTERM_MF_DIRECT	GO:0031625~ubiquitin protein ligase binding	13	0.0210053	0.0105551	UBE2Z, DNM1L, SMAD7, NLK, UBE2B, ARIH1, DBT, FBXW7, CUL5, MOAP1, ATXN3, TRAF3, SPOP	329	287	16881	2.32415	0.99563	0.595655	14.214
GOTERM_MF_DIRECT	GO:0003729~mRNA binding	8	0.0129264	0.0111212	RBPMS2, ESRP1, G3BP2, ESRP2, TSN, THOC2, NOVA1, FXR1	329	125	16881	3.28384	0.99674	0.558684	14.9205
GOTERM_MF_DIRECT	GO:0042802~identical protein binding	25	0.0403949	0.0115833	E2F7, ATL3, FHL2, CLDN11, ESYT2, DAAM1, PTEN, FBXW7, ROBO1, ROBO2, PIK3AP1, TCF4, ACTB, KHDRBS1, DAB2IP, DNM1L, TSN, APPL1, GCC2, ATXN3, RNF4, LRP6, COL1A2, KATNAL1, EIF2AK3	329	749	16881	1.71262	0.997434	0.525578	15.4931
GOTERM_MF_DIRECT	GO:0000900~translation repressor activity, nucleic acid binding	3	0.00484739	0.0152788	CPEB2, CPEB3, CPEB4	329	10	16881	15.393	0.999623	0.583515	19.9452
GOTERM_MF_DIRECT	GO:0019901~protein kinase binding	15	0.0242369	0.0156596	DAB2IP, KAT2B, ADAM10, ADCY6, SLC12A5, PGAM1, NR4A3, PPP1CC, PTEN, CKS2, NEFH, STK39, NSF, TRAF3, CALM1	329	376	16881	2.04694	0.999691	0.554304	20.3913
GOTERM_MF_DIRECT	GO:0004674~protein serine/threonine kinase activity	15	0.0242369	0.0156596	TAF1, SGK3, TAOK1, NLK, FAM20C, CCNC, MARK1, LATS2, HIPK1, HIPK3, STK39, DYRK2, CDK16, EIF2AK3, BMPR1A	329	376	16881	2.04694	0.999691	0.554304	20.3913
GOTERM_MF_DIRECT	GO:0016874~ligase activity	12	0.0193896	0.016663	ARIH1, MIB1, TRIM36, RNF4, WWP2, RNF38, NEDD4L, NHLRC1, RLIM, TRIP12, TRAF3, MYCBP2	329	270	16881	2.28045	0.999817	0.542565	21.5558
GOTERM_MF_DIRECT	GO:0032403~protein complex binding	10	0.016158	0.0193981	KHDRBS1, DAB2IP, HNF1B, KAT2B, STRN3, RAP1B, NFYB, TSN, PPP1CC, NSF	329	206	16881	2.49078	0.999956	0.566465	24.65
GOTERM_MF_DIRECT	GO:0008134~transcription factor binding	12	0.0193896	0.023197	TAF1, KAT2B, RNF4, HAND2, WWP2, NLK, FHL2, FOXC1, RORA, REST, RBPJ, NFIA	329	284	16881	2.16803	0.999994	0.603219	28.7595
GOTERM_MF_DIRECT	GO:0044212~transcription regulatory region DNA binding	10	0.016158	0.0234541	TAF1, SMAD7, HAND2, CREB3L2, NFYB, FOXC1, REST, GRHL1, ZFHX3, KLF4	329	213	16881	2.40892	0.999995	0.580197	29.03
GOTERM_MF_DIRECT	GO:0035091~phosphatidylinositol binding	6	0.00969478	0.0249328	TULP4, SH3PXD2A, SGK3, ESYT2, FCHO2, ITPR1	329	85	16881	3.62188	0.999998	0.577611	30.5669
GOTERM_MF_DIRECT	GO:0043565~sequence-specific DNA binding	18	0.0290843	0.0252693	TAF1, HNF1B, SNAPC1, TSNAX, FOXN2, NFYB, CREB5, RORA, NR4A3, TSN, GRHL1, HOXC10, DLX1, TEF, ZNF711, FOXC1, RBPJ, CUX1	329	518	16881	1.78297	0.999998	0.559132	30.9123
GOTERM_MF_DIRECT	GO:0030165~PDZ domain binding	6	0.00969478	0.0260659	ATP2B1, ACOX1, ADRB1, PTEN, NSF, PLEKHA1	329	86	16881	3.57977	0.999999	0.548624	31.7236
GOTERM_MF_DIRECT	GO:0070888~E-box binding	4	0.00646318	0.027894	TCF21, LMO2, HAND2, TCF4	329	34	16881	6.03647	0.999999	0.55278	33.5521
GOTERM_MF_DIRECT	GO:0001190~transcriptional activator activity, RNA polymerase II transcription factor binding	3	0.00484739	0.0377453	LMO2, WWP2, KLF4	329	16	16881	9.62063	1	0.645423	42.6456
GOTERM_MF_DIRECT	GO:0001077~transcriptional activator activity, RNA polymerase II core promoter proximal region sequence-specific binding	10	0.016158	0.0410938	TCF21, HAND2, CREB3L2, TEF, NR4A3, RBPJ, TCF4, GRHL1, KLF4, NFIA	329	236	16881	2.17415	1	0.658438	45.4627
GOTERM_MF_DIRECT	GO:0001046~core promoter sequence-specific DNA binding	4	0.00646318	0.0506978	RORA, NR4A3, REST, ZFHX3	329	43	16881	4.77303	1	0.718745	52.8447
GOTERM_MF_DIRECT	GO:0004016~adenylate cyclase activity	3	0.00484739	0.0517852	ADCY3, ADCY7, ADCY6	329	19	16881	8.10158	1	0.709894	53.6192
GOTERM_MF_DIRECT	GO:0005524~ATP binding	39	0.063016	0.0528883	MYO5A, ADCY3, UBE2Z, ADCY7, ADCY6, FAM20C, PEAK1, UBA6, ITM2B, LATS2, ATP2B1, PIKFYVE, ATP8B1, STK39, DYRK2, CDK16, NSF, ACTB, TAF1, ACTC1, RET, PDS5B, SGK3, MYO1B, TAOK1, NLK, MAP2K4, ATP11B, AXL, YTHDC2, UBE2B, MARK1, PAPOLA, HIPK1, ATP2C1, HIPK3, KATNAL1, EIF2AK3, BMPR1A	329	1495	16881	1.33852	1	0.701688	54.3927
GOTERM_MF_DIRECT	GO:0034595~phosphatidylinositol phosphate 5-phosphatase activity	2	0.00323159	0.0571685	SYNJ1, INPP5F	329	3	16881	34.2067	1	0.715164	57.2818
GOTERM_MF_DIRECT	GO:0098641~cadherin binding involved in cell-cell adhesion	11	0.0177738	0.0579884	DAB2IP, GAPVD1, MYO1B, TMOD3, IDH1, CDH1, ESYT2, GPRC5A, GIGYF2, GOLGA3, PDXDC1	329	290	16881	1.94624	1	0.70578	57.8154
GOTERM_MF_DIRECT	GO:0046872~metal ion binding	51	0.0824056	0.0600899	ADCY3, METAP1, ZNF518B, ZBTB34, ZNF81, ADCY7, TSNAX, ADCY6, ZEB2, REST, ZFYVE21, LATS2, ATP2B1, ZNF776, NSF, MBLAC2, POLK, ADAM10, ZNF287, BSN, PDE10A, PPP1CC, TNKS2, GNAQ, ATP2C1, COL1A2, ZNF711, ADAM19, ZNF587, REV3L, FRAS1, ZNF469, PHLPP2, ZFC3H1, PRDM13, ARIH1, ITGAV, COL27A1, PIKFYVE, ANKIB1, PHF20L1, ZNF804A, SMAD7, CREB5, ARMC1, PDZD8, ITGA5, SDHD, KLF4, BMPR1A, ZNF410	329	2069	16881	1.26477	1	0.704874	59.1549
GOTERM_MF_DIRECT	GO:0003730~mRNA 3'-UTR binding	4	0.00646318	0.0696208	CPEB2, CPEB3, CPEB4, FXR1	329	49	16881	4.18857	1	0.745492	64.7478
GOTERM_MF_DIRECT	GO:0004843~thiol-dependent ubiquitin-specific protease activity	5	0.00807898	0.0703177	OTUD3, JOSD1, ATXN3, USP45, USP44	329	80	16881	3.20688	1	0.736382	65.1274
GOTERM_MF_DIRECT	GO:0043425~bHLH transcription factor binding	3	0.00484739	0.0728615	TCF21, LMO2, TCF4	329	23	16881	6.69261	1	0.737014	66.481
GOTERM_MF_DIRECT	GO:0030145~manganese ion binding	4	0.00646318	0.0730445	PAPOLA, ATP2C1, FAM20C, DYRK2	329	50	16881	4.1048	1	0.725966	66.5765
GOTERM_MF_DIRECT	GO:0043813~phosphatidylinositol-3,5-bisphosphate 5-phosphatase activity	2	0.00323159	0.075491	SYNJ1, PIKFYVE	329	4	16881	25.655	1	0.726483	67.8287
GOTERM_MF_DIRECT	GO:0042030~ATPase inhibitor activity	2	0.00323159	0.075491	FNIP1, FNIP2	329	4	16881	25.655	1	0.726483	67.8287
GOTERM_MF_DIRECT	GO:0034596~phosphatidylinositol phosphate 4-phosphatase activity	2	0.00323159	0.075491	SYNJ1, INPP5F	329	4	16881	25.655	1	0.726483	67.8287
GOTERM_MF_DIRECT	GO:0035014~phosphatidylinositol 3-kinase regulator activity	2	0.00323159	0.075491	PIK3R3, KLF4	329	4	16881	25.655	1	0.726483	67.8287
GOTERM_MF_DIRECT	GO:0050501~hyaluronan synthase activity	2	0.00323159	0.075491	HAS2, HAS3	329	4	16881	25.655	1	0.726483	67.8287
GOTERM_MF_DIRECT	GO:0008013~beta-catenin binding	5	0.00807898	0.0755183	CTNNBIP1, SMAD7, CDH1, RORA, KLF4	329	82	16881	3.12866	1	0.715309	67.8423
GOTERM_MF_DIRECT	GO:0004702~receptor signaling protein serine/threonine kinase activity	4	0.00646318	0.0837532	TAOK1, MAP2K4, STK39, BMPR1A	329	53	16881	3.87246	1	0.742594	71.7421

## Sheet: MF basis info for drawing
Category	Term	Count	%	PValue	Genes	List Total	Pop Hits	Pop Total	Fold Enrichment	Bonferroni	Benjamini	FDR
GOTERM_MF_DIRECT	GO:0005515~protein binding	211	0.340933	6.38634e-06	RBPMS2, VPS54, FAM20C, ADCY6, PGAM1, RORA, REST, ATP2B1, CUL5, WWP2, INSIG1, RAB23, NSMAF, RAB21, STAG2, PPP1R37, DAB2IP, STRN3, VTI1A, ERGIC2, GCC2, TGIF1, PPP2R5E, EIF2AK3, PNMA1, RAD23B, KIAA1109, UBA6, DAAM1, ARIH1, CD69, TCF4, FCHO2, SPOP, ARHGEF39, TAOK1, SMAD7, MAP2K4, ATP11B, CELSR3, SPTSSA, YTHDC2, SFMBT2, FNIP1, FNIP2, FXR1, RNF4, RGS3, RBPJ, ZFHX3, KLF4, HNF1B, CPEB3, CPEB4, TSNAX, ZEB…	329	8785	16881	1.23238	0.00326448	0.00326448	0.00922687
GOTERM_MF_DIRECT	GO:0042802~identical protein binding	25	0.0403949	0.0115833	E2F7, ATL3, FHL2, CLDN11, ESYT2, DAAM1, PTEN, FBXW7, ROBO1, ROBO2, PIK3AP1, TCF4, ACTB, KHDRBS1, DAB2IP, DNM1L, TSN, APPL1, GCC2, ATXN3, RNF4, LRP6, COL1A2, KATNAL1, EIF2AK3	329	749	16881	1.71262	0.997434	0.525578	15.4931
GOTERM_MF_DIRECT	GO:0004842~ubiquitin-protein transferase activity	20	0.0323159	2.51757e-05	NHLRC1, RLIM, UBE2B, ZYG11B, ARIH1, MIB1, FBXW7, CUL5, RNF141, TRIM36, RNF4, WWP2, KLHL14, KBTBD8, RNF38, ANKIB1, RNF11, NEDD4L, TRIP12, TRAF3	329	329	16881	3.11915	0.0128074	0.00642434	0.0363688
GOTERM_MF_DIRECT	GO:0043565~sequence-specific DNA binding	18	0.0290843	0.0252693	TAF1, HNF1B, SNAPC1, TSNAX, FOXN2, NFYB, CREB5, RORA, NR4A3, TSN, GRHL1, HOXC10, DLX1, TEF, ZNF711, FOXC1, RBPJ, CUX1	329	518	16881	1.78297	0.999998	0.559132	30.9123
GOTERM_MF_DIRECT	GO:0000166~nucleotide binding	16	0.0258527	0.00342781	RBPMS2, ADCY3, CPEB2, CPEB3, CPEB4, RBM3, SYNJ1, G3BP2, SF3B4, ATP2B1, ESRP1, RBM47, ESRP2, TNRC6B, RBM17, REV3L	329	348	16881	2.35908	0.82762	0.35565	4.8401
GOTERM_MF_DIRECT	GO:0019901~protein kinase binding	15	0.0242369	0.0156596	DAB2IP, KAT2B, ADAM10, ADCY6, SLC12A5, PGAM1, NR4A3, PPP1CC, PTEN, CKS2, NEFH, STK39, NSF, TRAF3, CALM1	329	376	16881	2.04694	0.999691	0.554304	20.3913
GOTERM_MF_DIRECT	GO:0004674~protein serine/threonine kinase activity	15	0.0242369	0.0156596	TAF1, SGK3, TAOK1, NLK, FAM20C, CCNC, MARK1, LATS2, HIPK1, HIPK3, STK39, DYRK2, CDK16, EIF2AK3, BMPR1A	329	376	16881	2.04694	0.999691	0.554304	20.3913
GOTERM_MF_DIRECT	GO:0031625~ubiquitin protein ligase binding	13	0.0210053	0.0105551	UBE2Z, DNM1L, SMAD7, NLK, UBE2B, ARIH1, DBT, FBXW7, CUL5, MOAP1, ATXN3, TRAF3, SPOP	329	287	16881	2.32415	0.99563	0.595655	14.214
GOTERM_MF_DIRECT	GO:0000977~RNA polymerase II regulatory region sequence-specific DNA binding	12	0.0193896	0.00254219	HNF1B, DLX1, KAT2B, LMO2, PAX9, HAND2, E2F7, ZNF711, TEF, FOXC1, RORA, CUX1	329	208	16881	2.96019	0.728354	0.352359	3.61093
GOTERM_MF_DIRECT	GO:0016874~ligase activity	12	0.0193896	0.016663	ARIH1, MIB1, TRIM36, RNF4, WWP2, RNF38, NEDD4L, NHLRC1, RLIM, TRIP12, TRAF3, MYCBP2	329	270	16881	2.28045	0.999817	0.542565	21.5558
GOTERM_MF_DIRECT	GO:0008134~transcription factor binding	12	0.0193896	0.023197	TAF1, KAT2B, RNF4, HAND2, WWP2, NLK, FHL2, FOXC1, RORA, REST, RBPJ, NFIA	329	284	16881	2.16803	0.999994	0.603219	28.7595
GOTERM_MF_DIRECT	GO:0061630~ubiquitin protein ligase activity	11	0.0177738	0.00362985	ARIH1, CUL5, RNF44, UBE2Z, RNF4, WWP2, RNF38, ANKIB1, NHLRC1, RLIM, UBE2B	329	187	16881	3.01824	0.844618	0.310903	5.11847
GOTERM_MF_DIRECT	GO:0032403~protein complex binding	10	0.016158	0.0193981	KHDRBS1, DAB2IP, HNF1B, KAT2B, STRN3, RAP1B, NFYB, TSN, PPP1CC, NSF	329	206	16881	2.49078	0.999956	0.566465	24.65
GOTERM_MF_DIRECT	GO:0044212~transcription regulatory region DNA binding	10	0.016158	0.0234541	TAF1, SMAD7, HAND2, CREB3L2, NFYB, FOXC1, REST, GRHL1, ZFHX3, KLF4	329	213	16881	2.40892	0.999995	0.580197	29.03
GOTERM_MF_DIRECT	GO:0001077~transcriptional activator activity, RNA polymerase II core promoter proximal region sequence-specific binding	10	0.016158	0.0410938	TCF21, HAND2, CREB3L2, TEF, NR4A3, RBPJ, TCF4, GRHL1, KLF4, NFIA	329	236	16881	2.17415	1	0.658438	45.4627
GOTERM_MF_DIRECT	GO:0003729~mRNA binding	8	0.0129264	0.0111212	RBPMS2, ESRP1, G3BP2, ESRP2, TSN, THOC2, NOVA1, FXR1	329	125	16881	3.28384	0.99674	0.558684	14.9205
GOTERM_MF_DIRECT	GO:0035091~phosphatidylinositol binding	6	0.00969478	0.0249328	TULP4, SH3PXD2A, SGK3, ESYT2, FCHO2, ITPR1	329	85	16881	3.62188	0.999998	0.577611	30.5669
GOTERM_MF_DIRECT	GO:0030165~PDZ domain binding	6	0.00969478	0.0260659	ATP2B1, ACOX1, ADRB1, PTEN, NSF, PLEKHA1	329	86	16881	3.57977	0.999999	0.548624	31.7236
GOTERM_MF_DIRECT	GO:0070888~E-box binding	4	0.00646318	0.027894	TCF21, LMO2, HAND2, TCF4	329	34	16881	6.03647	0.999999	0.55278	33.5521
GOTERM_MF_DIRECT	GO:0000900~translation repressor activity, nucleic acid binding	3	0.00484739	0.0152788	CPEB2, CPEB3, CPEB4	329	10	16881	15.393	0.999623	0.583515	19.9452
GOTERM_MF_DIRECT	GO:0001190~transcriptional activator activity, RNA polymerase II transcription factor binding	3	0.00484739	0.0377453	LMO2, WWP2, KLF4	329	16	16881	9.62063	1	0.645423	42.6456
