# Supplementary material for: Identification of a five-miRNA signature predicting survival in cutaneous melanoma cancer patients
Source: PeerJ. 2019 Oct 22;7:e7831. doi: 10.7717/peerj.7831 (PMC6814066; doi:10.7717/peerj.7831)
Supplement: Supplemental Information 1 — (A) The data in folder A is downloaded from GEO GSE35579 and used to screen for differentially expressed genes in melanoma and nevi. (B) The data in folder B was downloaded from TCGA to obtain miRNA expression profiles and clinical features of melanoma patients. (C) The data in folder C is used to demonstrate the process of determining the relationship between the expression of differentially expressed genes and the clinical features of melanoma patients. (D) The data in folder D shows how to determine the prognostic relationship between five differentially expressed miRNAs and melanoma patients by SPSS software. (E) The data in folder E is downloaded from DAVID, which is used to perform miRNAs target gene GO and KEGG analysis. [file peerj-07-7831-s001.zip › E_GO and KEGG analysis/KEGG.csv]

KEGG	Pathway	Count	PValue	RichFactor
KEGG-2	B-Regulation of lipolysis in adipocytes	5	0.026686574	0.00807898
KEGG-1	A-Vasopressin-regulated water reabsorption	5	0.011880359	0.00807898
KEGG-3	C-Gap junction	6	0.033146227	0.009694776
KEGG-5	D-Vascular smooth muscle contraction	7	0.031683261	0.011310572
KEGG-4	E-Melanogenesis	7	0.015939214	0.011310572
KEGG-6	F-Inflammatory mediator regulation of TRP channels	8	0.003687247	0.012926368
KEGG-9	G-Ubiquitin mediated proteolysis	9	0.006645438	0.014542164
KEGG-8	H-Cholinergic synapse	9	0.001824343	0.014542164
KEGG-7	I-Aldosterone synthesis and secretion	9	0.000221576	0.014542164
KEGG-11	J-Oocyte meiosis	10	0.000402659	0.01615796
KEGG-10	K-Estrogen signaling pathway	10	0.000169537	0.01615796
KEGG-13	L-Focal adhesion	11	0.009076966	0.017773756
KEGG-12	M-cGMP-PKG signaling pathway	11	0.001361731	0.017773756
KEGG-16	N-cAMP signaling pathway	12	0.002257518	0.019389552
KEGG-15	O-Adrenergic signaling in cardiomyocytes	12	0.000105986	0.019389552
KEGG-14	P-Platelet activation	12	6.15E-05	0.019389552
KEGG-17	Q-PI3K-Akt signaling pathway	14	0.022982195	0.022621144
