# Supplementary material for: Identification of a five-miRNA signature predicting survival in cutaneous melanoma cancer patients
Source: PeerJ. 2019 Oct 22;7:e7831. doi: 10.7717/peerj.7831 (PMC6814066; doi:10.7717/peerj.7831)
Supplement: Supplemental Information 1 — (A) The data in folder A is downloaded from GEO GSE35579 and used to screen for differentially expressed genes in melanoma and nevi. (B) The data in folder B was downloaded from TCGA to obtain miRNA expression profiles and clinical features of melanoma patients. (C) The data in folder C is used to demonstrate the process of determining the relationship between the expression of differentially expressed genes and the clinical features of melanoma patients. (D) The data in folder D shows how to determine the prognostic relationship between five differentially expressed miRNAs and melanoma patients by SPSS software. (E) The data in folder E is downloaded from DAVID, which is used to perform miRNAs target gene GO and KEGG analysis. [file peerj-07-7831-s001.zip › E_GO and KEGG analysis/MF.csv]

Molecular Function	Pathway	Count	RichFactor	PValue
GOTERM_MF1	A~protein complex binding	10	0.01615796	0.019398069
GOTERM_MF2	B~transcription regulatory region DNA binding	10	0.01615796	0.023454115
GOTERM_MF3	C~transcriptional activator activity	10	0.01615796	0.041093787
GOTERM_MF4	D~ubiquitin protein ligase activity	11	0.017773756	0.003629852
GOTERM_MF5	E~RNA polymerase II regulatory region sequence-specific DNA binding	12	0.019389552	0.002542186
GOTERM_MF6	F~ligase activity	12	0.019389552	0.016662992
GOTERM_MF7	G~transcription factor binding	12	0.019389552	0.023197037
GOTERM_MF8	H~ubiquitin protein ligase binding	13	0.021005348	0.010555084
GOTERM_MF9	I~protein kinase binding	15	0.02423694	0.015659631
GOTERM_MF10	J~protein serine/threonine kinase activity	15	0.02423694	0.015659631
GOTERM_MF11	K~nucleotide binding	16	0.025852736	0.003427807
GOTERM_MF12	L~sequence-specific DNA binding	18	0.029084328	0.025269274
GOTERM_MF13	M~ubiquitin-protein transferase activity	20	0.03231592	2.52E-05
GOTERM_MF14	N~identical protein binding	25	0.040394901	0.011583302
GOTERM_MF15	O~protein binding	211	0.340932961	6.39E-06
