# Supplementary material for: Identification of a five-miRNA signature predicting survival in cutaneous melanoma cancer patients
Source: PeerJ. 2019 Oct 22;7:e7831. doi: 10.7717/peerj.7831 (PMC6814066; doi:10.7717/peerj.7831)
Supplement: Supplemental Information 1 — (A) The data in folder A is downloaded from GEO GSE35579 and used to screen for differentially expressed genes in melanoma and nevi. (B) The data in folder B was downloaded from TCGA to obtain miRNA expression profiles and clinical features of melanoma patients. (C) The data in folder C is used to demonstrate the process of determining the relationship between the expression of differentially expressed genes and the clinical features of melanoma patients. (D) The data in folder D shows how to determine the prognostic relationship between five differentially expressed miRNAs and melanoma patients by SPSS software. (E) The data in folder E is downloaded from DAVID, which is used to perform miRNAs target gene GO and KEGG analysis. [file peerj-07-7831-s001.zip › E_GO and KEGG analysis/Predicted_Target_gene/miR-204-5pDI-mRDB-mRmap-Tar.xlsx]

## Sheet: List
SHC1
ANKRD13C
MGAT3
NAA40
C9orf72
COL5A3
CREB5
TNRC6B
TMOD3
ADCY6
M6PR
SDHD
SLC43A1
CELSR3
EAF1
SSR3
ESYT2
CPNE8
CAPRIN1
UBA6
GAPVD1
BMPR1A
ZDHHC14
METAP1
KHDRBS1
CORO1C
PPP1CC
CTNNBIP1
