# Supplementary material for: Identification of a five-miRNA signature predicting survival in cutaneous melanoma cancer patients
Source: PeerJ. 2019 Oct 22;7:e7831. doi: 10.7717/peerj.7831 (PMC6814066; doi:10.7717/peerj.7831)
Supplement: Supplemental Information 1 — (A) The data in folder A is downloaded from GEO GSE35579 and used to screen for differentially expressed genes in melanoma and nevi. (B) The data in folder B was downloaded from TCGA to obtain miRNA expression profiles and clinical features of melanoma patients. (C) The data in folder C is used to demonstrate the process of determining the relationship between the expression of differentially expressed genes and the clinical features of melanoma patients. (D) The data in folder D shows how to determine the prognostic relationship between five differentially expressed miRNAs and melanoma patients by SPSS software. (E) The data in folder E is downloaded from DAVID, which is used to perform miRNAs target gene GO and KEGG analysis. [file peerj-07-7831-s001.zip › E_GO and KEGG analysis/Predicted_Target_gene/miR-211-5pDI-mRDB-mRmap-Tar.xlsx]

## Sheet: List
SHC1
FRAS1
ANKRD13C
C9orf72
MGAT3
NAA40
FOXC1
COL5A3
CREB5
TNRC6B
TMOD3
ADCY6
M6PR
SLC43A1
SDHD
CELSR3
SSR3
ESYT2
CPNE8
EAF1
CAPRIN1
UBA6
GAPVD1
BMPR1A
ZDHHC14
CORO1C
ZBTB34
METAP1
KHDRBS1
PPP1CC
CTNNBIP1
