# Supplementary material for: Identification of a five-miRNA signature predicting survival in cutaneous melanoma cancer patients
Source: PeerJ. 2019 Oct 22;7:e7831. doi: 10.7717/peerj.7831 (PMC6814066; doi:10.7717/peerj.7831)
Supplement: Supplemental Information 1 — (A) The data in folder A is downloaded from GEO GSE35579 and used to screen for differentially expressed genes in melanoma and nevi. (B) The data in folder B was downloaded from TCGA to obtain miRNA expression profiles and clinical features of melanoma patients. (C) The data in folder C is used to demonstrate the process of determining the relationship between the expression of differentially expressed genes and the clinical features of melanoma patients. (D) The data in folder D shows how to determine the prognostic relationship between five differentially expressed miRNAs and melanoma patients by SPSS software. (E) The data in folder E is downloaded from DAVID, which is used to perform miRNAs target gene GO and KEGG analysis. [file peerj-07-7831-s001.zip › E_GO and KEGG analysis/Predicted_Target_gene/miR-510-5pDI-mRDB-mRmap-Tar.xlsx]

## Sheet: List
ZNF410
SPOCK1
PPP2R5E
THOC2
RET
GPRASP1
ALDH6A1
REPS2
ARIH1
MFAP3
ATP2B1
HOXC10
KATNAL1
SLC39A9
FNIP1
C14orf28
CCDC51
MIB1
RBM3
CDH1
SF3B4
EXOSC1
TMEM206
E2F7
NHLRC1
TCF4
ARHGEF39
GFRA1
VTI1A
CXCL16
RNMT
SDK2
PNMA1
SNRPD1
ZNF776
CCDC115
LRP6
SERPINB1
FBXO8
TNKS2
ANKRD46
RLIM
RAD23B
C7
ADCY7
SLC7A2
SRRD
INPP5F
NBPF15
ZNF518B
ATP2C1
PHF2
GPRC5A
RAB22A
PTGES3
CUL5
SPOP
DNM1L
SMNDC1
ACOX1
TRIP12
RBM17
EIF2AK3
SKIDA1
PHACTR2
JOSD1
GIGYF2
ZNF587
C3orf52
ESRP2
PHF20L1
KIAA1522
LAPTM4A
ESYT2
CLRN3
RAB21
UBE2B
