# Supplementary material for: Identification of a five-miRNA signature predicting survival in cutaneous melanoma cancer patients
Source: PeerJ. 2019 Oct 22;7:e7831. doi: 10.7717/peerj.7831 (PMC6814066; doi:10.7717/peerj.7831)
Supplement: Supplemental Information 1 — (A) The data in folder A is downloaded from GEO GSE35579 and used to screen for differentially expressed genes in melanoma and nevi. (B) The data in folder B was downloaded from TCGA to obtain miRNA expression profiles and clinical features of melanoma patients. (C) The data in folder C is used to demonstrate the process of determining the relationship between the expression of differentially expressed genes and the clinical features of melanoma patients. (D) The data in folder D shows how to determine the prognostic relationship between five differentially expressed miRNAs and melanoma patients by SPSS software. (E) The data in folder E is downloaded from DAVID, which is used to perform miRNAs target gene GO and KEGG analysis. [file peerj-07-7831-s001.zip › E_GO and KEGG analysis/Predicted_Target_gene/miR-513c-5pDI-mRDB-mRmap-Tar.xlsx]

## Sheet: List
ZNF711
BCLAF1
TSN
NFYB
TSNAX
VAMP1
GNG2
ATP11B
HP1BP3
LRBA
MPZL1
YTHDC2
DLX1
SOCS5
SPTSSA
PHLPP2
MTR
CKS2
TRMT6
MBLAC2
VPS26A
ZNF81
TMED5
C2orf69
GCC2
ACTB
CALM1
GPR37L1
TAOK1
NEDD4L
FEM1C
PTGR2
POLR2M
ZYG11B
SHROOM3
CCSER2
STAG2
