# Supplementary material for: Identification of a five-miRNA signature predicting survival in cutaneous melanoma cancer patients
Source: PeerJ. 2019 Oct 22;7:e7831. doi: 10.7717/peerj.7831 (PMC6814066; doi:10.7717/peerj.7831)
Supplement: Supplemental Information 1 — (A) The data in folder A is downloaded from GEO GSE35579 and used to screen for differentially expressed genes in melanoma and nevi. (B) The data in folder B was downloaded from TCGA to obtain miRNA expression profiles and clinical features of melanoma patients. (C) The data in folder C is used to demonstrate the process of determining the relationship between the expression of differentially expressed genes and the clinical features of melanoma patients. (D) The data in folder D shows how to determine the prognostic relationship between five differentially expressed miRNAs and melanoma patients by SPSS software. (E) The data in folder E is downloaded from DAVID, which is used to perform miRNAs target gene GO and KEGG analysis. [file peerj-07-7831-s001.zip › E_GO and KEGG analysis/Predicted_Target_gene/Total_Target_genes.txt]

CD69
FNIP1
HIPK3
RGS3
RNF44
PPP1R37
SLC12A5
JMY
ROBO2
FBXW7
NSF
PDZD2
RNF38
PTAR1
MYO1B
MYCBP2
SESN3
NSMAF
RBM47
PCDH11X
PCDH11Y
BAZ2B
ADCY3
ITGA5
SGK3
MAP2K4
TEF
ACTC1
ITGAV
KLHL14
ACOX1
GRAMD1B
KBTBD8
ARMC1
ST6GAL2
POLK
PDE10A
FAM20C
KLF4
ARRDC3
FHL2
HNF1B
NOVA1
GAA
FRY
ERGIC2
CIC
FMN2
G3BP2
NFIA
TMEM87A
FAM126B
BTG2
MARK1
ADRB1
MIA3
GRHL1
ZNF287
ADAM19
BSN
SGPP1
CPEB3
LHFPL2
FNIP2
REV3L
TGIF1
MAN2A1
LRRC1
DSC2
ATXN3
HERPUD2
SNAPC1
FCHO2
C6orf62
CPEB2
SH3D19
PDZD8
TAF1
RAB23
ANKIB1
SFXN1
ZNF804A
PPCS
CUX1
ROBO1
TOB1
MOAP1
ZFHX3
KAT2B
EDEM1
UBE2Z
GFPT2
TCF21
PGAM1
ZNF469
DKK3
AXL
CDKN1C
CNIH1
STK39
RAD21
FNDC3B
NR4A3
GOLGA3
S1PR1
AFF1
SMAD7
PLEKHB2
INSIG1
GOLGA4
ASPN
REXO1
ZFC3H1
APPL1
ZFYVE21
DUSP10
TMF1
DAB2IP
IDH1
OTUD3
HAS3
TEX2
SH3PXD2A
PIKFYVE
REST
PHLPP2
BSDC1
C2CD4C
EFR3A
ESRP1
LATS2
TAGAP
CBLN4
RNF141
RAP1B
FZD10
CNEP1R1
PDXDC1
NEFH
ADM
STRN3
VPS54
MORC3
CHST7
FXR1
CPEB4
CDK16
ATP8B1
DNAJB12
COL1A2
CACNA1I
HIPK1
STYX
RGL1
HAS2
PDS5B
TOB2
GNAQ
RORA
COL27A1
RSBN1
PIK3AP1
DNAJC27
KLHDC10
JOSD1
FOXN2
CLDN11
SLX4
PIK3R3
CCNC
LDLRAD4
EPG5
KIAA1109
PAX9
DBT
RNF4
NSMF
ATL3
ITPR1
FBXO33
DYRK2
ZEB2
TRAF3
RGS17
MYO5A
ANP32E
IQGAP2
HAND2
BTLA
TMEM229A
NLK
GLYR1
RNF11
PLEKHG3
CNTN4
WWP2
CHCHD10
RRN3
PLEKHA1
C5orf30
USP44
TULP4
DAAM1
PAPOLA
RBPJ
SOCS5
C5orf24
SYNJ1
TRIM36
SOSTDC1
ITM2B
DNAJB9
AFF3
PEAK1
USP45
SEL1L3
TECPR2
PTEN
ADAM10
GOLGA8A
CREB3L2
RBPMS2
LMO2
PRDM13
SFMBT2
FAM135A
ZDHHC5
LIN54
SHC1
ANKRD13C
MGAT3
NAA40
C9orf72
COL5A3
CREB5
TNRC6B
TMOD3
ADCY6
M6PR
SDHD
SLC43A1
CELSR3
EAF1
SSR3
ESYT2
CPNE8
CAPRIN1
UBA6
GAPVD1
BMPR1A
ZDHHC14
METAP1
KHDRBS1
CORO1C
PPP1CC
CTNNBIP1
FRAS1
FOXC1
ZBTB34
ZNF410
SPOCK1
PPP2R5E
THOC2
RET
GPRASP1
ALDH6A1
REPS2
ARIH1
MFAP3
ATP2B1
HOXC10
KATNAL1
SLC39A9
C14orf28
CCDC51
MIB1
RBM3
CDH1
SF3B4
EXOSC1
TMEM206
E2F7
NHLRC1
TCF4
ARHGEF39
GFRA1
VTI1A
CXCL16
RNMT
SDK2
PNMA1
SNRPD1
ZNF776
CCDC115
LRP6
SERPINB1
FBXO8
TNKS2
ANKRD46
RLIM
RAD23B
C7
ADCY7
SLC7A2
SRRD
INPP5F
NBPF15
ZNF518B
ATP2C1
PHF2
GPRC5A
RAB22A
PTGES3
CUL5
SPOP
DNM1L
SMNDC1
TRIP12
RBM17
EIF2AK3
SKIDA1
PHACTR2
GIGYF2
ZNF587
C3orf52
ESRP2
PHF20L1
KIAA1522
LAPTM4A
CLRN3
RAB21
UBE2B
ZNF711
BCLAF1
TSN
NFYB
TSNAX
VAMP1
GNG2
ATP11B
HP1BP3
LRBA
MPZL1
YTHDC2
DLX1
SPTSSA
MTR
CKS2
TRMT6
MBLAC2
VPS26A
ZNF81
TMED5
C2orf69
GCC2
ACTB
CALM1
GPR37L1
TAOK1
NEDD4L
FEM1C
PTGR2
POLR2M
ZYG11B
SHROOM3
CCSER2
STAG2
